# Supplementary material for: Transcriptome Meta-Analysis of Triple-Negative Breast Cancer Response to Neoadjuvant Chemotherapy
Source: Cancers (Basel). 2023 Apr 7;15(8):2194. doi: 10.3390/cancers15082194 (PMC10137141; doi:10.3390/cancers15082194)
Supplement: Supplementary file 1 [file cancers-15-02194-s001.zip › Table S1.xlsx]

## Sheet: VUMC RNAseq data
																								Symbol	X3193.BJ.0001	X3193.BJ.0002	X3193.BJ.0003	X3193.BJ.0004	X3193.BJ.0005	X3193.BJ.0006	X3193.BJ.0007	X3193.BJ.0008	X3193.BJ.0009	X3193.BJ.0010	X3193.BJ.0011	X3193.BJ.0012	X3193.BJ.0013	X3193.BJ.0014	X3193.BJ.0015	X3193.BJ.0016	X3193.BJ.0017	X3193.BJ.0018	X3193.BJ.0019	X3193.BJ.0020	X3193.BJ.0021	X3193.BJ.0022	X3193.BJ.0023	X3193.BJ.0024	X3193.BJ.0025
																								TSPAN6	1.70266	2.30334	0.962734	-0.434403	0.751035	-0.132894	1.70885	2.03984	2.58256	0.871844	3.24534	1.62761	3.543	1.53306	3.73963	3.43749	3.24808	2.12102	2.5477	4.32459	2.49185	3.40871	1.79161	1.43669	-1.66658
																								TNMD	-8.96578	-4.08314	-2.93236	-8.96578	-8.96578	-3.33643	-8.96578	-3.662	-3.662	-8.96578	-8.96578	-8.96578	-8.96578	-8.96578	-3.22432	-3.29336	-8.96578	-8.96578	-3.02327	-4.38082	-4.05889	-4.35107	-2.16488	-1.21424	-8.96578
																								DPM1	3.05467	4.03518	2.80116	1.55533	1.64847	1.46989	3.66517	2.94261	2.60928	3.40095	4.19975	3.0757	4.47483	3.14861	4.30393	4.57119	4.28718	5.0784	5.23848	4.46813	4.2561	4.02804	4.09803	3.98741	0.720716
																								SCYL3	0.772308	1.49723	1.13881	-1.09851	-0.648372	-0.147202	0.547943	0.509949	1.38073	-0.471929	1.20226	0.0840643	1.69109	0.671746	1.78325	2.14176	1.42331	1.65947	3.18015	2.338	1.43029	0.650765	0.303342	1.89025	-1.486
																								C1orf112	-0.698998	1.43829	0.526069	-2.23107	-1.39214	-0.926865	-0.209228	0.713696	2.2857	-0.891643	1.00072	0.222805	1.22219	0.629473	1.04684	1.91188	0.978928	1.43776	2.79597	2.55434	0.865523	-0.234465	-0.24127	1.89956	-2.95456
																								FGR	-0.657445	0.0949116	-0.586406	-0.114035	-1.35107	0.0758749	1.82089	-0.0724828	-0.965784	1.33056	-1.04394	0.495695	2.28066	1.15121	-0.575615	0.812293	0.861558	0.823749	1.31208	1.26724	1.45943	-0.407364	-0.106249	0.624803	0.015783
																								CFH	1.64339	1.48749	3.04247	0.339137	-0.749038	1.33457	2.59168	1.86275	1.96273	1.59884	0.217851	2.62527	4.39527	2.26724	3.2756	3.47067	2.88947	3.1551	1.27679	1.28333	2.88636	2.3774	2.75467	2.09997	-0.448115
																								FUCA2	1.97122	2.63041	2.43162	0.60027	0.27858	0.795767	2.53829	1.84278	3.11636	1.78409	3.25776	2.63297	3.54547	2.25972	3.63633	3.72727	2.68908	3.06643	3.23189	3.82792	2.25248	2.88908	1.66903	3.7083	0.171207
																								GCLC	0.964214	2.27322	0.38405	-0.22095	-1.22095	-0.687335	1.13488	0.629473	0.0908534	0.564622	1.488	0.626673	1.39616	0.404903	0.42975	1.926	1.40327	1.86076	2.89433	1.73596	0.980391	0.252173	0.312665	0.607863	-1.53116
																								NFYA	1.81967	3.39369	2.52105	0.591679	1.04614	1.11969	2.02822	3.20257	3.54794	2.27262	2.48954	2.28659	3.36653	2.18269	2.559	3.10969	3.32005	3.14062	4.94101	3.41792	3.57604	3.10165	2.72574	4.03536	0.400538
																								STPG1	-1.87303	0.435095	-1.87832	-4.05889	-3.81604	-2.41889	-2.01742	-0.673463	-0.937878	-1.58641	-0.678072	-2.08314	-0.577767	-1.51046	-0.356606	-0.58208	-1.38836	-0.915936	0.615416	0.219091	0.0440443	-1.49818	-2.35107	-0.336428	-3.85726
																								NIPAL3	0.630405	1.6581	0.812293	-0.798366	-3.14561	0.344828	1.60644	1.39067	0.855192	0.313826	0.327687	0.358396	1.66403	0.714575	3.02786	2.22435	1.0895	1.59359	2.76702	2.13652	3.31976	1.30159	0.495695	1.75061	-0.773491
																								LAS1L	0.961994	1.51602	1.07519	-1.72738	-0.682696	-0.0454314	1.02077	1.2558	1.76893	1.26784	1.98003	1.33228	1.89801	1.70088	1.84238	2.45628	1.85479	2.45943	2.7379	3.30626	2.24732	0.720716	1.12499	1.7229	-0.407364
																								ENPP4	0.395063	2.64131	0.0881416	-1.78091	-0.550043	-0.28279	1.7941	1.52105	0.359521	1.32941	1.74287	1.49006	2.15251	1.15121	1.67536	2.00216	2.0697	2.70022	1.96421	1.69911	1.40926	0.449957	-0.0724828	2.37351	-2.14561
																								SEMA3F	0.906891	0.810649	1.79286	-0.444184	-0.239566	-1.22095	0.586885	0.903038	1.82863	0.836732	1.77104	0.409255	1.19156	0.00863031	2.23481	2.64062	1.83794	0.885184	2.54226	1.71061	0.879706	1.37796	1.37851	1.92676	-0.15682
																								CFTR	-8.96578	-8.96578	-4.68038	-5.57347	-4.75633	-5.64386	-4.1078	-8.96578	-2.82623	-5.1078	-3.64386	-5.01159	-4.71786	-8.96578	-4.96578	-8.96578	-6.38082	-8.96578	-8.96578	-5.71786	-8.96578	-5.64386	-6.05889	-3.77596	-2.94342
																								ANKIB1	3.28688	2.90149	2.94467	0.62293	0.529071	1.61353	2.45733	2.58688	2.55508	3.10316	2.90593	2.76575	3.34667	2.15413	3.52619	3.98677	3.35135	2.97471	4.52256	2.82171	3.4019	3.02503	2.51879	3.30816	0.546956
																								CYP51A1	0.669934	-0.249822	-0.147202	-3.59074	-3.75633	-1.21759	-0.875672	-1.68038	-1.41889	-0.785875	-0.974262	-1.31833	0.85599	-0.785875	0.0551957	0.045443	0.608809	-0.612637	0.582074	0.867896	0.154454	-0.773491	-0.336428	0.68437	0.493647
																								KRIT1	2.43856	2.71436	2.17281	-0.199255	0.10165	1.07382	1.97049	2.13914	1.57918	2.25005	2.46989	1.57386	2.81701	1.86829	2.54794	2.81352	2.60193	2.2549	4.08738	2.34113	2.72137	1.7062	1.90881	2.31846	-0.518701
																								RAD52	0.22404	1.07861	1.09288	-0.826233	-1.20756	0.369606	0.045443	0.685267	0	0.464668	0.509949	0.332278	0.659011	-0.166503	1.168	1.71633	1.09828	1.20101	2.17632	2.2194	1.47871	1.22095	0.453122	1.49416	-1.16165
																								BAD	0.950842	1.47768	2.10769	-1.0145	-0.68966	-0.101598	2.15316	1.25217	1.60786	1.18967	1.92486	2.01614	2.74889	1.614	3.37393	2.56998	2.22527	2.33314	2.68167	3.02875	1.96273	1.98222	1.86315	1.62199	1.08678
																								LAP3	3.21816	3.61365	3.66653	0.68437	0.78157	2.29924	4.76097	2.66607	3.02733	4.23074	2.9013	4.4268	4.73097	4.84333	3.57168	6.59247	3.54807	5.65864	5.07043	5.58727	4.5121	3.39081	3.85689	3.62866	2.84258
																								CD99	2.99458	2.83329	3.36625	2.37712	1.05242	1.46676	1.98222	2.53754	3.42626	1.43082	3.30947	2.2461	3.88694	2.03316	3.7229	3.23879	3.1172	2.5828	3.19377	0.763836	3.39506	2.5368	2.43856	3.30845	3.04754
																								HS3ST1	-2.73697	-2.1016	-2.1078	-4.60823	-3.17137	-2.87832	-2.42663	-2.30757	-2.68038	-4.1078	-3.39593	-3.2109	-0.498179	-2.23107	-0.808437	-3.30757	-1.67116	-1.67116	0.0370307	-0.813499	-0.56918	-1.12973	-2.39593	-2.191	-3.32193
																								AOC1	-8.96578	-2.15843	-2.01159	-2.9105	-8.96578	-3	0.990592	-4.92139	-3.92139	-8.96578	-1.074	1.90497	-0.564905	-2.94342	-1.46993	-2.95456	-2.95456	-0.364013	-2.5649	-0.53952	-2.72738	-2.59074	-1.83136	-3.26534	-2.44222
																								WNT16	-3.73697	-3.09542	-1.78588	-4.26534	-8.96578	-8.96578	-4.79586	-8.96578	-3.68038	-8.96578	-4.64386	-3.1078	-2.8365	-4.71786	-8.96578	-2.71786	-2.04692	-3.4112	-2.33643	-2.81604	-1.75633	-8.96578	-3.77596	-3.45799	-4.79586
																								HECW1	-4.50635	-5.64386	-4.71786	-3.04692	-6.50635	-4.87832	-3.8997	-5.79586	-3.77596	-3.55639	-8.96578	-2.33643	-6.50635	-4.47393	-2.81604	-4.08314	-5.15843	-2.63487	-0.833927	-3.03505	-3.26534	-4.64386	-5.26534	-3.13289	-4.32193
																								MAD1L1	-0.0484122	1.65352	0.859174	-0.456009	-1.27579	0.195348	0.444667	1.09626	-0.103147	0.309176	0.794104	0.669027	1.87696	0.261832	2.31267	1.5787	1.52507	0.601221	3.37072	1.99494	1.0861	0.546956	0.659925	0.822118	0.614474
																								LASP1	3.05259	3.47457	3.50259	2.13027	1.01078	2.02112	3.08049	2.93225	3.18015	2.24215	2.72923	3.28806	4.3099	3.07776	4.42169	4.22365	3.86027	3.01221	4.50297	3.76426	4.04998	2.66243	3.07502	3.93527	1.80612
																								SNX11	-0.358454	0.964953	0.783247	-2.09542	-1.76611	-0.595097	0.725087	0.343692	0.844787	0.424385	0.24732	0.583038	1.88362	0.787432	1.92029	1.26364	1.0552	1.28924	1.62947	1.52507	1.09828	0.582074	0.128293	1.7229	-0.244685
																								TMEM176A	0.340277	2.12035	1.18078	-1.04097	-0.0634092	0.250962	2.14893	1.1564	1.0314	1.26843	-0.83908	2.13947	3.29778	2.26123	3.45602	2.58976	2.1811	4.27865	0.153157	4.82558	2.14078	1.86869	0.994218	1.29396	0.93885
																								M6PR	3.06247	3.32912	2.5477	1.00935	-0.0558912	1.73552	3.14078	2.72159	2.67536	3.5509	2.96255	3.29455	4.17121	2.86453	3.61023	4.40871	3.62924	4.51532	3.43349	5.08712	3.80219	4.06281	3.18761	3.70044	1.1776
																								KLHL13	-2.51457	-0.498179	-0.696658	-3.77596	-1.94342	-3.45799	-3.32193	-0.873027	-1.08009	-1.49411	0.0313952	-2.09542	0.648926	-4.79586	-2.75633	-3.81604	2.60549	-1.00289	-0.0394883	0.871844	-2.85726	0.984042	-1.62149	0.447844	-3.8997
																								CYP26B1	-1.8997	-1.39973	-0.365871	-3.30757	-3.04692	-2.9771	-1.17462	-0.172994	-2.9771	-2.23786	-5.26534	-0.997117	-0.39973	-0.940645	0.827006	-0.56918	1.5888	-0.968605	-0.905088	-2.2109	0.604071	-2.9771	-1.80591	-0.200913	-0.666576
																								ICA1	1.96384	2.45049	1.14731	1.74416	-0.844251	-0.296899	-0.0291463	1.44837	0.0551957	0.797428	1.80777	1.16027	1.82538	0.790772	3.00648	1.41359	1.57725	1.42331	3.11736	1.78701	0.584	1.99168	1.05381	1.67084	-0.800877
																								DBNDD1	0.737254	2.1117	1.08406	0.141433	-3.53952	-0.880976	-1.74178	0.908429	-0.471929	0.189034	-3.75633	-2.49005	-0.533242	0.535058	0.83996	1.4163	2.44864	2.25429	2.71061	2.70708	0.538041	1.61636	0.119024	1.5912	-0.823677
																								ALS2	0.387363	1.41034	0.473008	-0.481969	-1.57777	-0.298673	0.919912	1.30685	0.977463	-0.210897	0.185232	0.760434	1.46519	0.673556	1.56657	1.10568	1.52507	1.07861	2.39999	1.76935	1.4844	0.690641	0.698663	1.04544	-1.88364
																								CASP10	0.400538	-0.486004	0.233888	-0.905088	-3.64386	-0.575615	1.79784	-0.813499	0.226509	0.898402	-0.873027	0.964214	1.2461	0.528071	-0.873027	2.37796	0.0356239	0.387363	0.495695	0.24123	-0.275786	-0.492079	-0.107803	-0.673463	0.773996
																								CFLAR	1.48027	1.83875	2.22435	-0.189351	-0.75877	1.28155	2.19912	1.84117	1.51753	1.68122	0.372952	2.33543	2.41116	2.56096	2.15445	2.94841	2.02503	2.36933	2.57846	2.69354	2.51349	1.27143	1.20602	1.854	1.57095
																								TFPI	0.00288251	-0.85726	0.935083	-2.41889	-3.27928	-1.44615	-0.0320936	-0.0664274	-0.773491	-0.96016	-1.63935	-1.33279	1.9396	0.990592	-1.17788	-0.96016	0.947105	0.217851	0.0989585	-0.24127	-0.547932	-0.0649175	-0.07552	-0.268817	-2
																								NDUFAF7	0.654436	2.10434	0.90458	-0.0409718	-2.2723	-0.12658	1.01221	0.910733	0.24245	1.04893	0.506907	0.839153	2.40871	0.372952	1.89297	1.50843	1.59694	1.69019	2.40871	1.9486	1.44467	1.46571	0.526069	1.15575	-1.63935
																								RBM5	1.74932	2.26544	2.51879	0.327687	-0.168123	1.52206	1.95531	1.7	1.71458	1.0827	1.1137	1.56413	3.18951	1.80447	3.63773	2.82334	3.12598	2.23695	3.48671	2.7536	2.65558	2.09018	1.89181	2.81003	0.77905
																								MTMR7	-1.95456	-1.6529	-1.4344	-2.07704	-2.42663	-3.57347	-1.35845	-0.397828	-2.16488	-3.59074	-2.45799	-1.69432	-0.671164	-2.7084	-1.71786	-1.40736	-0.943416	-2.09542	-0.913216	-1.29336	0.0717627	-1.40736	-3.25154	-1.75633	-5.57347
																								SLC7A2	-1.20756	-2.68038	1.28392	-1.08927	-3.12029	-0.72738	-1.2723	-1.87303	0.210389	-3.25154	0.699552	-2.07097	1.95829	-1.53116	-0.608232	-0.675765	0.182692	-0.982791	-0.28279	-2.08927	-0.771027	2.84238	-0.375197	-0.588574	-2.9105
																								ARF5	2.97159	4.7845	3.45431	0.852798	1.72988	2.4678	3.45062	3.31019	4.7878	3.09051	4.03826	3.13685	4.77552	2.91016	4.37997	4.56736	4.48188	4.23565	5.44606	4.89113	4.25036	4.17281	3.4822	3.99132	1.85917
																								SARM1	-2.47393	-1.51046	-0.492079	-2.26534	-2.94342	-2.67116	-1.80088	-1.75147	-1.75147	-2.78588	-2.79586	-2.2109	-0.140826	-1.8625	-0.512514	-0.558517	-0.974262	-2.40354	-0.713119	-2.80591	-1.93788	-0.924125	-2.38836	-0.270556	-1.2109
																								POLDIP2	3.08746	3.72498	2.76447	0.545968	1.07313	1.58063	3.31716	2.08746	2.98532	2.8268	3.66869	2.19472	3.91188	3.43309	3.7616	3.99838	3.73715	3.4756	4.40959	4.49281	3.02786	3.07741	2.47664	3.40354	1.3505
																								PLXND1	2.26243	2.42331	3.04264	1.43616	0.516015	1.99023	2.61117	2.50538	3.00126	2.63946	1.07382	2.78157	3.12449	2.79223	3.40231	3.32553	3.05363	3.44215	3.76224	3.36429	3.03826	2.51501	2.17856	3.18365	2.12928
																								AK2	2.7379	4.45923	2.66198	0.682573	0.195348	1.95121	3.01863	3.41549	2.9381	2.85778	3.12035	2.28865	3.38902	2.809	3.94026	4.91054	3.09946	4.91562	5.15652	4.40796	4.00881	3.21801	2.59813	3.69499	1.32884
																								CD38	-2.80591	0.0384362	-1.12029	-5.32193	-5.50635	-0.844251	2.62994	-4.15843	-2.05289	1.8266	-0.401635	1.63087	1.09828	1.25036	-3.71786	3.19613	-0.948976	0.663572	-0.397828	1.55434	0.434028	-0.940645	0.649845	-0.586406	-0.413115
																								FKBP4	5.05255	4.29558	2.58616	2.90092	0.84559	1.53456	2.51828	3.32941	3.37782	4.96056	3.43922	2.63715	3.89414	2.93979	4.33842	5.48369	4.32762	5.84995	2.83855	5.42633	5.36387	4.9944	3.48143	4.28518	2.80281
																								KDM1A	2.19535	3.50716	2.93093	1.38128	0.257011	1.64524	1.93357	3.06264	3.1585	2.2857	3.85818	2.33657	3.63981	1.77695	3.92524	4.03905	3.38225	3.99222	4.81065	5.04107	3.67706	2.96864	2.9813	3.84298	0.951588
																								RBM6	2.26544	3.10668	3.22497	0.566572	-0.00723157	1.53655	2.49057	1.9313	2.09153	1.87617	2.2461	2.37768	3.4957	2.45681	3.48156	3.74006	3.26153	2.10735	3.54127	2.66289	2.77842	1.74889	2.56291	3.75264	1.15575
																								CAMKK1	-1.06492	0.713696	1.86433	-1.2863	-2.80591	-1.73697	-1.5951	-0.409278	-0.345564	-2.51457	-1.93236	-2.30045	-0.150401	-2.44222	-0.567041	-1.1016	0.955313	0.897628	0.0114956	-0.937878	-1.51046	-1.68966	-0.176251	0.861558	-2.08314
																								RECQL	2.19061	3.98085	2.24245	0.470927	0.0593553	1.1865	2.67197	2.59837	2.14958	3.29895	2.59503	2.88401	3.65283	3.03034	3.15656	3.36471	3.14535	3.27932	2.91839	3.7666	3.38502	3.37016	2.4518	2.8677	0.379621
																								CCDC132	1.6663	1.78743	1.14731	-1.1976	-1.2109	-0.244685	1.22342	1.24245	0.857583	1.66721	1.52256	0.799916	2.36317	0.947105	1.87263	2.00791	2.00216	1.95791	3.31687	1.27501	1.59264	1.39067	1.48182	1.27858	-1.38836
																								HSPB6	-3.81604	-2.59074	0.426533	-3.35107	-3.50635	-3.44222	-2.87832	-2.17788	-2.76611	-8.96578	-8.96578	-2.77596	-1.33279	-2.20423	-4.32193	-2.79586	-1.80591	-0.899695	-2.53116	-2.47393	-2.57347	-0.739372	-2.26534	0.275007	-2.87832
																								ARHGAP33	-1.1047	0.496718	-0.514573	-1.50226	-3.53952	-0.957356	-1.24469	0.914565	0.356144	-2.47393	-0.171368	-0.139236	-0.558517	-1.49411	0.00288251	-0.951764	-0.526992	-1.5951	1.70576	0.306846	1.26484	-1.40736	-0.75877	0.519039	-0.790859
																								NDUFAB1	3.13603	3.15688	2.30159	1.07861	-0.0800879	0.75873	3.50118	2.77252	3.49442	3.07228	3.52507	2.45838	3.71842	2.54449	3.83855	3.81435	3.72792	4.53094	3.97664	4.56767	3.04667	3.51891	2.85679	4.081	0.226509
																								PDK4	0.650765	-0.816037	1.95829	-1.04097	0.144046	0.0799754	-2.95456	1.34028	0.891419	0.0989585	0.336855	-2	2.37351	-0.72261	-0.0649175	-2.45799	2.07416	0.209141	1.00576	0.0398403	0.473008	1.1003	-0.486004	0.96643	-1.94898
																								SLC22A16	-8.96578	-3.73697	-5.15843	-4.47393	-8.96578	-8.96578	-8.96578	-3.8997	-0.813499	-3	-3.87832	-2.32916	-5.64386	0.686164	-4.44222	-3.1976	-2.68038	-1.51046	-3.44222	-1.61264	-8.96578	-4.57347	-2.662	-1.16812	-3.42663
																								ZMYND10	-1.12658	-0.641604	-2.25154	-4.57347	-3.71786	-1.84684	-1.77596	-1.65745	-3.9885	-3.50635	-1.24811	-2.4112	-0.720232	-4.01159	-1.36587	-1.14561	-0.954557	-2.12029	-0.694321	-1.1078	-2.57347	-3.07097	-2.74662	-1.53116	-3.50635
																								ABCB5	-6.26534	-6.64386	-2.29336	-8.96578	-4.35107	-5.87832	-8.96578	-5.2109	-6.15843	-4.71786	-8.96578	-8.96578	-2.17137	-6.26534	-6.79586	-6.79586	-3.09542	-8.96578	-5.96578	-6.96578	-8.96578	-4.87832	-3.47393	0.249749	-3.9885
																								ARX	-8.96578	-8.96578	-4.75633	-1.28279	-8.96578	-8.96578	-8.96578	-3.50635	-8.96578	-8.96578	-8.96578	-8.96578	-4.23786	-8.96578	-8.96578	-8.96578	-8.96578	-2.49005	-8.96578	-5.2109	-8.96578	-5.15843	-0.341903	-8.96578	-8.96578
																								SLC25A13	2.74953	3.48954	2.39067	-0.650635	-0.526992	0.7433	1.25942	1.26183	2.014	2.34795	2.4098	1.73075	2.63923	1.42438	2.35021	2.88323	2.76638	2.47275	4.35106	2.51576	2.93489	2.96162	1.98586	1.77484	-0.461959
																								ST7	-0.293359	1.00288	0.655352	-0.562772	-1.56918	-0.880976	-0.0679388	-1.0862	0.609755	-0.343732	0.658097	0.403813	0.637842	-0.00433459	1.00791	0.440421	-0.367732	0.352759	1.90997	1.21412	1.09288	0.625738	-0.117161	0.49774	-2.68038
																								CDC27	1.65718	3.44467	2.29308	0.496718	-0.325539	1.34653	2.70995	2.37267	2.2966	2.15251	2.28274	2.24215	3.24853	2.66198	3.36863	3.38225	3.19093	2.90843	4.18365	3.48684	2.80447	2.55189	2.26754	3.66721	-0.110916
																								SLC4A1	-8.96578	-5.79586	-8.96578	-8.96578	-8.96578	-5.05889	-8.96578	-8.96578	-8.96578	-8.96578	-8.96578	-4.38082	-8.96578	-8.96578	-5.96578	-8.96578	-4.75633	-8.96578	-5.71786	-8.96578	-8.96578	-8.96578	-5.44222	-5.71786	-8.96578
																								CALCR	-5.05889	-8.96578	-5.26534	-8.96578	-8.96578	-4.68038	-5.1078	-8.96578	-5.01159	-4.1078	-8.96578	-5.01159	-3.4112	-5.01159	-2.73697	-5.64386	-4.35107	-8.96578	-6.38082	-3.699	-3.38082	-3.662	-5.05889	-3.35107	-8.96578
																								HCCS	0.137504	2.24062	1.2552	-2.20423	-1.13924	-0.552156	1.461	1.22712	0.753605	0.648005	1.35332	1.33857	1.22897	1.99928	1.79784	3.1819	1.45681	2.17632	2.31296	3.03984	2.07553	1.87657	0.171207	1.5724	-0.411195
																								DVL2	0.407081	2.19219	1.49108	-0.524915	-1.05589	0.215368	0.673556	0.813935	0.711935	1.1846	2.09322	0.891419	2.55311	0.457332	2.77189	2.08338	1.95233	1.12631	2.15023	2.22497	1.40708	0.745883	1.42223	1.89801	-0.26708
																								PRSS22	-1.2863	0.258217	1.01935	-0.821126	-2.39593	-2.32193	0.818032	-0.907793	1.35276	1.54498	2.08338	-1.662	0.699552	-1.26188	-0.619271	0.872632	0.102994	-0.841663	3.04019	-0.302226	-0.305788	0.0894982	-2.73697	0.498761	-0.351074
																								UPF1	2.27769	4.13389	2.47301	1.21288	0.695103	1.32193	2.3147	2.29924	1.86671	2.00288	1.87971	2.44969	3.07622	2.20226	3.10903	2.89161	2.84117	2.6173	4.0906	2.9895	2.7583	2.45759	2.26933	3.0757	1.31615
																								SKAP2	1.27202	0.534062	1.5435	0.461529	0.0593553	0.37629	1.55729	2.16704	0.415759	1.96051	2.38294	1.81885	2.37267	1.62714	3.05745	2.54597	1.25942	1.74028	3.50284	2.28333	1.79119	1.13816	1.31557	0.725087	-0.751465
																								SLC25A5	4.74991	5.1297	4.46956	3.07827	3.44586	3.5456	5.85932	4.39348	5.48488	5.26025	5.39616	5.0185	4.90723	4.73974	5.58749	6.81189	5.43912	5.90795	5.83259	6.03705	5.83289	5.1375	3.9792	4.95485	2.15283
																								CCDC109B	0.970117	2.95996	1.20477	-0.309359	-2.23107	0.605968	1.79992	0.685267	0.361768	0.255803	1.9501	1.03422	2.46858	2.00827	0.543001	2.09997	2.29425	1.70221	2.81517	1.48954	2.43216	1.2558	0.804054	0.922959	0.202888
																								HOXA11	-4.23786	-3.60823	-2.86775	-2.77596	-8.96578	-2.85726	-2.30045	-0.72261	-8.96578	-4.29336	-2.5649	-0.199255	-1.11716	-4.2109	1.41034	-2.48197	-2.54793	-2.17137	-1.1488	-1.1976	-8.96578	-3.85726	-8.96578	-8.96578	-8.96578
																								POLR2J	1.19409	3.61624	1.7137	-0.924125	0.791606	1.21226	2.20696	2.91303	2.8335	2.70133	2.75318	2.01721	3.53829	2.00396	3.07724	3.22373	3.123	2.95884	4.02112	3.87283	3.14192	2.40108	2.34823	2.39479	0.130931
																								DHX33	-0.33825	2.42304	1.18587	-1.79586	-1.95456	0.286881	0.519039	0.197865	0.0840643	0.963474	1.44201	0.961253	1.9138	0.649845	1.63413	1.44573	1.99277	2.01721	2.53207	2.35135	1.30159	0.931305	0.856787	1.62012	-0.603841
																								MEOX1	-1.46993	-1.662	-0.226004	-4.01159	-3.15843	-0.91866	-1.72738	-2.08927	1.69466	-4.50635	-8.96578	-2.84684	2.24702	-2.85726	-0.577767	-2.03505	-0.194295	-4.71786	-4.18442	-2.80591	-1.63935	-2.76611	-1.04097	-1.77103	-2.2109
																								THSD7A	-1.78091	-1.5951	0.27858	-2.01742	-4.18442	-2.51457	-1.05289	-2.25843	-1.42663	-1.72261	-1.87303	-2.2723	0.883621	-1.59946	-1.31115	-1.80088	-0.382702	-0.327348	-0.26708	-2.96578	-1.53533	-2.40354	-1.87303	0.0496308	-3.53952
																								LIG3	0.318461	2.46441	1.20789	-0.749038	-0.766112	0.260628	0.253384	0.888305	1.10969	0.908429	2.12433	0.212881	1.89103	1.45101	2.00899	1.91533	2.18872	1.27798	3.32467	2.51677	1.36513	0.703101	0.712816	1.59503	-0.522841
																								RPAP3	1.35671	2.15963	1.63877	0.21661	-1.00578	0.192825	2.23879	1.41251	1.23573	1.42438	2.20696	2.03422	2.50157	1.72857	2.53306	2.39314	2.0966	2.10131	3.24671	3.01096	1.98368	1.80364	1.02645	2.12499	-0.666576
																								ACSM3	0.14274	-2.93236	-5.57347	-1.91594	-8.96578	-3.9885	-1.9885	-0.800877	-1.74178	-1.97143	0.0257376	-2.53116	0.326537	-2.03505	-0.974262	-1.62593	-1.60384	-1.63487	-2.77596	1.2455	-1.55216	-2.1976	-2.4112	-1.98279	-4.44222
																								AC004381.6	0.286881	1.12102	-1.83136	-2.60823	-3.75633	-1.23107	-1.0499	0.154454	-1.11092	-1.03505	1.31788	-1.44615	-0.00144342	-1.34373	0.404903	-0.181149	0.0440443	0.650765	1.24123	1.74545	-0.242977	-2.37333	-1.64386	0.408168	-4.13289
																								CIAPIN1	0.680774	1.96495	1.66767	0.711054	-1.07704	0.747602	1.35896	0.768078	0.912267	1.01293	2.17313	0.950842	2.43162	1.48646	2.20257	2.90149	2.8125	2.92448	2.72836	3.36541	1.55729	2.24853	1.61542	3.19519	0.379621
																								FAM214B	-0.62371	-0.488026	0.624803	-0.785875	-2.40354	-1.16165	1.21164	0.553852	-0.103147	-0.717857	-1.82113	-0.118727	0.933573	0.290424	2.1398	1.80157	1.01078	0.280956	0.70044	0.0551957	0.485427	0.0229004	-0.286304	0.75446	-0.915936
																								COPZ2	-0.109359	-0.471929	1.45049	-0.281036	-0.288065	-0.077041	0.773152	1.66266	1.09153	-0.968605	-0.831358	0.822118	2.31644	0.568519	2.87617	1.55876	2.26454	0.686164	0.587845	0.00863031	0.9115	0.951588	1.09424	1.48182	-0.810966
																								PRKAR2B	1.58592	2.2032	2.05832	0.533065	-0.833927	0.486457	3.21909	-0.227692	0.84318	-0.239566	0.0717627	1.25459	2.83066	1.7536	1.68751	3.8477	1.00648	1.17249	3.54856	3.61447	2.92998	1.57483	0.731183	2.0072	-0.682696
																								MSL3	0.761285	2.71765	1.63645	-0.873027	-1.17462	0.204141	1.40381	0.71721	1.65444	0.90458	0.78073	0.908429	2.5864	1.53306	2.38598	2.5955	2.16318	2.55704	2.58159	2.8508	2.12234	1.38073	1.02998	2.31586	-0.749038
																								CREBBP	1.6173	1.42385	2.13652	0.797428	-0.0679388	1.02857	1.53655	1.93734	2.1177	1.24245	1.49313	2.3417	1.6663	1.86156	2.32826	2.14991	1.76935	1.65168	3.3115	2.37879	2.14796	1.86433	0.992768	2.04998	-0.293359
																								BZRAP1	-1.25498	0.719841	-0.454032	-4.47393	-3.05889	-0.836501	-0.28279	0.54893	-1.486	-0.75877	0.312665	0.765535	0.84559	1.00072	0.441483	0.041243	0.524064	1.1117	2.02467	1.1447	0.43082	-1.09851	0.414677	1.60455	-0.58208
																								MPO	-8.96578	-8.96578	-8.96578	-4.4112	-8.96578	-8.96578	-4.96578	-8.96578	-4.8365	-4.92139	-3.79586	-8.96578	-0.873027	-3.27928	-4.38082	-8.96578	-8.96578	-8.96578	-5.2109	-3.96578	-4.23786	-3.50635	-2.33643	-8.96578	-3.94342
																								PON1	-3.60823	-2.16488	-2.02327	-8.96578	-2.71786	-1.9105	-0.867752	-3.55639	-2.9771	-3.662	-1.71786	-2.25154	-4.29336	-4.57347	-2.30757	-1.37333	-1.75147	-3.85726	-1.74178	-2.46594	-2.63487	-1.42663	-8.96578	-4.92139	-8.96578
																								GCFC2	0.83996	2.50462	1.62246	-0.314733	-1.17462	-0.194295	0.960512	0.744161	0.947853	0.842375	1.23266	0.96643	2.2919	0.298658	1.98222	1.59311	1.80735	1.62947	3.24092	1.88675	1.82049	1.39506	1.0545	1.78618	-0.844251
																								WDR54	-0.739372	0.947853	-0.516636	-3.08314	-0.655172	-1.84684	-0.22095	-0.790859	0.0922074	-0.790859	0.963474	-0.701342	0.624803	-1.52284	0.97306	0.0129262	-0.610433	-0.479955	0.299831	-0.118727	1.13291	-0.364013	-0.494109	-0.0424568	-2.60823
																								CROT	3.15251	-0.500218	0.564622	-0.237864	-1.71786	-0.878321	0.757023	-0.0439433	0.0285692	-1.22769	0.714575	0.246104	1.63227	-0.463947	0.626673	0.784085	0.627607	-0.795859	1.77653	-0.547932	-0.229382	-0.971431	-0.92139	0.480265	-1.94898
																								ABCB4	-2.02915	-3.9885	-2.152	-3.14561	-4.64386	-2.74662	-2.8365	-2.41889	-2.7084	-3.9885	-4.8365	-3.8997	-1.37333	-2.59074	-0.579922	-2.699	-2.34373	-1.73216	-2.1976	-2.13924	-1.75633	-2.47393	-2.2723	-2.77596	-5.96578
																								KMT2E	1.54399	3.28747	3.32452	0.929033	0.68437	1.87814	2.45549	2.38433	2.37156	1.93055	1.50589	2.4489	2.97783	2.28392	3.1127	2.92676	2.03703	2.38377	4.35797	2.8055	3.39383	2.62129	2.19251	2.12234	0.342555
																								RHBDD2	3.30305	3.15785	2.51854	0.539035	0.0758749	0.584963	2.21568	2.30655	1.34993	2.47534	2.59884	1.52707	3.14503	1.63691	3.35924	3.65913	2.80488	2.65444	1.58785	2.13027	2.88616	2.55753	1.6248	2.14698	0.827006
																								SOX8	-0.479955	-0.332789	-1.31115	-3.13289	-4.87832	-0.475936	-3.25154	1.56267	-4.13289	-1.32193	-8.96578	2.12598	0.112367	2.01578	-0.873027	-0.500218	2.29131	3.13881	0.232661	-1.08314	1.37351	-2.48197	-2.88897	0.102994	-4.23786
																								IBTK	1.64478	2.36121	2.59192	0.894527	-0.422752	1.20163	2.35586	1.91073	1.36569	1.38515	2.69019	2.11636	3.00827	1.56949	2.80983	3.55115	2.93395	2.69176	3.39849	2.71392	2.41495	2.51979	2.05797	3.21054	-0.547932
																								ZNF195	0.564622	1.37016	1.56949	0.314986	-0.77596	0.158337	0.620117	0.815575	1.60834	-0.202572	1.43616	1.20914	1.99458	0.78576	2.35106	1.93734	2.37907	1.70088	3.07416	3.16318	1.48078	1.58111	0.632268	1.94186	-0.181149
																								MYCBP2	2.39369	3.04597	3.14714	1.75702	-0.195946	1.98368	2.92941	1.66948	2.33171	2.02574	2.10836	2.34767	3.19472	2.63923	2.47067	3.95606	2.96218	3.10735	3.17297	2.67942	3.35375	1.99603	3.01275	2.24702	0.6107
																								FBXL3	2.26664	3.63657	2.83248	1.38681	-0.134477	1.03844	2.16124	1.7137	2.71216	1.50741	1.6173	2.00899	3.40286	1.93621	2.78848	3.19897	2.95587	2.59359	2.48182	2.28155	2.78848	2.49416	2.34653	2.7062	-0.0649175
																								ITGAL	1.26303	0.584	0.889084	-1.67577	-1.96016	1.35558	2.31759	0.00288251	-1.58208	1.50843	-0.471929	2.18967	3.46806	2.0545	-0.0573917	3.33842	1.06143	1.78701	1.54942	2.11869	2.67061	-0.179515	1.7	-0.0499049	1.18777
																								PDK2	-0.163268	0.508936	-0.00288828	-2.4344	-2.00578	-1.1047	-0.965784	-0.571322	-0.432455	-1.95456	-0.816037	-1.53952	0.62293	0.124328	1.09963	0.284514	0.0854247	-0.883635	-0.0203404	-0.390245	-0.0724828	-0.979942	-0.662004	0.841571	-1.96578
																								ITGA3	-0.279284	1.6397	1.45786	-1.85726	-1.26188	-0.899695	0.391768	-0.713119	-0.438307	-0.703689	-0.813499	-0.077041	1.97563	0.909965	1.50894	0.945608	1.15898	-0.295128	0.662661	-0.756331	1.21039	0.400538	0.436162	2.9182	-0.321928
																								ZFX	1.7583	1.87735	2.75979	1.98659	-0.2567	1.09221	2.41034	1.88166	2.46519	1.09018	2.18142	2.29072	2.71238	2.21878	2.50767	3.05363	2.66676	2.62737	3.08916	3.06247	2.83026	2.63297	1.84639	3.07553	0.415759
																								LAMP2	3.30203	3.55508	3.69142	2.77758	2.93584	1.9782	3.57071	3.1491	4.23856	4.35987	3.02698	4.08729	4.36751	3.34327	4.7235	5.27019	4.50779	5.06966	6.0205	5.2905	4.50754	4.57658	3.07433	5.36513	1.41522
																								GGNBP2	0.493647	2.40327	1.44573	-0.263612	-0.720232	0.407081	1.13685	1.22589	0.920674	0.947853	1.27083	1.23266	1.9042	1.53157	2.28511	2.43483	2.21164	1.77947	3.1838	2.371	2.07895	1.48078	1.01006	1.75489	-0.54372
																								ITGA2B	-5.50635	-0.867752	-2.71786	-8.96578	-8.96578	-3.53952	-2.57347	-1.20091	-4.44222	-2.38836	-0.512514	-3.45799	-1.66658	-8.96578	-1.48197	-3.49005	-2.35845	-5.79586	0.237564	-3.35107	-1.38836	-5.1078	-3.94342	-1.71786	-2.9885
																								ASB4	-8.96578	-5.57347	-4.44222	-8.96578	-8.96578	-8.96578	-8.96578	-8.96578	-5.15843	-5.26534	-1.5649	-4.18442	-8.96578	-8.96578	-5.71786	-5.79586	-8.96578	-8.96578	-6.50635	-5.87832	-8.96578	-2.68966	-8.96578	-8.96578	-4.29336
																								GDE1	2.71589	2.35952	2.14078	1.48285	-0.281036	0.60027	2.44837	1.75318	2.42814	2.29954	1.78241	2.13258	3.04212	2.00216	3.27367	2.70951	3.02804	2.86176	3.01436	3.35994	2.33685	2.62176	1.56169	2.23235	-1.06794
																								C19orf60	0.675364	2.01328	1.10635	0.436162	-0.475936	0.351628	0.642471	0.944109	1.05102	1.37407	-0.114035	0.424385	2.29807	1.39067	1.64478	2.02184	1.88245	1.6884	2.4678	3.33443	1.64201	1.71149	1.43029	1.80859	1.61164
																								CRLF1	-1.62593	4.55367	-0.382702	-8.96578	-8.96578	-1.92139	-1.88364	4.18555	-0.401635	-3.68038	-2.53952	-1.12658	2.02006	-2.59946	-0.481969	1.53406	1.17249	-2.07097	0.24245	-0.826233	1.07724	-0.724993	2.27202	3.01525	-1.88364
																								OSBPL7	-1.35476	0.0398403	-0.107803	-1.58208	-3.44222	-1.1976	-0.42082	0.190299	-0.483985	-1.40736	0.445727	-0.664288	1.12895	-0.263612	0.320773	0.0579701	0.811471	-0.330973	1.01578	0.0186342	0.267835	-0.123434	-0.424688	0.0579701	-1.35107
																								TMEM98	-1.0145	1.17377	1.00504	-1.35476	-0.706041	0.102994	-0.341903	1.21909	2.21754	-2.13289	1.97306	-0.0454314	2.71831	-0.988504	2.62714	2.1177	1.84519	-1.34008	2.15834	-1.81604	1.14666	0.959028	-0.155213	0.613532	-0.826233
																								YBX2	-1.91594	-2.79586	1.25761	-8.96578	-8.96578	-1.0499	-1.13289	-0.428566	-2.01742	-0.16004	-8.96578	-2.87832	-2.01742	-0.405451	0.488515	-1.80591	-1.15843	-4.50635	-0.0985055	-2.44222	-0.0573917	-1.8625	0.250962	-0.957356	-3.30757
																								KRT33A	-8.96578	-8.96578	-8.96578	-8.96578	-8.96578	-8.96578	-8.96578	-2.33643	-8.96578	-3.44222	-8.96578	-8.96578	-8.96578	-8.96578	-8.96578	-8.96578	-3.699	-8.96578	-8.96578	-4.05889	-3.73697	-8.96578	-8.96578	-3.699	-8.96578
																								ABCC8	-4.79586	-8.96578	-4.44222	-2.75633	-8.96578	-4.4112	-8.96578	-5.71786	-5.71786	-8.96578	-8.96578	-8.96578	-4.15843	-8.96578	-6.26534	-8.96578	-8.96578	-8.96578	-6.05889	-8.96578	-8.96578	-5.44222	-5.87832	-3.29336	-5.87832
																								CCL18	1.91265	0.211635	-3.73697	-1.46196	-3.2109	-2.13289	4.05024	-2.45799	-3.45799	-1.5649	0.571434	0.612588	0.121679	1.09626	-8.96578	1.89453	1.81926	1.36008	-3.23786	1.58159	3.6442	0.863146	1.09626	-0.356606	-1.25498
																								CCL3	-0.610433	-1.16488	-2.82623	-3.14561	-3.30757	-8.96578	0.716332	-0.232769	-1.23447	1.14535	-3.52284	0.0129262	-0.296899	1.66266	0.209141	2.39039	-0.22095	3.37239	1.73075	2.18935	0.217851	-1.06492	-0.321928	0.479231	-1.67577
																								SYNRG	0.303342	1.54547	0.791606	-0.878321	-1.38836	0.396159	1.1117	-0.0558912	0.654436	0.329985	1.07587	0.972325	1.71633	0.7433	1.59694	1.72159	1.11703	0.543001	2.21847	1.25157	1.62714	0.586885	0.706641	0.517024	0.167358
																								CACNG3	-8.96578	-8.96578	-8.96578	-8.96578	-8.96578	-8.96578	-8.96578	-8.96578	-8.96578	-8.96578	-8.96578	-8.96578	-5.32193	-8.96578	-5.15843	-8.96578	-4.96578	-8.96578	-8.96578	-8.96578	-8.96578	-8.96578	-4.68038	-8.96578	-4.71786
																								TMEM132A	1.33514	2.98477	1.38847	0.680774	0.168642	0.715454	0.97159	2.55016	1.82579	2.83329	2.29455	2.16189	4.02883	0.701327	3.55594	2.64616	4.07408	3.33885	4.64501	4.00351	2.77863	2.22466	0.716332	2.618	1.96162
																								AP2B1	2.11936	4.61259	3.26153	-0.242977	0.0129262	1.98623	2.27113	2.64616	2.68908	1.38902	3.14029	2.3297	3.34639	2.99946	3.72421	3.2149	3.61365	3.27769	5.15121	3.60597	3.50144	3.01167	2.3251	2.57676	0.52707
																								TAC1	-8.96578	-8.96578	-8.96578	-8.96578	-8.96578	-8.96578	-8.96578	-8.96578	-8.96578	-8.96578	-8.96578	-8.96578	-2.31473	-8.96578	-8.96578	-8.96578	-8.96578	-8.96578	-8.96578	-8.96578	-4.29336	-8.96578	-8.96578	-4.23786	-8.96578
																								ZNF263	0.541019	-0.24127	0.988412	-0.327348	-1.486	-0.703689	0.588805	0.757023	1.123	0.265437	1.19787	0.9855	1.47041	0.415759	1.52105	1.4163	0.998557	1.0072	2.03668	1.41846	0.822934	0.809826	0.172488	1.02928	-0.562772
																								CX3CL1	-0.913216	-0.481969	0.561693	-4.15843	0.121679	-0.475936	-1.86775	0.225275	0.529071	-1.85726	-0.169745	0.233888	1.65031	1.8476	1.26123	2.28629	2.301	-0.0101344	-0.132894	2.30188	0.675364	1.29572	2.27292	2.48646	2.24884
																								SPATA20	0.846393	0.539035	1.3846	-0.494109	-1.30401	-0.0846703	1.82741	0.612588	0.587845	0.31034	0.49774	1.07793	2.74567	1.09694	2.31179	0.843984	1.6526	1.02503	1.50131	0.675364	2.10199	0.204141	1.21847	3.12002	0.0703893
																								CACNA1G	-8.96578	-8.96578	-3.94342	-5.87832	-5.01159	-2.93236	-4.05889	-8.96578	-3.44222	-8.96578	-5.2109	-3.45799	-2.60823	-5.26534	-1.08314	-5.87832	-4.03505	-6.50635	-6.64386	-6.96578	-3.8365	-3.60823	-4.35107	-4.29336	-3.2109
																								TNFRSF12A	2.0597	2.96809	3.5858	1.59311	1.03351	1.21785	1.30276	2.93263	4.01328	3.3444	2.50716	1.54745	3.67751	2.25761	4.28474	3.5852	3.63599	3.15818	4.41122	3.74513	3.3846	4.37816	2.13619	3.93518	1.34085
																								DLX6	-8.96578	-0.424688	-8.96578	-8.96578	-8.96578	-2.4344	-0.713119	-3.75633	-8.96578	-3.87832	-8.96578	-0.971431	-5.50635	-3.79586	-3.73697	-4.38082	-4.13289	-1.26534	-0.506353	-8.96578	-0.16004	-8.96578	-2.04692	-1.79586	-8.96578
																								MAP3K9	-1.45403	0.676267	-0.340075	-1.80591	-2.03505	-0.96016	-1	-0.99137	-0.500218	0.041243	0.190299	-1.26534	-0.974262	-1.78091	0.286881	0.658097	-0.597278	-0.288065	1.26424	0.492622	0.471968	-0.125006	-0.862496	1.38018	-3.55639
																								RALA	2.09457	2.7822	2.74114	0.918386	-0.205896	0.645241	1.584	1.83673	2.24702	2.2916	2.25641	1.79161	2.88069	2.23879	3.41954	3.08049	2.98859	3.23603	4.1672	2.99747	2.14503	3.09356	1.73335	2.29249	-0.21424
																								BAIAP2L1	2.00971	2.83956	1.25641	0.815575	-0.739372	1.29631	1.05033	2.00971	2.1865	2.49416	1.51904	1.38847	1.81476	0.345964	1.91877	2.55925	2.38957	1.75446	4.27083	2.4518	2.66812	2.25761	0.554834	1.91953	-0.773491
																								KDM7A	0.775683	2.41603	2.2549	0.219091	-0.535332	0.994218	1.62574	2.51501	0.762987	1.50029	1.91953	0.899176	2.05381	1.24062	2.42438	2.60739	2.18206	2.43296	2.88108	2.79119	2.44467	1.65489	1.18967	1.5888	-0.224317
																								ETV1	-0.948976	-1.53952	-0.0174171	-1.0862	-1.04692	-1.92687	-1.20423	-0.637109	-0.369595	-2.662	-0.494109	0.0172093	0.506907	-1.58208	1.53506	-0.72738	-0.888969	-0.888969	-0.994241	-2.44222	0.654436	0.187768	-0.411195	-0.994241	-5.38082
																								AGK	0.0129262	1.92334	1.60975	-1.1078	-1.26534	0.129613	0.549916	1.02786	1.53107	0.582074	1.11036	0.9115	1.89375	0.283329	1.49057	1.91303	2.12697	1.02503	2.76893	2.76575	1.97636	0.863146	0.633199	1.53306	-1.48197
																								ALDH3B1	-1.51046	-0.836501	0.0894982	-2.48197	-2.12658	-1.91594	-0.0424568	-0.894322	-0.494109	-0.808437	-1.86775	-0.046921	0.227741	0.124328	0.309176	2.33085	-0.236164	0.940355	0.809003	1.29631	-0.194295	0.187768	-0.662004	0.846393	-0.734563
																								TTC22	-0.821126	1.48388	-1.45403	-2.35845	-0.736966	-0.788365	0.645241	-1.11404	0.574344	-0.12658	-1.84684	0.0243197	-0.888969	-0.212568	0.27858	1.03069	0.917623	2.01578	2.2552	1.71105	-0.971431	-0.321928	-1.85726	0.27739	-0.937878
																								PHTF2	1.13488	1.29101	1.82619	-0.215915	-0.974262	0.169925	1.1776	1.34085	0.808179	1.56267	1.21971	0.963474	1.8024	1.04404	1.84117	1.46989	1.58159	1.18078	1.04404	1.79202	2.39369	1.71149	0.9855	1.94897	-1.56064
																								CCL26	-8.96578	-8.96578	-8.96578	-8.96578	-8.96578	-8.96578	-8.96578	-8.96578	-2.47393	-0.994241	-8.96578	-1.49005	-3.2109	-1.50226	-1.03209	-3.09542	-2.8365	-2.78588	-1.51046	-2.191	-0.870387	-8.96578	-2.5649	-2.8365	-8.96578
																								FARP2	-0.42082	1.03773	0.531069	-0.608232	-1.486	-0.456009	1.45049	0.929791	0.75873	-0.0985055	0.655352	0.0285692	1.05172	0.872632	0.921436	2.04439	1.28806	1.64524	2.49518	2.6801	1.45681	0.967906	-0.454032	0.578214	-2.30045
																								USH1C	-8.96578	-2.87832	-5.32193	-3.04692	-3.79586	-4.71786	0.195348	-2.45799	-8.96578	-5.15843	-8.96578	-8.96578	-4.2109	-4.08314	-4.01159	4.02547	-5.38082	-8.96578	-4.08314	-8.96578	-2.63487	-4.71786	-8.96578	-3.81604	-5.15843
																								GGCT	4.34248	4.60116	3.02059	3.58147	0.931305	1.87892	2.51248	3.90178	3.10417	4.00441	5.10936	3.22728	4.35579	3.74351	4.82472	3.81865	4.82863	4.72885	5.53792	5.08496	3.66266	4.16366	3.89985	3.55029	0.833497
																								DBF4	1.35727	2.32884	1.3488	-1.59074	-1.33643	0.282143	0.935837	0.286881	0.848798	1.88088	2.16092	1.59216	1.56218	1.32135	1.09085	1.97159	1.87931	1.65627	3.39602	2.47041	2.09559	0.916859	1.32366	1.5787	-1.38458
																								TBXA2R	-2.93236	-4.87832	-1.92139	-3.04692	-3.2109	-2.54793	-1.99424	-2.13289	-3.45799	-3.55639	-8.96578	-3.47393	-0.739372	-1.68038	-1.31473	-3.08314	-0.915936	-2.18442	-1.49411	-2.84684	-1.53116	-2.13924	-4.53952	-1.64386	-2.57347
																								IFRD1	0.732052	2.43749	2.66175	0.0607392	-0.612637	0.740712	1.00144	1.16092	1.81024	1.30859	0.848798	1.70354	2.4813	1.73205	2.35924	2.91054	1.7229	3.15656	4.3454	3.356	2.74416	2.16092	2.19283	2.66357	-0.39973
																								LGALS14	-8.96578	-3.50635	-8.96578	-8.96578	-8.96578	-8.96578	-8.96578	-8.96578	-8.96578	-8.96578	-8.96578	-8.96578	-3.8365	-8.96578	-8.96578	-8.96578	-8.96578	-8.96578	-8.96578	-8.96578	-8.96578	-8.96578	-8.96578	-8.96578	-8.96578
																								COX10	0.857583	1.9631	1.40708	-0.771027	-2.38836	-0.229382	0.559737	0.358396	0.486457	1.15898	1.41034	0.386259	1.73639	0.943359	1.69644	1.9631	1.50029	1.55582	2.04509	1.8532	1.26484	0.679874	0.077243	1.02361	-2.17788
																								GTF2IRD1	0.0496308	2.12532	1.30801	-0.265345	-1.8365	-0.54372	0.818032	0.767231	0.230203	1.07519	2.15413	-0.26708	1.00072	-2.53952	2.53829	1.29983	1.16736	-0.153607	0.70044	1.47975	1.21226	0.73292	-0.407364	1.06419	-0.336428
																								PAF1	2.12267	2.76787	2.81065	-0.395929	-1.13924	0.740712	2.05728	2.28096	2.43989	1.63087	2.6819	1.76129	2.5673	1.68661	2.77905	3.25066	2.3505	2.06557	2.82008	3.31962	3.04387	2.36401	1.62761	2.52682	0.846393
																								VPS41	1.43136	2.18174	2.20069	1.31615	0.0398403	0.92448	1.69421	1.27977	1.37184	2.08814	2.05554	1.64339	3.2245	1.81147	3.23955	2.86433	2.80261	3.18618	3.8534	2.70088	2.17473	2.14991	2.30217	2.54498	1.488
																								ARHGAP44	-1.85204	-0.994241	-2.29336	-2.77596	-3.13289	-1.96016	-1.14242	-2.191	0.166073	-0.597278	-0.277534	-2.12029	-0.932361	-2.31473	0.159629	-2.23107	-0.749038	-1.54793	0.316146	-2.9105	-1.09542	-3.17137	-1.42275	-0.41889	-3.71786
																								ELAC2	1.25701	2.86532	2.16189	-0.14401	-0.68966	0.660837	1.61259	0.897628	1.70576	2.08474	2.06729	1.18713	2.61988	1.81188	2.64985	2.39232	2.85937	2.5828	2.76532	2.63227	2.1107	1.1551	1.12697	2.20038	0.368489
																								SCIN	-0.78339	-2.92139	-2.41889	-1.20091	-1.88897	-3.39593	-2.26534	-1.50226	0.709291	-2.41889	-2.699	-1.74178	-1.2969	-1.53533	-0.962969	0.172488	-1.9771	-0.300448	-0.0846703	-1.78091	-1.00868	-2.67116	-3.81604	-1.08314	-3.42663
																								ARSD	2.50818	2.80941	2.07176	0.175045	-0.215915	-0.254978	0.776525	1.68661	2.23143	0.0813396	3.12251	1.70929	2.52982	1.34028	2.05415	2.419	1.99892	1.15704	2.89685	3.60015	2.65237	1.30626	0.58111	2.83289	1.31034
																								PNPLA4	0.992768	-0.854649	-0.943416	-4.35107	-1.699	-2.4344	0.546956	-1.05889	-0.174621	-3.27928	0.696884	-2.45008	0.43082	0.0690147	-1.61706	-0.0985055	0.232661	-0.899695	0.258217	-0.0144996	0.624803	-0.349235	-0.761213	1.03351	-2.87832
																								MYH13	-2.37333	-3.25154	-0.00868224	-2.05889	-4.38082	-2.14561	-4.18442	-2.47393	-1.05889	-5.71786	-4.60823	-5.64386	-2.38082	-3.68038	-1.44615	-3.68038	-2.30757	-4.96578	-2.09542	-4.75633	-1.58208	-2.73697	-2.92139	-1.53952	-5.79586
																								ADIPOR2	2.17473	2.62059	2.2397	0.463622	-0.756331	1.36345	1.89491	2.12697	1.4098	3.15656	2.68773	2.77379	2.46205	1.38073	2.34625	3.66607	2.19535	2.73531	3.77336	4.15364	3.49965	2.48001	1.50894	3.05068	-0.606035
																								CDKL3	-4.92139	-2.68966	-2.80591	-2.85726	-8.96578	-4.53952	-3.96578	-2.85726	-2.85726	-2.96578	-4.8365	-2.54793	-3.27928	-3.30757	-2.4112	-2.30757	-1.8997	-3.17137	-1.21424	-1.87303	-1.93236	-2.53116	-8.96578	-4.2109	-8.96578
																								UPP2	-3.59074	-3.96578	-2.81604	-4.13289	-8.96578	-4.2109	-4.64386	-2.53952	-1.53952	-4.64386	-8.96578	-4.57347	-3.27928	-8.96578	-4.1078	-5.15843	-1.73697	-8.96578	-2.8997	-1.3474	-2.93236	-4.2109	-3.62593	-4.87832	-2.07704
																								PRSS21	-3.02327	1.7264	0.716332	-8.96578	-3.71786	-8.96578	-1.27928	-8.96578	-2.38082	-4.08314	-8.96578	-8.96578	2.11437	0.590722	-4.50635	-2.00578	1.28392	-8.96578	-4.32193	3.07553	-4.35107	-4.64386	-4.05889	-1.32193	-8.96578
																								MARK4	-0.341903	0.0786098	0.537048	-1.13289	-2	-0.300448	-0.106249	0.916094	0.351628	0.246104	-1.09851	-0.304006	0.273814	-0.386468	0.859174	1.41088	0.459432	0.402722	2.02148	0.938098	1.17505	1.42169	-0.158429	-0.140826	-0.405451
																								PROM1	-2.47393	2.65718	3.60715	-3.14561	2.98677	0.678072	-3.4112	4.08984	3.98987	4.67373	-0.846843	1.03773	2.09356	3.09643	3.93518	3.96097	4.59759	6.0161	6.4449	4.20828	3.02574	3.92894	2.65306	5.14017	1.09221
																								CCDC124	1.09559	3.7392	1.60455	-0.12658	0.351628	0.705757	1.52957	1.33743	1.5008	1.74071	1.12961	0.276199	1.63923	1.93508	1.88518	2.19219	2.21195	1.88908	2.80509	2.76787	1.87263	2.22866	0.726831	2.47431	0.981122
																								CEACAM21	-1.9771	-1.75633	-1.02621	-8.96578	-8.96578	-1.27579	0.279768	-0.599462	-2.33643	-1.22095	-2.30757	-0.937878	0.659011	-0.251539	-2.88897	-0.375197	-0.828793	-0.232769	-2.1078	-0.388355	-0.0709665	-2.27928	-0.552156	-1.1078	-1.71786
																								PAFAH1B1	1.99023	3.87686	3.29793	1.31846	0.500802	1.97049	2.75082	2.36793	2.65833	2.71172	2.91934	2.83935	3.76182	2.5102	3.92182	3.5986	3.63366	3.40122	3.75446	3.71161	3.50029	2.8024	2.55238	2.9835	0.882056
																								NOS2	-5.1078	-3.45799	-2.9885	-8.96578	-8.96578	-3.13289	-1.57347	-1.86775	-3.45799	-5.15843	-4.01159	-4.05889	-2.07704	-4.05889	-5.57347	-2.85726	-3.08314	-2.35107	-2.00578	-3.17137	-3.85726	-4.71786	-4.13289	-3.39593	-5.15843
																								DNAH9	-3.79586	-2.23107	-4.75633	-6.64386	-6.79586	-8.96578	-5.15843	-6.05889	-8.96578	-5.57347	-8.96578	-8.96578	-6.79586	-8.96578	-7.64386	-6.64386	-5.87832	-7.38082	-5.64386	-7.64386	-5.87832	-7.64386	-7.15843	-7.38082	-4.60823
																								KIAA0100	3.28496	4.42277	3.18206	1.75104	0.810649	2.38515	3.58484	2.61471	3.27307	2.88772	4.03852	3.13553	3.92818	3.45378	4.35572	3.90082	3.88947	3.48336	4.96097	4.45956	3.76277	2.93584	2.94448	3.65157	1.09896
																								SLC13A2	-8.96578	-5.1078	-2.94342	-8.96578	-2.82623	-8.96578	-3.79586	-8.96578	-3.662	-8.96578	-8.96578	-8.96578	-1.0145	-4.68038	-8.96578	-8.96578	-3.03505	-4.96578	-6.05889	-8.96578	-8.96578	-3.35107	-4.75633	-8.96578	-3.77596
																								GAS7	0.899176	-0.086201	1.49672	0.40163	-0.177882	0.24123	1.0827	0.495695	1.47457	0.819668	-0.823677	1.02857	2.77779	1.76086	2.70797	1.44731	1.68347	2.28066	1.40654	2.13258	1.65214	0.916094	0.9115	1.12433	0.138814
																								TRAPPC6A	2.06867	1.91571	1.43563	-0.14401	-0.62371	0.0342157	1.46258	1.82456	0.444667	2.57216	3.42021	1.01436	3.62117	1.34199	2.02645	2.80343	2.04334	2.92182	3.20899	3.25459	3.04858	2.61518	2.35671	1.52105	1.17505
																								MATK	0.129613	0.823749	-0.440263	-2.61706	-8.96578	-2.38082	-0.897006	-2.21759	-2.44222	-2.32193	-5.01159	-1.45799	0.833497	-0.662004	-1.191	-0.841663	-0.746616	-1.24811	-3.2109	-1.83136	-0.293359	-1.45403	-0.2567	-0.0969617	-0.444184
																								CEACAM7	-0.630394	-4.79586	-8.96578	-3.96578	-8.96578	-8.96578	0.745883	-8.96578	-8.96578	-8.96578	-2.35107	-8.96578	-8.96578	-8.96578	-8.96578	-8.96578	-8.96578	-4.68038	-8.96578	-8.96578	-8.96578	-5.05889	-8.96578	-8.96578	-8.96578
																								CD79B	-1.08927	-1.64386	0.601221	-8.96578	-1.78091	0.199123	1.27262	-2.03505	-2.03505	-0.0513992	-2.00578	1.27262	2.42573	-0.0634092	-1.78091	1.22589	0.507921	0.411426	-1.14242	1.86711	1.69955	-0.251539	1.52206	0.857583	1.05797
																								SCN4A	-2.61706	-8.96578	-1.77103	-5.64386	-5.79586	-3.699	-4.53952	-5.01159	-5.01159	-8.96578	-8.96578	-3.45799	-2.67116	-4.47393	-4.57347	-6.64386	-4.05889	-5.32193	-5.79586	-4.15843	-6.38082	-5.71786	-8.96578	-6.38082	-5.15843
																								ST7L	-0.296899	0.704872	-0.202572	-2.58208	-1.74178	-0.671164	-0.471929	0.00432161	-0.325539	-0.780909	0.0551957	-0.76366	0.655352	-0.668868	0.947105	0.390668	0.682573	0.526069	2.32912	1.60217	0.725959	-0.334607	-0.997117	0.00432161	-2.30757
																								TKTL1	-8.96578	-8.96578	-8.96578	-8.96578	-8.96578	-4.50635	-1.26534	-8.96578	-4.8365	-3.94342	-4.79586	-3.85726	-5.57347	-8.96578	-5.38082	-3.87832	-5.2109	-8.96578	-6.15843	-3.96578	-8.96578	-5.50635	-8.96578	-8.96578	-8.96578
																								PAX6	-2.67116	0.983313	-0.475936	-4.44222	-8.96578	-8.96578	-2.27928	-1.68966	-3.699	-3.64386	-1.24811	-1.66658	-2.64386	-3.8997	-2.8365	-4.47393	-3.8997	-5.57347	-3.52284	-5.26534	-1.23447	-4.38082	-0.948976	0.181421	-3.9885
																								RPUSD1	1.40599	0.422233	0.92524	0.0524159	-0.734563	0.524064	1.52105	0.764686	1.55336	2.66721	1.44201	1.68751	2.3051	1.04824	1.53655	2.91322	2.13093	2.9092	2.8476	3.38667	1.22342	2.11437	0.989139	2.34682	0.190299
																								RHBDF1	1.09288	0.941106	2.23205	0.508936	-1.07704	0.697774	1.35896	0.97673	1.93772	1.55434	1.04124	0.95977	2.15023	1.76129	2.25459	1.59503	2.32855	1.71896	3.14258	1.9855	1.00288	1.87027	0.941106	2.2919	-0.401635
																								LUC7L	1.60881	0.990592	2.46388	0.452068	-0.766112	1.13159	1.68572	1.31615	2.01078	1.35671	1.88596	1.85639	2.87774	1.5568	2.38709	1.8339	3.23818	2.28125	3.23772	2.62504	2.03351	2.03598	1.54646	3.18682	0.301002
																								CACNA2D2	-2.23107	-2.14561	-0.739372	-4.23786	-2.38082	-2.72738	-4.75633	-1.82623	-3.32193	-2.57347	-1.08314	-3.07097	-2.05289	-3.35107	-1.19429	-3.68038	-2.30045	-4.96578	-1.74662	-2.88897	-2.32916	-3.14561	-2.72738	-2.82623	-3.42663
																								BAIAP3	-2.191	-3.42663	-1.78091	-5.2109	-8.96578	-2.68038	-3.13289	-3.59074	-3.01159	-2.38082	-3.57347	-2.80591	-1.0145	-2.45799	-0.867752	-2.75633	-1.87303	-2.73697	-1.63039	-1.55639	-2.18442	-2.18442	-2.22432	0.815575	-4.71786
																								TSR3	2.29866	2.04719	2.16479	0.120352	-0.0380063	1.28333	2.23327	1.88049	2.91839	3.34511	2.49442	2.11969	3.66243	2.86987	3.51929	3.44334	3.53381	4.04326	3.95578	4.03422	2.50259	2.8516	2.01328	3.84439	1.67852
																								PIGQ	1.76596	0.498761	1.11036	0.326537	-2.04692	-0.430509	0.426533	0.491597	1.42277	1.14861	0.84318	0.827006	1.66266	0.813935	1.98586	1.11969	1.91648	1.32539	2.59503	2.03281	1.1776	0.957543	-0.117161	1.43296	0.353888
																								CRAMP1L	0.66175	-0.492079	0.545968	-0.469929	-2.62593	-0.597278	-0.00144342	-0.0513992	-0.145605	0.0524159	0.299831	0.341417	0.565597	-0.352916	0.891419	1.13225	0.96643	0.95977	2.05866	0.968644	0.121679	0.368489	-0.680382	1.87224	-0.744197
																								TEAD3	1.06212	2.36569	2.62761	0.78157	-0.330973	1.35671	2.2032	2.46179	2.07416	1.16864	2.90593	0.757877	2.06798	0.635058	3.23925	2.59359	2.27977	1.83431	3.21894	1.75745	2.0197	2.38929	1.05589	2.09288	0.507921
																								SELE	-1.32193	0.0243197	1.13816	-8.96578	-3.33643	-1.38836	1.14861	-1.17462	-0.129734	-0.8863	-2.14561	0.269033	2.4691	1.41143	-2.92139	-0.512514	-0.0159576	1.66585	-1.57777	2.92562	-0.39973	-0.603841	-0.307573	-0.486004	-1.7084
																								DNAJC11	1.42492	0.942608	1.45312	-0.0709665	-1.27928	0.115033	1.50538	0.441483	1.35952	1.19724	1.89918	0.852798	1.75189	0.759582	1.97343	2.74674	1.65168	2.77568	3.40681	2.45312	1.4916	0.876566	0.892974	2.09694	-0.935117
																								FMO3	-1.01742	-3.18442	-0.648372	-1.18771	-8.96578	-4.44222	-1.71786	-1.96016	-3.77596	-3.87832	-3.15843	0.121679	1.09085	4.44969	-0.571322	-1.80591	-1.96578	-3.49005	-4.13289	-0.72738	-2.16488	-1.8625	-0.948976	-1.42663	-4.87832
																								MYLIP	2.51753	1.8127	2.32998	0.477159	0.375178	0.555816	1.74545	1.42331	1.53057	3.39876	3.24047	1.72857	3.28555	1.45891	3.74567	2.96384	2.09051	1.90689	1.4049	2.97508	2.83329	1.86354	1.82579	0.972325	0.111031
																								NOX1	-8.96578	-3.14561	-4.57347	-8.96578	-8.96578	-8.96578	-4.44222	-8.96578	-3.32193	-3.42663	-3.27928	-4.32193	-4.05889	-4.35107	-2.86775	-3.35107	-2.68038	-4.60823	-2.35107	-2.22432	-3.13289	-5.01159	-4.4112	-2.35107	-8.96578
																								E2F2	-1.23107	2.38681	0.209141	-3.42663	-2.84684	0.222805	0.703101	-0.0320936	-0.215915	2.07656	1.59407	-0.58208	-0.164884	0.301002	1.50233	2.83734	-0.703689	1.03351	4.30998	1.9486	1.56218	-1.5187	-0.655172	2.6318	-1.73697
																								PSMB1	2.62761	3.68032	3.31165	1.87539	1.00935	1.63506	4.59359	3.44294	3.91504	3.19488	5.07433	3.87243	5.00832	3.90217	5.14478	4.94359	4.05007	5.02326	4.94139	5.2228	4.28895	4.12565	4.562	4.01614	2.05311
																								SYN1	-4.71786	-3.07097	-3.35107	-4.23786	-8.96578	-3.33643	-3.77596	-2.07097	-1.486	-4.75633	-4.64386	-3.08314	-2.81604	-1.51457	-3.62593	-3.699	-5.01159	-4.96578	-3.01159	-2.78588	-2.72738	-3.75633	-3.73697	-2.68966	-2.77596
																								JARID2	2.10333	2.54449	1.55238	0.16221	-1.1016	0.650765	1.28155	1.94073	2.05242	2.64962	2.00612	1.73552	2.35924	1.78743	2.81024	2.02786	3.06022	3.09711	4.04256	3.44228	1.99458	1.31267	1.36569	1.90458	0.633199
																								CDKL5	0.68437	1.65031	0.612588	-0.155213	-2.5649	-0.24127	0.846393	1.92752	1.43242	0.72334	0.572405	-0.307573	0.573375	0.200379	1.51096	2.76107	0.885184	0.519039	2.27888	-0.72261	1.91762	0.998557	0.051024	1.33571	-1.02621
																								CAMK1G	-4.44222	-3.81604	-3.662	-3.9885	-4.13289	-4.05889	-2.51457	-3.39593	-4.4112	-8.96578	-4.38082	-1.82623	-4.13289	-4.4112	-4.96578	-5.01159	-3.75633	-2.38836	-2.29336	-1.79086	-2.79586	-8.96578	-3.49005	-4.75633	-4.50635
																								CDK11A	-1.80591	-1.23786	-1.8997	-2.48197	-3.96578	-1.5649	-0.424688	-1.2109	-0.354759	-1.23107	-0.788365	-1.64386	-0.224317	-0.84944	0.138814	0.231432	-0.768568	-0.274041	1.0314	0.0962619	0.0648829	-1.18771	-1.39214	0.104337	-2.15843
																								NADK	1.6234	1.27083	2.47508	0.524064	-1.13289	0.876566	2.22836	0.921436	1.79452	1.71721	2.19503	1.99603	2.73335	2.10635	2.60478	2.8677	2.0697	3.71809	3.72378	2.93565	2.46702	1.57143	1.47353	3.21583	1.12433
																								TFAP2B	4.12788	-2.1078	-2.86775	0.337996	-5.32193	-8.96578	-5.71786	-3.27928	-2.01159	-8.96578	0.455229	-4.60823	-2.16488	-8.96578	-6.15843	-8.96578	-0.606035	-5.87832	-3.94342	-8.96578	-3.9885	-2.57347	-5.71786	-4.96578	-4.13289
																								TFAP2D	-8.96578	-8.96578	-8.96578	-3.45799	-8.96578	-8.96578	-8.96578	-8.96578	-3.87832	-8.96578	-8.96578	-8.96578	-3.60823	-8.96578	-8.96578	-8.96578	-8.96578	-8.96578	-8.96578	-8.96578	-8.96578	-4.53952	-8.96578	-8.96578	-3.9885
																								DLEC1	-3.09542	-1.81097	-1.85204	-8.96578	-5.79586	-4.13289	-1.9105	-1.51046	-2.45008	-3.14561	-3.01159	-3.47393	-1.64837	-3.26534	-1.42275	-4.64386	-2.01159	-3.53952	-0.902389	-1.50226	-2.52284	-3.8997	-3.79586	-1.26534	-2.9885
																								CYTH3	1.31383	2.41765	2.50335	0.541019	0.411426	0.566572	0.22404	1.8532	1.81639	1.21288	0.538041	1.22466	2.85659	0.741575	2.94636	2.92315	1.53854	1.59359	2.7379	1.44414	1.54052	1.8024	1.87342	2.29895	-0.172994
																								ADAM22	-1.94342	-0.512514	-0.39973	-3.85726	-2.24469	-3.09542	-2.25154	-1.03209	-2.41889	-2.78588	-0.199255	2.08984	0.608809	0.809003	-3.05889	-2.04097	-1.27928	-3.30757	-0.477944	-0.204233	-0.296899	-1.5951	0.0243197	-1.69432	-3.699
																								SYPL1	1.94561	4.3694	3.49723	1.4756	1.15121	2.05658	3.11437	2.2969	3.25459	2.77484	4.1672	3.02485	3.73118	2.78764	3.77568	3.81824	2.8478	4.16454	4.94603	3.8126	3.75542	4.01015	2.90381	3.47858	-0.577767
																								CYB561	3.00414	2.72618	2.65673	1.54646	-1.22769	0.609755	2.54151	2.03069	1.86869	1.22033	2.64754	2.50868	3.11686	2.38322	2.89453	3.96984	3.62574	2.5064	4.26581	3.821	3.02574	2.94223	1.44255	2.14958	0.538041
																								SPAG9	1.54992	3.57918	2.61706	0.738119	-0.236164	1.72465	2.72748	2.63297	2.0697	2.07348	2.40245	1.93244	3.36219	2.70044	3.51387	2.97196	3.29337	3.0578	4.23066	3.53531	3.18618	2.24428	2.26903	3.53891	0.977463
																								CELSR3	-1.92139	-0.434403	-0.979942	-4.03505	-4.50635	-1.92139	-2.4344	-1.486	-1.52699	-2.49005	-0.859876	-2.46594	-0.785875	-0.736966	1.00648	-2.30757	-0.343732	-1.01742	3.30961	-2.27928	-0.724993	-0.174621	-2.05289	-0.940645	-4.08314
																								AASS	-0.475936	-0.734563	1.13685	-1.17788	-2.33643	-0.45799	-0.595097	0.49774	0.0717627	-1.69432	-1.44615	0.666302	2.05554	-0.16004	1.64293	0.0593553	0.687956	-0.486004	2.14666	0.197865	1.04264	0.00432161	0.16221	0.511974	-1.8365
																								PLEKHG6	-2.53952	1.4813	0.151859	-3.662	-1.64386	-0.15682	-0.281036	0.518031	0.632268	1.91418	0.577248	0.440421	0.381837	-1.09851	1.4844	2.22157	0.737254	1.36401	1.88362	3.14307	1.26364	2.35783	-1.9885	1.63087	-0.72738
																								SS18L2	1.04824	1.13356	0.894527	-0.62371	-1.1047	0.291604	1.47768	0.732052	1.16672	0.929791	0.995665	1.98514	2.29543	1.25822	3.01792	2.7615	2.20883	2.19156	3.06781	3.0063	2.12961	1.28747	1.72509	2.93055	-0.152003
																								MPND	0.933573	1.27143	0.470927	-1.27928	-1.43831	-1.1016	0.260628	-0.68966	0.510962	0.130931	0.187768	0.365133	1.45733	0.482332	0.891419	0.950095	0.832688	1.03562	1.45101	1.73379	0.761285	0.834307	-0.192645	0.989139	0.0398403
																								MGST1	1.6731	3.45667	0.325386	0.499782	-1.45403	0.140124	0.37629	1.46571	1.3989	3.12763	1.65627	0.879706	1.1865	-1.46993	2.19787	1.97856	1.64432	1.48749	0.863938	3.42868	1.98586	3.60632	0.639695	1.88284	-0.974262
																								CRY1	0.778209	1.7583	1.31788	-0.0985055	-0.477944	-1.18442	0.733788	0.328836	0.986957	0.359521	0.596458	0.311503	1.85	0.177599	1.83431	1.87381	1.57531	0.602172	2.1811	1.92372	1.04194	1.07176	0.595504	2.15963	-1.3474
																								PGLYRP1	-8.96578	-8.96578	-1.77596	-8.96578	-2.25154	-8.96578	-1.62149	-0.50226	-2.50635	-8.96578	-2.47393	-2.52284	-8.96578	-8.96578	-8.96578	-0.318326	-2.86775	-2.81604	0.227741	-1.63039	-0.577767	-1.18115	-1.59074	-2.85726	-2.61706
																								NFIX	1.9782	4.36184	3.86146	0.822934	0.642471	1.88323	1.86948	3.96837	2.75061	2.99639	-0.846843	1.32884	2.98441	2.36036	4.61271	2.80447	3.27337	2.47534	5.40252	3.21754	3.35671	2.9182	3.35854	3.80333	0.571434
																								ST3GAL1	1.33457	1.03492	1.48903	0.41684	-0.390245	1.2345	2.54201	1.91495	0.541019	1.33056	-0.680382	2.34483	2.36121	2.20758	2.5912	5.65901	2.81721	2.6774	2.33942	3.87833	3.09879	3.59323	0.77484	1.91533	0.812293
																								MMP25	-0.828793	-0.579922	-0.902389	-4.60823	-8.96578	-1.11092	-0.0543923	-1.56064	-2.699	-0.320126	-1.18442	-0.948976	-0.118727	-0.72977	-1.11716	1.13619	-1.92687	-0.524915	0.0129262	0.549916	-1.09542	-1.45008	-2.1078	-0.62371	-0.968605
																								IL32	0.507921	0.187768	1.5064	-1.79086	-0.948976	0.501821	1.98477	1.03069	1.56218	1.39177	-1.9105	2.24062	2.81168	3.41738	1.42653	4.09255	1.76808	4.07211	3.33242	3.83532	2.07861	1.33628	1.21971	2.42223	2.07142
																								PKD1	0.946357	0.226509	2.49442	1.33113	-0.459973	0.722466	1.59503	1.29631	2.27023	1.10232	1.67446	1.47457	1.92714	0.70044	1.95345	2.2225	1.77653	1.57821	3.68829	1.48285	1.70929	1.26003	1.1903	3.67604	0.698663
																								MAPK8IP2	-0.8863	1.23389	0.117695	-1.85204	-5.32193	-4.26534	0.501821	-2.12658	-5.57347	1.21412	-2.23786	0.327687	-1.24127	-1.09234	-2.05889	3.97655	0.719841	-2.31473	4.05346	-2.13289	-0.12658	-2.45799	-0.675765	1.02148	-2.53952
																								MED24	0.561693	3.08508	1.20852	-0.558517	-1.71786	0.331132	0.858379	1.5912	0.978196	0.52707	1.45365	0.88049	2.2969	1.49825	2.26724	2.18523	2.38957	1.83269	3.40177	2.61824	1.63459	0.803227	1.42975	2.50716	-0.139236
																								RHOBTB2	-1.1047	-2.52284	0.24245	-0.584241	-0.634867	-0.668868	-0.529073	-0.26708	-0.33825	-1.34008	0.978928	0.289244	1.02432	-0.968605	0.619178	0.124328	-0.0603973	-0.332789	0.305679	0.16092	0.636915	0.545968	-0.229382	1.54052	-1.00578
																								HEATR5B	1.77104	2.90477	1.72509	0.0703893	-0.367732	0.927517	1.79743	2.02112	1.28983	1.6017	1.35671	1.37128	2.92562	1.27023	2.62737	2.51778	2.48517	2.59837	3.30612	2.17919	2.06178	1.82823	1.21101	2.34398	-1.13289
																								SEC62	2.6036	2.98987	2.51526	1.00216	0.498761	0.491597	2.58856	2.8055	2.5435	2.02326	2.27083	2.89375	3.36583	2.22126	3.2969	3.27694	2.90689	2.31121	3.52682	4.08704	3.5601	2.46153	2.12267	2.63946	1.20351
																								RPS20	5.49394	6.34995	4.99376	3.21397	3.62539	4.06454	5.63372	5.59177	4.66857	6.10666	5.07181	5.73663	6.90095	4.86869	6.41525	6.00628	6.96629	7.71302	7.1387	8.2452	6.10664	6.3713	6.15247	7.28143	4.38426
																								CSDE1	5.17588	5.98108	5.21812	3.36093	2.76235	3.5793	5.37626	5.44045	5.01163	5.06238	5.6173	4.59359	6.56508	4.59825	6.67394	6.22166	6.05107	5.45809	7.80151	7.61274	6.4082	5.71716	4.61947	5.52954	3.07707
																								UBE3C	1.75275	3.36022	3.43803	0.379621	0.0935602	1.43936	2.48671	2.01436	2.87086	2.80839	2.42626	2.70377	2.8953	1.78367	3.01221	3.86324	3.18967	3.48607	4.71067	4.29205	3.34852	2.60644	1.87499	2.8986	0.0229004
																								REV3L	0.656268	1.99422	2.91743	-0.132894	-0.685014	0.914565	1.18777	1.67987	1.44943	1.03773	2.24245	2.04194	2.06833	1.17951	2.34227	1.78492	2.26183	2.11503	2.98295	2.41305	2.25459	1.4957	2.28924	3.41251	-0.870387
																								TENM1	-3.92139	-7.15843	-1.98279	-3.25154	-6.38082	-4.35107	-3.1976	-1.80591	-3.662	-4.18442	-3.45799	-1.92687	-1.12029	-3	-0.954557	-2.8997	-2.22432	-3.52284	-4.71786	-2.79586	-1.74178	-4.18442	-2.84684	-4.2109	-6.79586
																								PAX7	-8.96578	-6.05889	2.26243	-2.05289	-8.96578	-8.96578	-8.96578	-8.96578	-8.96578	-8.96578	-5.57347	-8.96578	-8.96578	-8.96578	-8.96578	-8.96578	-8.96578	-8.96578	-8.96578	-8.96578	-6.05889	-8.96578	-0.168123	-8.96578	-4.75633
																								MASP2	-1.94898	0.102994	-1.33643	-3.07097	-4.79586	-2.73697	-1.59946	-2.06492	-1.74178	-2.84684	-1.57347	-1.75633	-1.63487	-3.50635	-1.16165	-1.59946	-2.1078	-3.04692	-0.212568	-1.25498	-1.28983	-1.6529	-4.15843	-1.8365	-2.85726
																								IYD	-2.49818	-8.96578	-5.05889	-1.29336	-8.96578	-8.96578	-3.87832	-8.96578	-8.96578	-8.96578	-3.73697	-8.96578	-5.50635	-8.96578	-6.96578	-8.96578	-6.64386	-8.96578	-5.38082	-7.15843	-5.71786	-6.05889	-4.44222	-8.96578	-5.44222
																								FAM76A	0.711054	2.37518	1.49365	-0.771027	-1.73697	0.243669	0.672652	0.96643	0.941106	0.459432	1.19093	0.0398403	1.92865	0.0257376	1.49876	2.29425	0.949348	1.94897	2.68437	2.37379	2.19944	0.824564	0.899949	1.88284	-1.02034
																								TRAF3IP3	0.714575	0.508936	0.62854	-2.52284	-2.50635	1.03844	1.18713	1.6318	-0.204233	0.0285692	-1.04394	0.794104	2.73097	1.24853	-0.318326	1.63459	1.17057	1.37295	1.94486	2.09592	2.13126	0.0908534	0.487486	1.47301	-0.118727
																								POMT2	-0.710756	0.530071	0.27262	-1.71786	-2.46594	-1.06794	-0.465938	-0.129734	-0.599462	-1.6529	-0.316528	-0.643856	-0.018878	-0.522841	1.10299	0.726831	0.0894982	0.355016	0.982583	-0.554273	-0.0969617	-0.657445	-1.06794	0.826193	-1.51046
																								VTA1	0.291604	2.20226	1.72421	-0.45799	-1.662	-0.176251	1.88284	2.09018	1.61871	0.462576	2.7914	0.730314	2.07963	1.13553	3.0505	2.40762	0.929791	2.2759	2.21381	2.73617	1.48749	1.81599	0.335712	2.71743	-1.03505
																								MLXIPL	-5.32193	-0.452057	-0.194295	-4.8365	-3.4112	-3.92139	-5.38082	-2.662	-0.244685	-1.35107	-2.62593	-1.93788	-2.662	-8.96578	-2.9885	-4.87832	-4.60823	-8.96578	-4.29336	-3.64386	-3.05889	-4.92139	-4.32193	-0.744197	-5.38082
																								BAZ1B	3.27441	4.43089	3.53978	1.99132	1.10165	2.14568	3.15105	3.7721	3.24062	3.78398	3.39999	3.21971	3.83188	2.97324	3.76755	4.46637	3.82253	4.03192	3.66312	3.87784	4.2607	3.17808	3.0054	4.28274	1.93847
																								RANBP9	2.75446	3.63041	3.33099	1.54251	0.799087	1.87184	2.34255	3.16768	3.37851	2.61023	4.44897	2.73183	3.35092	2.5955	4.99639	4.53282	3.23802	3.40993	3.96227	3.28481	4.17409	3.33728	2.61965	3.32265	0.74932
																								ETV7	-1.1047	1.00576	0.0908534	-2.22432	-3.96578	-0.573467	2.19818	-0.761213	-0.761213	1.09963	-0.606035	2.01078	0.207893	1.85798	-0.608232	3.28983	-0.778432	1.11303	1.95308	2.52431	0.551885	-0.650635	-0.988504	-0.186065	0.360645
																								SPRTN	-0.0394883	1.97453	1.04684	-1.12658	-0.894322	-1.21424	0.816395	0.953824	0.6107	0.332278	0.422233	1.14535	1.3202	1.07519	1.32251	1.94598	1.72509	2.2225	2.6774	1.91188	1.11969	0.870266	0.543001	2.67785	-2.07097
																								METTL13	1.48594	2.47768	2.41576	-0.808437	0.655352	0.451013	1.46884	2.96458	2.88147	1.16479	1.76935	1.88518	2.71545	1.98222	2.91686	3.38529	2.77631	3.40762	4.96514	3.88655	2.49185	2.4691	1.78701	3.88147	0.893751
																								DYRK4	0.288063	0.0648829	-0.490051	-2.54793	-1.96578	-1.51457	0.405992	-0.632629	-0.496142	-0.397828	-1.70369	-0.854649	0.859174	0.288063	1.25217	-0.07552	1.09424	-0.236164	0.570463	1.20539	0.367371	1.09491	-0.985645	0.125651	-2.1976
																								ZNF207	1.70487	2.95327	2.36205	0.438293	-0.852042	1.39232	2.21506	1.96421	1.97159	1.80612	2.38571	2.25822	3.12267	2.36429	3.30129	3.0165	3.36625	2.72552	3.96791	3.9824	2.71984	2.07279	1.78283	2.61353	0.0071955
																								UQCRC1	3.70896	3.80374	2.87027	0.647084	0.282143	1.26963	3.42814	2.74782	2.88303	2.36289	3.43055	2.33543	3.85529	3.34398	4.72389	4.72367	3.87647	3.83279	4.78879	3.98778	3.904	2.91781	3.01543	3.91466	1.56852
																								STARD3NL	0.847997	1.71458	0.934328	0.561693	-1.14242	-0.378944	0.972325	0.488515	0.574344	1.15445	0.254594	0.818032	2.09896	1.17696	2.06074	1.8492	2.09963	2.39369	2.8922	2.35361	1.33914	1.62574	1.06212	1.85878	-0.756331
																								CD9	4.81568	5.10735	3.58027	2.03386	1.37128	3.02928	2.88947	3.50805	2.97324	4.81435	5.38536	3.63854	3.99105	3.27917	5.38981	4.9181	4.25927	5.02702	4.64426	5.79852	5.81242	5.43799	3.24306	5.17616	1.07656
																								HHATL	-8.96578	-3.92139	-4.79586	-8.96578	-8.96578	-8.96578	-8.96578	-8.96578	-8.96578	-8.96578	-8.96578	-8.96578	-8.96578	-8.96578	-8.96578	-8.96578	-8.96578	-8.96578	-5.87832	-8.96578	-8.96578	-5.2109	-3.01159	-8.96578	-4.64386
																								NCAPD2	1.73031	3.71918	1.55287	-0.456009	-0.778432	1.64016	1.95382	2.52632	2.38598	3.33628	3.36695	3.41305	2.65924	2.38377	3.26903	3.49172	2.90862	3.72126	4.93927	5.3652	4.33321	3.0781	1.88127	3.50995	0.616358
																								IFFO1	-0.320126	0.0370307	1.16864	-1.03505	-2.77596	-0.272297	0.969381	0.291604	0.137504	-0.0335695	-2	0.83996	2.00935	0.9568	1.29983	1.09963	0.995665	0.844787	1.31208	0.424385	1.30568	0.427606	0.390668	-0.0380063	0.1137
																								GIPR	-3.27928	-2.82623	-1.49411	-3.81604	-3.96578	-2.8997	-1.17137	-4.2109	-3.22432	-1.74178	-5.2109	-2.23786	-1.1016	-2.25154	-3.45799	-1.75633	-4.01159	-4.53952	-3.25154	-2.60823	-2.15843	-4.32193	-2.9885	-2.76611	-2.75633
																								PHF7	-0.875672	1.04474	-0.477944	-4.32193	-8.96578	-2.08314	-1.84684	-1.02621	-2.14561	-1.51046	-2.11404	-1.57347	-0.110916	-0.948976	0.299831	0.0398403	0.191563	-0.231075	0.16221	-0.584241	0.334568	-1.70369	-1.35845	-0.227692	-2.25843
																								SEMA3G	-0.147202	-1.25843	1.37962	-4.87832	-3.04692	-1.9771	-0.962969	-0.442222	-1.05589	-2.4112	-2.46594	-3.73697	1.62293	-1.42275	-1.68966	-0.567041	0.1137	-0.254978	-0.957356	-1.37333	-1.17462	-2.27928	-0.260152	0.295135	-1.96016
																								NISCH	1.78409	2.14209	2.52682	0.0717627	0.290424	1.06074	1.4957	1.83996	1.9092	0.9115	1.2756	1.52607	3.01203	0.916859	4.22188	2.99204	3.11869	1.66721	2.89472	2.27352	2.36793	1.80777	2.02467	2.58976	0.818032
																								STAB1	1.73422	1.25701	2.82212	0.439357	0.626673	1.93357	2.35361	2.43376	2.41278	1.34596	0.124328	2.30685	3.62831	3.01774	4.47554	2.88557	3.45549	3.20524	4.38674	2.59837	3.10652	2.92391	2.50767	3.40149	2.18365
																								FUZ	-0.132894	0.215368	-0.562772	-3.13289	-2.699	-1.88897	-0.488026	1.01792	0.269033	-0.473931	0.136191	-0.232769	0.830255	-0.107803	1.45996	1.0861	0.588805	-0.263612	-0.724993	0.770618	0.709291	-0.514573	1.01721	1.03562	-0.56918
																								SLC6A13	-5.1078	-5.50635	-5.32193	-8.96578	-8.96578	-8.96578	-5.15843	-8.96578	-8.96578	-8.96578	-5.01159	-8.96578	-5.79586	-8.96578	-5.64386	-8.96578	-4.44222	-4.38082	-5.44222	-8.96578	-8.96578	-5.71786	-8.96578	-5.44222	-4.18442
																								IDS	0.829444	0.992043	1.69822	-0.100051	0.957543	0.537048	1.36737	0.974529	1.37462	0.832688	-0.152003	2.13718	1.854	1.09424	2.25942	1.90304	1.1117	2.01436	2.70244	1.90804	2.21319	1.61164	0.825379	1.51753	-0.109359
																								PRSS3	-8.96578	-1.76121	-2.94342	-3.25154	-8.96578	-8.96578	-8.96578	-2.08314	-3.662	-8.96578	-8.96578	-1.36216	-3.4112	-1.37333	-3.22432	-4.29336	-2.45008	-0.392137	-1.02327	3.32582	-1.74178	-8.96578	-2.17137	-4.03505	-2.1976
																								ZNF200	-0.68966	-0.442222	-0.177882	-0.8863	-4.64386	-0.971431	-0.222633	-0.795859	-0.883635	-0.181149	-0.32916	0.52707	0.43189	-0.388355	0.944109	0.968644	0.177599	0.614474	0.988412	0.56267	0.786596	-0.0218044	-1.11404	0.186501	-1.30045
																								CD4	1.60502	1.92562	1.59884	0.282143	-0.013043	1.43829	2.75681	1.50029	1.39616	1.82985	0.283329	2.68751	3.63715	2.65558	2.62363	3.39575	2.23634	3.43576	2.93527	2.92334	3.20195	1.51551	2.1137	1.92144	2.35248
																								LRRC23	-0.182786	1.56511	-1.05289	-1.36959	-4.32193	-2.68038	-1.38458	-1.12658	-2.59074	-0.107803	-0.0335695	-1.28279	-0.0424568	-1.03209	-0.286304	0.403813	-0.865122	0.46048	0.755315	0.629473	0.601221	-0.873027	-1.21759	-0.85726	-1.8997
																								BTK	-0.467932	0.141433	-0.158429	-1.8365	-1.48197	0.313826	1.59168	-0.8863	-1.35476	0.791606	-1.44222	1.19472	1.96458	1.37351	0.635058	1.61447	0.665393	1.40163	1.02928	1.35896	1.27501	0.0200577	0.855192	0.171207	-0.650635
																								HFE	0.653519	-0.1976	-0.506353	-1.36959	-1.77103	-1.45403	-0.899695	0.585924	0.626673	-3.26534	0.678072	0.146655	0.660837	0.296311	-0.107803	0.872632	0.612588	-0.236164	2.89782	-0.288065	-0.234465	-0.54372	-1.04692	0.116365	-0.554273
																								SCMH1	1.30743	2.83269	2.01578	1.13947	-0.121863	0.518031	1.25822	2.07108	2.36177	3.11337	1.32654	2.12135	2.25399	0.970117	2.27411	2.15381	2.33142	2.12267	3.698	2.63204	2.92505	1.15834	1.35163	2.44414	-0.788365
																								FYN	1.00935	0.159629	2.22743	-1.36959	-1.61264	0.935083	1.64293	1.146	1.1884	0.550901	0.392867	1.16221	2.98185	1.426	2.03245	3.77684	2.04893	1.08066	1.50437	1.83714	2.35896	1.51096	1.26424	1.19472	-0.558517
																								HIVEP2	0.849599	1.94298	2.43616	-0.100051	0.0313952	0.675364	1.88088	1.68347	1.72247	0.788268	2.26033	0.975997	2.26754	1.68212	2.70133	2.22712	1.02715	2.32826	2.36149	2.2394	2.36008	2.43776	1.20038	2.26003	-0.628162
																								FMO1	1.28096	0.790772	0.641546	-1.08009	-1.1016	-2.49005	0.92372	0.0935602	1.43296	-0.597278	-0.260152	-1.662	2.50055	-2.03505	3.60086	-0.852042	1.77442	1.26784	-0.680382	-0.943416	0.978928	1.42653	-0.655172	-0.526992	-2.12658
																								TCEB3	1.80488	3.09153	1.91265	0.252173	-1.15521	0.962734	1.70133	1.86987	1.83996	1.81762	2.52356	2.02786	2.60383	1.54052	3.1784	3.01346	1.94148	3.03756	3.51967	3.30276	2.88264	1.64247	1.94711	2.96717	0.282143
																								LYPLA2	2.17345	3.36611	2.62714	1.38681	-0.39973	1.07245	2.26003	2.13718	2.61589	1.80488	2.60502	1.60027	3.54868	1.92486	4.02192	3.69109	2.72247	3.9137	4.73325	4.03844	2.89259	2.78031	2.50029	3.0314	1.35502
																								CLCN6	-0.260152	0.604071	0.762136	-0.826233	-1.80591	-0.304006	-0.671164	-0.26708	0.0214797	-0.405451	0.399445	0.201634	0.709291	0.0690147	1.19156	0.776525	0.546956	0.120352	1.96754	1.48027	0.637842	-0.011588	-0.147202	1.25822	-1.02034
																								MRC2	2.21257	3.12714	3.849	2.59288	1.61683	2.50182	2.92903	3.99422	3.15737	1.54844	0.961253	2.65947	4.51576	2.07963	5.3365	2.75339	4.34717	3.04876	3.31817	1.29924	3.72803	4.18086	2.84659	3.07296	2.76341
																								SLC6A7	-8.96578	-3.2109	-3.79586	-4.71786	-8.96578	-8.96578	-1.9105	-8.96578	-4.1078	-4.2109	-3.49005	-5.1078	-3.26534	-4.13289	-2.2109	-3.14561	-3.15843	-2.8365	-3.29336	-3.81604	-2.33643	-8.96578	-3.1976	-5.44222	-4.23786
																								TSPAN9	1.19535	1.16864	2.17281	1.10969	-0.915936	-0.210897	0.455229	1.15381	1.7845	2.74717	1.87853	0.721591	2.36429	0.206643	2.55974	1.59264	1.25157	1.87106	1.82049	2.20821	2.461	1.53804	1.44255	1.5008	0.45628
																								BTBD7	0.499782	1.30334	1.64893	-0.286304	-0.58208	-0.109359	0.508936	0.721591	0.796598	0.0440443	0.731183	1.15575	1.22342	0.568519	1.72247	1.21475	0.943359	0.83996	1.74846	1.58496	1.15769	0.826193	0.612588	1.8746	-1.55216
																								APBA3	-0.336428	0.0635029	0.298658	-3.45799	-2.87832	-0.60165	-0.110916	-0.362158	-0.452057	-0.426625	-0.836501	0.0257376	1.07519	0.669934	0.350497	0.134878	0.827819	0.596458	0.784085	2.18808	-0.0144996	-0.428566	-0.680382	0.40163	0.0745054
																								MKS1	-0.356606	1.38736	-0.632629	-2.2723	-3.17137	-0.9771	0.368489	0.246104	0.0840643	-1.02034	1.40218	-0.932361	1.4756	0.0976108	1.33571	0.52306	1.57434	-0.103147	1.63413	0.80653	0.790772	-1.03801	-0.00433459	1.04963	-1.94898
																								ABHD5	1.45312	2.93508	0.992043	-1.9105	-1.06794	-0.994241	1.50437	0.446786	2.07142	1.48078	0.673556	1.53157	1.93017	1.02857	3.60229	2.41386	2.58472	2.02503	1.92524	2.74696	1.98368	1.36625	0.728574	1.95531	-0.673463
																								KAL1	1.07724	-1.47393	0.408168	-1.39973	-2.38836	-3.49005	0.0690147	-1.16488	-0.226004	-0.362158	-0.780909	0.382944	0.940355	-0.554273	0.632268	1.12035	-0.222633	-0.263612	-0.237864	0.0143553	1.21039	-0.279284	0.730314	-0.101598	-2.46594
																								AKAP8L	2.17792	2.8534	2.39999	0.947105	0.0186342	0.981122	1.976	1.76638	2.09559	1.43029	0.956057	1.73898	2.97929	1.73596	2.82904	2.53032	2.47768	1.9381	3.05901	3.01935	2.04963	1.83915	1.94711	3.12218	0.260628
																								MBTD1	0.27023	2.21319	1.44148	-0.556393	-1.57347	0.500802	1.06626	1.43349	0.77484	0.426533	1.80488	0.650765	1.8524	0.953079	2.37351	1.60692	2.04789	1.92562	2.90785	2.22897	2.25822	1.27858	1.33457	2.48336	-1.03505
																								UTP18	0.733788	2.97581	1.87657	-0.103147	-0.0800879	1.11437	2.639	1.84679	1.95345	2.28066	3.13274	1.90304	3.11003	2.31788	2.90535	3.11036	2.96846	3.30801	4.28392	3.27858	3.55753	2.56657	2.25882	3.72203	1.76469
																								RNF216	1.53854	2.26514	1.8492	0.980391	-0.444184	0.9115	1.44095	1.64939	1.31208	2.02112	1.80323	2.48285	3.1147	1.97122	3.14633	2.56291	2.46963	2.51147	3.92865	3.28185	1.93546	1.81639	1.59789	2.09424	0.60502
																								TTC19	1.04963	2.59932	2.26664	0.0271541	-0.494109	0.473008	1.7941	1.31788	1.0895	1.55974	2.06901	1.22466	2.55139	1.1447	2.38598	2.30685	2.59264	2.21847	2.50716	2.66903	1.87657	1.87184	1.35783	1.88401	-0.027675
																								PTBP1	2.65535	3.93452	3.13225	1.334	0.604071	1.67762	3.28718	3.18618	3.3251	2.91743	3.14421	2.86096	3.7867	3.24001	3.70199	3.91724	3.59825	3.77947	4.72808	4.65409	3.87145	2.94092	2.54325	3.82395	1.62761
																								DPF1	-5.32193	-3.33643	-5.50635	-4.8365	-8.96578	-4.92139	-8.96578	-3.23786	-5.26534	-8.96578	-2.04097	-3.25154	-4.38082	-8.96578	-3.79586	-4.87832	-5.57347	-8.96578	-3.13289	-3.62593	-2.31473	-3.92139	-2.74662	-3.27928	-5.38082
																								SYT7	-0.84944	2.73639	1.73162	-0.816037	-2.30045	0.0229004	0.137504	0.60027	0.9568	0.97306	0.386259	-0.75877	1.70354	1.21475	1.80612	0.252173	1.99095	2.84699	3.61695	2.70708	1.82782	0.760434	0.885184	1.88049	-0.145605
																								LARS2	0.559737	1.31441	0.745883	-2.191	-2.152	-0.380822	0.757877	0.237564	1.05102	0.615416	1.13027	0.642471	1.67175	1.16285	2.13914	2.73682	2.2765	1.852	2.66539	2.30012	1.54449	-0.086201	1.04264	1.08066	-0.24127
																								PIK3C2A	2.08814	3.25882	2.56535	0.932817	0.00432161	0.928276	2.29337	3.20789	2.42412	2.05068	2.57555	2.79077	3.37629	2.21785	3.74438	3.40681	3.29308	3.14209	3.58207	3.33443	3.96264	2.84338	2.38377	3.43136	0.0426443
																								PLAUR	0.0976108	1.27023	1.46519	0.366252	-0.488026	1.02574	1.55434	2.35191	1.9855	1.55582	-0.45799	1.57918	1.57773	1.1776	2.14991	2.63599	2.34085	2.88362	2.43776	2.39616	2.59479	2.84016	0.479231	2.27172	1.01578
																								ANLN	1.05311	5.0027	2.61824	-0.109359	0.211635	1.4756	1.32654	2.23726	2.29278	3.8492	2.95327	2.20727	2.33142	3.19708	3.20085	3.50182	3.25475	4.1211	5.58099	4.1776	3.4225	2.36485	2.5368	5.81193	-0.2567
																								WIZ	0.38405	2.1137	1.60549	-0.547932	-0.751465	-0.590745	0.708408	1.16672	1.17505	0.809003	0.133564	0.283329	1.20351	0.536053	1.78785	1.54696	1.4049	1.2857	2.54226	1.75318	1.2135	1.4049	0.366252	2.18555	0.369606
																								RABGAP1	1.30276	2.3454	2.90092	0.489543	-0.364013	1.13685	2.16543	2.20633	1.75189	0.993493	1.46415	2.30129	2.5656	1.35389	3.49927	3.08508	2.66175	1.62947	3.39025	2.84298	3.21645	1.88675	1.58207	2.70288	-0.195946
																								DCN	3.87253	3.09913	5.16993	3.698	3.29455	2.09592	4.30195	4.03034	4.93268	2.48749	2.73531	4.44771	6.84292	3.62632	6.73847	3.56096	5.88247	5.00378	3.07313	1.80199	4.5609	5.40851	6.12728	4.32826	2.79701
																								QPCTL	0.956057	-0.655172	0.133564	-2.23786	-8.96578	-1.32554	0.687061	0.0854247	-0.652901	0.563646	0.436162	-0.345564	1.21164	0.125651	0.987685	1.53157	1.09761	0.452068	1.38239	1.86869	1.14731	1.78492	0.996389	0.575312	1.37239
																								PPP5C	0.793272	1.70576	1.07108	-0.477944	-2.22432	0.144046	1.55925	1.91915	1.65444	1.08678	1.81885	0.888305	1.6332	0.942608	1.6017	2.15769	1.73898	1.30334	2.19975	2.4813	2.42196	1.50894	1.08134	1.14143	-0.744197
																								CEP68	0.163499	1.34369	1.34993	-0.720232	-1.37333	0.217851	0.784085	1.21971	0.484396	-0.21424	0.0538064	0.128293	2.03245	-0.137648	1.16607	1.22836	1.27739	0.582074	1.88636	1.26724	1.70354	0.655352	0.607863	1.81065	-0.422752
																								MAP4K3	1.57676	2.29042	1.7194	0.899949	-0.62371	0.476122	1.72028	1.91495	1.488	2.12367	1.12499	1.51501	2.73422	1.45891	2.50233	2.80426	2.16543	2.15672	3.26093	2.50894	2.41359	2.86572	1.56267	2.58904	-0.448115
																								ZBTB32	-0.330973	0.943359	-0.632629	-2.03505	-3.1976	-1.12029	-0.567041	-0.0528949	-1.63935	-1.38082	-2.8365	-1.13924	0.646163	-0.77596	0.751892	0.286881	0.647084	-1.58641	0.703987	-0.701342	0.201634	-0.53952	-1.21424	0.811471	-1.24469
																								TYROBP	2.46702	2.95643	2.02077	1.82334	0.586885	1.81188	4.41034	2.52256	1.86394	3.55016	1.00144	4.11387	4.32445	4.36345	3.61883	4.44135	3.54003	4.44645	4.40299	4.24435	3.48169	3.12994	2.7761	3.12912	1.95271
																								TMEM159	1.59072	1.66038	1.73552	1.66448	0.00863031	0.694212	1.38128	2.00899	2.35417	2.20633	1.28333	0.459432	2.95568	1.94261	3.28673	1.08882	3.09068	2.41332	2.92562	3.28051	1.7476	2.64131	0.937344	1.81926	0.194087
																								GABRA3	-8.96578	-8.96578	-8.96578	-3.62593	-8.96578	-8.96578	-3.57347	-5.05889	-5.05889	-1.82623	-1.1078	-3.05889	-8.96578	-4.08314	-2.4344	-5.64386	-8.96578	-8.96578	-5.38082	-4.75633	-5.44222	-8.96578	-5.15843	-8.96578	-8.96578
																								BRCA1	-0.870387	1.60122	-1.59946	-3.29336	-2.191	-2	0.423309	-2.44222	-0.21927	0.955313	2.1127	-0.913216	0.564622	-1.05589	1.36008	1.65398	1.39616	1.34312	3.31976	1.65214	-0.174621	-0.382702	0.171207	-1.79586	-1.56064
																								ERCC1	0.847195	2.03984	0.900722	-1.04394	-1.11716	0.227741	0.850399	1.83026	1.24367	1.12499	1.04963	-0.224317	2.13881	0.643394	2.41792	1.86869	1.77863	1.67672	2.61941	2.17856	2.71348	1.8883	1.48903	1.16414	0.232661
																								CD22	-1.25498	-2.61706	-0.586406	-1.79086	-1.56918	1.05172	-0.833927	-1.35107	-2.94342	-1.72261	-1.90509	-1.95456	1.06764	-1.96578	-2.07704	-1.2863	-1.02915	-1.58641	-1.92687	1.40708	1.0115	-1.61706	0.798258	-2.07097	0.24245
																								MBTPS2	-0.634867	-0.444184	0.0356239	-2.02327	-1.23786	-1.56064	-0.277534	-0.352916	0.240009	-0.780909	0.0648829	-0.477944	0.334568	-0.142417	0.92372	2.30217	-0.0573917	0.673556	1.57918	0.697774	0.817214	0.129613	-0.0740006	0.314986	-2.08314
																								PRICKLE3	-1.9885	-0.910502	0.309176	-2.00578	-2.8997	-1.41504	-0.16004	-0.739372	-0.41889	0.362891	0.243669	0.10165	0.0100637	-0.311148	-0.0877334	0.78576	-0.298673	0.0370307	1.2857	1.66403	-0.00723157	0.196607	-1.65745	-0.397828	-1.05289
																								LTF	3.63691	5.30108	3.06523	4.86176	0.681674	1.58448	-1.59946	-1.25498	4.94612	2.46022	0.849599	6.62126	5.58271	8.4696	4.91078	-2.36587	6.06966	3.60407	1.30743	7.48727	1.86235	4.41616	2.41819	4.66471	4.64189
																								EXTL3	-1.05589	0.782409	0.124328	-0.968605	-1.31833	-0.948976	-0.0528949	-0.0709665	0.681674	-0.486004	0.528071	-0.177882	1.46205	0.517024	1.08678	0.640621	0.695103	1.27858	1.47664	0.521051	1.20602	0.197865	-0.0350469	0.263034	-0.77596
																								NR1H4	-8.96578	-8.96578	-5.05889	-4.35107	-8.96578	-8.96578	-8.96578	-8.96578	-8.96578	-8.96578	-8.96578	-8.96578	-5.50635	-8.96578	-8.96578	-8.96578	-5.15843	-8.96578	-6.15843	-8.96578	-8.96578	-5.44222	-8.96578	-8.96578	-8.96578
																								ELOVL5	4.46767	4.02768	3.45707	4.12441	0.841571	2.2135	2.7615	2.56803	3.44824	3.47936	3.51033	2.94017	4.01828	3.12002	2.65535	3.91571	3.41238	3.28599	5.16515	4.03175	3.93857	3.40136	2.61141	3.95438	0.411426
																								ALOX5	1.25701	1.16736	1.27858	0.308011	0.786596	0.374066	2.44784	1.07313	1.92258	1.73639	-0.369595	2.59311	2.95568	1.48697	1.69377	2.44864	1.42008	2.51096	2.51904	2.36401	2.49978	1.46362	1.28214	1.82904	2.0895
																								KDM5D	-8.96578	-8.96578	-8.96578	-8.96578	-8.96578	-8.96578	-8.96578	-8.96578	-8.96578	-8.96578	-8.96578	-8.96578	-8.96578	-8.96578	-8.96578	-6.79586	-8.96578	-8.96578	-8.96578	-8.96578	-8.96578	-8.96578	-8.96578	-8.96578	-8.96578
																								CALCOCO1	1.62714	2.20914	2.88088	0.711054	-0.571322	1.26484	2.48233	2.32395	1.96088	1.20539	1.23205	2.01114	3.56499	1.51904	4.4706	2.7536	3.104	2.06454	2.87263	1.42921	2.28511	1.87066	1.81967	2.47534	1.14535
																								UBR7	1.06074	2.41441	1.95308	0.134878	-0.0247367	0.85599	1.78618	2.1944	1.73725	1.31788	2.97545	1.92941	2.35755	2.05102	2.46415	2.37879	1.79494	1.95717	2.26873	2.55827	2.4351	1.37907	1.57337	3.01952	-0.456009
																								MAP4K5	1.8266	2.86116	2.49339	0.771463	0.516015	1.28983	1.79992	2.38433	1.98768	0.479231	1.72334	2.12201	2.75382	1.56365	1.90766	2.65237	2.27501	2.45575	2.76681	2.89705	2.51071	2.41549	1.7995	2.17536	-0.142417
																								EHD3	-0.696658	-0.575615	0.273814	-0.875672	-1.8625	-0.205896	0.822118	-0.330973	-0.00144342	-1	-2.45008	-0.496142	1.93282	-0.187707	1.7566	-0.155213	0.722466	0.285698	-0.434403	-0.356606	0.792439	0.941858	-0.375197	0.863938	-1.01159
																								PSMC4	2.86315	3.68639	3.27694	0.703101	0.775683	1.55336	3.1398	2.96864	3.09845	3.54486	3.43469	2.67084	3.99331	3.1564	3.60395	4.44142	3.81619	3.75264	4.13192	4.58922	3.85927	3.65992	2.90843	3.32998	2.55655
																								MAN2B2	1.45891	0.612588	1.30451	-0.810966	-1.07097	0.00288251	0.74932	0.728574	0.835116	0.121679	0.439357	1.5612	1.85718	0.498761	1.78073	1.39067	0.503858	1.41143	2.29072	1.53506	1.66312	0.761285	0.0482362	0.77989	-0.0203404
																								SLC7A14	-8.96578	-6.79586	-5.05889	-8.96578	-6.15843	-6.05889	-6.50635	-6.38082	-8.96578	-8.96578	-4.75633	-4.38082	-6.05889	-5.38082	-8.96578	-6.96578	-5.71786	-5.64386	-4.92139	-5.50635	-8.96578	-6.96578	-8.96578	-4.71786	-5.50635
																								CLDN11	-3.62593	-4.96578	-0.841663	-5.15843	-3	-2.07097	-2.52284	-2.9885	-3.25154	-4.08314	-4.53952	-1.41504	0.689746	-2.42663	-0.454032	-0.192645	-2.61706	-8.96578	-1.92687	-5.26534	-2.96578	-0.888969	-0.800877	-1.28279	-2.51457
																								SLC25A39	2.10467	3.97792	2.46415	0.260628	0.365133	1.83512	3.19361	2.50995	2.26003	2.9067	3.3952	2.55557	3.7866	2.79056	3.97517	3.93697	3.44334	3.95317	4.5648	3.85738	3.27217	2.79867	2.53456	3.48491	1.33457
																								MVP	2.73487	2.14861	3.18603	1.59837	0.848798	1.65076	3.55029	1.97673	2.07793	2.77989	0.52306	2.74308	4.03175	3.12135	3.77726	4.89088	3.30027	3.48182	3.68437	3.23297	3.11003	2.87519	2.31759	2.96199	2.90977
																								NUB1	1.75189	3.53444	2.63668	-0.00144342	0.125651	1.4678	4.19354	2.3297	2.66357	2.62106	2.0769	3.16382	3.65421	3.62667	2.88264	4.49614	3.01952	3.55802	3.56548	4.8267	3.13619	2.37295	1.94186	3.06333	0.928276
																								PGM3	1.78115	2.61777	2.55631	0.538041	-0.388355	0.741575	2.04614	2.37434	1.5064	1.63599	2.88323	1.88127	2.6255	1.32941	2.8526	3.38984	2.53531	2.73704	3.44122	3.88118	2.06108	2.13652	1.59979	2.62831	-0.446148
																								RWDD2A	-0.800877	-0.00723157	-0.571322	-1.9885	-1.78091	-2.87832	-0.155213	-0.07552	-0.813499	-0.504305	0.580145	-0.828793	0.545968	-1.23447	1.23818	0.418999	-0.39973	-0.0892673	0.414677	0.473008	-0.432455	-0.268817	-0.708396	-0.00723157	-2.73697
																								CLK1	2.96846	3.33342	3.56059	1.38073	0.533065	2.47534	3.13816	3.46754	2.65947	2.27411	2.49672	2.80962	4.54541	2.96273	4.17536	3.78356	3.82965	3.68874	4.27352	3.50424	4.16092	3.47353	3.48414	4.02308	0.569491
																								POLR3B	0.73292	1.73509	0.447844	-1.14561	-2.00578	-0.844251	1.14666	-0.168123	-0.0101344	0.337996	0.773152	0.341417	1.12102	0.735522	1.24184	1.52857	1.00648	0.642471	0.940355	1.24793	0.989866	0.350497	-0.488026	0.7433	-1.46993
																								ANGEL1	0.041243	0.901494	0.461529	-1.81604	-1.68501	0.140124	1.1137	0.834307	0.461529	1.00648	1.20477	1.65444	1.33171	0.356144	1.74157	1.76893	1.19346	1.54251	2.19566	1.46048	1.5568	0.266637	0.39835	1.54201	-0.870387
																								RNF14	2.18713	2.8127	2.08474	0.653519	-0.997117	0.324235	1.90612	1.39506	2.01614	1.91112	1.9895	0.883621	2.79098	1.95903	2.34852	2.92086	3.16912	3.33171	3.47093	3.06385	3.04002	2.09457	1.65031	2.724	-0.239566
																								DNASE1L1	0.477159	0.0840643	0.611645	-0.703689	-0.184425	-0.448115	1.04684	-0.630394	1.08542	0.703987	0.466758	0.938098	1.40654	-0.0528949	1.52907	1.52356	0.91533	1.31092	1.34767	1.28511	1.15056	-0.24127	0.314986	1.1903	-0.818579
																								DDX11	-0.0969617	2.40762	1.00648	-2.82623	-1.88364	-0.289827	0.913799	1.33342	0.68437	1.61306	1.11636	1.47249	0.325386	1.66266	1.76299	1.97049	1.60312	0.492622	2.8264	3.13504	2.11902	1.66721	0.328836	1.76043	0.16092
																								HEBP1	-0.114035	0.604071	0.459432	-1.76611	-2.18442	-0.0424568	-0.710756	0.0989585	0.0976108	1.62621	0.440421	-0.190997	0.522056	-0.0892673	1.19156	0.108357	0.629473	0.974529	1.63087	2.26063	1.63784	2.34341	0.151859	1.01221	-0.708396
																								GPRC5A	2.38709	0.529071	1.58015	1.40163	-1.71312	1.338	2.03527	0.829444	-2.05289	2.73509	-0.632629	-2.60823	-0.508403	-1.68966	0.746743	3.43883	1.81885	0.336855	0.874207	0.329985	3.37281	1.6036	-2.23786	3.66596	-0.780909
																								MAMLD1	-1.02034	-0.444184	-1.43051	-8.96578	-2.9771	-0.0558912	-3.35107	0.379621	0.986957	-3.662	-2.52284	-1.662	-0.899695	-3.26534	-0.275786	-0.131313	0.0143553	-2.27928	-1.07704	-2.5649	-1.19429	0.67717	-3.32193	-2.45008	-2.49818
																								CD6	-0.222633	-0.808437	-0.0785637	-1.9771	-3.71786	0.158337	0.508936	-0.859876	-2.23786	0.191563	-1.53116	0.552869	2.14176	0.49774	-1.11716	1.78743	-0.018878	2.20633	0.457332	0.583038	1.13027	-1.53952	-0.0634092	-1.16165	0.97966
																								TACC3	0.763836	1.16027	1.67356	-0.39973	-1.14242	0.547943	0.97966	0.863146	1.88323	1.21412	1.75702	2.17249	1.04404	1.74416	1.4489	1.92752	0.822934	2.23419	4.38357	2.36289	2.77019	0.458382	0.773996	1.83996	0.827819
																								UFL1	2.16124	3.02733	2.80199	0.296311	-0.0985055	0.592636	2.87558	2.63622	1.82904	2.28954	3.27187	2.73183	3.44467	1.90958	3.67886	3.56828	3.18967	3.2032	4.00324	3.8479	2.6731	2.44361	2.67129	4.50634	0.00863031
																								POLA2	-0.340075	1.25882	0.676267	-1.49818	-2.24469	-0.467932	1.07245	1.04614	0.459432	0.792439	1.34312	1.0895	1.06005	0.686164	1.76299	1.60312	0.867896	1.43403	2.38681	1.97636	1.40381	0.167358	0.00288251	0.807355	-0.753896
																								ZC3H3	0.461529	1.7941	1.75788	-1.2969	-0.375197	0.308011	1.13291	1.44679	0.444667	1.12631	0.108357	0.151859	0.874994	0.901494	2.32222	1.08474	1.64062	1.514	3.69566	2.28599	2.12796	1	0.678973	0.599318	0.290424
																								CAPN1	1.58304	3.90824	3.36695	1.54003	0.289244	1.46571	3.30582	2.63064	2.78869	2.78827	3.06402	2.79056	3.32423	2.57265	4.41623	4.42586	2.9428	4.15372	4.30546	3.92543	3.56767	3.04667	2.01792	3.61035	1.6318
																								ACPP	-0.929611	-3.14561	-3.32193	-3.04692	-2.47393	-2.39593	-2.35845	-2.71786	-0.0908029	-3.14561	0.792439	-1.73697	-0.200913	-3.07097	-1.01742	-2.49818	-3.81604	-1.77103	-2.40354	-3.75633	-1.63487	-2.26534	-5.15843	-2.59074	-4.15843
																								MDH1	2.34908	3.91743	2.26993	1.04544	-0.289827	1.7433	3.64397	3.50526	2.40327	2.49851	2.76681	2.14666	3.74749	2.45523	3.48001	3.80766	3.41468	3.71293	4.09761	3.8472	3.91227	3.77695	2.63738	3.58964	0.442545
																								SLC30A9	2.12102	1.97233	2.43696	0.648005	-1.67116	-0.181149	2.26933	1.87853	2.07073	1.40436	2.67197	1.62994	2.85599	1.6248	2.98878	3.00198	3.25807	2.64155	3.35219	3.40299	2.54176	2.38405	2.30597	1.92182	-0.394032
																								MTMR11	-1.05889	0.597412	1.37184	-3.18442	-0.39973	-0.84944	-1.2969	0.49774	1.29983	0.827006	-0.560643	-0.332789	1.91686	0.57628	2.17505	0.901494	2.33543	0.558757	2.29366	0.649845	0.235114	0.874207	0.379621	1.24914	-0.592919
																								COX15	0.950095	2.38929	1.66539	0.126973	-1.0862	-0.392137	1.98039	1.1903	1.51501	1.51299	1.43403	1.40436	2.60407	1.37407	2.29308	2.6133	3.07502	3.36499	3.26349	2.70199	2.26454	1.8528	1.81476	1.926	0.302173
																								CCDC88C	0.947853	1.1903	2.29278	-0.134477	-2.191	1.05381	1.22774	1.32539	-0.120294	0.882056	0.757877	1.85599	1.42546	1.50843	-0.274041	1.75318	0.513996	1.03773	1.33228	2.53331	1.37072	0.16092	0.630405	0.77905	0.399445
																								YAF2	-0.424688	-0.246395	0.182692	-2.09542	-3.8365	-0.880976	-0.249822	-0.459973	-0.461959	-0.878321	-0.21424	-0.62371	0.183963	-0.422752	0.714575	0.219091	0.418999	-0.595097	1.10434	0.041243	0.254594	-0.378944	-0.77596	-0.171368	-1.14242
																								ZMYND11	2.89336	3.10702	3.37546	1.3505	1.54251	1.4351	2.76405	2.98896	3.43376	3.1838	2.43536	2.77125	3.56852	3.26724	3.98714	4.07048	4.29477	4.18372	4.49063	4.19889	4.02317	4.04387	2.59503	4.48194	1.46467
																								WAS	-0.195946	-0.00144342	0.62854	-3.81604	-1.16812	0.741575	1.67401	-0.227692	-1.22769	0.473008	-1.87832	1.37016	2.23082	1.87145	0.607863	1.88947	1.07861	1.16221	1.70885	1.39726	1.80157	0.341417	0.853597	-0.0619024	0.238787
																								DPEP1	-2.88897	-3.25154	-2.1016	-8.96578	-8.96578	-8.96578	-0.013043	-2.09542	-3.4112	-2.52284	-8.96578	-1.84684	1.25278	-2.44222	-8.96578	-3.03505	-3.1976	-2.40354	-0.158429	-2.80591	-3.81604	-4.08314	0.921436	-2.77596	0.27262
																								BID	0.379621	2.10668	1.44042	-0.53952	-1.40736	-0.270556	1.77104	1.29042	1.47923	0.796598	0.464668	0.951588	2.05207	1.20789	1.34596	1.66585	2.17983	2.8506	2.48259	1.99241	1.87578	0.816395	1.44943	2.79909	0.154454
																								MATR3	2.78031	3.97993	3.11686	1.49621	0.793272	1.7966	3.11337	2.94392	2.97783	2.77231	3.39177	2.98441	4.11278	2.83329	4.08296	4.29359	4.23013	4.08704	4.59521	4.67644	4.24382	3.30027	3.36387	3.82782	1.24428
																								NPC1L1	-5.44222	-5.79586	-4.64386	-8.96578	-8.96578	-8.96578	-8.96578	-5.38082	-8.96578	-4.47393	-3.33643	-8.96578	-6.15843	-8.96578	-2.92139	-8.96578	-5.71786	-8.96578	-4.4112	-8.96578	-5.79586	-5.05889	-8.96578	-4.13289	-4.47393
																								XYLT2	0.297485	1.43936	1.42814	-0.768568	-1.71786	0.219091	0.893751	1.34028	0.477159	0.80488	0.905351	0.997834	2.19692	0.984772	2.25792	1.48697	1.65673	0.687061	2.36373	1.68347	2.15769	0.368489	0.83996	1.68167	0.0676387
																								RGPD5	-4.8365	-5.64386	-4.26534	-5.38082	-6.50635	-6.50635	-4.60823	-5.79586	-6.79586	-6.96578	-5.79586	-4.50635	-3.96578	-5.79586	-3.8997	-4.8365	-4.15843	-4.29336	-3.77596	-3.92139	-3.87832	-7.38082	-4.57347	-3.9885	-5.32193
																								STMN4	-8.96578	-8.96578	-8.96578	-8.96578	-8.96578	-8.96578	-8.96578	-8.96578	-4.68038	-8.96578	-8.96578	-8.96578	-8.96578	-8.96578	-8.96578	-8.96578	-8.96578	-8.96578	-5.05889	-8.96578	-8.96578	-5.38082	-8.96578	-5.05889	-4.79586
																								NUDCD3	1.21537	1.78367	2.14405	0.739848	-0.107803	0.420078	0.850399	0.730314	1.21599	1.75403	1.44996	1.15316	2.69443	1.39012	3.26183	2.33314	2.24732	2.31179	3.74093	2.51602	1.86235	1.30626	1.46728	2.23818	0.225275
																								ISL1	-8.96578	-8.96578	-8.96578	-8.96578	-8.96578	-4.32193	-8.96578	-8.96578	-8.96578	-8.96578	-8.96578	-0.0923402	-4.4112	-8.96578	-8.96578	-5.26534	-8.96578	-8.96578	-6.05889	-3.79586	-5.05889	-2.75633	-8.96578	-8.96578	-4.79586
																								CHDH	0.0129262	2.46754	0.169925	-3.1976	-1.35845	-1.02034	-0.694321	0.57628	-0.888969	0.648005	-0.442222	0.181421	0.486457	-1.05589	2.8127	0.653519	1.54745	-0.112475	1.19409	1.83309	0.715454	-0.50226	-0.265345	1.21847	-1.00578
																								IL20RA	0.698663	-1.91594	-0.473931	-0.145605	-2.94342	-3.29336	-5.32193	-0.446148	-0.954557	-3.30757	1.07724	-1.12973	0.467801	-1.42275	-1.00289	-3.01159	-2.1078	-3.92139	-3.55639	-4.92139	-3.27928	-0.452057	-3.699	-2.23786	-2.51457
																								CLCA1	-4.75633	-8.96578	-8.96578	-8.96578	-8.96578	-4.38082	-8.96578	-8.96578	-4.71786	-4.8365	-8.96578	-8.96578	-8.96578	-4.75633	-5.26534	-5.32193	-8.96578	-8.96578	-8.96578	-8.96578	-8.96578	-8.96578	-8.96578	-8.96578	-8.96578
																								CLCA4	-8.96578	-8.96578	-4.1078	-8.96578	-8.96578	-8.96578	-8.96578	-8.96578	-1.03801	-8.96578	-8.96578	-4.87832	-3	-4.87832	-3.81604	-5.44222	-8.96578	-8.96578	-6.15843	-5.57347	-3.23786	-3.94342	-8.96578	-8.96578	-4.96578
																								GLT8D1	1.94373	2.6581	2.33113	-0.0262051	0.847997	0.822118	1.87853	1.96273	2.14763	1.168	2.04054	1.98258	3.34042	1.76086	3.83956	3.22157	3.28125	2.65787	2.7379	2.93263	2.44864	2.18713	2.00396	2.39067	-0.260152
																								ATP2C1	2.6731	3.1784	2.5218	1.61777	0.752749	1.15121	2.72312	3.23955	3.31339	3.21459	2.849	3.43976	3.34199	2.4782	3.70808	3.96569	3.43349	3.92391	3.90217	5.31774	3.89006	3.54226	2.41927	3.32323	1.02148
																								SRCIN1	-1.97143	0.00144197	-2.191	-1.63487	-3.18442	-2.4112	-1.38836	-2.9771	-1.74178	-2.37333	-1.82623	-2.06492	-2.37333	-2.662	-0.691989	-0.816037	-2.63487	-3.75633	-2.44222	-1.56918	-1.16488	-2.07097	-0.800877	-1.84166	-2.47393
																								IGF1	0.582074	-1.36587	2.57749	-2.58208	-1.74178	0.333424	-0.158429	0.00863031	1.32884	-2.01159	-1.37707	-0.125006	2.99331	0.0440443	0.590722	0.471968	2.59335	0.00144197	-0.541618	-0.77596	0.0538064	2.00899	0.90766	1.04334	-1.15521
																								SLC38A5	-1.23107	-1.59074	0.651683	-1.24811	-1.02915	-3.07097	0.704872	0.147958	-0.813499	-0.0439433	-1.49411	0.645241	0.27739	-0.104697	-0.0800879	0.641546	0.144046	-0.971431	-0.274041	1.59789	-0.91866	0.0949116	-1.486	-1.4344	0.291604
																								MAGIX	-1.08927	-2.38082	-1.74662	-4.87832	-3.03505	-3.96578	-2.59946	-1.96016	-1.58208	-0.746616	-1.3474	-3.29336	-1.93788	-1.72738	-0.448115	-1.152	-1.94898	-1.89432	-1.39214	0.660837	-0.873027	-1.79086	-2.5649	-0.78339	-2.07704
																								RALBP1	2.43403	3.85828	2.82721	-0.558517	0.452068	1.89142	2.83046	2.82741	2.79971	2.5673	2.70907	2.99512	3.48646	2.8478	4.33335	3.57966	3.36975	3.64766	3.47949	4.19172	4.09871	2.99801	2.95884	4.40306	1.08066
																								RUFY3	1.33971	2.90651	2.36373	0.591679	-0.567041	0.965692	1.62527	2.29719	2.41954	0.870266	0.0635029	1.40436	2.62106	1.51248	2.72094	2.3297	2.46545	2.21226	3.73097	2.86255	2.59431	1.25761	1.81721	1.87774	-0.107803
																								CNTN1	-1.47794	-2.12658	1.47457	-0.469929	-0.929611	-5.57347	-4.4112	-0.0232698	0.746743	0.698663	-1.32916	-0.0908029	2.11203	-1.9105	1.47457	-4.18442	1.10098	-2.60823	1.7062	0.0621217	1.37239	-0.560643	0.422233	-0.813499	-2.191
																								SLC11A1	-1.44615	-0.926865	0.077243	-0.512514	-2.8365	-1.96016	-1.75633	0.210389	-0.965784	-0.244685	-3.47393	-0.717857	-2.30757	0.505891	-0.224317	-0.0740006	1.14078	0.41684	1.25641	1.31615	-0.281036	1.07382	-2.48197	0.852798	-3.2109
																								WWTR1	1.2969	2.27828	2.40599	0.80488	0.595504	0.751892	0.572405	2.97673	2.338	0.444667	1.1903	2.00072	2.88616	0.593593	2.36569	2.68684	2.65924	1.26243	2.97379	2.71017	4.41515	2.12763	2.0321	2.62714	0.519039
																								AGPS	0.102994	2.34255	2.12068	-0.741783	-0.852042	-0.013043	1.75061	0.834307	1.75574	1.30859	1.90072	1.52657	2.58761	0.841571	2.24215	2.93055	2.33342	2.49185	3.19314	2.32941	2.50157	1.87617	1.33457	3.15866	-0.486004
																								CXorf56	1.31441	2.14307	1.57821	0.374066	1.06419	0.668119	1.86116	1.37016	2.28481	1.78367	2.3297	2.19535	2.74631	1.98696	3.11836	2.98932	2.53331	2.83127	2.91724	3.06178	2.4444	2.3297	0.978928	2.11736	2.99892
																								ATP1A2	-4.68038	-8.96578	-2.09542	-3.64386	-8.96578	-4.29336	-8.96578	-5.64386	-4.05889	-8.96578	-8.96578	-5.64386	-1.32916	-8.96578	-6.15843	-6.26534	-5.96578	-8.96578	-5.96578	-4.03505	-6.05889	-4.71786	-3.71786	-1.53116	-8.96578
																								TTC27	1.34142	3.40245	1.60312	-1.23786	-0.488026	-0.152003	1.57192	1.46153	1.39561	1.33342	1.10969	0.890641	2.58304	1.96643	2.31904	2.26754	2.44599	2.39067	3.13931	3.14958	2.30422	1.70752	1.07108	2.58761	-0.678072
																								ZNF582	-0.518701	-3.04692	-1.32193	-1.8997	-4.38082	-1.13606	-1.43051	-2.04692	-1.17462	-4.75633	-0.902389	-1.47794	0.27023	-3.08314	-1.73216	0.0285692	-0.242977	-1.94342	-1.9885	-0.954557	0.0143553	-1.61264	-1.39973	-1.18115	-2.16488
																								VSIG2	-1.54793	-2.32916	-1.76611	-3.08314	-8.96578	-1.58208	-3.60823	-1.17137	-3.49005	-8.96578	-1.87832	-8.96578	0.671746	-8.96578	-1.72738	-1.53533	-2.2723	-1.48197	-0.76366	-4.2109	-1.56918	-1.17137	-2.58208	-2.84684	-8.96578
																								PHLDB1	0.0648829	-0.504305	2.28629	0.0949116	-1.27579	0.475085	0.711054	1.35332	1.14535	-1.1488	-1.2969	0.192825	1.6234	-0.275786	2.21878	0.688852	1.4916	1.52607	2.86057	0.334568	1.49211	0.817214	0.757023	1.49313	-0.634867
																								MARCO	-2.08927	0.719841	0.501821	-0.298673	-8.96578	-1.7084	0.0949116	-0.125006	-2.45008	1.74416	-8.96578	0.858379	-0.865122	2.12763	0.0551957	-2.33643	-2.07704	2.58808	2.07758	6.12513	2.57071	-3.71786	1.20101	2.44334	-0.567041
																								CYP24A1	-8.96578	-3.38082	-5.26534	-8.96578	-8.96578	-8.96578	-0.132894	-8.96578	-3.96578	-4.08314	-8.96578	-3.9885	-3.38082	-8.96578	-2.35107	-3	-5.32193	-3.27928	-6.38082	-2.68038	-1.55639	-1.12029	-5.05889	-8.96578	-3.50635
																								PRDM11	-1.79586	-0.104697	-0.545824	-2.45008	-2.86775	-2.79586	-2.24469	-2.12029	-0.800877	-1.46196	-1.50635	-0.75877	-0.428566	-1.30401	0.0881416	-1.60823	-0.136062	-0.467932	-0.358454	-1.40354	0.388465	-0.76366	-1.00868	0.659011	-2.1016
																								SYT13	-3.87832	-5.79586	-0.479955	-5.01159	-2.16488	-1.18442	-3.2109	0.077243	0.773152	-0.274041	-2.21759	-1.26188	-3.35107	-5.44222	0.627607	-6.05889	0.678072	-1.72738	-0.469929	-8.96578	-0.168123	0.0356239	-0.91866	0.734655	-1.074
																								SNAI2	1.02645	0.701327	2.87322	0.413594	-0.00723157	-0.140826	1.71282	2.32567	2.54671	-0.573467	0.321928	2.4019	2.88029	0.710173	3.79223	2.02963	2.5967	2.3173	1.72378	0.289244	2.09457	1.85559	0.831877	1.11969	-1.96578
																								CD74	6.8441	6.57555	5.9518	4.74664	4.8146	5.88413	8.20856	6.1364	5.99935	7.4096	5.25285	8.33555	8.53225	8.54288	7.38491	9.05429	6.78863	7.59358	6.47797	8.67643	7.90165	6.27851	6.6866	6.34644	6.34589
																								HGF	-0.207561	-1.22432	-0.788365	-3.13289	-3.29336	-1.99424	-1.34373	-1.54372	-1.54372	-1.32916	-2.29336	-0.621488	1.8335	-0.516636	-0.382702	-0.0664274	-0.0694519	-0.249822	-0.816037	-2.25843	-0.668868	-0.284546	0.0100637	-1.68038	-2.92139
																								ZRANB1	0.725087	2.20289	2.20633	0.31034	-1.39973	0.895303	1.73769	2.37768	2.50004	1.16672	1.26424	1.80777	2.43082	1.0827	2.66812	2.36709	3.31049	1.77357	3.21583	3.14372	2.40545	2.06592	1.32884	2.33571	-0.590745
																								NCDN	1.01078	1.38515	1.05311	-0.541618	-3.02327	-0.0409718	-0.0365259	0.935837	0.833497	0.619178	1.76681	0.994942	1.99603	0.718088	3.7615	1.54498	2.90304	2.44334	3.58736	1.77273	2.19912	0.705757	0.807355	1.48749	0.250962
																								GPR124	0.916859	0.0342157	2.64155	-0.341903	0.237564	0.361768	0.838347	0.890641	1.71061	-0.475936	-0.72261	0.726831	3.36527	1.31325	1.89491	0.77989	2.12334	1.64801	1.69153	0.688852	1.0827	0.685267	1.67717	1.67942	0.892197
																								ZFP64	-0.194295	0.457332	-0.248108	-0.72738	-1.62593	-1.45799	-0.202572	0.171207	-0.696658	-0.244685	-0.0528949	0.503858	-0.166503	-0.169745	0	0.9855	0.480265	0.210389	1.60075	0.385155	0.690641	-0.018878	-0.171368	1.37518	-1.14561
																								MNAT1	-0.397828	1.27023	0.158337	-0.516636	-1.50635	0.153157	0.237564	1.20289	0.42975	0.215368	0.9855	-0.298673	1.36569	0.950095	2.10869	1.26963	0.935837	0.407081	1.41576	1.69866	1.49621	0.46048	0.765535	0.738119	-1.58641
																								SAMD4A	-0.529073	-0.870387	2.00036	-0.104697	-1.00868	-0.189351	0.309176	0.474047	-0.296899	-0.179515	-0.0603973	0.0881416	0.906121	0.626673	0.78073	0.56267	0.374066	0.051024	0.937344	-0.209228	0.504875	0.240009	1.60549	2.02963	-1.49005
																								RUNX3	0.0129262	2.65076	0.851199	-2.18442	-1.92687	1.146	2.26213	0.821302	-0.720232	0.596458	-1.68966	1.8484	1.86076	1.88869	2.35106	4.27732	-0.45799	1.12499	2.88908	1.11703	2.31817	0.618239	0.22404	1.93885	0.701327
																								MRE11A	1.33514	2.29895	2.24975	-1.21759	-1.22432	0.526069	2.3471	2.6107	2.33942	2.01328	2.7062	1.93923	2.92334	2.68661	3.55373	2.82477	2.46415	2.07998	3.4034	3.11553	3.56535	2.32337	2.21008	3.07707	-0.274041
																								PLEKHB1	-3.75633	1.92562	-1.02915	-3.87832	-2.02915	-0.430509	0.408168	0.788268	1.02432	-1.2969	1.16027	0.894527	0.355016	0.117695	2.11869	2.01006	2.61259	2.21164	1.33514	1.91953	2.89025	0.784085	-0.413115	2.24641	-1.81097
																								SERPINB1	0.863938	1.90497	2.4359	0.789103	0.230203	1.01721	2.3115	1.77737	1.93282	2.14666	1.73855	2.83329	3.42908	2.97655	2.46362	3.80529	2.56047	2.57797	3.4721	2.43962	2.60217	2.36989	1.56706	1.46832	0.970117
																								CYP3A43	-4.4112	-2.78588	-4.64386	-8.96578	-8.96578	-8.96578	-3.49005	-8.96578	-8.96578	-8.96578	-8.96578	-4.38082	-5.1078	-8.96578	-8.96578	-3.9885	-8.96578	-8.96578	-3.73697	-8.96578	-8.96578	-5.05889	-8.96578	-8.96578	-3.49005
																								SLC7A9	-4.4112	-2.18442	-3.04692	-8.96578	-8.96578	-4.03505	-2.88897	-3.35107	-4.35107	-4.47393	-4.32193	-4.38082	-3.50635	-8.96578	-8.96578	-3.39593	-2.71786	-3.08314	-2.38836	-4.05889	-3.17137	-3.44222	-3.44222	-3.71786	-8.96578
																								SPAST	1.20101	3.04107	1.81967	0.222805	-0.351074	0.0551957	1.82497	1.57289	1.31325	1.95308	1.79036	1.25459	2.57313	1.54251	2.55631	2.51753	2.69354	2.36989	3.0321	2.99585	2.18713	2.55189	1.54151	2.05242	-0.72261
																								NRXN3	-2.95456	-5.32193	-2.23107	-2.48197	-5.2109	-5.15843	-3.27928	-3.662	-3.68038	-4.57347	-1.69432	-2.49818	-2.26534	-4.50635	-3.71786	-4.1078	-3.68038	-3.79586	-3.30757	-2.54793	-2.41889	-5.15843	-3.9885	-3.38082	-5.57347
																								OSBPL5	1.69733	0.671746	1.82212	0.464668	-0.671164	0.536053	0.00288251	1.22219	1.40762	-0.397828	-0.490051	0.533065	1.48027	0	2.66198	2.0844	1.89685	2.07963	2.53381	1.42546	1.15251	1.43936	0.301002	1.60502	0.271426
																								AQR	1.55533	1.88636	1.53257	0.571434	-0.766112	0.146655	1.43989	1.87931	1.45418	0.746743	2.081	1.54399	2.14012	1.3115	2.25671	2.36036	1.78994	2.2969	2.48362	1.88362	2.18555	1.39999	1.35952	1.98768	-1.92687
																								CPS1	-1.60823	-4.44222	-1.77596	-3.62593	-5.1078	-4.44222	-0.867752	-3.36587	-2.45799	-3.662	-5.32193	-6.38082	0.679874	-3.59074	-1.96578	-5.38082	-0.459973	-3.2109	-2.50635	-4.75633	-3.59074	3.31933	-4.87832	-3.71786	-8.96578
																								C8B	-8.96578	-8.96578	-8.96578	-8.96578	-8.96578	-8.96578	-4.53952	-8.96578	-8.96578	-8.96578	-8.96578	-8.96578	-8.96578	-8.96578	-8.96578	-8.96578	-8.96578	-4.71786	-8.96578	-8.96578	-8.96578	-8.96578	-8.96578	-8.96578	-8.96578
																								FHL1	0.41792	-0.490051	2.2458	-0.411195	-0.0306192	-0.957356	-1.08009	1.02219	0.945608	-2.21759	-2.08314	1.07656	3.17887	-0.454032	1.32077	-1.09851	1.35163	-0.132894	0.851999	-0.867752	0.843984	1.03914	2.39698	3.68459	-2.07704
																								RTFDC1	1.73075	3.52632	2.30042	1.32711	0.860764	0.827006	3.12879	2.24975	2.24853	2.46728	3.5493	2.50335	3.96079	2.47145	3.2552	3.74921	3.16285	3.76956	4.36898	4.25957	3.51235	2.72727	3.14388	3.3505	1.07451
																								GABRA1	-8.96578	-8.96578	-8.96578	-8.96578	-8.96578	-8.96578	-8.96578	-8.96578	-8.96578	-8.96578	-0.818579	-8.96578	-3.17137	-8.96578	-8.96578	-8.96578	-5.79586	-8.96578	-5.79586	-8.96578	-8.96578	-6.15843	-8.96578	-8.96578	-3.96578
																								NLRP2	-0.646112	1.86671	-3.09542	-8.96578	-0.682696	-4.32193	-0.756331	1.12102	1.06488	3.45878	2.69421	-2.06492	2.20945	0.217851	-4.18442	2.0769	4.41731	2.96772	-1.53116	-2.76611	2.55336	-1.06492	-1.63487	2.97085	-0.54372
																								SLC45A4	-0.356606	1.59837	0.874207	-1.76611	-1.92139	0.413594	-0.115597	2.14241	0.238787	0.730314	0.517024	0.587845	0.9115	0.574344	1.31557	0.753605	0.892197	1.08338	1.98039	2.24793	2.09085	1.21661	0.958286	-0.0649175	-0.708396
																								RNF10	2.59979	2.70088	3.02024	1.50029	0.23634	1.38571	2.83167	2.63064	2.98677	1.98331	2.47301	1.76596	3.19298	1.99277	3.52732	3.18935	3.01024	2.83633	3.82792	2.80921	2.82151	2.13488	1.66585	2.68796	1.28392
																								ZNF839	-0.560643	0.97966	0.953079	-1.46594	-1.50635	-0.813499	-0.72261	0.240009	-0.251539	-0.865122	0.212881	-1.01742	0.917623	-1.09851	0.913033	0.530071	0.382944	-0.311148	0.78157	0.182692	-0.272297	-0.161653	-0.190997	0.854395	-0.771027
																								ZDHHC6	1.81147	3.26559	2.45101	0.97673	0.654436	1.12829	2.95977	2.70133	3.20022	2.26664	2.32711	2.57483	3.60229	2.05033	3.32553	3.69644	3.97728	3.90304	4.10274	4.86706	2.99783	3.10769	2.50233	3.75403	-0.552156
																								GRAMD1B	-1.79586	-2.87832	-1.95456	-3.26534	-5.01159	-1.93788	-1.57777	-2.17788	-2.26534	-1.61706	-1.9105	-0.96016	-0.224317	0.0271541	-1.73216	0.650765	-0.586406	-0.99137	-0.703689	-0.279284	-0.340075	0.351628	-1.54793	-1.92139	-2.29336
																								RNH1	2.07039	2.14698	1.95717	0.308011	0.0949116	1.0827	1.98805	1.49211	1.42707	1.53605	1.84479	1.6017	3.36751	2.06695	3.72148	3.23634	2.44546	2.89278	3.19424	3.29528	2.69977	2.20571	1.82863	3.5451	1.88166
																								NDUFS1	2.66221	2.47508	2.19188	0.545968	-0.558517	0.830255	2.40272	2.05137	1.8024	1.70133	1.77189	1.98295	2.5363	1.62012	2.63784	3.25248	2.72574	3.04771	3.4994	2.6922	2.82049	1.65306	2.25459	2.26153	1.39671
																								RB1CC1	2.56706	3.6227	2.72879	0.655352	0.822934	1.10702	2.91399	2.28511	2.27888	3.36359	2.76829	3.21537	3.27873	2.54868	3.92809	3.65203	3.74438	5.13254	4.75708	4.7067	3.61965	2.81517	2.45733	3.82232	0.941858
																								ERP44	1.65535	2.02751	2.12961	0.512985	0.389567	0.624803	2.2461	2.2919	2.10098	2.02184	1.64432	2.73379	2.64731	2.80199	2.91207	3.94073	2.78367	2.78283	3.23542	3.10936	3.10903	2.31412	1.21039	2.22002	-0.788365
																								ALAS1	2.22589	2.92182	2.43055	-0.207561	0.0214797	0.706641	3.36793	1.76935	1.90881	2.86948	2.12002	2.76277	3.31092	2.25126	3.91867	3.88049	3.63715	3.87046	3.41616	4.205	3.0654	1.98003	2.29278	2.74157	0.771463
																								BIRC3	2.09828	2.8673	1.69866	-1.38082	-2.17137	1.8883	2.90323	0.953079	0.899949	2.02467	0.215368	4.13553	4.45372	4.99313	0.493647	2.71743	1.80941	2.6951	0.39835	5.71196	3.60857	1.43029	2.2455	1.44201	0.443607
																								AKAP11	1.25882	2.19472	2.92315	1.24428	0.116365	0.970854	2.36205	1.92448	2.32826	1.17824	1.46519	1.91724	2.69622	1.76129	2.72159	2.90092	2.32855	2.74825	2.94729	2.86096	2.8211	2.32135	1.71282	2.66084	-0.194295
																								GLRX2	1.54547	0.813935	0.765535	0.964214	-0.293359	-0.706041	1.69555	1.45418	2.00288	0.540027	1.88557	0.71721	1.88245	1.37128	1.73335	3.16189	2.63784	2.84358	3.8922	3.55373	1.70885	1.96791	0.805705	2.93282	-3.47393
																								SNAPC1	-0.533242	0.811471	-0.26708	-0.390245	-2.54793	-1.73697	-1.04692	1.07451	-0.579922	-0.100051	0.344828	-0.816037	0.896078	-0.0232698	1.91571	1.34823	0.707525	0.889084	1.27917	1.14796	2.33628	0.395063	0.169925	0.344828	-1.04394
																								DERA	1.62854	2.50564	1.37016	-0.375197	-1.42663	0.745883	1.62199	0.871844	1.41954	2.20195	2.76256	1.87224	2.69176	1.26544	2.9568	2.50437	2.30772	2.35304	2.44148	3.724	3.27665	3.02998	1.49108	2.25429	-0.516636
																								STRAP	3.61176	4.12681	3.18349	1.419	0.93885	2.37434	3.12482	3.05936	3.19991	4.335	3.99077	3.8513	4.08057	2.87145	4.51683	4.48858	4.4079	5.13266	4.3886	6.0115	4.48478	5.83175	3.34469	4.13636	1.71458
																								ABCC2	0.235114	1.16607	-1.49818	1.11703	-8.96578	-3.699	-2.4112	-4.03505	-4.03505	0.00575927	-4.57347	-3.04692	-2.45008	-3.05889	-2.36587	-2.77596	-1.89432	-2.12029	-1.68966	-2.52284	-2.55639	-3.49005	-3.12029	-1.80591	-3.73697
																								DEF6	1.7583	1.5787	1.39726	-1.662	-0.336428	2.21506	2.21164	1.51147	0.358396	2.2394	1.72115	1.89142	3.4631	2.26063	2.26634	3.04089	2.26063	2.8482	3.4264	2.7476	2.45497	1.46467	1.51551	0.861558	2.36793
																								PLEKHO1	0.632268	1.40108	1.86116	-0.53952	-0.0262051	0.942608	1.9092	1.49518	0.878921	1.854	0.832688	1.80199	3.34837	2.14763	1.41738	2.57483	1.94561	1.82375	2.20852	2.94223	2.34085	1.6107	1.52807	1.461	1.63552
																								GCLM	0.27023	1.91495	1.10635	-1.53116	0.578214	-0.685014	0.762987	0.298658	2.04789	1.97526	0.557778	0.847997	1.2228	1.02715	1.50843	2.81599	0.831877	2.9092	2.98659	3.00988	1.38073	1.4813	0.617298	1.98841	-1.12973
																								UBR2	2.20852	3.32539	3.06506	0.586885	0.194087	1.32941	2.81332	2.42089	2.74803	2.31034	2.47638	2.33371	3.02768	2.35952	3.37685	3.74201	3.10299	3.13996	3.73379	2.78722	2.90227	2.31788	2.48311	4.0884	0.593593
																								EHD2	1.12565	0.956057	2.94373	0.889084	0.00432161	1.23511	0.763836	1.65214	2.1903	-0.531156	-0.671164	0.678973	2.45022	1.66585	3.0027	0.712816	2.29308	1.48285	1.98878	-0.37707	1.7941	1.78283	1.69064	1.58928	1.32539
																								DEPDC1	0.360645	2.64801	0.120352	-3.13289	-1.82623	-0.45799	1.0697	1.20414	1.87027	1.04194	2.47457	1.67446	0.732052	0.97159	1.55631	2.16446	1.88401	2.72137	3.07296	3.10719	2.10936	0.051024	0.748461	1.96901	-1.01159
																								CCDC28A	0.387363	2.3471	1.33971	-1.56064	-1.71786	-0.0619024	2.47171	2.61306	1.52907	1.33628	2.62199	1.01078	2.64409	1.16736	2.83996	2.00827	1.36233	1.80447	1.66993	2.29778	1.40327	1.71853	1.30801	3.35205	0.411426
																								RRAGD	0.795767	2.43856	1.16285	-0.00144342	-0.818579	-1.0862	1.24732	1.38239	-0.512514	2.09051	2.0054	1.32308	2.03808	-0.442222	1.96975	2.74373	1.97343	1.55041	2.1177	3.30203	1.22651	0.395063	1.74201	1.13093	-0.579922
																								HSF2	0.178874	1.54696	2.21164	-0.0923402	-1.35107	-0.625934	1.5568	0.760434	1.91073	1.39012	2.95028	1.61777	2.49978	0.807355	2.18237	1.72072	1.82375	1.72203	2.71172	3.30553	1.86513	1.69243	0.67084	3.4221	-0.828793
																								PHF20	1.334	1.44148	1.92979	0.0840643	-0.479955	0.631337	1.37239	1.31615	1.32366	1.5955	2.05346	1.09694	2.31991	1.24732	2.24945	2.39122	1.88675	1.56755	3.57761	2.19503	2.57386	2.15769	1.03492	1.73422	-0.279284
																								HSD17B6	-1.21424	-0.878321	0.0257376	-1.16488	-1.1016	-2.8365	-1.27928	0.16221	0.00863031	-0.682696	-0.131313	0.215368	0.827006	-1.191	-0.132894	-0.878321	-0.619271	-0.0785637	-0.0262051	1.00791	0.301002	0.685267	-0.790859	0.182692	-4.26534
																								NR1H3	1.32481	1.47508	0.916094	-0.0409718	-0.756331	-0.12658	2.82253	0.1137	0.68437	2.39012	0.359521	1.89879	2.13455	1.80488	1.3584	2.61988	1.89569	3.37156	1.70133	2.55582	1.87342	1.05866	1.35445	2.19061	0.643394
																								TYMP	3.23174	3.72988	3.55483	1.7476	0.75446	2.98422	5.21093	3.05467	2.45154	4.18341	1.74846	4.88157	4.50868	4.89559	3.85977	5.69363	4.01141	5.02095	6.08234	5.58847	4.38135	3.39876	3.22048	3.84509	4.72645
																								NCAPH2	1.41738	2.9296	1.61495	-0.137648	-0.575615	1.59646	2.90188	2.74846	3.18349	1.1884	1.99386	3.08933	3.05797	1.76043	2.64662	2.67694	2.77968	2.48001	4.92913	4.16736	3.79056	1.37239	1.78325	3.57676	1.54942
																								TOMM34	1.28214	3.42008	1.72901	-0.803393	0.0398403	0.626673	1.10702	1.26544	1.70664	2.76829	3.55618	2.05068	3.75435	2.30743	2.70819	3.45365	2.56803	4.7217	4.30144	3.60051	3.15251	2.71061	0.935083	2.96218	-0.0513992
																								SEC63	1.62106	2.38654	2.96144	0.671746	-0.504305	0.861558	2.123	2.33142	2.07553	1.48078	2.56949	2.09997	2.30976	1.01078	3.07724	2.93055	2.48336	2.84217	4.03808	3.47845	2.72661	2.67785	1.66539	3.64639	0.0129262
																								KPNA6	1.9568	3.14958	2.28392	1.12168	-0.496142	1.39561	2.0268	2.28629	2.54794	2.11969	2.52457	1.9042	2.75596	2.0054	3.18444	3.6837	2.51627	3.54065	4.4004	3.67954	3.3099	2.75809	2.13718	3.23174	0.248535
																								VIM	4.85639	6.9244	6.12675	4.3895	3.58256	4.15113	5.15935	6.89017	6.23645	5.26562	3.52619	5.12172	7.34652	5.23469	6.60339	6.21331	7.59626	5.7628	6.70762	5.97604	6.145	6.47434	5.61244	6.37692	4.76808
																								RTEL1-TNFRSF6B	-3.57347	-0.907793	-1.05589	-1.60384	-8.96578	-1.60823	-0.701342	-2.29336	-1.71312	-2.04097	-1.75147	-2.12029	-0.800877	-2.04692	-0.469929	-0.597278	-0.915936	-2.4112	0.944109	-1.26188	-0.413115	-2.32193	-1.33279	-0.531156	-2.05289
																								FAS	0.0426443	0.130931	2.26664	-0.813499	-0.650635	0.801573	1.29924	0.439357	1.59932	1.35163	-0.971431	2.06936	2.8337	3.14405	1.80405	2.75189	2.20883	2.38819	1.7583	4.49467	2.07005	1.83431	2.27202	1.91035	-1.46993
																								RNASET2	1.22589	1.05242	0.825379	0.0867838	-0.378944	0.304511	1.80777	0.564622	0.14274	0.968644	1.41738	0.659011	2.4163	0.791606	2.01935	2.13356	1.27858	1.73552	2.54967	2.67559	1.56949	1.76469	1.49978	0.943359	1.1003
																								CD44	3.18094	5.15785	4.92348	2.05797	0.790772	2.38929	3.7845	4.09238	3.95308	4.79815	1.33743	3.69911	3.94373	5.6065	3.27575	4.35339	4.02591	4.57676	3.37573	3.56169	4.22466	4.03642	2.72836	4.70537	2.00072
																								KCNG1	-3.36587	0.766383	-5.87832	-2.41889	-2.79586	0.41684	-1.36587	-1.17788	-5.64386	1.45733	-0.114035	-3.07097	-1.79086	-8.96578	-1.33643	-0.013043	-0.169745	0.794936	0.800745	-4.35107	0.214125	-0.641604	-2.92139	0.448901	-3.42663
																								AGPAT4	-1.45799	-0.237864	0.634129	-1.80088	-2.25843	-1.71786	-0.224317	0.327687	0.43082	-1.99424	-1.27579	-0.612637	0.835116	-0.657445	0.469886	1.99711	0.602172	0.408168	1.99059	1.59694	-0.305788	0.910733	-0.715486	0.396159	-1.24469
																								SLAMF7	0.350497	1.66084	-0.407364	-3.77596	-8.96578	0.393965	3.96005	-1.00868	-0.424688	2.87951	0.52306	2.89705	2.33256	2.42761	-1.2109	3.74179	0.209141	1.88518	0.612588	2.31557	2.50589	1.27143	1.48697	-0.407364	0.871844
																								BTN3A1	2.14796	2.26873	2.19188	-0.867752	-0.873027	2.05728	3.23879	1.56365	1.20914	1.87184	1.88557	2.68527	3.78262	2.9568	2.38322	4.677	2.65375	2.73335	1.65352	3.78576	2.82741	1.4957	2.21132	1.92941	0.987685
																								MIPEP	1.15445	0.90381	1.09085	-2.01159	-1.32193	-1.8365	1.17887	-0.744197	1.3202	1.21475	0.455229	-0.117161	1.56949	0.617298	0.652601	1.64247	0.97673	1.82741	2.18301	1.93282	0.88049	1.00288	-0.248108	0.678973	-1.16165
																								PRKCH	1.26424	0.421156	0.761285	0.0229004	-2.27928	0.420078	1.27977	0.409255	0.15056	0.611645	1.25399	0.810649	2.35811	1.51299	0.787432	2.12168	0.637842	0.922959	0.957543	1.72072	1.9138	0.554834	1.00504	0.646163	-0.00578235
																								INSRR	-8.96578	-4.75633	-1.43051	-4.92139	-8.96578	-5.01159	-3.85726	-2.15843	-2.15843	-5.44222	-8.96578	0.978196	-2.25843	-3.35107	-0.562772	-3.14561	-1.30045	-4.05889	-2.29336	-2.23107	-3.71786	-3.1976	-8.96578	-3.68038	-3.44222
																								IFNGR1	3.16108	3.21739	3.53306	2.20195	0.898402	2.07656	3.6757	3.55618	4.18547	3.05745	2.3454	3.39876	5.40064	3.5373	4.65558	4.25126	4.18094	4.33807	3.88762	4.20657	3.65157	4.52293	3.33285	4.32092	1.41359
																								B4GALT7	0.711935	1.12565	0.231432	-0.865122	-0.632629	-0.195946	0.812293	0.451013	-0.190997	0.371838	0.306846	-0.00868224	0.959028	-0.0218044	1.81721	1.46519	1.40163	0.822118	1.70088	1.44308	1.04054	-0.254978	-0.236164	1.13356	-0.751465
																								SH2D2A	-1.55216	-0.137648	-0.671164	-3.8997	-8.96578	0.108357	-0.0335695	-0.217591	0.0867838	-0.018878	-2.68966	-0.152003	0.860764	1.15704	-0.469929	0.90381	-0.500218	-0.367732	1.09221	1.28392	0.385155	0.015783	-0.488026	0.145351	0.0356239
																								VRK2	1.28747	3.90737	2.0597	0.604071	-0.232769	0.37629	2.26243	2.17089	1.56706	1.59455	0.977463	2.48027	2.97948	2.12895	2.22126	2.89103	2.05589	2.49723	3.21475	2.55533	2.67875	2.53705	1.80447	2.45786	-0.281036
																								TNFRSF1B	1.35952	1.26303	1.67039	-0.778432	-1.05289	1.41359	2.51374	0.944109	1.48491	2.09187	0.269033	2.40708	3.77062	3.27545	2.2262	3.47249	2.53257	3.03861	3.01739	4.0291	2.60857	1.72683	2.06626	1.87224	1.74674
																								VEZT	1.71458	2.52832	2.07553	0.369606	-1.26882	0.388465	1.43829	1.76426	1.8524	0.798258	1.23573	1.86552	2.28422	1.33113	2.81003	1.92752	2.67446	1.3173	2.69911	2.58159	1.79077	1.62012	1.37407	2.05936	-0.9771
																								POU2F2	-0.974262	-2.02327	-0.943416	-2.9105	-2.87832	-1.0499	0.192825	-1.32193	-2.04097	-1.23786	-2.1016	-0.859876	0.309176	-0.637109	-1.04394	-0.013043	-1.97143	-2.191	-0.129734	-0.434403	-0.459973	-1.08009	-0.664288	-2.09542	-1.24811
																								BRD9	-0.268817	0.324235	1.78115	-0.780909	-0.937878	0.259423	1.14339	1.45101	1.10299	0.623867	0.186501	0.554834	1.59311	0.319618	1.02715	1.83714	2.00935	1.24793	2.49927	1.00935	1.08134	1.27083	0.42975	1.94223	-0.204233
																								SNX1	1.19975	0.978928	1.87657	-0.15682	-0.694321	0.771463	1.13488	1.93168	1.14861	-0.164884	1.20414	0.813114	2.15543	0.809826	1.56706	1.90843	2.34852	1.98696	3.71918	0.9115	2.32308	1.54893	0.861558	2.20696	0.212881
																								TBPL1	-1.55639	1.37128	0.987685	-1.57777	-2.73697	-1.52284	0.699552	0.757023	-0.0247367	-0.286304	0.501821	0.428678	1.10969	-0.251539	1.85479	0.835116	0.0799754	1.12168	1.70354	1.26123	0.483364	0.438293	-0.53952	2.29895	-2.1078
																								ARNTL2	-0.831358	3.51248	1.33514	-1.5649	-1.72261	0.75446	2.02361	-0.0892673	0.909965	0.501821	0.402722	3.42291	1.41954	2.64847	0.964214	2.76022	0.935083	1.09085	-0.749038	4.48646	1.82782	3.97407	-0.139236	1.26243	0.00863031
																								BCLAF1	2.9241	4.09068	3.79608	1.14861	0.519039	1.90728	3.53194	3.90024	3.43709	3.05155	4.11153	3.31019	4.17975	2.98896	4.65094	4.41116	3.74362	4.09727	4.45589	5.01159	3.97783	3.60834	2.8474	4.65781	0.699552
																								SLC39A9	2.0036	2.7253	2.24641	1.15381	0.168642	0.818032	2.21785	2.24428	2.54523	2.17505	2.81435	1.97966	3.1235	2.24092	3.24275	3.50856	2.8506	3.22234	3.1696	3.37337	2.92847	2.23818	2.23419	3.337	-0.643856
																								ANK1	-6.50635	-4.01159	-3.09542	-4.4112	-8.96578	-4.08314	-3.07097	-5.38082	-3.23786	-3.92139	-1.09542	-4.4112	-2.45008	-0.461959	-3.15843	-4.44222	-1.60384	-5.71786	-4.44222	-3.42663	-2.4112	-8.96578	-2.79586	-4.18442	-3.52284
																								IBSP	-1.07704	-0.440263	1.45891	-1.02621	-1.77103	-0.112475	-8.96578	0.678072	-1.02327	-1.12973	-1.99424	-0.454032	-2.76611	-2.05289	1.27798	-2.64386	-2.38836	1.98841	-0.795859	-1.41504	-0.612637	0.298658	2.47301	-0.573467	-8.96578
																								TFB1M	-1.02327	1.13159	0.253384	-2.4344	-1.36959	-0.643856	1.00576	0.998557	-0.341903	-0.142417	1.09288	-0.985645	1.41576	0.629473	0.599318	1.33971	1.0635	0.470927	1.76086	1.62527	1.584	-0.199255	0.0676387	0.799087	-1.74178
																								RABEP1	2.18682	3.48607	2.74545	0.788268	-0.529073	1.36457	2.26754	1.63366	2.0314	2.21039	2.04824	2.34993	3.54164	1.72421	3.07622	3.33628	3.18365	2.87106	3.18094	3.08644	2.79056	2.04194	2.58856	2.60478	0.0989585
																								HMGB3	0.9115	2.70022	2.45628	0.694212	0.41684	0.360645	1.50029	2.2455	2.06798	2.33027	2.92334	2.94411	2.02255	2.06108	4.16704	3.46689	3.10852	2.63204	3.61753	4.37636	3.24595	2.18365	2.33056	2.77631	0.126973
																								NUP160	1.07587	2.84338	2.32998	-0.560643	-1	0.551885	1.87066	1.43349	2.39149	1.36625	3.08185	2.62176	2.43376	2.23756	3.50067	2.96828	2.66789	2.498	3.26469	3.10769	2.21288	2.28244	1.74114	3.1517	-1.17788
																								BAK1	0.694212	1.8516	0.77905	-2.15843	-0.204233	0.337996	2.93187	1.20101	2.01185	2.09424	2.02219	2.31846	2.55311	2.09828	3.07399	4.46447	2.37184	1.88986	2.85599	2.83572	2.49031	2.08338	1.88323	1.71458	0.24732
																								MUSK	-5.1078	-8.96578	-2.49818	-8.96578	-8.96578	-3.699	-2.82623	-5.01159	-3.44222	-5.15843	-2.68038	-3.45799	-3.45799	-5.05889	-3	-3.662	-4.4112	-8.96578	-2.93236	-2.42663	-3.1078	-5.71786	-4.13289	-3.39593	-5.15843
																								IKZF2	-0.118727	-0.756331	0.237564	-1.13289	-2.33643	-0.588574	0.222805	-0.753896	0.58111	-0.504305	1.49211	-0.356606	1.23389	0.621056	0.555816	1.86275	-0.0588937	-0.312939	1.65122	0.356144	1.20539	-0.0954196	-0.0908029	0.68437	-2.7084
																								GRN	3.9953	4.59311	4.05407	2.86691	2.64039	2.86453	5.11416	4.34049	3.78461	4.08202	4.68274	4.62217	5.56584	4.91633	5.15308	5.31288	4.69861	5.74701	5.95107	5.01319	4.90386	4.00944	3.9331	4.41684	3.93489
																								FAM13B	1.3202	2.16993	1.96088	0.126973	-0.685014	0.791606	1.54547	1.46624	1.19787	0.931305	1.14405	1.4782	2.4756	1.32481	2.19156	2.46545	2.10501	1.47716	3.07502	1.76086	2.86513	1.85878	1.47145	2.05901	-0.862496
																								ARHGAP31	0.793272	1.81065	2.10534	-0.510457	-0.226004	0.913033	2.17696	1.26183	2.5541	1.46832	0.921436	1.4351	2.46832	2.39671	1.99494	2.58304	1.64201	1.98696	2.31846	3.00522	2.38791	1.48594	0.834307	2.00971	-0.302226
																								CENPQ	0.423309	2.15283	-0.58208	-2.35845	-1.93236	-1.44222	1.46728	1.31846	0.752749	1.33342	2.09288	0.673556	1.82944	1.52256	1.80281	1.96384	1.74717	1.44361	2.66721	2.1157	1.50589	0.944109	1.27083	2.75574	-0.888969
																								SARS	3.16848	4.62076	3.24154	1.24975	0.545968	1.55925	3.34298	2.96107	3.15995	2.76575	2.92752	3.09001	4.24397	2.53804	4.16205	4.09128	3.94214	4.07963	4.24702	5.02773	3.51046	2.97545	2.54992	3.71831	1.70664
																								RANBP3	0.827006	1.96717	1.49108	-0.603841	-1.2969	-0.459973	1.18713	1.30801	1.81311	1.34312	0.583038	1.01792	1.68122	1.5568	1.59837	1.33628	1.76129	1.21785	1.92941	2.47897	1.62527	1.21039	0.125651	2.14503	-0.405451
																								ARID4A	1.26784	1.03492	1.28214	-0.163268	-0.943416	0.638769	0.803227	0.80488	0.511974	0.336855	0.418999	0.773996	1.78492	1.10702	1.60739	1.45154	1.11303	1.34028	1.84679	1.20914	1.488	0.987685	1.03703	1.01293	-0.691989
																								TSSC1	-0.101598	0.536053	0.0786098	-0.510457	-2.67116	-1.2723	0.583038	0.195348	0.423309	-0.442222	0.405992	0.00144197	1.23695	0.370722	0.0867838	1.52807	0.620117	0.43082	1.99422	1.0552	0.929791	0.369606	-0.595097	1.01935	-1.1016
																								PNPLA6	1.00791	2.45996	1.58304	-0.924125	-0.413115	0.659925	1.76384	1.32481	0.90458	1.84679	0.878921	1.24367	2.39177	2.10601	2.31701	2.30568	2.16993	2.0545	2.74825	2.6951	1.68437	2.48078	1.28629	3.13077	1.2762
																								IFT88	0.129613	0.627607	0.671746	-1.31833	-1.85726	-1.40354	0.204141	0.635987	0.40163	-0.110916	0.643394	0.167358	1.22095	-0.330973	0.597412	0.713696	1.04893	0.702214	1.98003	1.4916	0.126973	0.176323	-0.161653	0.381837	-2.22432
																								ALG1	0.366252	-0.798366	-0.027675	-1.92687	-2.08927	-0.935117	0.0426443	-0.186065	0.467801	-0.123434	-0.349235	-0.0985055	1.01721	0.368489	0.578214	0.878137	0.811471	0.908429	0.874994	1.90574	-0.413115	0.169925	-1.01159	0.625738	-0.768568
																								ZCCHC8	0.123004	1.29572	0.935837	-0.390245	-1.59074	-0.0513992	1.11836	0.952334	0.836732	0.0071955	0.713696	1.25217	1.60881	0.638769	1.66221	1.45049	1.41034	0.887525	1.5724	1.63552	1.25701	0.344828	0.372952	1.34823	-1.72738
																								ABCF2	1.1551	3.43603	2.39204	0.49057	0.515006	0.751035	2.25792	2.16575	2.78848	2.67107	2.50004	2.19409	3.32193	2.34852	2.97545	3.30728	3.60786	3.32164	4.47573	4.39438	2.75425	2.72748	1.22466	3.10199	0.85997
																								CHPF2	1.79286	2.16511	3.13159	2.03668	1.50944	1.75446	2.82151	3.18745	3.35755	2.73574	1.88986	3.13159	3.90236	2.53082	3.89424	4.21498	3.71403	3.59407	4.37205	4.62673	3.12994	3.14828	1.88675	3.59872	1.85679
																								LRRC7	-5.87832	-2.62593	-4.32193	-4.8365	-5.01159	-5.50635	-4.15843	-4.53952	-0.529073	-4.38082	-4.23786	-4.53952	-3.26534	-4.08314	-3.699	-4.01159	-2.68966	-2.9105	-1.92139	-3.17137	-3.25154	-4.53952	-5.38082	-3.75633	-5.38082
																								FUT8	0.138814	1.0697	1.16607	-0.395929	-0.33825	0.423309	2.23787	0.0976108	2.24975	1.1776	1.86156	1.20038	2.61988	1.48543	1.28214	2.23756	2.10232	0.811471	0.953079	1.42546	1.89763	1.75061	2.05137	0.689746	0.00288251
																								UBA6	2.12234	2.82579	1.79784	0.908429	-1.11092	1.00432	2.38267	2.71127	2.51904	1.06074	2.48078	2.26033	2.15153	2.29249	2.72814	3.34412	2.88421	2.65764	3.22512	4.29748	3.05415	1.75788	2.54399	2.39698	-0.880976
																								GAB2	0.531069	2.10903	1.3835	-0.865122	-0.438307	0.612588	1.01436	2.6828	1.00504	2.44811	-0.662004	0.24732	2.12697	1.32193	2.25822	1.7062	1.83512	0.848798	2.47457	1.97196	1.93357	1.36065	0.930548	1.87263	-0.395929
																								ATP6V0A1	0.742437	2.23051	1.05033	-0.212568	-1.00868	0.16092	0.695994	0.635058	0.737254	1.25036	0.664483	0.574344	1.32711	1.02219	1.91839	1.26183	1.57337	1.50589	2.80426	1.91991	2.07827	1.13816	0.649845	1.7031	-0.666576
																								PIAS1	2.90997	2.46754	1.80199	-0.158429	-0.813499	1.14861	1.79161	1.05589	1.33685	1.61023	1.28511	1.64985	2.17664	2.45286	2.02396	2.50741	2.07245	2.52982	2.53556	2.91934	2.96477	1.49876	1.32711	2.3774	-0.880976
																								SLC4A7	2.02822	2.3598	1.83754	0.221568	-0.556393	0.750178	2.24914	2.00036	1.19156	0.981853	1.17057	1.45681	2.5912	1.70752	2.88518	2.69666	3.62772	2.36233	3.31078	3.2561	3.38585	1.9486	1.57192	3.6255	-0.244685
																								APBA2	-1.41889	1.17505	0.140124	-0.345564	-1.92139	-0.573467	-0.590745	1.27739	0.0496308	0.612588	2.55851	0.109695	0.632268	-1.03209	1.37295	-1.13289	0.369606	1.05172	0.725087	0.748461	0.653519	0.265437	-0.386468	0.840765	-1.28983
																								MAP2K3	0.407081	1.11303	1.51753	-0.0923402	-1.64386	0.889084	0.961253	0.659011	1.25278	1.04194	0.491597	0.409255	1.86315	1.32193	1.42975	2.04998	1.80447	1.62667	2.53754	2.11736	1.69599	1.91762	0.263034	0.936591	0.115033
																								EFCAB1	-5.57347	-8.96578	-3.79586	-4.1078	-8.96578	-8.96578	-5.64386	-3.92139	-4.50635	-5.64386	-8.96578	-5.50635	-3.94342	-8.96578	-4.05889	-4.53952	-3.07097	-5.79586	-3.29336	-3.8997	-4.32193	-8.96578	-4.60823	-8.96578	-8.96578
																								TMSB10	8.64733	10.2787	8.75699	7.66963	7.22702	7.61085	8.94258	8.51409	9.85497	9.21216	8.72316	8.67529	10.3027	8.92696	10.3911	10.384	10.1364	10.3776	10.5974	9.97873	9.36419	9.59193	8.76306	9.56805	8.12298
																								ASTE1	-0.639355	0.473008	0.295135	-0.756331	-2.49818	-0.428566	0.125651	1.31325	0.860764	-0.158429	0.919912	0.551885	1.57192	0.0243197	1.62059	1.36401	0.903038	-0.15682	1.28155	0.681674	1.50792	0.522056	0.286881	1.47457	-8.96578
																								RNF19A	3.41224	4.88567	3.17521	0.908429	0.0758749	1.47093	2.94017	3.36849	2.26333	3.75339	2.08304	3.74803	3.57906	4.67401	3.63099	3.71721	3.48749	3.23189	3.83178	5.61079	3.47936	3.58892	3.19109	3.28096	0.882056
																								PEX3	0.945608	2.11237	1.70752	0.452068	-1.55216	-0.217591	1.53257	1.73031	1.59884	1.08746	2.47145	0.440421	2.74567	0.365133	3.35938	2.56071	1.61447	2.08474	2.45654	2.93866	1.62433	2.31237	0.870266	2.63343	-0.545824
																								GABARAPL2	1.06764	3.14958	1.96975	0.477159	-1.15521	0.792439	1.79369	2.48903	1.6884	1.48594	2.11036	1.45049	3.04789	2.32337	2.89898	2.50589	2.83127	3.13439	4.01605	3.69944	3.64754	2.61447	1.74287	2.78618	0.795767
																								MYOC	-8.96578	-8.96578	-4.32193	-8.96578	-8.96578	-8.96578	-8.96578	-8.96578	-8.96578	-8.96578	-8.96578	-8.96578	-1.08314	-8.96578	-4.60823	-8.96578	-8.96578	-8.96578	-3.39593	-8.96578	-8.96578	-4.71786	-3.13289	-4.4112	-8.96578
																								SH3YL1	0.521051	2.19409	1.76977	-0.0694519	-0.533242	-0.0877334	0.352759	2.2262	1.34255	-0.0247367	0.701327	0.141433	1.72683	0.896853	1.96606	1.8168	1.92486	1.85439	3.14731	2.5373	3.0616	2.06901	-0.224317	1.66948	-0.768568
																								FAM136A	2.44095	3.46428	2.3048	0.130931	-0.179515	0.58111	2.23174	1.37573	2.12499	1.92106	3.05693	2.71238	3.26063	1.27501	3.43349	3.10936	3.03773	2.48826	3.98277	3.2759	3.3846	2.62644	2.26333	3.04054	0.233888
																								VCL	3.72955	3.56548	4.61536	2.34511	2.30539	2.64155	3.27262	4.04972	6.26602	3.43483	2.55729	2.93433	4.60638	3.59789	4.58093	3.82355	4.73839	4.45115	4.65975	3.67254	4.78052	5.00009	3.53132	5.9388	1.78241
																								DEPDC1B	-2.152	-0.277534	-1.36959	-4.50635	-3.07097	-2.58208	-0.325539	-0.512514	0.342555	0.604071	0.739848	-0.166503	-0.253257	-0.234465	-0.291592	0.947105	1.58736	0.177599	2.51576	1.12234	1.12499	-0.937878	-0.994241	1.02361	-5.01159
																								DAPK2	-1.93788	-0.0800879	-0.606035	-2.57347	-1.84166	-0.710756	-0.298673	0.651683	0.0398403	-0.0908029	-1.0619	-1.3474	-0.123434	-0.612637	2.68167	0.107018	1.2345	-0.347399	0.0976108	0.137504	1.53903	0.447844	-1.18115	1.15445	-1.45008
																								NSMAF	1.43189	2.39999	1.26604	-0.0203404	-0.100051	0.790772	1.90111	1.45523	1.42116	1.809	0.968644	3.10081	2.52907	1.63645	2.18713	2.45497	2.2135	3.65512	3.15429	3.88343	2.37323	1.74373	1.8266	2.99349	-0.293359
																								ADSS	2.78785	4.7078	3.48014	1.39342	1.81106	1.14731	2.93584	2.76469	3.37253	2.56682	2.61377	3.00342	3.85768	3.06212	3.57846	4.91025	4.2794	5.04356	5.37347	4.9895	3.44241	3.44837	2.73314	5.78084	1.47353
																								STAP1	-1.75633	-0.951764	-0.9771	-3.29336	-8.96578	-0.207561	0.424385	-3.699	-8.96578	-0.109359	-3.68038	0.367371	1.31092	-1.4112	-3.26534	0.427606	-1.486	-0.844251	-0.305788	1.41522	1.02928	-0.0588937	0.295135	-1.0619	-2.23786
																								TIMP2	3.07073	3.44321	5.09288	3.28924	3.13963	3.2857	3.301	4.65833	4.69499	2.30626	2.39862	3.59813	4.84885	3.41278	5.6253	3.97856	4.90111	3.77199	5.41288	3.81803	5.29895	4.80338	3.88186	4.79634	2.81619
																								RFC1	2.02892	1.90342	2.36121	0.178874	-0.148801	0.92448	2.64409	2.08474	2.2299	2.06523	2.58712	2.03492	3.0769	1.77019	3.04858	2.90304	3.25957	2.49365	3.96347	3.6837	3.10367	1.92029	2.41684	2.58472	-0.00868224
																								TBC1D23	1.57628	2.44599	2.4526	0.649845	0.521051	0.862352	2.39149	2.90246	2.60146	2.52507	2.32769	1.61495	2.94111	2.35896	3.8802	3.53792	3.16463	3.00899	2.93489	3.4493	2.95754	2.22373	2.16511	3.6783	0.41792
																								CUL3	1.52155	1.93734	1.64062	0.158337	-0.821126	0.732052	1.73725	2.07039	1.05381	0.828632	1.98514	1.70266	2.11203	1.61495	2.28303	2.24245	1.97636	1.93772	2.68527	2.77273	2.16896	2.0165	0.828632	1.65444	-0.891643
																								MYOM2	-8.96578	-8.96578	-4.05889	1.58015	-8.96578	-8.96578	-4.92139	-4.2109	-4.79586	-8.96578	-4.75633	-8.96578	-4.53952	-5.79586	-4.75633	-4.1078	-2.8365	-5.1078	-4.15843	-3.92139	-3.87832	-5.50635	-5.87832	-8.96578	-4.32193
																								OTC	-8.96578	-8.96578	-8.96578	-8.96578	-8.96578	-8.96578	-8.96578	-8.96578	-8.96578	-8.96578	-8.96578	-8.96578	-8.96578	-8.96578	-8.96578	-8.96578	-8.96578	-8.96578	-8.96578	-4.35107	-8.96578	-8.96578	-8.96578	-8.96578	-8.96578
																								CYP46A1	-6.26534	-6.64386	-3.30757	-5.79586	-5.96578	-3.29336	-3.73697	-3.60823	-2.74662	-6.26534	-6.15843	-4.64386	-3.62593	-5.2109	-3.29336	-6.79586	-3.75633	-4.92139	-2.42663	-4.92139	-2.79586	-3.71786	-6.26534	-3.39593	-5.32193
																								ZZZ3	1.72203	3.53032	1.89685	-0.00868224	0.104337	0.621056	1.90188	1.52557	1.64616	1.36849	1.99603	2.18935	2.45812	1.70531	2.49288	2.69198	2.70332	2.83208	3.86334	3.49544	2.20696	1.79244	1.71194	1.77146	-0.680382
																								SLC18A1	-3.9885	-5.38082	-5.2109	-8.96578	-8.96578	-8.96578	-5.05889	-8.96578	-8.96578	-3.04692	-8.96578	-3.96578	-2.87832	-3.39593	-5.50635	-8.96578	-5.32193	-8.96578	-8.96578	-8.96578	-5.32193	-8.96578	-4.03505	-8.96578	-4.05889
																								USP2	-8.96578	-1.49005	-3.1078	-3.75633	-8.96578	-2.8365	-1.69432	-2.15843	-1.15843	-2.26534	-5.1078	-5.15843	-2.57347	-4.18442	-0.85726	-1.53533	-1.71786	-2.14561	-0.608232	-1.96578	-3.55639	-1.08314	-2.662	-2.93236	-5.26534
																								CASR	-8.96578	-5.79586	-5.64386	-8.96578	-8.96578	-5.05889	-8.96578	-8.96578	-8.96578	-8.96578	-8.96578	-8.96578	-8.96578	-8.96578	-8.96578	-6.05889	-5.79586	-8.96578	-8.96578	-2.53952	-8.96578	-8.96578	-8.96578	-8.96578	-3.52284
																								TUBG2	0.197865	1.57821	1.38847	-1.03505	-1.19429	-0.121863	0.132248	0.874994	0.909197	0.0908534	1.04194	0.536053	1.94111	-0.0846703	1.6397	1.19535	1.69466	0.49057	2.2394	0.566572	1.54794	0.301002	0.593593	1.30393	-1.98279
																								RPL26L1	2.50437	3.42048	0.77989	-0.199255	0.226509	0.129613	1.89336	1.50538	1.848	1.69822	2.15607	1.543	2.42116	1.72901	2.83269	2.62363	3.2068	3.59216	3.38943	2.96033	3.09407	0.649845	1.62246	2.6951	-0.99137
																								FLT4	-0.422752	1.13291	0.112367	-1.90509	-3.53952	-1.40354	-1.33643	0.321928	-0.0350469	-1.47393	-2.08927	-0.929611	0.898402	-0.597278	-0.724993	-1.12973	0.112367	-0.28279	0.532068	-1.13606	-0.109359	-1.47794	-1.40354	-0.988504	-1.91594
																								NSUN2	2.88694	2.11103	2.80941	1.6318	0.487486	1.11703	2.41386	2.66653	1.9279	2.66107	2.55802	2.2397	3.0697	2.59359	2.87303	3.79202	3.48671	3.82772	4.56748	4.13002	3.41359	3.15105	2.60312	3.29278	1.31441
																								FBXO42	-0.155213	1.30276	0.73292	-0.778432	-2.191	-0.773491	0.517024	0.14274	-0.0159576	-0.120294	0.470927	0.266637	1.05172	0.166073	1.17568	1.48027	1.53456	1.01364	2.61894	1.51702	0.998557	0.211635	0.336855	1.1137	-1.40354
																								MFAP3	1.29807	1.78325	1.64847	-0.093879	-1.486	-0.595097	1.72509	1.44996	1.10299	1.02077	1.42169	0.84318	2.3598	1.35276	2.54399	2.20727	2.42921	1.36233	2.5852	2.19661	1.52406	1.34028	1.29396	2.03492	-1.191
																								MRI1	1.5888	2.61141	1.48543	0.77484	-0.512514	0.604071	1.7433	1.50182	0.818851	-0.78339	0.621993	1.10098	2.55974	1.334	2.28511	2.05346	2.82863	2.0115	3.11287	2.559	1.74459	2.22866	1.63738	2.25217	2.85738
																								METTL1	0.27858	1.77062	0.570463	-3.96578	-2.11404	-1.45403	1.2135	0.678072	0.954569	0.171207	0.9115	0.524064	0.91533	1.1884	1.0072	1.19912	1.39671	1.2302	2.25882	1.82579	1.36569	-0.289827	0.351628	1.61589	-1.486
																								HOXC8	-0.878321	-0.826233	0.582074	-1.31833	-2.88897	-2.40354	-2.04097	-0.641604	-1.40736	-2.8365	-2.699	-0.83908	-0.946194	-1.30045	0.172488	-2.54793	-0.340075	-1.45403	0.694212	-4.44222	-2.12658	-1.40736	-0.910502	-0.83908	-2.26534
																								AGA	1.90651	1.16414	1.0861	0.263034	-0.442222	-0.749038	0.612588	1.41197	1.41034	-0.50226	2.14143	1.87303	2.89666	1.30217	1.52306	2.6241	1.72988	1.61542	2.25761	2.69042	3.19582	0.879706	0.515006	1.87617	-0.192645
																								PI4K2B	0.97673	1.19156	1.0861	-2.63487	-1.68966	-0.202572	1.01792	1.33971	1.01863	1.67987	1.39835	1.23082	1.77484	0.913799	2.21475	2.76871	1.72028	2.25671	2.69265	3.2991	2.14893	1.21226	1.22033	1.40708	0.159629
																								BOD1L1	1.5435	1.3835	2.45864	-0.444184	-0.780909	0.692427	1.65076	1.73725	1.543	1.07451	1.21599	1.89647	2.25399	1.16607	2.38626	2.68145	1.8504	1.92562	2.84036	2.36345	2.28333	1.24671	1.36121	2.00108	0.40163
																								MAT2B	2.08678	2.59383	1.87735	-0.123434	-0.388355	0.538041	2.18174	1.18269	1.27202	1.76129	1.60692	2.06798	3.00737	1.96828	3.12648	2.9138	2.40081	2.89472	2.79244	3.09085	2.41603	1.83147	1.67807	1.92296	-0.506353
																								TLL1	-2.48197	-4.71786	-0.302226	-0.77596	-3.04692	-1.56064	-3.01159	-1.5649	-0.496142	-3.4112	-3.85726	-1.99424	-0.0588937	-2.1078	-3.44222	-3.04692	0.0313952	-1.49818	-1.75147	-3.42663	-1.53116	-1.39593	-1.5187	-1.38836	-2.8365
																								EDC4	0.70044	2.49978	1.69466	0.0565835	-1.54372	0.745883	1.24306	1.92182	0.872632	0.683472	1.58736	1.53107	2.30071	1.7685	1.93357	2.2455	2.10869	2.45365	2.86334	3.26619	2.31354	1.63227	1.36401	0.922959	0.488515
																								TRIO	1.95829	1.45418	3.39794	1.43936	1.35614	1.57289	1.39944	2.25459	2.50818	1.66175	1.34199	1.37407	2.68684	1.50487	2.80509	2.5218	3.55643	2.56267	3.82038	2.93565	2.9067	2.60502	1.96791	3.17105	0.426533
																								VCAN	4.25543	3.31918	5.44771	4.05667	4.15858	3.03034	4.34191	5.58463	5.44394	2.56998	2.57216	4.26903	5.83266	4.06178	5.7995	4.88255	5.46136	4.42814	4.35452	2.11736	4.83122	5.28662	4.65581	4.68459	2.27411
																								CLEC16A	0.619178	0.257011	0.900722	0.123004	-2.59946	-0.321928	0.515006	0.240009	1.584	-0.0908029	-0.0484122	0.795767	0.525067	0.663572	1.32711	1.20101	0.679874	0.650765	1.97966	2.45365	0.706641	0.411426	-0.395929	0.970854	-1.21424
																								MSR1	2.06901	1.98914	1.24428	1.48027	0.0100637	-0.407364	1.87421	2.05866	1.67175	2.66948	-0.239566	2.73162	2.25942	2.8984	2.87184	3.57604	2.55925	2.34369	3.42573	3.60312	2.7379	2.21878	1.39561	2.75596	-0.446148
																								CDH1	3.42653	4.77088	2.93659	3.47119	0.269033	3.37518	1.53903	4.14584	3.84418	4.41873	5.25916	3.92685	3.24245	4.29558	3.88557	4.5758	4.8476	5.03492	5.48378	6.78909	4.55397	3.83744	3.36583	4.60039	1.11636
																								SKIV2L2	1.8801	1.99168	1.87853	0.271426	-0.634867	0.697774	2.25701	1.65535	1.74803	1.90728	1.91303	1.78157	2.99548	1.96975	2.79909	3.0063	3.39753	3.14012	3.51538	2.53406	3.18523	2.19377	1.95196	2.66971	-0.0846703
																								DNAH5	-0.751465	-2.38836	0.100305	-3.14561	-6.79586	-3.87832	-5.57347	-4.2109	-4.01159	-2.03505	-5.38082	-5.44222	-4.05889	-2.6529	-3.57347	-6.05889	-1.71312	-3.23786	-1.662	-2.08927	-2.37333	-2.33643	-2.78588	-1.49411	-4.13289
																								ZFYVE16	1.98112	1.19093	1.66676	0.219091	-0.751465	0.337996	1.71105	1.46571	1.78492	1.22527	1.65901	1.28924	2.334	1.56267	2.53879	2.27769	2.20508	2.12234	2.90977	2.78346	2.0939	2.04334	1.42169	2.41224	-1.25498
																								FAM65A	0.50284	0.54201	1.51602	0.517024	-1.30401	0.865523	0.810649	1.11902	0.249749	0.810649	-0.652901	1.33342	1.39616	0.970854	1.21599	1.59741	1.05658	1.34653	2.51147	2.09761	1.60407	1.07039	0.643394	0.710173	1.13159
																								C6	-3.27928	-8.96578	-0.687335	-8.96578	-4.96578	-2.8997	-8.96578	-2.05289	-2.22432	-8.96578	-8.96578	-8.96578	-0.91866	-8.96578	-8.96578	-5.87832	-3	-8.96578	-8.96578	-5.96578	-5.64386	-2.1976	-5.32193	-1.49005	-3.75633
																								RAI14	0.482332	1.74846	2.82232	0.981122	1.1635	1.01863	1.543	2.02751	2.26243	2.30772	0.42975	2.22682	2.67965	1.92524	3.44639	3.50703	2.72661	1.58832	3.22558	4.58244	3.10986	3.94495	1.82863	4.03175	0.00432161
																								SOX30	-3.8365	-1.60384	-8.96578	-8.96578	-2.52284	-2.12658	-1.4344	-8.96578	-1.60384	-2.55639	-3.15843	-3.79586	-3.92139	-2.80591	-1.00578	-4.38082	-5.15843	-8.96578	-1.17462	-1.78588	-1.46993	-4.44222	-8.96578	-4.13289	-2.5649
																								PNKP	0.848798	1.35614	1.80116	-0.137648	-1.22095	1.17313	1.74114	1.91839	1.97085	1.26724	1.81803	1.47249	2.41684	1.56608	2.44122	2.25912	2.1137	1.21475	3.5924	2.38984	2.56145	1.43189	1.06901	1.93357	0.83996
																								BEST2	-4.44222	-3.79586	-3.662	-8.96578	-8.96578	-8.96578	-8.96578	-4.38082	-8.96578	-8.96578	-8.96578	-8.96578	-8.96578	-8.96578	-3.94342	-5.01159	-8.96578	-8.96578	-4.15843	-8.96578	-3.77596	-8.96578	-4.47393	-3.73697	-3.50635
																								PHLPP2	-1.03209	0.518031	0.0621217	-1.03801	-1.66658	-0.316528	-0.610433	0.0257376	0.0384362	-0.351074	-0.147202	-0.388355	-0.251539	-0.189351	0.109695	1.02361	0.606916	0.374066	0.95977	1.30976	1.94636	0.469886	-0.248108	0.344828	-2.03505
																								SPDL1	0.493647	1.9501	-0.0785637	-1.0145	-1.81097	-1.09851	0.755315	0.52306	0.494672	0.333424	0.819668	0.210389	0.656268	0.292782	2.04369	1.49211	1.56169	1.46832	2.62901	1.8476	0.970854	0.318461	0.171207	0.784923	-1.54372
																								STAU2	1.66312	1.87106	1.0321	-0.780909	-0.22095	-0.205896	0.756169	1.03422	0.296311	1.49621	1.36737	0.803227	1.74631	0.348232	2.48954	1.78869	2.11036	2.49493	2.18998	2.26364	2.38184	1.86908	1.48646	1.92714	-1.45799
																								PQLC2	0.128293	1.01364	0.412511	-0.289827	-2.152	0.316146	0.177599	-0.231075	0.0565835	-0.33825	0.797428	0.582074	1.33285	0.655352	1.21101	1.44996	1.20977	1.73075	2.44015	2.69109	1.26724	0.345964	-0.242977	1.61589	-0.351074
																								CTNS	0.526069	2.17249	1.58592	-0.522841	-1.68038	0.539035	1.26784	1.25942	0.872632	1.36233	1.04334	1.37184	2.42492	1.08678	2.46362	1.98368	2.13159	1.9486	2.26754	2.06798	1.20163	1.40054	1.37962	2.25036	-0.16004
																								RTN4R	-2.18442	1.42116	-0.465938	-2.71786	-8.96578	-2.07097	-1.66658	-0.907793	-0.0724828	-1.0145	-1.1016	-0.0877334	-0.997117	-0.222633	-0.571322	-0.386468	-0.558517	-0.937878	-0.0954196	-1.52284	-0.254978	-1.30757	-0.413115	1.80941	-2.51457
																								PHF23	1.21971	2.42412	2.16896	-0.136062	-0.500218	0.120352	1.57628	1.03914	1.47664	1.6107	1.88049	1.43776	2.976	1.47145	3.10383	3.01042	2.6487	2.35558	2.56876	2.72115	1.86433	1.6234	2.21319	2.02255	0.428678
																								CDH10	-8.96578	-8.96578	-5.1078	-8.96578	-8.96578	-8.96578	-2.96578	-8.96578	-8.96578	-8.96578	-8.96578	-4.87832	-4.57347	-8.96578	-8.96578	-8.96578	-8.96578	-5.15843	-5.2109	-8.96578	-5.26534	-8.96578	-8.96578	-8.96578	-4.96578
																								INPP4A	0.445727	1.14078	1.31325	-0.456009	-1.27579	0.659925	1.62761	0.832688	0.759582	0.710173	0.0579701	1.584	1.94148	1.28214	1.4163	2.33171	1.50894	1.78157	2.77294	1.82497	1.77146	0.949348	0.75873	1.79244	-0.459973
																								RAB27B	1.26484	0.882056	1.70885	-1.55216	-3.03505	-1.22432	2.13881	-2.06492	0.451013	-1.58208	1.79618	-2.30045	1.17057	-0.0923402	1.14274	2.19251	1.13027	-0.0923402	1.64893	-0.85726	0.192825	0.951588	-0.60165	-0.584241	-2.9885
																								PSMA4	2.67175	4.04483	2.51728	1.24853	-0.0800879	1.43082	3.30232	2.18142	2.66698	2.82212	3.0552	3.63633	3.87342	3.47093	3.51765	4.68656	4.06134	4.86785	3.85967	5.80666	4.18579	3.07348	2.95996	4.34582	1.45628
																								MYO16	-6.15843	-0.655172	-6.38082	-3.73697	-5.87832	-8.96578	-4.68038	-5.15843	-3.55639	-5.26534	-2.53116	-2.699	-4.87832	-3.36587	-2.79586	-4.75633	-4.92139	-2.2109	-2.29336	0.0100637	-3.73697	-5.26534	-3.92139	-1.64386	-3.68038
																								LSG1	1.75531	3.27724	2.371	0.751035	0.21661	1.10299	2.61777	2.39972	2.60597	2.04124	3.39958	2.43936	2.87853	1.71414	3.2068	3.22666	2.17057	2.19975	2.53705	3.26469	2.26514	1.42546	1.78534	3.16944	0.309176
																								PARP3	1.17377	1.14339	1.00791	-0.793357	-2.68966	-1.61706	1.21101	0.228973	-0.526992	1.20038	-0.68966	1.70531	2.27977	1.05866	1.82375	2.80405	1.56706	1.62293	1.96162	1.28274	1.43456	-0.16004	1.02857	1.80281	-0.397828
																								TNC	2.18047	0.954569	3.95829	1.29278	2.05797	3.31252	2.67604	6.14765	4.77963	1.44255	0.606916	2.72137	4.79597	4.56145	3.76373	2.62947	6.02574	2.5888	4.77294	1.5435	3.70133	4.66312	3.42143	4.61424	2.35219
																								THAP3	-0.533242	-0.897006	-0.467932	-1.42275	-2.74662	-1.50635	0.163499	-0.753896	-0.248108	-0.937878	0.550901	-0.210897	0.871844	0.0976108	0.298658	0.543991	0.0908534	0.641546	0.961994	0.868687	0.244887	-0.979942	-0.336428	0.618239	-1.12029
																								FAM65C	-2.15843	-1.89432	0.878137	-2.152	-1.85204	-0.150401	0.0440443	-1.75633	-0.92139	-2.08314	0.051024	-0.535332	0.295135	-2.42663	1.55925	-0.54372	-0.0709665	-1.0145	0.382944	-1.69432	-0.316528	-1.07097	-0.128156	-0.833927	-1.15843
																								TDP1	-0.58208	1.54646	1.34255	-1.20423	-0.968605	-0.380822	0.494672	0.596458	0.0579701	0.620117	1.57628	0.862352	1.34596	1.25157	1.86869	1.30159	1.07587	1.31441	1.97416	1.84197	0.919912	0.685267	0.867896	1.81065	-1.20756
																								AIFM2	-1.58208	-0.261881	0.601221	-0.465938	-1.91594	-0.550043	-0.0291463	0.0229004	1.48388	0.0496308	-1.21759	0.455229	0.333424	0.517024	0.21661	0.483364	0.790772	1.48336	1.2135	0.832688	0.69332	0.0731347	-0.176251	1.08814	-0.810966
																								C2orf83	-8.96578	-8.96578	-8.96578	-8.96578	-3.77596	-8.96578	-4.15843	-8.96578	-8.96578	-8.96578	-8.96578	-8.96578	-4.79586	-8.96578	-4.60823	-8.96578	-8.96578	-8.96578	-8.96578	-8.96578	-8.96578	-8.96578	-8.96578	-8.96578	-4.15843
																								SPATA7	-2.22432	-0.00433459	0.0143553	-1.88897	-2.18442	-2.1078	-0.878321	-0.434403	-0.899695	-1.46993	-1.55639	-0.915936	0.49057	-1.699	-0.506353	-0.473931	-0.192645	-0.512514	0.269033	-0.224317	-0.481969	-0.60165	-0.454032	0.344828	-3.07097
																								MED17	-0.232769	0.676267	1.16672	-1.18771	-2.24469	-0.621488	0.571434	0.682573	0.941858	0.102994	0.773996	0.473008	1.41576	0.575312	1.8984	1.57386	1.4813	1.79577	1.77568	1.96975	1.78241	1.21039	0.388465	1.8953	-0.940645
																								RETSAT	4.17321	2.62761	2.87774	1.40817	1.16092	0.257011	1.60549	1.08202	2.7314	3.01507	1.18967	1.79784	3.22126	1.47145	3.05762	2.39506	2.87381	2.53381	3.15316	1.99168	2.26903	2.07313	1.74932	2.45075	-0.0573917
																								CAPG	3.67886	3.8748	2.29895	1.4098	2.70088	2.74825	4.71061	2.92733	3.49211	4.66175	2.1944	4.22481	4.7845	4.53916	4.84097	4.83107	4.96712	5.6081	5.13381	5.45128	4.63448	3.79888	3.7073	4.95285	3.91054
																								AP2S1	3.19959	2.65741	2.83976	1.79494	-0.323733	2.03984	3.08848	2.96956	3.82365	2.91667	3.71907	2.34682	3.87578	2.80983	4.21358	3.82059	3.93866	3.87499	4.0844	4.7026	4.17065	3.90275	2.98605	3.27247	2.30597
																								USH2A	-5.38082	-5.44222	-3.52284	-4.92139	-4.75633	-6.96578	-5.15843	-4.15843	-4.01159	-6.50635	-3.50635	-1.40354	-4.60823	-5.05889	-3.50635	-2.92139	-3.79586	-5.05889	-2.37333	-4.15843	-4.57347	-4.2109	-4.44222	-5.71786	-5.87832
																								ZPBP	-8.96578	-3.79586	-8.96578	-8.96578	-8.96578	-8.96578	-3.50635	-8.96578	-8.96578	-8.96578	-2.76611	-8.96578	-5.1078	-8.96578	-3.94342	-8.96578	-8.96578	-8.96578	-5.71786	-3.50635	-4.75633	-8.96578	-8.96578	-8.96578	-8.96578
																								TG	-2.33643	-4.29336	-2.72738	-4.03505	-5.2109	-3.79586	-2.76611	-3.27928	-3.13289	-4.96578	-6.38082	-5.44222	-3.60823	-1.48197	-2.68966	-3.75633	-3.81604	-4.44222	-2.2863	-1.49411	-3.52284	-3.04692	-4.2109	-2.80591	-3.75633
																								ADAM28	-0.169745	-0.552156	0.333424	-1.39973	-1.78091	0.333424	1.32941	-0.0513992	-0.994241	0.292782	-0.84944	0.664483	1.63877	0.835116	0.928276	1.57531	0.465713	0.648005	1.68661	1.51854	1.34426	0.486457	0.698663	-0.428566	-1.51457
																								BARX2	-2.17137	2.78701	0.0690147	-3.699	-2.86775	0.015783	0.569491	-1.79586	2.63645	1.54449	1.19787	-0.046921	0.0717627	-3.55639	2.05346	-1.15521	0.375178	-0.905088	-1.11716	1.42546	-1.05589	0.932061	-0.746616	1.83794	-2.06492
																								DCUN1D1	1.05589	2.93678	1.34369	-0.0831412	-1.152	0.320773	1.65076	1.99059	2.22188	1.35276	1.70885	2.29249	2.10802	1.35614	3.02556	2.34965	2.13619	2.02006	2.38322	3.47871	3.11453	1.28392	1.4916	2.46127	-1.4112
																								JADE2	0.485427	0.209141	1.23511	-1.4112	-1.16812	0.569491	1.09963	0.0243197	0.178874	2.19503	-0.72738	1.25096	2.14405	2.01221	0.718088	1.94785	0.639695	0.810649	1.88206	1.89142	1.93055	0.201634	0.850399	0.738119	0.201634
																								ZIC2	-2.17137	1.6248	-3.96578	-8.96578	-8.96578	-8.96578	-8.96578	-1.88897	-1.24127	-2.80591	0.189034	-4.71786	-3.12029	-4.71786	-0.671164	-2.51457	-8.96578	-8.96578	-6.05889	-8.96578	-2.51457	-2.57347	-1.61706	-5.05889	-8.96578
																								LCP2	1.28451	0.881273	1.15381	-1.17137	-2.25843	0.582074	2.0321	0.340277	0.337996	1.23327	-0.800877	2.03562	2.44255	2.26903	1.12035	2.90304	0.993493	1.90881	2.02609	1.89375	2.32337	0.831067	0.93885	0.812293	0.0731347
																								TRIT1	0.35727	2.55778	1.54942	-0.590745	-1.16488	0.323082	1.15056	1.62293	1.31904	3.02095	2.96625	1.09694	2.05589	0.937344	2.63087	2.23205	2.70531	1.98514	3.36821	3.17824	2.18587	1.56755	1.68167	1.87578	-1.00578
																								ADRB1	-4.53952	-2.9105	-3.77596	-8.96578	-4.23786	-8.96578	-3.02327	-8.96578	-8.96578	-0.512514	-0.76366	-2.50635	-3.23786	-8.96578	-2.24469	-3.53952	-2.85726	-3.22432	-2.68038	-3.2109	-2.5649	-3.59074	-8.96578	-0.603841	-8.96578
																								GUCA2B	-8.96578	-8.96578	-8.96578	-8.96578	-8.96578	-8.96578	-8.96578	-8.96578	-8.96578	-8.96578	-8.96578	-8.96578	-8.96578	-8.96578	-2.78588	-8.96578	-8.96578	-8.96578	-8.96578	-8.96578	-8.96578	-8.96578	-8.96578	-8.96578	-8.96578
																								CUL7	2.54745	3.63122	2.6332	0.434028	0.427606	0.878921	1.44414	2.74588	2.21661	2.42492	2.70531	2.32855	3.08933	1.62012	3.29616	3.07946	3.1903	2.72443	3.82711	2.72944	2.68482	2.28303	2.1003	4.62907	1.29514
																								CTNNA1	3.50906	4.82405	3.9041	2.72661	1.55974	2.07724	3.42787	3.56657	3.97039	3.24458	4.21467	3.34469	4.42459	3.59455	4.6709	4.56334	4.85185	4.30801	5.28203	4.58773	4.82023	3.7352	3.66585	4.30363	1.58928
																								PHKA2	0.626673	1.27083	1.16092	-0.652901	-0.854649	-0.0439433	0.574344	1.23327	1.24062	-0.128156	1.12697	0.324235	1.33228	0.326537	1.18078	1.66812	0.58111	0.504875	2.26454	1.27917	1.80983	1.05936	1.79369	0.884403	-0.878321
																								CNTLN	-1.60384	-0.260152	0.335712	-2.23786	-1.95456	-0.92139	-0.086201	0.85599	0.255803	-1.70369	-0.0350469	0.00144197	0.466758	0.306846	1.10434	0.860764	0.619178	-0.619271	2.20852	1.31557	0.738119	-0.628162	0.348232	0.365133	-2.87832
																								EPHA3	-2.30757	-3.53952	-0.432455	-5.32193	-5.44222	-3.79586	-2.02915	-0.96016	-1.81097	-3.81604	-4.1078	-1.92139	-0.013043	-0.790859	-1.94898	-1.87832	-1.49411	-0.0709665	-0.943416	0.846393	-1.58641	-3.22432	3.51374	-2.37333	-3.8365
																								HSPA5	4.48594	4.92396	4.83415	3.33228	3.07108	3.70918	5.17875	4.7823	4.90492	4.32171	4.52155	5.34003	4.99404	5.50208	5.38685	6.49158	5.3406	5.40854	6.02037	5.89777	6.14205	5.17732	3.74319	5.29796	3.77768
																								DSG2	1.50843	5.41863	3.62457	1.28036	0.690641	1.14535	1.25036	3.6774	3.55766	3.84207	2.91915	2.24762	4.07587	3.62597	4.99485	4.06324	4.28636	4.53549	5.09102	4.34454	4.50055	3.93452	2.09288	4.89593	0.813935
																								GEMIN8	0.691534	1.78827	1.70221	-0.142417	-0.680382	-0.227692	0.432959	0.501821	1.33056	0.0328061	0.299831	0.587845	1.91227	1.14274	1.45628	2.11103	1.75531	2.52331	2.39972	1.7866	1.72421	1.17632	0.412511	2.46571	-0.913216
																								OFD1	1.55238	3.50042	2.76977	1.69644	-0.106249	1.19598	1.8524	2.61965	2.62947	1.4547	2.02006	2.22527	3.05068	1.95196	2.42492	3.03192	2.92334	2.82314	3.7229	3.26933	3.11836	1.92334	1.01221	4.24016	0.077243
																								GPM6B	-0.109359	2.94711	1.35445	-0.314733	-0.979942	-0.833927	0.305679	1.10434	1.4489	1.01293	-0.452057	0.0881416	2.09559	0.659011	2.16189	1.77146	2.26153	3.34554	3.52331	3.03333	2.13323	2.13521	0.953824	3.60881	-2.13924
																								MAGEC2	-8.96578	-4.38082	-8.96578	-8.96578	-8.96578	-2.64386	-8.96578	-8.96578	-8.96578	-8.96578	-1.93788	2.71414	1.61117	-8.96578	-8.96578	-8.96578	-8.96578	-8.96578	-8.96578	-8.96578	-8.96578	-8.96578	-8.96578	-8.96578	-4.08314
																								PREX2	-0.60165	-1.94342	0.946357	-3.8365	-2.61706	-2.07097	-0.880976	-1.52284	-0.50226	-2.50635	-2.95456	-2.33643	0.830255	-1.64386	-1.45403	-1.49005	-0.304006	-0.279284	-0.131313	-0.943416	-1.35107	-1.41504	-0.798366	-0.550043	-3.87832
																								WDR37	0.826193	1.03703	1.38018	-0.207561	-1.05289	0.0593553	1.41468	1.39506	1.23695	1.00288	0.280956	0.847195	1.67762	0.722466	1.5064	1.94411	2.12961	1.57966	2.69755	2.34454	1.81352	2.3454	0.366252	1.80323	0.133564
																								YTHDC2	0.925999	1.23205	0.799087	-0.573467	-1.63487	0.181421	0.753605	0.655352	0.518031	0.168642	0.399445	0.442545	1.70266	0.657183	1.57483	2.00899	2.00072	1.49262	2.38709	2.67016	1.51803	0.817214	0.488515	1.55336	-1.88364
																								CTPS2	0.949348	2.37295	3.22527	-0.120294	-0.72738	0.015783	0.222805	1.3173	2.48543	0.947105	1.56852	1.46415	1.5955	1.2461	1.98185	2.36821	2.04754	2.62176	3.15672	3.05658	1.31441	1.49774	0.517024	2.88733	0.0271541
																								ATP6V1H	2.10467	1.52507	1.19724	0.409255	-0.985645	0.045443	1.73552	0.43189	0.804054	2.02928	1.65992	1.56657	2.42304	1.40108	2.60692	2.52381	2.45996	3.9542	3.91543	3.85479	1.97233	1.64847	1.40762	1.89608	0.535058
																								POLR2B	3.11487	3.27396	2.99711	1.89569	0.90458	1.84358	3.5735	3.7277	4.03923	2.5213	3.41724	3.5961	4.08262	3.58508	3.71315	4.41048	4.20273	5.39777	4.53655	5.35826	4.07133	3.29807	3.51349	3.78482	1.08542
																								FAM214A	2.44811	1.07724	1.22157	2.6241	-1.51046	0.52306	1.90227	0.823749	0.559737	0.703987	0.905351	0.807355	1.66312	0.80653	1.81558	1.72072	0.862352	0.967169	1.65031	0.93885	1.614	1.01935	0.898402	0.860764	-1.40736
																								ARAP2	0.917623	1.76171	1.02219	-1.67577	-1.35845	0.534062	1.56218	0.295135	0.495695	1.03703	1.31846	1.01578	2.09828	1.1846	1.78534	2.80591	0.835924	1.50386	0.961253	1.62761	2.10232	0.947853	0.468844	0.62293	-1.0862
																								TPR	2.48929	2.88518	3.73812	1.40054	1.9668	2.03562	3.27813	3.7761	3.79504	2.51728	3.52494	3.37086	4.0977	3.22219	4.42767	4.79732	4.19999	4.30166	5.60012	4.99842	3.96671	3.78084	3.32106	5.02897	1.45365
																								CP	-1.04097	-1.67577	0.483364	1.67582	-4.01159	-0.873027	-1.26188	2.96125	-2.52284	1.38128	1.15186	1.21723	0.334568	-2.2863	-1.35476	-0.200913	3.20852	2.97801	2.97508	1.63691	5.57655	1.97012	0.510962	3.17648	-1.15521
																								KIAA0556	0.350497	0.821302	0.83996	-0.142417	-2.41889	-0.717857	0.471968	0.876566	0.513996	-0.293359	1.02432	-0.246395	0.919149	0.225275	1.2455	0.981122	0.756169	0.191563	1.62059	1.00935	0.22033	-0.123434	-0.275786	0.807355	-1.46594
																								DTNBP1	0.516015	1.61353	0.620117	-1.38082	-1.76121	-0.687335	0.0881416	0.260628	0.308011	0.687956	0.986229	0.140124	0.246104	0.58111	2.06385	1.1177	0.942608	0.448901	2.60241	1.02715	1.28983	0.605968	0.266637	0.629473	-0.194295
																								XK	-3.09542	0.584	-1.92687	-4.96578	-2.52284	-1.57347	-2.67116	-0.401635	-2.54793	-2.13924	-1.15843	-2.78588	-4.1078	-0.741783	0.461529	-0.279284	-1.47393	-2.67116	-1.71312	-1.07097	0.604071	-0.99137	-1.53952	0.263034	-3.47393
																								ANO2	-3.62593	-3.9885	-1.59074	-3.15843	-5.32193	-2.07097	-3.68038	-2.24469	-2.9771	-2.49818	-0.176251	-5.57347	-2.71786	-2.59074	1.00791	-3.85726	-1.07097	-1.23107	-0.0892673	-3.96578	-1.50226	-2.92139	-1.84684	-1.53116	-3.68038
																								C12orf4	1.23389	1.9953	0.675364	-1.0619	-1.7084	-0.200913	1.59884	0.78576	1.16157	1.69019	0.878137	1.22651	2.03914	0.689746	1.79909	2.46624	1.73725	2.03844	1.78367	3.44996	2.22342	2.2555	1.05658	1.7966	-1.00578
																								SCML1	0.243669	-2.04097	-0.0877334	-1.4344	-2.59074	-1.1047	0.258217	-0.520769	-0.14401	-1.72738	-1.699	-0.401635	0.399445	-0.703689	-0.526992	0.853597	-0.625934	-1.21759	-0.263612	-1.14242	0.440421	-0.153607	-1.5187	-0.979942	-2.54793
																								WWC3	2.81373	3.38654	2.66152	1.63738	0.595504	0.928276	1.73075	1.54251	2.43055	2.12565	1.88792	1.89103	2.37685	1.56413	2.38433	3.05276	2.18015	2.98586	4.00027	3.73346	1.976	1.28924	1.22342	1.91265	1.15121
																								ARHGAP6	-1.77103	-3.13289	-0.821126	-4.03505	-2.9771	-3.39593	-2.07097	-1.79086	-1.79086	-4.13289	-4.01159	-2.05289	-0.388355	-3.07097	-1.79086	-1.53533	-1.49818	-2.76611	-1.22769	-2.58208	-2.11404	-2.46594	-2.22432	-1.87303	-4.15843
																								FAM184B	-8.96578	-4.53952	-1.58208	-5.26534	-5.44222	-8.96578	-5.79586	-3.38082	-1.8997	-3.22432	-5.64386	-2.25843	-3.27928	-4.71786	-3.94342	-4.01159	-3.75633	-1.69432	-2.01742	-3.60823	-3.52284	-4.05889	-2.33643	-3.47393	-8.96578
																								MAP4	1.79244	3.13192	2.91131	0.613532	0.297485	1.61164	2.0115	2.32423	2.67423	2.12862	1.05658	2.40463	2.92448	2.69265	4.44983	3.44122	3.27113	2.89259	4.14478	3.48993	3.21614	2.61282	2.03175	2.95884	0.621993
																								GOPC	1.65076	3.05832	3.49838	0.74932	-0.0528949	1.41251	3.3189	2.33171	2.98368	2.04789	2.89918	2.86295	3.52155	2.18047	4.25535	3.33971	3.13274	3.38695	3.42035	3.80333	3.01525	3.67615	2.47612	4.87833	0.331132
																								ROS1	-8.96578	-3.55639	-3.64386	-3.53952	-4.1078	-5.64386	3.58051	-4.35107	0.967906	-6.05889	-4.32193	-1.32193	-2.30045	-4.96578	-0.0306192	-4.26534	-8.96578	-2.67116	-5.71786	-5.64386	-2.88897	-1.41889	-6.05889	-2.84684	-3.49005
																								USP28	0.662661	1.60597	1.92828	0.590722	-1.152	0.35727	1.10165	1.2228	1.24853	2.00144	2.63041	1.14991	1.81147	2.09288	2.51324	2.83512	1.88362	1.86987	2.7995	2.65444	2.90207	1.74244	0.794104	1.83026	-0.753896
																								HDAC9	-1.54793	2.124	0.00863031	-1.05289	-1.30401	-0.746616	-0.694321	-0.800877	-0.821126	0.0342157	-2.06492	-0.780909	0.958286	-2.03505	0.913799	-0.753896	-0.349235	0.701327	0.906121	-0.785875	-0.106249	-1.55639	-0.26708	1.17505	-1.49411
																								TSPAN17	1.35332	2.17089	0.890641	0.477159	-0.0203404	0.0100637	1.69955	0.255803	0.639695	0.642471	-0.200913	1.03351	1.59979	0.654436	2.48414	1.99928	1.918	1.72203	2.63575	1.87971	1.98477	0.605968	0.595504	1.93395	0.136191
																								NOP16	-0.150401	2.06005	0.524064	-1.49411	-2.23786	-1.16165	1.63923	-0.239566	0.0342157	-0.0709665	-0.650635	-0.803393	0.701327	0.340277	1.83754	1.62901	1.90072	2.08372	2.19283	2.21506	1.09221	0.716332	0.632268	1.9092	-0.800877
																								CC2D2A	-0.823677	-1.14561	0.970117	-1.78588	-2.47393	-0.617056	-0.888969	0.546956	-0.142417	-3.1976	-0.913216	0.257011	1.04194	-0.403542	1.59072	1.04194	0.54498	0.859174	1.77653	1.14405	0.660837	-0.00578235	-0.558517	-0.125006	-1.43051
																								RRM2B	1.32941	2.39616	1.23266	0.210389	-0.552156	-0.477944	1.70752	1.58592	0.305679	1.72159	1.82944	1.87499	2.2032	2.20821	1.9313	2.1273	2.49876	2.28007	2.86829	2.7137	3.36415	1.87342	1.36961	2.30801	-1.39593
																								ZNF800	0.925999	2.28125	1.95121	0.0703893	-0.614845	0.621993	1.74373	1.36008	1.83714	1.1776	1.62761	1.74889	2.37044	1.29219	2.19472	2.57628	2.50716	2.22866	3.78	2.58544	2.42331	2.02041	1.41197	1.56657	-0.584241
																								TNFRSF17	-1.60823	0.615416	-2.4112	-2.72738	-8.96578	-2.81604	2.7866	-2.13924	-8.96578	2.00432	-1.1078	0.846393	1.20914	1.00288	-0.37146	2.02006	-0.50226	-2.45008	-4.50635	0.396159	-1.53533	0.271426	1.35896	-3.49005	-0.448115
																								SNX29	0.669934	0.534062	1.06626	-0.336428	-0.937878	0.243669	1.17313	0.359521	1.09491	0.350497	1.39451	0.813114	1.72159	0.835924	1.66903	1.11103	1.40762	1.04194	1.67582	1.79992	1.19472	0.929791	0.319618	1.00144	-0.0846703
																								LMO3	-4.79586	-0.327348	-2.60823	-3.33643	-5.1078	-2.30757	-4.13289	-2.63487	-4.35107	-2.35845	-2.9885	-1.30757	-1.83136	-3.1976	-2.57347	-1.96016	-0.454032	-2.32193	-1.2863	0.233888	-1.2723	-1.25843	-1.1047	-1.26882	-4.44222
																								MRPS10	2.71149	4.18357	2.71787	0.444667	0.446786	1.52005	2.54028	3.37323	3.639	2.51273	3.23343	2.57386	4.05102	2.77463	3.60869	3.58448	3.86592	3.48143	4.03993	4.27352	3.36961	2.86057	2.96606	4.45641	1.07587
																								GUCA1A	-8.96578	-4.60823	-4.47393	-8.96578	-8.96578	-8.96578	-8.96578	-8.96578	-4.18442	-8.96578	-8.96578	-4.2109	-4.92139	-8.96578	-4.75633	-8.96578	-4.53952	-8.96578	-4.53952	-8.96578	-4.57347	-3.85726	-4.26534	-4.53952	-8.96578
																								RSF1	0.499782	1.60122	1.569	-0.498179	-0.946194	0.676267	1.36569	1.3835	1.18587	0.895303	1.38073	1.36625	1.62807	0.994942	2.52932	2.04369	1.68437	1.78952	2.47275	2.0018	2.89103	1.488	1.13356	1.75061	-0.646112
																								VPS13D	2.28185	2.79077	2.4526	0.702214	-0.456009	0.909197	1.64939	1.74373	1.76086	1.12168	1.88401	1.26784	2.18872	1.43829	2.68325	3.1311	1.87539	2.25822	3.66891	2.65764	2.25157	1.44996	1.55974	2.5363	-0.15682
																								CELF2	0.80488	0.00288251	1.44148	-0.659723	-0.818579	0.97673	1.87106	0.900722	1.44042	0.658097	-0.926865	1.13027	2.46702	1.86513	1.70266	2.33942	1.24914	2.19755	1.82212	2.31179	2.41061	0.685267	1.06626	0.41792	-0.78339
																								FAM120A	2.70885	3.49889	3.28659	1.90728	0.453122	2.11869	3.29352	3.28644	3.24306	2.96329	2.83734	3.53032	3.36247	3.91294	3.85947	4.17552	3.63773	3.74244	4.5986	3.93687	3.88245	2.95177	2.45996	3.61459	0.738119
																								R3HDM1	0.526069	1.02574	1.09085	-1.22432	-1.8997	0.0962619	0.816395	1.00863	0.92372	0.276199	0.515006	1.56511	0.641546	0.739848	0.85997	1.61777	1.23082	1.47975	2.68302	1.59932	1.23756	1.39726	-0.318326	1.26963	-0.867752
																								COL9A2	0.200379	2.45969	1.43883	-8.96578	-2.45799	-0.617056	0.309176	3.25157	1.92334	4.40504	1.45943	3.06747	2.04963	0.297485	2.73985	0.575312	2.95308	1.19912	1.76214	1.71501	1.7229	-2.12029	0.0908534	3.41697	1.07998
																								KITLG	1.1447	0.643394	1.0165	-0.45799	-1.51046	-0.657445	-0.0159576	0.290424	1.31325	-0.390245	1.09085	1.96975	2.65053	-0.428566	2.5924	1.30743	1.77989	1.27083	1.00432	2.20477	1.90497	1.28451	0.532068	0.466758	-2.51457
																								ERCC8	-0.354759	-0.349235	-0.168123	-1.5187	-2.191	-1.92687	-0.516636	-0.446148	0.299831	-0.452057	-0.224317	-0.56918	0.635058	-0.891643	0.318461	0.49774	1.23879	-0.0409718	1.10299	0.00863031	0.130931	-0.685014	-0.483985	0.411426	-3.79586
																								ADAMTS6	-1.43051	-2.17137	0.88049	-1.75633	-3.81604	-2.42663	-0.948976	-0.751465	-1.68501	-3.59074	-2.87832	-1.84166	-0.101598	-2.1976	-1.9885	-1.34008	-0.0320936	-1.43051	-0.550043	-2.53952	-1.22432	-1.43051	0.694212	0.137504	-2.73697
																								H6PD	1.58736	2.8266	2.74222	1.1447	0.974529	1.65214	2.21785	2.13455	3.35106	1.27441	1.01293	2.15737	3.39657	1.80694	3.30568	2.96864	2.30159	2.14731	3.57034	2.681	2.54325	2.53829	2.03633	3.24838	1.60312
																								VAMP3	2.46963	2.65718	3.22851	1.55483	0.981122	1.20664	2.86473	2.76893	2.95047	2.57168	2.97233	2.82802	3.97288	2.95531	4.06013	4.20649	3.08185	3.83724	4.50513	3.54139	3.31179	3.36443	2.59956	3.9159	0.832688
																								PER3	0.367371	-1.76121	1.30217	-0.932361	-0.37707	0.339137	0.0827026	1.53705	0.669934	-0.477944	0.900722	0.282143	0.772308	0.358396	0.635987	1.15056	0.319618	-1.01159	2.18872	0.87578	2.67129	0.432959	-0.648372	1.1635	-1.1047
																								UTS2	-8.96578	-8.96578	-2.49818	-8.96578	-3.55639	-2.48197	-3.92139	-8.96578	-8.96578	-8.96578	-8.96578	-8.96578	-3.55639	-8.96578	-4.38082	-1.26534	-4.18442	-4.13289	-3.59074	-4.53952	-2.2109	-3.49005	-8.96578	-4.15843	-8.96578
																								TNFRSF9	-1.63935	-1	-0.982791	-8.96578	-8.96578	-0.673463	1.49313	-1.16812	-1.84684	-0.186065	-3.13289	0.85997	0.517024	0.756169	0.52306	1.20789	-1.53533	1.49876	-0.771027	0.543991	0.24245	-1.38836	-0.935117	-1.35476	1.41359
																								EPN3	0.0758749	1.00576	-1.29336	-1.45799	-3.35107	-1.54372	0.495695	0.0949116	-0.237864	-0.652901	1.40817	-2.62593	0.0214797	-0.0923402	1.34993	0.871055	0.671746	0.453122	1.67536	0.648926	-0.634867	-1.62149	-1.03209	0.206643	-2.30757
																								LTBP1	1.21412	2.3251	4.07313	1.30217	1.28511	1.33342	1.30568	2.17313	1.39726	2.95661	1.41792	3.79898	4.30473	1.66721	2.2299	2.78115	3.371	1.51197	2.97233	2.85539	2.80281	2.82701	4.90043	3.01185	-0.415037
																								RCN1	2.13783	3.39876	2.73704	0.903038	0.00863031	0.762987	2.3584	3.46127	3.24656	1.58785	1.85838	2.97765	3.19298	3.9514	3.97352	3.20664	3.98714	3.50589	2.87106	3.63726	3.73368	2.49237	2.13718	3.61259	0.897628
																								ELN	1.28096	-0.321928	5.26379	-0.367732	0.320773	0.545968	-2.22432	-0.556393	3.86562	-4.2109	-1.65745	-0.0588937	4.97173	-0.808437	4.43916	-0.529073	2.84579	-2.53952	-1.43051	-2.00578	0.00432161	2.49339	6.72346	3.42008	1.35502
																								RFC2	2.65306	3.30349	1.74459	-1.699	0.0468403	1.02077	2.07142	3.06867	2.54547	3.07656	3.13701	1.8024	2.98641	2.25066	3.29131	2.72356	3.15153	2.68616	2.14503	3.45431	3.6153	2.04264	2.25882	2.99838	0.577248
																								ARID1B	0.478195	1.78576	1.71545	0.105678	-0.62371	0.214125	1.60786	1.62761	1.58928	0.339137	2.50538	1.0165	1.75061	1.09828	2.09525	2.26933	1.22774	1.77357	2.76744	2.47171	1.76681	1.67084	0.563646	1.44414	-0.481969
																								CLPTM1L	1.8922	1.81188	2.34596	0.830255	0.344828	0.884403	2.94505	2.54967	2.64962	2.44281	2.06833	2.02892	3.45536	1.86592	2.59288	3.51639	3.22079	3.12681	3.46271	3.65134	2.33142	3.01596	2.0861	2.89297	1.31092
																								NEDD4L	0.27023	0.85599	1.01006	-2.29336	-1.84166	-1.62593	-0.803393	0.259423	-0.365871	-1.38458	0.27858	-0.109359	0.364012	0.487486	1.63459	0.361768	0.584	0.744161	0.345964	0.573375	1.33514	-0.531156	0.0271541	0.692427	-3.07097
																								FOXP3	-0.397828	-0.438307	-0.808437	-3.92139	-8.96578	-0.558517	-1.14242	-1.75633	-0.75877	-0.749038	-1.31115	0.100305	0.671746	0.534062	0.145351	-0.717857	-1.24811	-0.564905	-0.24127	-0.533242	0.0676387	-1.56064	-1.26188	-1.89432	-0.139236
																								PPP1R3F	-0.91866	-1.86775	-0.0588937	-0.816037	-2.45799	-1.38458	-1.98279	-1.03209	-1.33279	-0.0101344	-1.68038	-1.46594	0.312665	-0.816037	-0.164884	1.13685	-0.541618	-0.343732	1.56316	-0.577767	-0.430509	0.0949116	-1.80088	-0.637109	-0.761213
																								HEXB	3.07451	2.55041	2.60928	0.708408	1.22033	0.890641	2.93282	2.35558	2.5208	2.91169	2.67807	2.86572	4.06186	3.14045	3.41102	3.4117	3.69388	4.03025	3.49224	3.909	3.43015	3.26394	2.98167	2.96181	0.607863
																								PTCD2	-0.434403	-0.732165	-0.865122	-1.62149	-3	-1.34373	-0.567041	-0.590745	-1.5187	-1.62149	0.145351	-1.68501	0.0922074	-1.4112	0.24732	0.840765	-0.117161	0.207893	1.31092	0.554834	0.0114956	-0.932361	-1.34373	0.16092	-3.96578
																								KIAA2022	-1.77596	-1.486	-1.99424	-2.94342	-4.68038	-3.1976	-1.32554	-0.481969	0.766383	-1.93236	0.0881416	-2.63487	-2.4112	-3.96578	-1.99424	-3.45799	-3.30757	-1.3474	-0.117161	-0.612637	-1.36959	-0.450084	-5.01159	-2.71786	-3.64386
																								JKAMP	0.913799	1.80694	1.24428	0.442545	-0.597278	-0.0709665	1.38184	1.32941	1.44095	1.49672	1.57628	1.22589	2.54547	1.64108	2.30568	2.44361	1.44361	2.17728	2.23848	2.72334	1.47145	1.7	1.44308	1.41576	-2.4112
																								DKK3	0.91533	-0.274041	3.03386	0.680774	-0.816037	-0.818579	-0.305788	1.53107	1.17568	-0.334607	-1.37707	1.4098	2.74157	1.17824	1.40381	0.815575	0.566572	0.374066	1.16027	-0.899695	1.77947	1.88284	1.58448	0.866315	-0.575615
																								ARHGEF5	-2.25154	0.541019	0.400538	-1.52284	-1.09542	-1.73216	0.755315	0.291604	0.504875	-0.131313	-0.680382	-0.675765	0.549916	-1.96016	0.88049	0.382944	0.345964	0.0551957	2.27531	0.177599	-0.158429	-0.312939	-0.320126	1.2135	-2.31473
																								NFE2L3	2.30772	3.1914	1.70797	0.669027	0.0468403	1.54745	2.24245	2.83188	1.99095	4.97242	0.896853	4.37135	3.68145	3.57555	2.87558	3.4648	3.23235	5.01194	5.09064	4.70177	2.64801	2.74588	2.23143	2.79847	0.725087
																								MCUR1	1.37016	2.67649	1.69109	-0.841663	-1.41504	-0.0394883	1.0861	1.48078	2.48491	1.48852	2.38543	2.07416	1.93697	1.87892	3.2944	2.5358	2.16768	2.46336	2.95921	2.30305	2.59407	1.32423	1.07793	1.51046	1.00648
																								LIMA1	2.09051	1.79867	3.04562	1.44784	0.920674	0.918386	1.92334	1.65947	2.15153	1.75788	2.94092	1.97012	3.45009	1.4844	2.52532	2.45128	2.59096	1.60834	1.73812	1.1177	2.26664	2.73031	1.71853	3.69365	0.267835
																								LETMD1	1.44573	2.36345	1.45891	-0.456009	-1.68966	0.381837	2.06936	1.51602	0.499782	0.950095	1.18269	0.935837	2.43536	0.964953	2.09761	1.82456	2.41495	2.0993	2.30976	2.09051	1.80199	1.01507	0.926759	1.59503	-1.53116
																								SLC4A8	-3.08314	-4.92139	-2.95456	-3.49005	-6.26534	-2.84684	-2.35845	-3.17137	-2.17137	-3.13289	-1	-2.59946	-2.47393	-2.60823	-2.6529	-2.11404	-2.76611	-3.33643	-1.26188	-2.68038	-2.13289	-2	-2.9885	-2.84684	-3.60823
																								LAMC3	-4.38082	-3.9885	-1.71312	-8.96578	-5.64386	-1.76611	-2.699	-2.31473	-0.85726	-5.01159	-4.87832	-1.74662	-0.320126	-3.92139	-0.703689	-3.07097	-2.09542	-2.51457	-0.316528	-3.81604	-1.2109	-0.935117	-5.96578	-2.01159	-4.01159
																								PTGER3	-2.16488	-2.11404	0.117695	-1.86775	-2.44222	-2.04692	-4.8365	-1.58208	-0.924125	-3.57347	-2.08314	-1.77596	0.570463	-2.30757	1.02645	-2.6529	-0.646112	-1.94898	-2.24469	-1.82623	-2.152	0.90458	-0.846843	-0.965784	-2.49005
																								TNIP3	-3.94342	-3.71786	-3.57347	-4.47393	-8.96578	-4.57347	-1.68966	-8.96578	-1.88897	-2.67116	-3.85726	-1.73697	-2.45799	-1.11404	-4.44222	-0.0218044	-2.08314	1.00863	-1	-1.5187	-1.47794	-3.57347	-3.39593	-0.248108	-3.42663
																								MAPK9	1.52707	1.74287	0.757877	0.611645	-1.71786	0.273814	1.41305	0.603122	1.13619	0.412511	0.797428	0.183963	1.02077	0.306846	1.52306	1.3505	1.24975	1.2228	2.40409	1.94748	1.95196	0.721591	0.40163	1.40436	-1.79586
																								COL23A1	-3.9885	-3.35107	-2.03505	-2.93236	-3.68038	-3.60823	-1.73216	-3.35107	-2.35107	-2.23107	-8.96578	-4.96578	-1.1488	-3.96578	-0.965784	-5.57347	-2.30045	-0.657445	-1.24469	-4.64386	-3.01159	-3.60823	-1.56064	-2.12029	-2.46594
																								BCAR1	0.302173	1.03914	2.00899	1.00432	-0.924125	-0.0101344	0.319618	1.43242	1.2394	0.105678	1.46153	0.634129	1.20101	0.474047	2.29337	1.71984	1.90227	1.89259	2.36177	2.58761	2.13356	1.2228	1.11437	1.80199	0.369606
																								FAM160A2	1.04684	1.69332	1.54052	-0.349235	-1.50635	0.149259	1.0861	1.39506	0.823749	0.227741	0.87578	0.694212	2.38791	0.393965	3.59598	2.24336	1.8488	1.54646	2.48852	2.2455	1.40545	1.69421	0.214125	2.63204	-0.168123
																								HERPUD1	2.72596	2.65191	2.64201	1.86354	0.535058	1.85639	4.26454	2.24671	2.00432	3.2555	3.46218	2.98331	3.96975	3.25746	3.23695	4.33971	3.18745	2.93584	3.32769	3.89559	2.87224	3.47223	2.79098	3.79338	1.7845
																								HOMER3	0.051024	3.57954	2.12565	0.414677	-0.176251	-0.0335695	-0.013043	1.78869	1.78701	0.230203	-0.634867	-0.123434	2.17313	1.94673	3.15137	1.48285	2.6774	1.74588	3.54942	2.9855	1.68482	2.05415	0.408168	2.90265	1.95047
																								RAD51	-0.550043	1.29807	-0.123434	-2.08314	-3.23786	-1.58208	-0.0291463	-0.685014	0.0285692	0.569491	0.857583	-0.118727	-0.0247367	0.334568	0.375178	0.90458	-0.16004	1.00288	1.56608	1.40654	0.568519	-0.314733	-0.675765	0.358396	-2.60823
																								POLQ	-1.00868	0.888305	-0.205896	-3.42663	-2.45008	-1.8365	0.43189	0.105678	1.14991	0.850399	0.62293	-0.0499049	-0.0954196	0.347099	1.00216	1.52707	0.794104	0.697774	2.35671	2.17313	2.32654	-1.3474	-0.790859	1.00432	-1.82113
																								PIK3CB	1.61871	2.06385	1.28155	-0.0247367	-0.302226	0.0342157	1.30451	1.69198	0.337996	2.11703	1.65901	2.87362	1.41468	1.36345	2.22311	2.54424	1.32539	1.38957	3.13734	2.26364	2.84117	1.09761	0.735522	2.74373	-1.4112
																								CYBA	1.64754	2.65992	1.74502	0.387363	-0.011588	2.0939	3.65592	1.76893	2.03034	2.90497	1.62807	3.04142	4.15397	3.21816	3.65329	4.33199	3.65547	5.19484	4.41271	5.18126	4.1992	3.42787	2.76511	2.18587	3.04649
																								THOC3	-0.289827	2.21723	-0.571322	-1.76121	-3.50635	-1.62593	0.331132	-1.17137	-2.17137	-0.862496	0.0799754	0.226509	0.651683	0.0703893	1.74114	1.11036	1.50589	1.78994	1.543	1.61542	2.24641	-1.04394	-0.386468	1.36121	-0.788365
																								HEBP2	1.08814	3.15704	2.05797	-0.131313	-0.671164	-0.164884	2.03844	2.32423	1.66721	1.46989	1.53257	0.14274	2.06005	0.23634	3.49748	1.89453	1.35671	2.5888	2.69666	2.42868	1.3202	2.36317	0.117695	5.00908	0.146655
																								MPHOSPH9	-0.226004	1.26364	0.292782	-1.84166	-2	-0.132894	1.03773	0.972325	0.478195	0.732052	1.848	1.55483	1.54696	0.66175	0.485427	1.97122	1.25822	0.92524	2.00468	1.49467	1.91265	0.292782	0.124328	0.922959	-1.6529
																								PLEKHA5	-0.41889	1.39012	0.371838	-0.634867	-1.33279	-1.09542	0.202888	0.744161	0.577248	0.547943	0.656268	0.62854	1.18269	-0.617056	1.56998	0.16221	1.338	0.00144197	0.291604	2.6457	1.01078	1.58207	-0.610433	0.0662614	-2.04692
																								PRSS8	2.47768	2.35727	2.6457	0.305679	0.00863031	0.46048	1.52406	2.02041	3.39972	1.57676	3.01917	1.301	4.06678	1.77989	3.07279	4.18595	3.24382	3.66357	4.16068	4.88396	1.99204	3.44294	1.98987	3.06626	0.871055
																								SIKE1	1.44255	3.02981	1.94636	-0.217591	-0.639355	0.919149	2.46284	2.80033	1.82089	1.60597	2.33971	1.61777	3.39589	1.62433	3.34013	3.21335	3.18333	2.06074	4.79499	3.95327	3.44029	2.28599	1.52557	2.15704	-0.0101344
																								RRP12	-0.440263	1.66676	0.726831	-1.08314	-1.09851	-0.831358	0.441483	0.447844	1.05172	0.823749	0.573375	-0.473931	1.34369	1.06074	1.72334	1.77357	1.88088	2.49442	2.87755	2.35078	0.959028	1.13422	0.841571	1.72072	-0.732165
																								FNIP2	1.8528	0.353888	1.50843	1.05866	-1.35845	-0.161653	0.699552	1.4526	0.569491	0.675364	0.588805	0.531069	1.43296	1.43456	0.978928	1.03984	1.06143	1.34823	2.34937	1.56413	1.86076	1.17441	0.164786	1.05728	-1.07704
																								MSMO1	3.64593	0.533065	2.2299	1.36177	-0.795859	0.518031	2.01507	1.8496	2.2455	1.45154	2.15056	2.76065	3.40885	3.12714	2.94598	3.04247	2.48336	2.08814	2.60975	3.85917	4.09744	2.34454	2.26063	3.28407	0.0731347
																								TTC17	1.80777	2.81209	2.46388	0.27858	0.10165	0.771463	1.69243	1.7031	1.88401	1.36961	1.96643	1.85997	2.7379	1.70221	3.20304	2.65008	2.9313	2.30451	3.03931	2.65375	2.70022	2.38045	1.76935	2.66789	-0.343732
																								ALX4	-2.96578	-2.1078	-0.524915	-8.96578	-8.96578	-2.36587	-2.45008	-0.913216	0.453122	-2.60823	-8.96578	-2.93236	-0.153607	-8.96578	-3.73697	-3.32193	-5.87832	-4.79586	-2.33643	-2.75633	-2.57347	-1.6529	-2.41889	-1.46594	-2.81604
																								FSTL4	-4.79586	-2.14561	-1.47794	-3.32193	-8.96578	-5.38082	-3.52284	-1.20423	-4.71786	-8.96578	-3.699	-5.71786	-6.50635	-4.75633	-6.26534	-8.96578	-6.05889	-6.05889	-3.18442	-3.26534	-1.95456	-6.38082	-8.96578	-3.75633	-4.26534
																								FOXN3	0.896853	1.58928	2.20883	0.42975	0.288063	0.392867	1.66357	1.94411	1.51904	0.937344	0.999278	1.7866	2.2558	1.41251	2.61777	1.92752	1.55139	1.39397	1.98841	1.8953	2.3846	1.71458	1.41954	2.45286	-0.166503
																								METTL24	-2.85726	-4.2109	-0.905088	-2.39593	-1.96578	-3.47393	-1.92139	-8.96578	-1.22095	-2.9105	-0.965784	-2.81604	-0.736966	-2.8365	-0.190997	-1.84166	-2.58208	-8.96578	-5.15843	-8.96578	-1.87832	-1.02327	-2.88897	0.298658	-2.33643
																								AKR7A2	2.65947	1.98295	1.80074	0.994218	-0.556393	0.686164	1.82538	1.80612	2.36008	1.94261	3.52444	1.69822	3.01221	2.53605	2.82395	2.50944	3.34866	3.98377	3.75809	4.47645	3.5287	1.83431	1.85718	2.81085	-0.227692
																								MRTO4	1.60122	3.28939	1.52055	-0.603841	-1.22095	1.17441	1.40654	1.01935	2.39643	1.84679	2.51071	1.77737	2.49339	2.2916	2.75809	3.39479	3.16672	3.12334	4.14796	4.24914	3.12994	1.92524	1.99277	3.38874	1.38571
																								NNAT	-0.818579	0.141433	0.902267	-0.937878	-3.09542	-1.43831	0.116365	0.237564	0.109695	-0.454032	7.16228	-0.194295	1.30334	-0.378944	1.38018	1.93471	0.929791	-0.0740006	2.47405	0.0243197	0.577248	0.0607392	0.263034	1.29455	-2.46594
																								USE1	0.271426	1.5145	0.22404	-0.524915	-1.41889	-0.76366	-0.571322	0.443607	-0.351074	-0.556393	-0.905088	-0.573467	0.808179	-0.0394883	1.09221	0.872632	0.899949	-0.397828	0.593593	1.13619	0.432959	1.0635	0.176323	1.61353	0.146655
																								MCF2L2	-5.79586	-4.05889	-4.03505	-6.96578	-6.05889	-2.84684	-3.13289	-3.87832	-4.75633	-5.1078	-5.71786	-3.77596	-2.75633	-3.04692	-4.32193	-4.64386	-4.1078	-4.47393	-4.18442	-3.96578	-2.78588	-5.2109	-4.26534	-3.87832	-5.15843
																								NRIP2	-0.518701	0.163499	0.755315	-3.04692	-2.62593	0.0328061	-0.496142	-0.556393	-1.87832	-0.109359	-0.186065	0.607863	1.39561	-0.793357	1.00216	0.371838	0.258217	0.436162	0.77905	0.704872	0.349365	-0.894322	-0.16004	0.178874	-0.494109
																								LAMA3	-2.20423	0.848798	0.888305	-3.73697	-5.50635	-0.60165	-3.26534	1.41143	-1.64837	-2.93236	0.525067	0.857583	0.679874	1.86592	-0.617056	-1.40354	-0.305788	-0.148801	-1.73216	-0.32916	1.4163	-1.05589	-1.86775	2.1306	-2.53116
																								AP5M1	4.008	2.17153	1.68885	0.476122	-1.04394	0.864731	2.52331	0.77905	1.49467	1.1117	2.10534	1.92372	2.70929	1.76086	2.19692	2.81865	1.89608	2.05276	2.18903	2.371	2.21288	1.7566	2.28274	1.72814	-1.22432
																								ANAPC4	0.455229	0.428678	1.27977	-1.30045	-0.929611	0.0285692	0.892197	0.440421	0.732052	0.077243	0.62293	0.921436	1.8488	0.547943	1.76086	1.70841	1.22774	1.19975	2.57725	1.91533	1.26003	0.619178	0.947853	1.63691	-1.04692
																								KCNQ1	-1.11404	-2.38082	-1.23786	-1.74662	-2.71786	-2.32193	-1.91594	-1.15843	-1.64386	-2.26534	-3.94342	-0.982791	-0.0350469	-0.997117	0.31034	-1.41889	-0.687335	0.504875	1.02503	-0.821126	0.337996	-1	-1.88364	-0.00144342	-1.17788
																								TRAPPC3	1.68347	2.74846	2	0.0989585	-0.204233	1.01364	1.98258	2.14143	2.40299	1.75916	2.14535	2.37712	3.08984	1.6581	3.10936	3.2107	2.87204	3.38598	4.04509	3.54102	2.92638	2.30363	2.05207	3.59288	1.36681
																								THRAP3	3.73888	4.75371	3.7994	2.25701	1.29924	2.65237	3.77062	3.82497	3.77905	3.04002	3.88645	3.76362	4.31983	3.32754	4.31325	4.84514	4.40987	4.38239	5.48504	5.19476	4.67649	3.6884	3.4225	4.26191	2.01899
																								PHPT1	1.94336	2.38847	2.91667	1.02574	-0.655172	0.876566	2.49467	2.41414	1.51702	1.91609	2.16575	1.95791	3.03721	1.84318	3.70465	3.53369	2.58376	2.35106	3.3886	3.43229	3.06091	2.01328	2.39506	2.82171	0.365133
																								ENTPD2	-1.25843	-0.0350469	2.63017	-2.96578	-8.96578	-2.04692	-1.32193	-0.284546	1.32654	-2.88897	-0.535332	-2.80591	-1.20756	-2.40354	0.199123	-2.4112	-1.15521	-2.35845	1.23511	-2.50635	0.439357	-0.592919	-1.13924	-0.207561	-4.50635
																								LY75	-1.74662	0.899949	-1.09542	-3.79586	-3.96578	-0.717857	0.960512	-0.330973	-1.12658	-0.648372	-1.93788	0.847195	0.884403	0.295135	-1.37707	1.28155	-1.0862	-0.479955	0.445727	1.29101	0.764686	-0.163268	-1.05589	0.838347	-1.52699
																								ARID4B	1.26123	2.57604	2.67401	0.489543	0.377401	0.494672	1.6581	2.41332	1.93734	1.30626	1.75916	2.06178	2.83188	1.92979	2.57531	3.14747	2.91322	3.05797	4.02512	3.07622	2.57966	2.09051	1.92524	3.68224	0.69332
																								OPN3	-0.438307	1.09221	0.411426	-0.664288	-0.436354	-2.86775	-1.19429	0.68437	1.2461	-0.560643	0.981853	-0.0365259	2.21847	0.149259	1.17568	0.60027	1.10635	1.7845	2.09085	1.73898	0.319618	1.96384	-0.0573917	3.28939	-0.724993
																								SDCCAG8	1.22033	2.75937	2.20069	-0.177882	0.248535	0.138814	1.58111	1.97012	1.47301	0.605968	1.26243	1.40708	2.43216	1.96569	2.14437	2.44705	3.09542	2.89647	4.05059	3.16253	2.27769	1.74502	1.40926	3.81967	0.317304
																								PTPRN	-8.96578	-4.8365	-1.04692	-5.64386	-8.96578	-3.699	-8.96578	-1.77596	-3.699	-6.15843	-8.96578	-5.05889	-3.59074	-4.05889	-3.9885	-8.96578	-2.13924	-6.38082	-5.05889	-5.15843	-2.8365	-2.79586	-5.1078	-2.79586	-5.15843
																								HHAT	-0.00578235	0.547943	0.232661	-0.668868	-1.65745	-1.94898	-0.739372	0.943359	0.167358	-2.01742	0.783247	-0.510457	0.921436	-0.940645	0.85599	1.61871	1.18396	0.0690147	1.73812	-1.26882	0.524064	-0.628162	-0.21424	0.0867838	-1.11092
																								KIF1B	1.09018	3.20586	1.62527	0.428678	-0.529073	0.0243197	1.15445	1.04404	2.104	1.2762	0.947105	1.3173	1.17951	0.876566	2.69243	2.94804	1.69019	2.09356	3.50067	3.13553	2.08134	1.75275	0.289244	2.45943	-0.394032
																								FOXC1	-1.00868	4.10618	0.250962	-3.35107	0.70044	1.47093	3.72148	3.78962	4.00225	-0.224317	1.37629	-0.608232	4.3631	1.93621	3.06091	4.74749	3.66687	3.10283	4.93116	1.89879	3.12681	3.04771	3.00755	1.7137	1.57918
																								TBC1D22A	0.560715	1.25399	1.34312	-0.650635	-1.04394	0.465713	1.62527	1.33113	1.07451	0.679874	-0.224317	1.66585	2.08474	1.09424	1.71061	1.81885	1.62527	1.83714	2.56706	2.53829	1.98768	0.832688	0.813114	1.4782	0.225275
																								SYNE2	1.63599	4.11853	2.76214	0.533065	1.05797	2.33771	2.00971	2.55998	2.44308	2.83714	3.4695	2.68639	2.53556	2.66198	3.92096	4.23435	2.11736	1.89995	4.15777	3.66801	4.15712	1.23634	2.17856	3.10869	0.764686
																								PLEKHH1	-1.21759	0.237564	-0.639355	-1.60823	-1.9885	-1.50226	-1.77596	-0.456009	-0.768568	-0.232769	0.425459	-1.30045	-1.17462	-1.23107	-0.33825	0.664483	-0.588574	-1.47393	-1.16812	-1.66658	-1.59946	-1.06794	-0.800877	0.657183	-3.36587
																								ATP9A	1.97306	2.24001	2.43269	1.35558	1.11503	1.65076	1.78952	2.75617	1.5888	1.94897	3.09525	2.30889	2.13652	1.56706	2.28718	4.27508	2.43136	3.85798	3.68201	2.6731	3.48052	2.0966	2.93941	3.4791	0.91533
																								SPO11	-8.96578	-8.96578	-8.96578	-8.96578	-8.96578	-8.96578	-8.96578	-8.96578	-8.96578	-8.96578	-8.96578	-8.96578	-8.96578	-8.96578	-8.96578	-8.96578	-8.96578	-8.96578	-8.96578	-4.60823	-4.26534	-8.96578	-3.96578	-8.96578	-3.9885
																								CBLN4	-2.30757	-5.01159	-8.96578	-8.96578	-8.96578	-3.25154	-4.68038	-4.57347	-8.96578	-8.96578	-8.96578	-3.59074	-1.40736	-3.02327	-8.96578	-2.60823	-8.96578	-3.87832	-2.93236	-8.96578	-3.96578	-8.96578	-3.662	-4.92139	-3.699
																								CHRDL2	-4.64386	0.844787	-1.4112	-8.96578	-8.96578	-4.26534	-8.96578	-2.59946	-1.01159	-8.96578	-8.96578	-8.96578	-3.01159	-3.62593	-3.57347	-2.8997	-0.713119	-4.92139	-5.96578	-3.30757	-8.96578	0.340277	-3.09542	0.21661	-4.71786
																								FAM168A	1.84639	2.62714	2.80818	1.03633	0.331132	1.35896	2.07005	2.59956	2.36345	1.67084	2.16768	2.11103	3.00504	2.1137	3.67276	2.80921	2.93565	2.67039	3.43296	2.73162	3.09778	2.63738	2.24336	2.65581	0.637842
																								RELT	-1.1078	-0.0320936	0.35727	-1.41889	-2.06492	-0.311148	1.29807	0.408168	-0.114035	-0.0985055	-0.21424	0.773152	0.997112	1.10165	0.772308	1.49416	1.00863	0.97159	1.35896	1.81885	1.40926	-0.106249	-0.0528949	0.0935602	-0.169745
																								GALC	0.93885	0.742437	1.16993	0.123004	-0.793357	-0.0634092	0.640621	1.41305	0.0854247	0.654436	0.954569	1.45575	1.98768	1.25641	1.88088	1.8528	1.51652	1.87303	1.96938	1.69822	1.38736	0.481299	0.984042	2.13881	-1.69432
																								NOP58	3.25776	3.77284	3.13718	1.10501	0.254594	2.27113	3.26858	3.37365	3.20163	3.40966	3.12565	3.37267	3.75542	3.44175	3.71918	4.05918	4.15007	4.68639	5.16193	4.75451	4.26221	3.66494	3.39767	3.88977	1.33285
																								SZRD1	1.40817	3.14698	2.29807	0.742437	-0.0174171	1.3115	1.80612	1.61023	2.03316	2.0966	2.62012	1.97929	2.67965	1.97563	2.95457	3.56206	2.5955	3.09187	4.54052	3.38405	2.91112	2.0229	1.77526	2.57918	1.16543
																								KCNH2	-4.8365	-2.74662	-3.25154	-8.96578	-3.94342	-3.87832	-2.45008	-2.08314	-0.53952	-8.96578	-3.17137	-1.63487	-4.2109	-1.56918	-3.35107	-3.81604	-2.5649	-0.671164	-2.05889	-1.074	-1.59946	-5.44222	-1.87832	-2.14561	-3.8997
																								CUL1	1.86948	4.17361	3.23205	1.27977	1.4489	2.09187	3.42048	3.26333	3.73487	3.19377	4.01096	3.58964	3.66278	3.07365	3.72192	4.49895	3.78199	4.15064	4.89971	4.70852	3.94944	3.44308	3.31237	3.74017	0.164786
																								FAM114A2	-0.0694519	0.690641	0.380729	-1.68966	-2.26534	-1.36216	0.836732	0.221568	-0.0724828	-0.120294	-0.013043	-0.795859	1.23082	0.454176	1.19156	0.975263	0.755315	0.173767	1.27322	0.903038	0.470927	0.578214	0.00575927	0.789103	-2
																								CYFIP2	-0.567041	1.07039	-0.0877334	-1.49818	-2.30757	0.696884	1.66948	-0.753896	1.37072	-0.388355	0.77905	0.313826	1.93093	0.565597	-1.12029	1.28214	0.474047	-0.0800879	-0.821126	0.77989	2.16382	0.427606	0.309176	-0.0543923	-0.902389
																								TAB2	1.91877	2.74244	2.78367	1.46362	0.633199	1.45312	2.73509	3.16752	2.49723	1.7137	2.99132	2.5477	3.21459	2.43989	3.17249	3.23818	2.13783	2.92581	3.55299	3.62901	3.06108	3.1235	1.71326	2.43536	0.134878
																								GINM1	2.20914	2.44864	2.82049	0.96643	0.195348	0.824564	2.56755	3.17744	2.2969	1.30334	3.35233	1.94711	3.59789	1.52557	3.28688	3.28096	3.11853	3.02839	2.88538	3.24899	3.02024	3.49851	2.46676	2.88147	1.26003
																								EIF2AK2	2.20727	4.46081	3.57204	0.914565	0.893751	1.87106	2.60312	2.41765	2.66221	2.88733	2.41143	3.04404	3.25807	3.25187	3.19629	4.51992	2.82721	4.00252	5.38336	3.78409	3.58808	3.36975	1.98003	2.56828	2.76596
																								USP36	0.531069	1.64847	1.56071	0.14274	-0.550043	0.461529	1.584	1.7476	1.06074	0.444667	0.580145	1.52857	1.12697	0.603122	1.77695	2.10735	2.05276	1.02006	3.00486	3.15704	3.12499	1.19912	0.0786098	2.21132	0.420078
																								KMT2C	1.8024	3.20477	3.3952	1.0827	0.978928	1.50233	2.3488	2.11902	2.71984	2.30918	2.86592	2.55287	2.40436	1.70929	3.2345	3.17313	2.9279	2.38929	4.93974	3.56669	3.25641	2.73639	1.33113	2.66084	0.164786
																								MCOLN3	-2.59074	0.353888	-1.9771	-2.96578	-1.05889	-3.38082	-1.36587	-0.614845	-3.12029	-0.810966	1.32596	0.16221	-0.951764	-3.73697	1.46728	0.637842	-1.74662	-0.968605	-1.12973	-1.83136	-0.708396	-2.29336	-1.70369	-1.30757	-3.01159
																								CCDC85A	-3.02327	0.543001	-2.07097	-8.96578	-2.39593	-4.64386	-3.09542	-8.96578	-2.38836	-5.05889	-4.92139	-8.96578	-3.71786	-5.01159	-1.82623	-8.96578	-4.32193	-4.29336	-3.15843	-8.96578	-1.78091	-2.48197	-5.05889	-2.74662	-4.08314
																								PUM2	2.45286	3.51665	3.46284	1.6107	1.19849	1.97233	3.00504	3.4485	3.26454	2.63157	3.18539	3.19818	3.62644	2.92334	4.08134	3.95503	3.35375	3.41724	5.02839	4.24215	4.36359	3.67728	2.50131	3.62152	0.336855
																								MRPL43	0.379621	1.57628	1.10367	-0.818579	-1.1016	-0.680382	1.52557	0.435095	0.770618	0.665393	0.970854	0.455229	2.20727	1.30626	1.9241	1.73249	2.47171	2.03598	2.17313	2.07176	1.1117	1.16607	0.455229	1.47301	-0.761213
																								ITIH4	-2.67116	-2.14561	-2.699	-5.01159	-8.96578	-3.09542	-3.96578	-5.44222	-3.8365	-5.50635	-4.4112	-3.12029	-2.16488	-3.87832	-3.17137	-1.72738	-3.79586	-3.73697	-2.1976	-2.68038	-3.23786	-3.77596	-3.52284	-3.45799	-5.57347
																								ITIH1	-8.96578	-4.57347	-8.96578	-8.96578	-8.96578	-4.8365	-4.29336	-8.96578	-8.96578	-5.26534	-5.1078	-2.36587	-2.58208	-4.18442	-8.96578	-8.96578	-4.53952	-3.87832	-4.92139	1.66448	-8.96578	-4.8365	-5.26534	-8.96578	-4.26534
																								C4orf27	1.20163	1.63877	1.13553	-0.0877334	-0.438307	0.149259	1.51046	2.52457	1.40762	0.302173	2.25912	1.61447	2.52882	3.02627	3.05329	2.41684	1.45786	2.36093	3.73639	2.66971	2.80509	1.31499	1.36681	1.89918	-0.295128
																								ZFR	2.48543	3.55998	2.81352	1.14666	0.987685	1.45575	2.80467	3.02201	3.15072	3.23833	2.5656	2.67378	3.83855	3.05329	3.63227	3.98568	3.94645	3.78063	3.97425	4.73633	4.55545	3.89995	2.64685	4.17632	0.228973
																								ZNF280C	-0.289827	0.175045	0.468844	-1.77596	-1.23447	-0.403542	0.214125	-0.380822	0.71721	0.0976108	0.396159	0.678072	0.445727	0.173767	0.883621	1.02006	0.327687	0.201634	1.70177	1.55631	0.953824	0.805705	0.0440443	0.154454	-1.13606
																								NPFFR2	-8.96578	-8.96578	-4.47393	-8.96578	-8.96578	-8.96578	-4.32193	-4.2109	-8.96578	-8.96578	-0.483985	-8.96578	-2.63487	-8.96578	-8.96578	-8.96578	-4.57347	-8.96578	-5.57347	-8.96578	-8.96578	-4.87832	-8.96578	-8.96578	-4.32193
																								PHF21B	-5.57347	-4.92139	-4.18442	-8.96578	-8.96578	-8.96578	-8.96578	-5.50635	-8.96578	-8.96578	-5.44222	-8.96578	-4.23786	-8.96578	-3.73697	-5.1078	-8.96578	-8.96578	-5.87832	-8.96578	-4.87832	-6.15843	-8.96578	-4.26534	-4.03505
																								TRAF1	0.864731	1.30918	1.29983	-1.79586	-2.82623	0.869477	1.1447	0.710173	0.00575927	0.549916	-0.590745	2.18237	2.97728	1.84398	1.07245	1.99603	0.991318	2.18396	2.61706	2.68077	1.96014	-0.0394883	0.84559	1.65673	0.84559
																								RC3H2	1.13947	2.7476	2.81024	-0.0954196	-0.471929	1.01006	2.29572	2.26003	1.76043	2.05728	2.20006	3.10919	2.31759	1.64432	3.5967	3.612	2.584	2.45786	3.40477	3.55557	3.63761	2.05207	1.41143	2.49467	-0.494109
																								PCGF2	-0.258425	1.0036	1.00504	-0.289827	-1.94898	-0.655172	-0.907793	-0.0320936	-0.541618	-1.19429	0.0482362	-0.803393	-0.358454	-0.496142	0.824564	0.231432	-0.109359	-0.929611	2.66152	-1.25498	0.42975	-0.560643	-0.018878	-0.101598	-0.584241
																								IL17RB	0.00863031	4.07176	0.67084	-1.84684	-1.32554	-1.44615	0.547943	2.03598	2.03422	0.80653	0.909965	1.01863	0.724214	0.390668	2.37156	0.840765	2.26424	0.0172093	1.74244	2.39259	2.29042	-0.50226	0.653519	2.02892	-1.11404
																								TRAF3IP2	-0.0709665	1.49416	1.46467	-0.818579	-1.63039	-0.077041	0.805705	0.559737	0.849599	1.20539	0.318461	0.803227	1.54794	0.326537	2.08542	0.0271541	1.53057	1.80199	1.86671	1.96347	0.980391	1.21785	0.648926	3.65111	-0.720232
																								GYG2	-0.373327	-2.45008	1.07451	-0.971431	-1.78091	-2.1976	-3.38082	0.443607	0.403813	-1.78091	1.18713	-0.771027	0.0894982	-1.2863	0.355016	-0.21927	0.435095	-1.83136	1.52757	1.76469	0.375178	-0.311148	-0.288065	1.38515	-2.37333
																								DCBLD2	0.0881416	1.16092	1.71501	-0.852042	-0.490051	0.0827026	0.636915	1.77231	1.99964	0.660837	1.98039	1.22651	2.19283	0.441483	2.76787	2.39671	1.8528	0.408168	2.30042	1.77146	2.67084	1.26843	0.599318	1.71458	-0.440263
																								SERPINB3	-8.96578	-8.96578	-8.96578	-8.96578	-8.96578	-3.47393	0.243669	-8.96578	-8.96578	-8.96578	-8.96578	-8.96578	-8.96578	-8.96578	3.15299	-1.84684	-2.17137	-8.96578	-8.96578	-8.96578	-2.61706	-2.16488	-8.96578	-0.163268	-8.96578
																								SOAT1	1.01221	1.39944	1.40436	0.292782	0.505891	0.511974	2.80674	1.81762	3.09424	2.18015	2.25036	2.28066	2.67061	2.01257	1.99241	3.55851	2.56462	3.19598	5.15708	3.94514	2.82944	2.82579	1.39671	2.25308	0.675364
																								PKP2	-0.724993	1.46415	0.672652	-2.35845	-1.07704	-0.859876	0.410341	0.422233	1.10769	1.71677	-0.0247367	3.20022	0.669934	0.992043	1.90958	-0.446148	0.0565835	-1.02915	1.84278	2.38018	1.73942	2.2032	1.11503	1.41359	-1.30401
																								MSH4	-1.93236	-1.93236	-2.152	-8.96578	-8.96578	-4.35107	-0.997117	-3.68038	-2.36587	-2.46594	-3.07097	-3.699	-3.42663	-3.71786	-2.6529	-2.49818	-2.24469	-8.96578	-1.5187	-2.07704	-3.08314	-3.36587	-3.18442	-2.71786	-3.79586
																								F7	-8.96578	-5.32193	-5.15843	-8.96578	-8.96578	-8.96578	-8.96578	-8.96578	-3.32193	-8.96578	-2.86775	-3.33643	-3.32193	-8.96578	-1.99424	-8.96578	-5.26534	-3.62593	-3.44222	-8.96578	-8.96578	-8.96578	-2.9885	-2.08927	-5.01159
																								GDI2	4.55471	5.539	5.0173	3.33557	2.43403	3.18285	4.90953	4.33428	5.58358	5.22072	4.27992	4.15275	5.64864	4.98194	5.96869	6.35288	6.5297	6.51352	6.13241	6.87848	5.42297	5.59434	4.4833	5.97474	3.27679
																								PRDM1	-0.147202	0.768078	1.07998	-0.650635	-0.870387	0.292782	2.8506	0.0813396	1.17185	2.14731	-0.0634092	1.89064	1.57143	1.26544	2.83471	2.78388	0.831877	1.27083	0.526069	1.63227	1.90997	1.78283	1.19472	0.695994	0.625738
																								ATG5	1.146	3.10551	2.8922	0.269033	-0.788365	0.734655	2.17887	1.72421	2.25005	5.67047	2.7031	2.80983	2.87637	1.66539	3.32106	3.16543	2.91418	3.37393	3.58388	4.06979	2.82924	2.65375	2.01792	4.39794	0.102994
																								TMCC3	-0.37707	1.57483	-0.281036	-0.746616	-3.42663	-1.26882	-0.671164	-1.59074	-1.77596	0.571434	-0.606035	0.390668	0.437228	-1.06492	-0.621488	-0.878321	-0.724993	0.0100637	0.292782	0.953824	-0.321928	-0.603841	-1.12658	1.0072	-2.09542
																								PITHD1	2.16221	4.08517	2.65581	0.62854	-0.0454314	0.613532	2.3598	2.4351	3.45667	1.89763	2.85579	1.87892	3.50322	2.20539	3.56255	2.86394	3.02928	3.65638	3.87312	4.41684	3.4756	2.59192	2.95624	3.42075	0.776525
																								MTA3	0.120352	1.86829	0.192825	0.00863031	-1.87832	-0.500218	0.925999	0.128293	0.045443	0.480265	0.495695	0.0799754	0.862352	-0.526992	1.4813	1.4098	0.919912	0.180148	1.73422	0.634129	1.18333	1.19912	-0.380822	1.61636	-1.74178
																								USP13	-1.1078	2.56243	0.212881	-2.64386	-0.630394	-1.26882	0.92372	0.947105	1.6036	1.03984	1.55336	1.52256	0.752749	-0.0174171	1.40654	1.09694	1.27381	1.09559	2.3553	3.2817	2.26033	-0.224317	0.457332	1.08066	-1.78091
																								ATP11B	2.22682	3.79535	2.64777	0.933573	0.718964	1.21412	2.59407	3.09474	3.6828	1.98331	2.72268	2.74287	3.11936	2.14143	3.4691	3.27411	2.53879	2.02006	2.44095	3.337	3.99077	2.15543	1.9771	3.27277	-0.318326
																								LAMC2	-1.8365	0.481299	2.23542	0.309176	0.632268	1.08202	0.280956	2.11503	4.02707	-1.79086	-0.0424568	1.852	3.4631	3.64582	1.56413	1.14078	3.15721	3.23205	2.65833	2.91437	2.81455	2.95717	1.36457	4.54979	0.517024
																								CDK14	1.06488	0.78576	1.74459	0.0867838	0.0565835	1.03422	1.4049	1.82741	1.34653	1.07382	0.137504	1.17568	2.45681	0.662661	2.1398	0.77484	1.96569	0.27858	1.07176	1.90997	2.1564	2.45075	0.586885	1.23205	-0.780909
																								SEC61A1	4.57125	4.36877	4.3471	3.19708	2.70244	2.64893	4.69939	4.18698	4.98823	4.13274	4.43075	4.32243	5.18027	4.2358	5.64074	5.52823	5.3079	4.94598	5.22705	5.74892	5.54086	4.29837	4.13562	5.06398	2.90689
																								PPP1R12A	1.48594	2.56511	2.63738	0.299831	-0.694321	1.07313	2.02538	2.28836	1.77653	1.40381	1.82863	2.14274	2.8748	1.77737	2.76808	2.71699	2.61495	2.23297	2.88284	2.80467	2.87578	2.01328	1.80777	3.03914	0.0565835
																								RASGRF1	-0.42082	0.382944	-3.04692	-1.87832	-1.84166	-3.44222	-3.8997	-5.1078	-1.0499	-0.556393	0.0854247	-2.52284	-2.25154	-1.31833	-1.12658	-5.15843	-1.76121	2.14568	0.613532	2.36093	-1.03209	-3.30757	-5.15843	0.393965	-2.75633
																								CAMK2B	-2.73697	-3.25154	-1.63487	-5.57347	-3.17137	-8.96578	-6.15843	-3.68038	-2.8365	-3.52284	-3.17137	-8.96578	-3.73697	-8.96578	-1.1016	-8.96578	-5.38082	-5.32193	-2.00578	-6.79586	-2.31473	-4.1078	-3.09542	-3.55639	-6.15843
																								CROCC	-0.202572	1.22527	0.678072	-1.07097	-1.87303	-0.128156	-0.72261	0.0243197	-0.603841	-0.187707	0.0745054	0.16221	1.23695	-0.248108	1.0321	1.22219	1.22959	0.305679	2.54077	0.594549	1.25217	-0.481969	-0.00433459	1.22466	0.710173
																								POLR3E	1.6526	1.47871	1.08746	0.402722	-1.50635	0.153157	0.9568	0.816395	1.5568	0.895303	1.07929	0.290424	2.01614	1.14535	1.90535	1.49416	1.77019	1.93584	2.55434	2.16639	1.05102	1.42653	0.67084	1.80488	-0.270556
																								ATP2B4	1.41522	3.10316	3.21785	0.219091	1.6951	2.09592	2.514	3.85947	3.92153	2.30889	3.46741	2.88596	3.06368	2.3051	3.50424	3.47729	3.64108	3.79077	5.11749	4.19794	3.57434	3.19598	2.87539	2.6638	0.794104
																								ZC3H11A	2.6792	3.73433	3.46571	1.94448	1.74631	1.8127	3.29411	4.02698	3.75039	2.54622	2.97508	3.49249	3.91762	2.58928	4.42183	4.75558	4.63541	4.46728	5.45141	5.2098	4.42754	3.62188	3.18634	3.43002	0.903038
																								RIOK2	0.596458	0.00432161	0.420078	-0.778432	-1.8625	-0.586406	0.301002	0.0243197	-0.115597	0.761285	0.116365	0.328836	1.64939	0.488515	1.60692	1.84679	1.00504	1.53854	1.79119	2.60739	0.810649	1.07519	0.405992	2.08304	-1.85204
																								YIPF1	2.98258	3.15153	2.35643	0.428678	-1.57777	0.343692	2.10266	1.37184	1.97636	1.29631	2.94373	2.4898	2.69955	1.72509	2.47093	2.8534	2.73942	3.04527	3.43869	2.32337	1.86037	2.13521	1.37407	2.42143	-0.463947
																								NDC1	1.73725	3.71743	1.96791	-1.34008	-0.500218	0.31034	1.50843	1.27858	2.58135	2.15704	3.00126	2.69666	2.69064	1.45365	2.6951	3.19409	3.09187	4.08415	4.05719	3.97939	2.09288	2.21381	1.55189	2.93904	-0.997117
																								DGKG	-4.47393	-3.85726	-3.53952	-6.05889	-5.15843	-3.29336	-3.96578	-2.62593	-3.1078	-2.72738	-6.38082	-2.74662	-2.59074	-3.45799	-4.18442	-2.80591	-4.47393	-3.73697	-3.14561	-3.05889	-2.50635	-5.1078	-3.05889	-3.33643	-3.22432
																								FLYWCH1	-0.12658	-0.0908029	0.981853	-0.550043	-2.33643	-1.02327	-0.614845	0.16092	0.409255	0.271426	0.45628	-0.541618	1.31846	-0.013043	0.336855	0.963474	0.703987	0.559737	1.78073	1.57192	0.374066	-0.0985055	-0.0499049	-0.158429	0.117695
																								UNKL	-0.142417	-0.83908	0.557778	-0.444184	-2.11404	-0.279284	0.258217	-0.15682	0.343692	1.00935	-0.479955	0.395063	1.02148	0.605968	0.838347	0.356144	1.10903	1.05102	1.92676	1.28155	0.196607	-0.0985055	-1.1078	1.43616	0.0840643
																								TBXAS1	-0.321928	-0.209228	-0.53952	-1.51457	-1.78588	-1.2109	0.883621	-0.62371	-1.62593	-0.207561	-1.2723	1.16607	1.1177	0.344828	0.447844	0.88049	0.681674	1.07587	1.41414	1.66585	0.263034	-0.132894	-0.128156	0.187768	-1.09851
																								PARP12	0.916859	2.94298	2.6951	-0.516636	-0.621488	1.47871	2.63506	1.16672	1.22897	1.89491	0.332278	2.65466	2.41873	2.56584	1.66038	3.99684	1.42385	3.00666	3.8493	3.67818	2.57095	1.21661	1.31615	1.53007	0.500802
																								ALDH18A1	3.26873	3.75766	2.98112	2.21164	1.5955	1.29807	2.68751	3.26484	3.35191	2.88479	3.1157	2.18555	3.71556	3.43336	4.22473	4.24702	4.0906	4.59676	3.94664	4.11587	3.92941	4.09424	2.93847	3.8473	1.38791
																								TARBP1	0.946357	3.7327	2.54597	-0.0923402	0.831067	1.37351	1.55041	2.51425	2.84459	1.59407	2.1003	2.56218	3.03721	2.00684	3.09694	3.52895	3.15607	4.51683	5.28129	3.36471	2.60146	3.02892	2.19156	4.41994	0.291604
																								PET112	-1.37707	-1.62593	-1.63487	-2.662	-4.68038	-3.03505	-1.00868	-1.77596	-1.2109	-1.88364	-1.50226	-2.64386	-1.04394	-1.20423	-0.662004	-0.833927	-0.749038	-1.11404	0.391768	-0.691989	-0.469929	-1.88897	-1.86775	-0.260152	-2.32916
																								MXD1	-0.520769	2.44573	0.614474	-1.22432	-1.38458	-1.22432	1.13816	0.364012	-0.428566	0.235114	-0.358454	1.12829	1.20727	0.857583	1.53456	1.67627	0.830255	0.753605	0.799916	2.03281	1.39287	1.24732	-0.516636	0.826193	-1.84684
																								CDK17	1.27977	2.38709	2.01721	0.00863031	-1.4344	0.521051	2.0993	1.32481	1.28924	1.26183	1.7264	1.77231	2.56047	1.48285	2.00863	2.74416	1.92979	1.854	2.75766	2.49927	2.07073	1.59455	1.40381	1.7433	-0.0785637
																								DNAJC25	-0.739372	0.283329	-0.172994	-3.44222	-3.01159	-2.20423	0.154454	0.789938	-0.685014	-0.0528949	0.0827026	0.0370307	0.726831	0.364012	1.28924	1.64108	0.637842	-0.120294	0.530071	1.79784	0.74932	0.275007	-0.550043	0.432959	-2.38836
																								SLC2A3	0.153157	0.37629	1.4678	0.237564	-1.09851	0.186501	0.819668	1.96384	0.487486	0.994942	0.856787	0.574344	2.32884	0.9855	2.6255	1.83228	1.89297	1.26063	1.08202	2.20602	2.58135	1.07998	0.634129	2.04928	-0.859876
																								PSD	-3.36587	-2.05289	-1.26534	-3.64386	-3.79586	-2.9885	-3.17137	-2.05289	-2.63487	-3.15843	-4.01159	-2.48197	-0.76366	-2.67116	-1.55216	-2.35845	-1.14561	-2.24469	-1.94898	-2.1016	-1.78588	-2.61706	-2.92139	-1.74662	-2.4344
																								CTDP1	0.494672	1.27798	1.22836	-0.72261	-1.96016	0.1137	1.05311	0.685267	0.903038	0.185232	-0.0664274	0.187768	2.02751	0.718088	2.3147	1.79577	2.24154	1.19093	2.32452	1.78701	1.12895	1.17887	1.3115	1.73725	0.477159
																								YBX3	1.29631	3.79275	2.02751	0.703101	0.235114	1.23082	1.41088	1.54696	1.69064	2.85778	0.829444	2.28836	2.38045	1.43403	3.25776	2.9581	2.5509	3.59503	3.09255	3.94711	3.61789	3.8054	1.84479	3.45733	0.937344
																								STYK1	0.279768	-0.710756	-3.44222	-0.253257	-4.50635	-0.518701	-0.288065	-1.0499	-2.75633	-0.103147	-0.915936	0.846393	-1.17137	-0.780909	0.305679	1.55483	-0.210897	0.844787	0.413594	3.10702	0.605968	1.13947	-2.8365	-0.409278	-2.06492
																								WNK1	2.98003	3.47716	3.55225	1.76935	0.486457	2.85957	3.24062	3.47275	3.26784	3.45825	2.61141	3.24443	3.08797	2.69377	4.32099	5.1495	3.12002	3.80705	4.74454	4.35135	3.8511	4.20633	2.58183	4.16736	1.21971
																								CCAR1	1.94523	3.17297	2.86928	1.25822	0.573375	1.30276	2.5986	2.51551	3.25746	1.73292	2.36261	2.47716	3.05485	2.7392	3.26933	3.45444	3.77621	3.46087	4.03694	3.62305	2.86136	2.89161	1.97159	3.73909	1.16479
																								OGFR	1.50335	2.50208	2.04089	0.155749	-1.1488	1.16027	3.16575	1.32998	1.29748	1.95084	1.72683	1.76256	3.03527	2.12697	2.26694	4.12639	2.37879	3.15947	3.52544	3.08984	2.46493	1.66676	2.08542	2.38156	2.15543
																								GNA15	-1.24811	0.948601	0.271426	-1.36587	-2.52284	-1.03801	1.94373	1.28214	-0.456009	0.339137	-0.424688	0.621993	1.32308	1.36289	1.69599	1.26183	1.69822	2.13488	1.9668	1.26303	0.85599	0.244887	0.45628	1.25822	0.606916
																								CREB3L3	-8.96578	-4.79586	-8.96578	-8.96578	-8.96578	-8.96578	-4.50635	-8.96578	-8.96578	-8.96578	-8.96578	-8.96578	-8.96578	-4.44222	-8.96578	-8.96578	-4.75633	-8.96578	-5.71786	-8.96578	-8.96578	-8.96578	-8.96578	-8.96578	-4.50635
																								PIGV	0.254594	0.870266	0.0799754	-1.51457	-2.48197	-0.409278	-0.270556	0.396159	-0.0908029	-0.592919	1.27262	-0.844251	1.39506	-0.24127	1.47716	1.43616	0.707525	1.16479	2.17025	0.977463	1.63691	-0.0203404	0.305679	1.40054	-1.85204
																								PTPRU	1.46258	0.695103	2.07793	0.0482362	-0.145605	1.72378	1.92714	1.9241	0.323082	2.11003	1.35332	-0.982791	0.687956	-0.291592	3.42828	4.36632	2.01685	4.25671	3.91121	-2.18442	2.41792	2.28066	0.0229004	2.95568	-0.378944
																								SNRNP40	1.69243	3.34696	1.64155	0.336855	-0.72738	0.515006	1.57143	1.80157	2.24762	1.48336	2.98605	1.96901	3.02361	2.06661	2.28924	3.13389	1.98477	2.68661	3.60312	3.81691	3.09845	2.21164	1.56023	2.93847	0.0703893
																								RIMBP2	-8.96578	-6.50635	-6.38082	-8.96578	-5.87832	-8.96578	-8.96578	-6.05889	-4.50635	-8.96578	-5.05889	-4.1078	-5.87832	-6.15843	-1.23447	-4.13289	-4.87832	-5.44222	-3.38082	-8.96578	-4.18442	-4.79586	-3.87832	-5.44222	-5.2109
																								COL11A1	2.6081	2.24215	4.71842	4.55986	2.46258	1.75318	2.18713	4.80374	5.37072	0.210389	1.99494	3.58964	2.57773	3.26873	6.53141	2.76214	3.94729	4.0358	4.35664	-0.761213	4.01427	4.5825	1.488	3.14877	3.51967
																								QSER1	1.44784	3.28821	3.53319	0.97966	0.304511	0.870266	2.00971	3.36499	3.42787	1.48594	2.44705	2.31034	2.3488	2.66243	3.61436	3.20195	2.75617	2.54473	4.13241	2.75873	3.73216	2.44573	1.76638	3.07142	-0.84944
																								MPC1	2.1147	2.59717	1.78576	0.284514	-0.749038	0.0621217	2.48414	1.00072	2.16896	1.86315	2.25187	1.75617	3.36036	1.84439	3.75884	3.44903	2.44122	4.46192	4.36555	3.72268	2.58761	2.86572	2.8496	2.43269	-0.244685
																								ACAA1	1.24793	1.00576	0.206643	-1.14561	-2.38082	-0.524915	-0.1976	-0.448115	0.051024	0.0186342	-0.284546	0.132248	0.953824	-0.311148	1.50182	1.24306	0.500802	0.54201	2.37601	0.629473	0.852798	0.423309	0.0593553	1.05658	0.225275
																								BCAT1	0.10165	0.185232	1.50538	0.599318	-0.968605	-1.50226	1.65764	1.52005	0.857583	1.22219	2.30801	1.82253	1.68302	0.799087	2.6332	1.6173	2.38128	2.29278	1.89491	2.18015	1.8922	1.22342	0.537048	1.96421	0.00575927
																								HDAC7	0.711054	0.900722	2.22589	0.388465	-0.867752	0.978928	1.70443	1.3978	1.5864	1.49978	0.248535	1.46258	2.56243	1.16479	2.46022	1.96643	1.73725	1.54498	3.37086	1.53157	1.39616	1.42062	0.633199	1.77146	0.70044
																								LZTS1	-0.637109	-1	0.486457	-0.907793	-2.06492	-1.35476	-1.0862	-0.0619024	0.124328	-2.2723	-0.935117	-0.21927	1.1884	-0.710756	0.364012	-0.498179	0.123004	0.0342157	0.685267	1.91035	0.222805	-0.0800879	-0.291592	1.02432	-1.699
																								PRDM6	-1.93236	-3.81604	-0.982791	-1.79086	-2.36587	-2.7084	-3.32193	-3.03505	-1.34373	-5.32193	-4.18442	-3.22432	-1.94342	-3.23786	-1.51046	0.324235	-1.28279	-3.699	-2.06492	-4.60823	-1.27579	-1.87832	-1.96578	-2.55639	-4.71786
																								WNT8A	-8.96578	-8.96578	-8.96578	-8.96578	-8.96578	-8.96578	-8.96578	-8.96578	-8.96578	-8.96578	-8.96578	-8.96578	-8.96578	-8.96578	-8.96578	-8.96578	-4.4112	-8.96578	-8.96578	-4.75633	-8.96578	-4.71786	-8.96578	-8.96578	-8.96578
																								SPAG4	-1.38836	1.2756	0.541019	-0.558517	-2.30045	-2.23107	1.96864	0.0299829	-1.55639	0.660837	0.282143	0.543991	0.926759	-0.0816138	0.16092	0.908429	0.448901	-0.450084	1.66221	0.87342	0.27023	0.574344	0.163499	0.672652	0.133564
																								NCKAP1	1.94111	2.35389	2.45365	0.823749	-0.409278	0.975263	2.06833	2.40299	2.37351	1.86116	1.77695	2.01006	2.31701	1.86473	2.88206	3.14503	2.55164	3.14405	3.64835	2.76808	3.09711	2.334	1.94561	3.66755	-1.50226
																								MRPS35	3.91447	3.89753	3.09694	0.15056	-0.123434	0.686164	2.9953	2.62433	2.49748	4.00944	3.71238	3.1517	3.74093	3.93386	3.5906	4.26356	4.12416	4.59258	3.33585	5.42105	3.4493	5.16944	3.01614	3.68717	0.827006
																								GUCY1B3	0.744161	1.04893	1.36177	-0.291592	-2.03505	-1.22432	1.49825	1.41251	2.09153	0.269033	-0.258425	0.537048	3.09322	1.82497	2.14731	2.5955	1.55533	1.83875	1.54399	0.716332	2.04264	1.90766	1.10434	1.62761	-1.0862
																								SFSWAP	0.601221	1.38073	1.53057	-0.295128	-1.74662	0.133564	1.33342	1.28688	1.30743	0.455229	0.868687	0.569491	1.75531	0.615416	1.75531	1.75232	1.90574	0.975997	2.88186	1.76553	1.54893	0.659011	0.770618	1.8496	-0.330973
																								TNK2	-0.0528949	2.58808	1.4526	-0.53952	-1.699	0.87342	1.57046	2.52907	1.50233	1.01221	0.227741	1.04054	1.41034	0.905351	2.23113	1.67987	0.846393	0.943359	2.36289	1.82538	1.61683	0.331132	0.379621	1.6318	1.46258
																								MON2	1.96199	2.19377	2.23665	0.501821	-0.766112	0.518031	1.92752	1.82619	1.59884	1.13422	1.39506	1.50284	2.18745	1.52807	2.61565	2.20163	2.32539	1.36121	2.91227	1.9982	2.54597	1.57966	1.26544	1.91533	-0.579922
																								CDH3	-0.107803	3.39794	4.14217	-0.888969	-0.655172	0.725087	-2.1016	3.26198	2.41251	1.95047	-1.56918	2.45101	3.39287	3.5852	1.67356	2.29425	4.04745	4.47878	5.00104	5.54065	3.12234	3.67005	3.62994	4.75334	1.02361
																								ARSF	-2.59074	-4.53952	-8.96578	-8.96578	-8.96578	-8.96578	-8.96578	-4.13289	-3.12029	-8.96578	-4.08314	-8.96578	-4.87832	-8.96578	-8.96578	-8.96578	-8.96578	-8.96578	-8.96578	-8.96578	-8.96578	-4.79586	-4.2109	-8.96578	-4.23786
																								GPBP1	2.60502	2.31237	2.64432	1.05728	0.16221	1.569	2.49902	2.33085	2.35727	2.37851	2.38239	2.5799	3.47871	2.66993	3.1688	3.50487	3.87027	3.43002	4.38757	3.39163	4.31368	2.62363	2.33914	3.04159	0.37629
																								DGAT2	-0.926865	1.65168	1.35332	-3.96578	-1.61706	-0.109359	1.71501	0.41684	0.397255	1.17313	-1.84166	0.484396	1.38239	0.0114956	2.16027	1.00935	1.88947	1.82334	2.49237	3.32092	1.01935	0.305679	-0.093879	1.38405	-1.61706
																								ZNF112	-0.72738	0.520045	0.298658	-1.70369	-2.34373	-2.01159	-0.870387	0.635058	0.123004	-2.44222	-0.430509	-0.0306192	0.764686	-0.780909	1.10769	0.795767	0.546956	-0.101598	0.687956	1.35389	1.10903	0.986229	0.238787	0.809826	-2.45799
																								CS	2.33428	3.37476	2.92391	0.73292	-0.448115	1.01078	2.70841	2.64039	2.50919	2.39369	2.35219	2.52832	3.04509	2.51979	3.17201	3.45075	3.36723	3.2021	3.69142	3.54646	3.75873	2.66107	1.92182	2.97361	0.27023
																								LTK	-8.96578	-2.87832	-2.72738	-8.96578	-8.96578	-2.86775	-2.8997	-4.79586	-2.45799	-3.30757	-3.75633	-1.79586	-1.0619	-3.81604	-4.32193	-1.5951	-2.55639	-1.92139	-2.04692	-1.9105	-0.854649	-3.45799	-2.2863	0.644318	-2.08927
																								MRPS24	-0.610433	0.0786098	-1.46594	-8.96578	-4.1078	-2.45008	-1.02327	-0.662004	0.591679	-1.00868	-0.873027	-1.37707	0.219091	-0.0694519	0.506907	0.14274	0.27262	0.786596	0.88049	0.967906	-0.236164	-1.34008	-0.751465	-0.07552	-1.48197
																								ELMO2	0.57918	1.01863	1.78492	0.24245	-0.612637	0.508936	1.67942	0.651683	0.650765	1.23634	1.22527	1.34767	2.16864	1.4756	1.64432	2.46624	1.80529	1.90843	3.08491	1.52206	2.06936	1.57531	0.317304	2.08916	-0.841663
																								WAPAL	2.80859	2.91705	2.4489	1.06212	0.640621	0.894527	2.49057	2.49108	3.60999	2.3202	2.18365	2.19314	3.25957	2.71105	3.18967	3.4665	3.23879	3.70565	3.99928	3.46754	3.09812	2.74114	2.36093	3.72727	-0.12658
																								VMP1	3.49825	4.97039	4.70896	3.06247	1.92067	2.92998	4.06013	3.72017	3.79691	3.593	3.44082	3.99376	4.86458	3.80188	5.92182	4.61959	5.39678	4.41109	5.1929	4.45733	4.74814	5.32269	3.8488	5.32607	1.50741
																								APPBP2	0.380729	1.86592	1.18967	-0.96016	-1.07097	0.0908534	1.03562	1.19724	0.731183	0.648005	1.49211	1.1884	2.081	0.97673	2.30129	2.65558	2.44811	1.60075	2.59	1.87696	2.05207	1.64662	1.02503	2.08508	-1.26882
																								POLD1	0.0813396	1.72727	0.994218	-2.84684	-2.00578	0.157044	1.33743	1.62714	2.18587	1.64893	1.8504	1.68167	2.27441	1.62106	2.19251	2.48182	2.18523	1.70973	2.8498	2.88421	2.56608	1.0314	1.39671	1.01578	0.532068
																								SEZ6	-3.79586	-1.93788	-1.43051	-3.92139	-8.96578	-2.68038	-3.85726	-3.32193	-3.01159	-3.1078	-1.8365	-2.75633	-2.25843	-4.35107	-1.9771	-2.95456	-2.52284	-3.64386	-0.0409718	-1.72261	-2.13924	-3.68038	-2.60823	-2.1016	-3.85726
																								EIF4B	4.32474	5.20445	4.43829	2.60265	2.04019	2.88947	4.78837	4.45306	3.91686	4.27359	4.65042	4.40306	6.05782	3.87794	5.66693	5.23795	6.0629	5.46424	5.17433	4.96153	4.69092	4.68487	4.5761	5.08219	3.23665
																								SLC6A16	-2.55639	0.343692	-1.63935	-2.82623	-8.96578	-2.17788	-2.35845	-0.364013	-1.24127	-2.93236	-2.2109	-1.25498	-0.706041	-2.2723	0.748461	-0.862496	1.25338	-2.13289	-0.481969	-1.95456	-0.22095	-1.5951	-1.00578	-1.48197	-1.24127
																								GLTSCR1	-1.22432	-0.946194	-0.562772	-2.59946	-2.9771	-1.58208	-1.84684	-1.22769	-0.45799	-2.33643	-1.1976	-1.36959	-0.940645	-0.985645	-0.816037	-0.736966	-0.971431	-1.03801	0.711054	-0.883635	-1.04097	-0.907793	-2.20423	-1.84684	-2.23107
																								SPHK2	-0.974262	-0.253257	-0.37707	-3.57347	-2.50635	-1.53533	-1.5951	-0.608232	-0.434403	-0.668868	-0.490051	-1.49411	0.423309	-1.13289	0.434028	0.962734	0.480265	-0.318326	1.15056	0.409255	-0.436354	-0.625934	-1.12973	-0.305788	-1.09851
																								RPL18	4.23266	5.14278	4.13052	2.01935	2.17983	3.09592	4.5057	4.5964	4.37344	4.4932	4.35269	3.32611	5.80638	4.05987	5.20551	5.30776	5.40047	5.12553	5.39544	5.52798	4.42975	5.66465	5.12582	5.89266	3.59967
																								CA11	-8.96578	0.0129262	-0.60165	-3.62593	-2.77596	-1.70369	-0.564905	-0.32916	-1.02915	-2.13289	-3.9885	-0.875672	0.902267	-0.736966	1.0861	0.390668	0.128293	-0.533242	0.393965	-1.2863	0.783247	-0.800877	0.925999	-1.80088	-0.826233
																								ISOC2	1.13225	0.788268	-0.0320936	-0.619271	-2.53952	-0.54372	0.850399	0.584963	0.789103	0.777367	0.528071	-0.325539	1.6663	0.526069	1.57483	2.38377	1.25882	1.44361	2.17345	1.83431	1.50894	1.07519	0.903038	0.883621	0.22404
																								U2AF2	3.12234	3.34327	3.10215	1.81967	0.789938	1.87814	3.13373	3.19283	3.6472	2.46153	3.70598	2.73466	3.9715	2.8538	3.86473	4.07476	3.73844	3.4272	4.60098	4.47034	3.94776	2.91533	2.98677	3.47405	2.22157
																								EPN1	1.90651	2.41657	2.5477	1.46728	0.0313952	1.28747	1.88947	2.32769	2.57022	1.63134	2.33771	1.96975	2.63297	1.93206	3.5307	3.6049	2.83228	2.69354	3.9138	2.90766	3.22527	2.40081	1.71809	2.50335	1.63273
																								MED29	1.8496	2.41522	2.77146	-0.182786	-0.756331	0.732052	1.33914	1.86631	1.78409	1.74631	2.33314	1.2969	2.78639	1.07724	2.44042	2.75958	2.25761	1.97379	2.69822	2.57459	2.514	2.26394	1.91456	1.82497	0.773152
																								AHRR	-5.96578	-8.96578	1.09559	-5.50635	-4.68038	-4.01159	-3.22432	-0.189351	-3.33643	-6.05889	-2.71786	-4.92139	-1.90509	-3.94342	0.526069	-0.785875	-2.82623	-1.9771	-0.766112	-3.04692	-3.30757	-1.3474	-5.01159	-2.2723	-2.57347
																								GSC2	-8.96578	-8.96578	-8.96578	-8.96578	-8.96578	-8.96578	-8.96578	-8.96578	-8.96578	-8.96578	-2.9885	-8.96578	-8.96578	-8.96578	-8.96578	-8.96578	-8.96578	-8.96578	-4.38082	-8.96578	-8.96578	-8.96578	-8.96578	-8.96578	-8.96578
																								ZNF275	-1.30401	-0.42082	0.689746	-0.422752	-1.28983	-0.428566	1.35276	0.355016	0.903038	0.138814	-0.32916	1.39012	0.715454	-0.0320936	1.31092	1.46624	0.438293	0.617298	1.33628	1.56365	1.16993	0.676267	-0.336428	-0.150401	-0.662004
																								MTMR1	1.07382	1.73769	1.38294	-1.52699	-1.38836	0.934328	1.24062	1.53157	1.30276	1.07519	1.90651	2.64386	2.35473	1.58832	2.11237	2.4444	1.76977	1.84479	2.26784	3.53829	2.57143	0.930548	1.55778	1.51954	-0.39973
																								GPC1	0.773152	1.58207	1.75446	0.613532	-0.340075	1.33228	0.556797	1.95717	0.529071	0.689746	0.304511	0.111031	2.16027	-0.186065	2.06247	2.27739	2.05762	1.29514	2.72727	0.571434	2.60265	1.03422	0.318461	1.97966	0.155749
																								ADCK1	-1.85726	-0.84944	-1.96016	-1.39214	-3.55639	-1.74178	-1.41889	-0.741783	-2.58208	-1.1016	-0.550043	-0.450084	-0.880976	-0.715486	-0.270556	0.0114956	-1.29336	-0.270556	0.15056	-0.347399	-0.828793	-2.74662	-1.22769	-0.496142	-3.18442
																								HAGH	0.412511	0.10165	0.480265	-0.442222	-1.88897	-0.179515	1.04194	-0.358454	0.329985	1.33571	0.444667	0.757877	1.46937	1.0321	1.36849	1.02857	1.16672	1.38736	1.56755	1.24853	0.797428	0.237564	-0.54372	2.124	-0.109359
																								RNF4	1.56462	1.1776	1.93734	-0.21927	-1.00289	-0.304006	1.50741	1.48285	1.26784	1.57773	1.64939	2.23143	2.51223	1.00072	2.21475	2.9115	2.03773	2.76299	3.77516	2.69153	2.70598	1.63691	1.31034	2.28688	0.783247
																								CASP8	1.80859	0.248535	0.914565	-0.577767	-2.9105	0.974529	1.89103	0.596458	1.07587	1.00791	0.825379	1.54399	2.54052	1.53953	1.4678	2.33971	1.34199	1.96828	1.3584	1.88166	2.31063	0.987685	0.811471	0.975997	0.737254
																								LIMCH1	2.42223	-0.22095	2.43616	1.09153	-3.35107	-0.161653	0.70044	-0.416962	0.90381	1.73379	1.52507	0.22404	1.29278	1.42277	1.83633	2.25761	2.76723	2.62293	3.1504	1.77189	1.31499	2.17792	1.50487	1.55582	-1.11092
																								ASUN	1.75018	3.32351	2.08542	-0.846843	-2.46594	0.130931	2.42787	1.70841	1.43029	2.93697	1.75446	2.00684	2.4049	3.20602	2.33942	3.00648	2.88147	3.31542	2.56071	4.43129	2.5213	3.40735	1.83673	3.13865	-0.251539
																								TM7SF3	2.98677	3.87833	2.17536	-0.524915	-0.77596	1.61918	1.8512	2.71633	2.11902	3.14323	2.85579	3.8491	3.15348	2.46937	2.46205	2.87519	2.68167	2.56145	2.99693	4.94256	3.32941	4.14282	2.23327	3.30728	0.371838
																								DLX3	-4.47393	-0.442222	-2.1078	-2.41889	-8.96578	-8.96578	-0.836501	-1.83136	-1.24811	-2.20423	0.420078	-1.84684	-2.35107	-1.12658	0.235114	-5.05889	-2.1976	-1.14242	0.763836	-1.81097	-2.23107	-1.51046	-2.92139	-0.526992	-3.53952
																								SPA17	-1.32554	-1.60384	-1.92687	-8.96578	-4.1078	-3.03505	-2.88897	-2.35845	-4.35107	-3.14561	-2.52284	-2.78588	-1.191	-2.38836	0.0635029	-0.520769	-1.32916	-1.20756	-0.222633	-1.54793	-0.753896	-0.749038	-2.2723	-2.25154	-8.96578
																								TSPAN32	-1.95456	-1.99424	-0.780909	-4.47393	-4.64386	-0.666576	-1.31833	-2.57347	-2.58208	-1.30401	-3.27928	-0.915936	1.30217	-1.02327	-3.87832	0.919149	-1.09542	-1.12343	-0.899695	-1.22095	-0.011588	-2.25843	-0.739372	-2.93236	-0.625934
																								WISP2	-0.0619024	-2.7084	0.134878	0.672652	-2.45799	-0.968605	1.70576	1.06557	1.48749	-1.81604	-2.09542	-3.30757	1.426	-1.8625	-0.121863	-0.0335695	3.92628	1.98914	0.22033	-1.48197	-0.296899	-1.01742	1.53705	0.935083	0.75873
																								DMRT3	-4.29336	0.7433	-2.92139	-8.96578	-8.96578	-2.9105	-1.76611	-1.64386	-4.23786	-3.33643	-8.96578	-8.96578	-3.38082	-4.26534	-2.78588	-3.85726	-3.59074	-2.95456	-3	-3.36587	-2.30757	-8.96578	-0.512514	-2.59074	-4.35107
																								ST3GAL6	-0.0985055	0.52306	0.14274	-1.12973	-2.20423	0.155749	-0.226004	0.798258	-0.382702	0.819668	-0.554273	-0.153607	0.759582	-0.0144996	1.15381	1.39067	2.29514	2.08848	4.30976	2.53007	1.24062	-0.0985055	-0.469929	2.5912	-1.662
																								ATP2C2	-1.074	0.536053	0.56267	-0.0985055	-2.662	-1.30757	-3.25154	1.6036	-2.9105	-0.152003	-0.442222	-2.73697	-2.75633	-3.75633	0.479231	-1.2969	-0.915936	-1.12343	1.854	0.280956	-0.184425	-1.04097	-2.80591	2.04789	-1.13606
																								NGFR	0.124328	-2.85726	0.847195	-8.96578	-3.77596	-0.795859	-4.15843	-1.44222	2.04649	-2.13289	-8.96578	-0.724993	2.88069	-2.05889	-2.77596	-3.662	0.75446	-8.96578	-4.79586	-2.2863	0.273814	-1.62149	0.609755	0.341417	-3.14561
																								CDON	-1.26882	1.27679	1.11969	-3.15843	-2.42663	-1.1488	-1.85726	-0.795859	-0.33825	-0.114035	1.31267	1.00216	0.953824	-1.20423	0.250962	0.863938	0.240009	-0.810966	-0.821126	1.69733	0.22033	0.944858	-0.114035	0.271426	-3.50635
																								TAF2	1.86513	3.56059	2.15898	0.452068	-0.226004	0.638769	2.55876	2.09491	1.69555	1.93433	2.104	2.88889	2.47586	3.19881	3.65076	2.88362	3.11686	3.5967	3.9803	4.10014	3.76288	2.50792	2.21847	2.94411	-0.0247367
																								HIPK2	1.55238	3.44969	1.16736	0.646163	-1.03801	1.334	2.32193	2.07348	1.86948	1.76086	1.51753	2.78492	1.44255	1.64339	1.92029	2.75018	2.23174	2.42734	4.40524	4.70426	2.26093	0.85599	1.04054	1.2345	0.0648829
																								TNPO3	1.81311	4.33443	3.19298	0.78073	0.585924	2.06005	3.3454	3.01436	3.40463	3.09153	2.83915	2.70399	3.48697	2.90689	3.47418	3.89161	3.68212	3.4756	5.19818	4.28769	3.90371	2.8125	2.63877	3.30173	0.484396
																								MEF2BNB-MEF2B	-8.96578	-3.33643	-3.1976	-8.96578	-8.96578	-8.96578	-8.96578	-8.96578	-8.96578	-4.03505	-8.96578	-8.96578	-8.96578	-8.96578	-8.96578	-3.55639	-3.29336	-8.96578	-5.26534	-4.64386	-4.32193	-8.96578	-4.01159	-8.96578	-8.96578
																								RFXANK	0.836732	2.52281	1.34085	-1.58641	-1.06492	0.467801	1.51652	1.56608	1.48903	1.40926	1.10501	0.795767	2.3598	1.90072	2.37379	1.91686	2.25942	2.01614	3.21692	2.84479	1.82497	1.95866	1.47664	2.62012	0.207893
																								TMEM161A	0.501821	1.83471	0.680774	-0.821126	-1.43831	-0.780909	0.680774	0.667211	0.630405	0.629473	-0.200913	0.0482362	1.68751	1.40871	1.53406	0.773152	2.10333	1.16928	1.82823	2.37629	0.556797	1.68661	1.07861	1.79784	-0.109359
																								LPAR2	0.0935602	2.47379	0.533065	0.107018	-2.30045	0.0962619	0.882839	0.841571	1.80488	0.342555	0.835924	0.519039	1.68482	1.0036	1.15834	2.04369	0.83754	0.945608	2.146	1.89375	1.29924	1.1447	0.751892	2.44864	-0.671164
																								CTSA	2.11203	2.77737	2.17824	0.906891	0.792439	1.32308	3.31615	1.88362	2.17313	2.46545	2.13291	2.72421	3.5272	2.71545	3.19991	3.91044	2.74803	4.16888	4.1842	3.13636	2.65421	2.6688	2.02148	2.8746	1.10969
																								SUGP2	1.80323	3.7616	2.59216	1.20914	-0.547932	1.36177	1.8984	2.23113	1.74201	2.03598	1.50131	1.47197	2.7476	2.2549	2.40545	2.49108	3.58268	2.21537	3.73531	3.22943	2.3774	2.43936	2.03175	2.57119	0.797428
																								SLC12A2	2.36765	1.39122	1.97636	-0.732165	-0.0513992	0.309176	0.102994	3.33914	2.91648	3.67514	1.40708	0.792439	3.57978	0.461529	1.05797	2.42385	3.30918	1.72072	1.56413	2.44334	3.94673	1.69198	2.44493	2.60928	-0.72738
																								SNX24	-1.15843	1.76681	0.446786	-0.486004	-1.23107	-0.571322	0.908429	0.481299	-0.345564	0.219091	-0.603841	0.133564	0.794936	0.0731347	1.97893	1.88479	1.15186	0.83996	1.97783	-0.390245	1.36849	0.324235	0.194087	1.93659	-1.59946
																								EYA2	-2.07704	0.681674	0.288063	-0.720232	-0.673463	-1.699	-0.560643	0.72334	0.167358	-2.13289	1.76808	-0.0409718	0.694212	1.8528	0.226509	0.498761	0.824564	2.70354	0.970854	1.08338	-0.37146	1.04474	-1.75147	-0.72977	-2.14561
																								CNN2	2.79556	2.70907	3.63494	1.83552	1.84117	2.48388	2.7685	3.33585	3.80715	1.46728	1.22959	2.67016	4.80679	2.7615	4.03219	3.42868	3.70907	3.23128	2.614	2.03562	3.8984	3.99539	2.85579	3.83976	2.69933
																								ABCA7	0.151859	0.296311	0.225275	-1.54372	-2.32916	0.0662614	0.936591	0.207893	0.630405	-0.899695	-0.104697	0.543001	1.76893	0.513996	-0.171368	0.818851	0.334568	1.06695	2.60597	1.39944	1.38239	-0.490051	0.485427	0.508936	0.840765
																								SNCAIP	-1.90509	-3.94342	-1.21424	-2.85726	-4.60823	-2.52284	-2.64386	-3.26534	-3.04692	-3.62593	-2.23786	-3.53952	-0.39973	-3.55639	-1.82113	1.10434	-2.21759	-2.699	-3.87832	-2.17137	-2.54793	-1.62149	-2.94342	-3.2109	-3.64386
																								DDX20	0.871055	1.84318	1.22712	-1.56918	-1.50635	-0.846843	0.67084	0.60502	0.972325	0.685267	1.16414	0.646163	1.58207	0.633199	1.92182	2.16768	1.80983	1.85838	2.42975	3.0616	0.844787	1.32539	0.276199	1.27679	-1.29336
																								BTBD1	2.74179	4.02219	2.60999	0.54498	0.538041	1.35558	2.47275	2.19346	2.16285	2.78262	2.86394	2.83026	3.49914	2.4098	3.17856	3.27665	3.49889	4.43483	3.25731	4.64708	3.62492	2.74502	2.57555	4.09854	-0.0247367
																								FAR2	1.87263	1.98404	1.5724	0.929033	-1.9885	-1.0862	0.195348	-0.0543923	0.111031	2.6663	1.23205	0.819668	0.955313	0.172488	0.370722	1.48749	0.80653	2.41684	2.54967	3.36513	1.55729	-0.390245	-0.0409718	1.43029	-1.94342
																								BCAS1	-2.87832	-3.57347	-1.13606	-5.71786	-8.96578	-5.79586	-4.68038	-6.15843	-5.15843	-4.68038	-0.76366	-5.15843	-3.18442	-4.60823	-0.498179	-4.18442	-4.92139	-4.47393	-3.60823	-5.87832	-3.96578	-8.96578	-0.332789	-4.50635	-6.26534
																								POU1F1	-8.96578	-4.03505	-8.96578	-8.96578	-8.96578	-8.96578	-8.96578	-8.96578	-8.96578	-8.96578	-3.59074	-3.64386	-3.36587	-2.6529	-1.8625	-2.662	-8.96578	-3.94342	-3.9885	-2.75633	-4.01159	-4.29336	-8.96578	-3.9885	-8.96578
																								CHI3L2	0.605968	3.36975	0.0745054	-1.47794	0.140124	-0.671164	0.312665	-0.448115	3.23312	3.17441	-2.67116	-1.12658	1.52807	0.0813396	3.96569	-0.564905	3.33842	4.88621	4.49454	4.36856	-0.186065	1.14861	0.572405	3.15559	0.54201
																								SBNO2	2.09356	2.68257	2.89161	2.07039	0.557778	1.43563	3.05987	2.16832	2.71984	2.34653	1.45628	2.67852	3.48246	3.29866	2.92391	3.41021	3.13258	2.97801	3.3029	4.36135	3.01632	2.46074	1.97453	2.91667	2.38984
																								PMS1	0.690641	1.36008	1.19283	-0.844251	-2.08927	0.0717627	0.947105	1.51702	0.92448	1.4351	1.30276	0.981853	1.97306	1.08814	1.82293	2.03457	2.26993	1.98477	3.27813	2.168	1.98258	1.89918	1.614	2.42546	-2.29336
																								HMG20B	2.59837	3.50729	2.70421	0.657183	-0.76366	0.827819	2.57046	2.01935	2.64501	1.37907	2.74244	1.28865	2.99711	2.64616	2.80467	2.40626	3.05901	2.8264	3.12367	3.49608	2.72901	2.10501	1.27262	2.74674	1.97966
																								CALCRL	1.64386	0.253384	2.16511	-1.27928	-1.09542	0.221568	0.9568	1.11902	1.17185	-0.0291463	-0.436354	0.879706	3.45641	0.678072	-0.174621	1.8679	2.1884	2.3083	1.57046	0.0468403	0.775683	1.26544	1.29278	0.570463	-2.54793
																								TAF11	2.00899	3.31252	2.92372	0.77484	1.00863	1.81844	2.87263	3.11919	2.94785	2.92998	3.34767	2.82314	3.95373	2.35614	4.42526	3.70554	3.94617	3.75371	5.10673	3.80911	3.04352	3.04282	2.73444	3.40735	1.19912
																								ANKS1A	0.602172	2.53431	2.11137	-1.00289	-0.438307	0.719841	0.803227	2.809	1.37295	2.27798	2.11537	1.69198	2.35727	1.91495	3.02591	2.42277	2.45418	2.59144	4.42834	3.09001	1.98222	1.9749	1.543	2.27888	0.100305
																								AP3D1	2.91112	2.91877	2.58592	1.64893	0.297485	1.2969	2.8266	2.24793	2.7194	2.04858	2.17951	2.5828	2.98605	2.85798	2.68818	3.00144	2.43296	3.12945	3.62947	3.96495	2.84579	2.13881	1.74028	2.90554	1.70443
																								ZNF76	0.631337	2.17824	0.742437	-1.24127	-0.844251	0.171207	0.368489	1.08134	0.14274	0.974529	1.88245	0.813935	1.28096	0.657183	1.7536	1.11237	1.17057	1.25399	2.21785	1.87696	1.38681	0.00863031	0.400538	0.947853	-0.274041
																								SLC9A3R2	3.14633	1.57289	2.63715	0.250962	-0.643856	0.379621	1.80323	0.553852	1.2394	-0.26708	1.77989	0.133564	2.56876	0.592636	1.76808	3.2549	1.3846	2.43216	2.21754	1.65122	0.84318	1.69733	0.599318	2.23082	0.66175
																								NTHL1	1.28333	1.4916	0.776525	-0.710756	-1.45403	-0.795859	0.565597	-1.12029	0.993493	1.2756	1.53356	0.447844	1.96273	1.69064	1.4098	1.45154	1.92828	2.98368	2.94223	1.80859	0.704872	1.34369	0.790772	3.3032	-0.0174171
																								UHRF1BP1	1.12895	2.35671	1.9982	-0.617056	-0.666576	0.90766	1.41143	1.42546	0.883621	2.18808	2.54844	1.68527	1.53804	1.89414	2.45286	2.56803	1.94711	2.6332	3.22311	2.69466	1.90111	1.04054	1.03633	1.88675	-0.327348
																								GNAI3	3.14568	5.36103	3.58171	1.66038	1.34993	2.04334	3.84449	3.6427	3.82171	3.77189	4.11736	3.08134	4.44115	3.21987	4.96966	4.83653	4.71507	4.77389	5.11902	5.83903	3.58616	3.92419	3.46845	4.20234	1.50944
																								IPO5	1.50843	5.15186	2.85	1.00648	0.445727	1.85679	2.28777	2.32048	3.09997	1.77821	2.34568	2.00504	2.83875	2.26303	3.52519	3.5967	4.03069	4.0018	4.43329	5.1292	2.92106	2.73509	3.20038	3.46009	0.718964
																								OAT	2.99603	4.29072	4.19975	2.34653	1.72509	2.21816	3.33256	4.33793	4.43469	4.34682	3.16334	3.4167	4.68471	3.91284	4.48278	4.54911	5.99207	5.18158	5.41336	6.44806	4.22597	5.06665	3.12284	4.5225	1.926
																								WDR3	0.797428	2.46415	1.27202	-1.68038	-3.08314	-0.340075	1.16414	0.696884	0.580145	1.07998	1.24671	0.78576	2.24823	1.35389	2.21692	2.34937	2.26243	2.75724	3.93291	3.72279	1.19661	1.3505	1.32193	2.65398	-0.78339
																								PKN2	1.87931	3.48065	2.56243	0.238787	-0.0424568	1.35896	2.43723	2.02148	2.71238	1.63877	2.9607	2.76299	2.774	2.23327	3.05102	3.35769	2.79306	3.14617	4.27836	3.67751	2.68997	2.54077	2.04928	2.79265	-0.320126
																								WDR18	1.334	2.34369	0.835924	-2.2863	-1.44615	-0.0513992	1.0229	0.302173	0.574344	0.365133	0.138814	-0.300448	1.98696	1.52005	1.26843	1.07039	0.708408	1.51501	2.39259	2.92106	1.15251	0.945608	0.715454	1.40381	0.504875
																								TRAM2	1.39944	2.17983	2.56243	1.03844	0.24245	1.06901	3.15656	2.61965	1.86394	1.96828	2.2762	2.44784	3.02396	2.15381	3.23312	2.77631	3.16189	2.44837	3.13636	2.08678	2.46415	2.43669	2.18015	2.42116	0.77484
																								NTN1	-2.9105	3.05033	-0.349235	-3.662	-2.59946	0.155749	-2.78588	-1.26882	-1.85726	2.18078	1.0827	-0.590745	-0.314733	0.0370307	2.32855	1.39397	1.10232	1.32251	1.26183	0.22404	-0.535332	0.183963	0.878921	1.97563	-1.13606
																								GLP2R	-8.96578	-5.96578	-5.87832	-8.96578	-8.96578	-8.96578	-8.96578	-5.57347	-5.57347	-8.96578	-8.96578	-5.57347	-4.71786	-2.4344	-6.15843	-8.96578	-5.96578	-1.88364	-6.96578	-1.48197	-5.96578	-6.26534	-4.08314	-3.12029	-4.68038
																								MCM10	-0.671164	1.0165	0.0854247	-3.42663	-3.17137	-1.09851	0.703987	0.435095	2.24793	1.32826	0.0328061	-0.311148	0.244887	2.16124	1.33228	2.11237	1.81762	2.40545	2.97196	3.01917	1.01221	-0.610433	-0.265345	1.338	-0.332789
																								DGKA	-0.234465	-0.0603973	1.02006	-2.74662	-3.49005	1.1157	1.15056	0.24123	-0.39973	-0.434403	-1.59946	0.0976108	2.25429	0.629473	0.990592	1.49825	1.00576	0.326537	0.902267	0.621993	1.73769	-0.531156	0.570463	1.27381	-0.469929
																								ERBB3	3.14568	2.99711	2.84479	1.06281	-1.19429	0.894527	2.37518	2.83329	2.09457	1.26424	3.04369	1.75873	3.63946	1.11902	3.76649	3.34611	3.45628	3.37671	4.15534	3.42988	2.47093	2.3173	0.391768	2.8504	-0.0588937
																								ROPN1	-8.96578	0.978196	-3.79586	-8.96578	-3.27928	-3.1976	-0.985645	-0.0679388	-0.305788	-1.4112	-8.96578	-3.53952	-0.899695	-1.82113	1.84679	-0.0923402	1.73118	1.44784	3.45049	1.61636	2.34255	-1.62149	-8.96578	1.1157	-2.9105
																								ANKRD44	0.391768	0.100305	0.97966	-1.8625	-2.47393	1.49211	1.84197	-0.251539	-0.56918	0.505891	-0.867752	1.40108	2.36681	1.27977	0.545968	2.19377	0.485427	0.864731	0.759582	1.32251	2.22466	0.237564	0.536053	-0.682696	-0.494109
																								KARS	2.35868	4.36268	3.09051	1.1177	0.592636	1.80983	3.3202	3.17473	3.12994	3.20492	3.74739	3.07553	4.01641	3.79004	3.67728	4.61518	4.15235	4.59048	4.13734	5.65938	4.66653	3.59096	3.36513	4.23848	2.18269
																								ADAT1	1.0697	2.03316	0.871055	0.222805	-0.982791	0.183963	0.887525	1.82456	0.557778	0.584963	2.41927	0.885965	1.93734	1.35219	2.02928	2.2228	2.23389	1.91418	3.09677	2.83714	3.08695	1.50182	1.48388	2.07827	-0.800877
																								PDIA5	2.03457	1.46571	1.23205	0.467801	-0.413115	-0.077041	1.12102	0.768078	2.51172	0.634129	1.21226	0.878921	1.81106	0.960512	2.26333	1.55876	2.04789	1.12895	2.37295	2.56047	2.38405	1.06212	0.901494	2.1635	-0.248108
																								TBC1D22B	-0.121863	2.24914	1.14926	-0.450084	-1.3474	0.0813396	0.755315	1.46153	1.81599	1.39287	0.687956	0.830255	1.27262	1.06005	2.28244	1.50284	1.40545	1.87578	2.75082	1.88401	1.90111	0.97966	0.230203	2.08406	-1.88897
																								NDUFB4	3.32697	3.73292	2.84439	1.5612	0.943359	1.56071	3.64374	2.91399	3.58087	3.62912	3.81517	2.7761	4.09643	2.92163	4.52362	4.62158	4.01159	3.87774	4.33899	4.55139	4.48382	3.03492	2.98295	4.13677	0.309176
																								SPEN	1.6951	2.87066	2.59359	0.745883	-0.248108	1.21661	1.72509	2.01614	1.123	1.5064	2.1117	2.07553	1.7	1.73292	2.59837	2.9443	2.03879	2.24031	4.5036	3.00791	2.84519	1.83431	1.36177	2.42358	0.521051
																								MYLK	0.411426	0.675364	1.95121	-0.436354	-0.386468	0.815575	0.404903	1.54844	1.44095	1.15445	-0.362158	1.03703	2.86295	0.970854	2.7073	0.619178	1.66721	0.846393	1.29514	0.298658	2.05415	1.44308	0.476122	3.96634	-0.520769
																								ZC3H15	3.13849	3.42988	3.04352	1.40545	0.276199	1.97196	3.51677	3.58496	3.09305	3.19251	2.80178	3.09136	4.06091	3.08457	3.78586	4.40327	4.04736	4.20633	4.47132	4.09153	3.99964	3.7915	3.11753	3.774	1.19156
																								MAP2K4	0.794104	1.89918	1.40599	-0.325539	-0.846843	-0.258425	0.88049	0.831877	1.31557	1.29748	1.77737	1.10769	2.57555	0.783247	2.37016	2.32826	2.09761	1.89918	2.02503	2.12102	1.74157	1.57918	0.896078	1.64386	-1.80088
																								TMEM206	-0.573467	1.92106	1.41738	-0.785875	-0.179515	-0.194295	1.44784	1.31441	1.2345	0.929033	1.21101	0.822118	2.44705	1.15121	1.59646	2.58448	2.42761	2.35021	3.55766	3.22959	0.96643	1.57046	1.45786	1.02998	-0.246395
																								SNAP91	-5.79586	-4.13289	-4.96578	-4.29336	-8.96578	-8.96578	-8.96578	-4.71786	-8.96578	-2.23107	-8.96578	1.53903	-4.87832	-2.73697	-2.94342	-8.96578	-4.08314	-1.21424	-0.0247367	0.629473	-1.93788	-6.38082	-3.79586	-2.48197	-3.8365
																								SLK	2.33942	3.47041	2.82151	1.16736	0.49057	1.48336	2.9953	2.83309	3.21723	2.07176	2.96791	2.26454	3.4359	2.39506	3.21459	3.2561	3.81977	3.40095	3.64651	3.38929	2.96458	3.3584	2.36569	3.28762	0.609755
																								CYB5R4	-0.907793	0.789103	0.365133	-0.586406	-2.53116	-1.01159	0.983313	-0.22095	-0.179515	-0.351074	0.309176	0.996389	0.927517	0.134878	0.737254	1.34085	0.69332	0.871055	2.03245	1.91112	0.928276	0.305679	-0.0664274	0.889863	-1.60823
																								COL17A1	-2.71786	-2.61706	1.93093	-3.662	-8.96578	-0.164884	-2.1976	-3.33643	-0.753896	-3.44222	-4.03505	-1.152	2.9607	-2.68966	-2.8997	-3.12029	-2.21759	-3.64386	-2.06492	-2.12658	0.737254	0.928276	-1.42663	-0.524915	-1.78091
																								GSTO2	-1.64837	0.619178	-2.30045	-4.92139	-1.92687	-2.02327	-0.943416	0.16092	-2.1016	-1.09542	-0.96016	-1.71786	-1.30757	-0.821126	-0.349235	-2.87832	1.07519	-3.1976	-1.82113	0.659925	-1.22095	-2.77596	-4.8365	0.455229	-3.29336
																								SEC61A2	-0.246395	0.745022	-0.0484122	-1.53533	-2.68966	-0.227692	0.910733	-0.0877334	1.05311	-0.592919	-0.330973	-0.713119	0.687956	0.41684	0.687061	1.70664	1.09761	1.15316	1.75745	1.97636	0.0840643	0.209141	-0.946194	1.20477	-1.89432
																								PRKCQ	-1.16165	-1.52284	-1.05889	-4.29336	-2.12029	-0.780909	-0.490051	-1.36959	-1.52284	0.660837	-3.08314	-0.00868224	1.7062	0.801573	-0.390245	0.950842	-0.535332	1.58207	1.65076	-0.0144996	1.12035	-0.671164	-0.0800879	1.77062	-0.905088
																								TLE2	0.202888	2.06005	0.759582	-3.57347	-0.277534	-0.416962	-1.6529	2.04404	1.2756	-1.39593	1.80777	-1.30757	2.18206	-1.31833	1.76596	1.78701	1.38571	-0.841663	0.0440443	-2.24469	1.03914	1.80735	0.593593	1.91953	1.10098
																								ASB1	0.10165	0.108357	0.77989	-1.2863	-2.02915	-0.291592	1.25217	1.34426	0.380729	-0.0174171	-0.00288828	-0.07552	1.28214	-0.0634092	1.36513	1.49313	0.887525	0.453122	1.83996	1.48594	1.70885	0.635987	-0.39973	0.532068	-0.77596
																								FAM107B	1.3173	0.589763	1.63273	0.60027	-1.01159	0.878137	1.50995	1.33171	1.51501	1.39177	0.812293	1.43456	2.2916	1.88284	0.950095	3.2068	1.4756	1.64339	1.58256	2.72181	2.28303	2.40735	1.22157	2.4019	0.201634
																								ME1	1.29983	0.172488	1.12367	1.48543	-2.48197	0.400538	1.45101	0.882839	0.476122	1.1157	-1.53116	2.27352	1.03422	0.881273	1.41088	2.67694	1.78409	2.69176	2.44122	3.05676	1.66494	0.317304	1.40762	2.19566	-1.152
																								TBC1D1	0.92372	1.97893	2.25942	-0.184425	-0.810966	0.861558	1.51046	2.37351	1.78492	2.29013	2.22342	1.20789	2.74868	1.48491	2.14111	2.94486	2.68077	2.80343	3.67288	2.78597	3.74017	1.73725	1.88986	2.95568	0.222805
																								CDK13	1.79452	2.34369	2.43269	1.23143	0.476122	1.16928	1.67672	1.75574	1.88245	1.87931	2.00971	2.26784	2.89045	2.0314	3.2811	3.08644	2.55582	2.81106	4.07005	2.90188	2.52482	2.36036	1.67852	2.48078	0.554834
																								MTHFD2	3.13996	3.78983	2.48362	0.507921	0.606916	1.36905	3.35064	2.8748	2.301	3.44082	4.00306	2.79473	3.40817	2.49134	2.69064	3.99077	3.74233	4.55078	4.42102	4.8971	4.53381	2.58087	2.23603	3.90207	1.17568
																								SLC9A7	1.07245	2.04089	0.482332	0.703987	-0.272297	1.02361	1.71765	1.12829	1.60597	1.79743	-0.0800879	2.3799	2.21878	2.19314	1.614	2.19409	1.60027	1.72683	1.79161	3.86265	1.93433	1.42707	0.827006	0.725959	1.32193
																								FOXJ2	0.291604	0.870266	1.23573	-0.362158	-0.793357	0.217851	0.658097	0.691534	0.7433	1.30743	0.756169	0.259423	1.26484	0.38405	1.73118	2.17153	0.957543	1.45943	1.68032	2.58256	2.35163	1.8508	0.546956	1.94261	-0.258425
																								YBX1	5.61052	7.29281	5.72841	3.91217	4.19771	4.38357	5.94753	6.11865	6.26519	7.47464	6.034	6.86521	6.68783	5.48398	6.34793	7.01428	7.21894	7.38664	7.87111	7.70316	7.56606	6.32961	6.55039	6.98863	4.20899
																								PDE4A	-1.5951	-2.12658	0.393965	-1.49005	-2.13289	-2.38082	-0.659723	-1.38458	-1.18442	-1.90509	-4.08314	0.158337	-0.805913	0.390668	-0.288065	-1.01159	-0.826233	-0.526992	-0.365871	-0.899695	-0.351074	-0.894322	-1.79586	0.237564	-1.12658
																								PPP2R5A	2.26364	3.16446	3.1117	1.02432	0.342555	1.27381	2.17919	2.92353	3.45983	2.41846	2.38654	2.09592	3.76065	2.461	2.96791	3.38502	4.04387	4.58051	5.07116	3.76998	2.53232	2.4939	2.5787	2.31034	0.77905
																								CTNNA2	2.57797	-4.71786	-6.15843	-0.673463	-8.96578	-5.57347	-8.96578	-8.96578	-5.87832	-8.96578	-4.87832	-8.96578	-6.64386	-8.96578	-6.50635	-8.96578	-6.26534	-8.96578	-3.662	-8.96578	-6.26534	-8.96578	-8.96578	-8.96578	-5.96578
																								ELAVL1	0.977463	2.419	2.00216	0.0962619	-0.477944	0.528071	1.2345	1.70177	1.8168	1.27917	1.76299	1.3488	2.23603	1.91648	2.56023	2.59574	2.40245	2.19566	3.00988	3.17792	2.36765	2.54992	1.34596	2.64293	0.172488
																								TIE1	0.415759	-0.710756	0.973795	-1.39973	-2.46594	-0.808437	0.0908534	0.00863031	0.0342157	-1.57777	-0.988504	-0.413115	1.75916	-0.356606	-0.72261	-0.320126	0.925999	0.599318	1.39506	-0.910502	-0.334607	-0.42082	0.0243197	0.171207	-2.02915
																								DIP2B	1.28865	3.54251	2.10199	0.309176	-0.0969617	0.809003	2.59359	2.28777	1.60407	1.40218	2.40136	1.37573	2.36485	1.50335	3.47314	3.14942	2.94111	2.30012	2.49748	2.5673	2.73747	2.03281	1.2762	2.81496	-0.22095
																								SMARCD1	1.06764	2.22836	1.76511	0.117695	-0.440263	-0.104697	1.5758	1.37796	1.15381	0.896853	2.27023	1.86592	2.43376	1.59884	2.15607	2.23389	2.31383	1.45049	2.40871	2.42008	2.09896	1.81106	0.744161	1.81352	0.325386
																								KDM4A	1.75788	2.93584	2.28688	0.311503	0.115033	1.65076	2.54374	1.92029	2.26664	3.85499	2.44414	3.14828	2.83086	1.2228	2.96033	3.40613	3.19692	3.48967	3.97829	2.92714	3.01078	2.03527	1.82171	2.89181	0.800745
																								NFYC	0.795767	2.06798	1.09896	-0.394032	-1.13606	0.290424	1.03492	1.62152	1.38294	3.5828	1.26544	1.57434	1.72814	0.696884	2.03914	2.30889	1.86315	1.4163	2.86967	2.01185	2.30159	1.25459	0.561693	1.61495	-0.632629
																								ZMYND12	-0.706041	-1.52699	-3.38082	-3.699	-3.85726	-8.96578	-1.42275	-3.1078	-2.52284	-1.63039	-0.380822	-2.53952	-0.392137	-2.13924	-3.662	-1.5649	-1.47794	-2.41889	-0.33825	-1.01742	-0.805913	-1.79086	-2.61706	-0.298673	-2.64386
																								SLC9A3	-4.50635	-4.87832	-0.332789	-8.96578	-8.96578	-3.13289	-4.57347	0.0071955	-2.86775	-1.97143	-4.4112	-8.96578	-1.2863	-4.47393	-3.01159	-3.07097	-1.23447	-0.514573	-0.166503	-4.15843	-3.85726	-1.54793	-2.95456	-3.22432	-2.9885
																								NGEF	-1.45403	2.76553	-1.67116	-1.2109	-8.96578	-0.790859	0.674461	0.702214	-1.03505	-3.30757	-1.71786	-2.4112	-1.55216	-2.9105	1.3978	1.70221	-0.110916	-0.657445	1.62714	-0.671164	-0.046921	-2.87832	-3.29336	0.137504	-4.32193
																								ASPM	0.238787	2.92315	1.84519	-2.20423	-0.524915	0.659925	1.78073	3.08151	3.12895	0.980391	2.45733	2.42062	1.72683	1.98805	2.60526	4.17433	2.96144	3.16044	4.82043	4.35994	3.71348	1.73031	1.8524	3.68021	-0.516636
																								CD84	1.5656	1.16414	0.92448	0.353888	-0.979942	0.367371	2.38294	1.01364	0.134878	1.55287	-0.456009	1.9771	2.47768	1.95866	1.51854	2.87066	1.91112	2.64754	2.06316	2.36793	2.37351	1.20101	1.63134	0.778209	-0.195946
																								ELOVL1	3.13865	3.90862	2.68212	1.26604	0.299831	1.83309	3.51261	2.91648	3.43949	4.26739	1.88518	3.11919	3.86176	2.38294	3.51362	4.23151	4.10844	4.62029	4.54591	4.10969	3.41129	3.19755	2.47015	3.95382	0.513996
																								SPI1	1.20477	1.488	1.22527	-0.155213	-0.773491	0.823749	2.26364	1.06281	0.88049	1.70133	-0.535332	2.31586	2.57362	2.80281	2.17281	2.80199	1.53953	2.79348	3.05172	2.20257	2.62223	1.63599	0.97306	1.42492	2.26544
																								ZNRD1	-0.384584	-0.226004	-0.171368	-1.63487	-1.43051	-0.720232	0.0703893	-0.459973	-0.461959	-0.436354	0.176323	-0.547932	1.25157	0.117695	1.52105	1.04684	1.3202	1.34426	1.419	0.824564	0.557778	-0.172994	0.582074	0.744161	-0.448115
																								MPPED2	-3.73697	-0.0709665	-1.82623	-3.60823	-5.79586	-4.68038	-4.53952	1.36401	-4.01159	-4.53952	-2.52284	-1.2723	-2.662	-5.05889	-4.57347	-8.96578	-3.05889	-8.96578	-2.67116	-0.997117	-1.12343	-5.71786	-2.51457	0.344828	-4.53952
																								CLDN18	-2.9885	-2.02915	-0.450084	-3.52284	-3.09542	-3.60823	-2.05289	-0.761213	-1.93236	-5.05889	-8.96578	-2.13924	-2.50635	-1.96016	-1.09542	-1.09542	-1.9771	-3.23786	-0.00288828	-5.64386	-0.744197	-1.9105	-2.699	-0.481969	-3.04692
																								ZBTB11	1.33514	1.61636	1.80859	-0.0306192	-1.09234	0.130931	1.64201	1.6173	1.35106	1.82782	1.86987	0.949348	2.36373	1.23266	2.55065	2.5724	2.10702	1.84479	2.40108	2.25459	2.78325	1.18269	1.23389	2.31499	-1.12658
																								ATXN3	0.115033	1.7476	1.72378	-0.694321	-1.05289	0.124328	0.479231	1.44943	0.314986	0.420078	0.685267	0.351628	1.46728	0.435095	1.81065	1.426	1.37629	1.04893	1.53506	1.01436	1.3835	0.794104	1.12829	2.09963	1.12631
																								GOLGA5	2.46754	2.92486	3.38364	1.78031	0.725959	1.0552	2.5924	3.14942	2.68616	2.48259	2.918	2.909	3.36653	2.86592	3.79088	3.75884	2.6722	2.89375	3.25399	3.68952	2.59979	2.51979	2.22589	3.55336	0.799087
																								FGFR2	-2.94342	1.01293	-0.436354	-1.57347	-1.73216	-0.281036	-3.699	3.43095	1.24732	1.1003	0.630405	-0.698998	1.50691	-0.336428	2.29983	0.550901	2.07348	-0.295128	3.50487	2.39671	2.5477	0.648926	-1.89432	0.88049	-1.36587
																								LRRC40	1.08406	3.50856	1.64893	-0.286304	-0.552156	-0.0908029	1.8508	1.47353	2.01828	0.598365	2.5477	1.66903	2.66767	1.488	2.4225	3.10518	2.84398	2.94673	3.8487	3.29675	1.8801	2.37934	1.8496	2.104	-0.92139
																								ISOC1	2.35219	2.4444	0.748461	0.0635029	-1.68038	0.852798	2.3048	1.31615	1.76723	2.02751	2.22651	1.543	1.89647	0.285698	2.58761	2.62363	2.84117	2.45759	3.52695	2.67491	3.67627	1.95903	0.978928	2.15316	-1.0499
																								EML1	-0.302226	-2.45799	1.08882	-1.074	-0.878321	-1.34373	-0.142417	0.227741	0.243669	-1.71312	-0.816037	-0.239566	0.744161	-1.35107	1.12035	-1.58208	0.526069	-0.0144996	-0.498179	-2.45008	-0.24127	-0.698998	0.0285692	0.455229	-1.72738
																								TRMT11	0.541019	2.54498	2.64501	-0.293359	-0.828793	0.444667	1.72334	1.84439	1.82375	1.10434	2.40708	2.38709	2.51324	1.77568	2.9581	2.38156	2.55213	1.98586	2.78136	4.68885	2.41819	1.53257	1.20789	3.59634	-0.274041
																								THUMPD1	3.08797	2.74179	2.24184	1.56218	-0.21424	1.15056	2.63715	2.32711	2.44281	2.02041	2.59383	1.98987	3.41021	2.74889	3.62035	3.26333	3.29249	2.976	3.12035	4.0798	2.90053	2.66585	2.34142	2.61282	-0.537424
																								MSANTD3	0.501821	1.51501	1.89918	0.0551957	-0.490051	-0.0291463	1.36793	2.03386	1.84197	0.910733	0.944858	2.32251	1.71149	2.14241	2.29514	2.35135	2.34113	2.26933	2.75425	3.39753	2.3202	0.686164	0.598365	2.18872	-1.39214
																								KIF26A	-1.0862	-3.14561	0.54893	-3.73697	-3.15843	-1.7084	-2.26534	-1.03209	-1.92687	-0.194295	0.275007	-2.94342	0.254594	-3.17137	0.986957	-2.45008	-0.397828	-1.04394	0.881273	-3.27928	-0.428566	-1.94898	-1.2969	2.14861	-2.152
																								ATG2B	0.621056	0.936591	1.97343	0.0313952	-0.284546	0.549916	1.31615	1.27381	0.23634	0.596458	0.991318	1.34369	1.68212	0.646163	1.99711	1.7966	1.34142	1.27739	1.80571	1.57966	1.49262	0.942608	1.29924	1.8675	-1.37333
																								ARFGEF1	2.77041	3.34667	2.44758	0.811471	0.328836	1.50843	2.47845	2.80962	1.79119	2.82395	2.29484	1.66038	2.77421	1.97306	3.65512	3.44599	3.24808	3.88801	4.47962	3.8536	3.45773	2.85559	1.918	2.7461	-0.302226
																								ACSM2B	-6.05889	-8.96578	-8.96578	-8.96578	-8.96578	-8.96578	-8.96578	-8.96578	-8.96578	-8.96578	-8.96578	-8.96578	-6.79586	-8.96578	-8.96578	-8.96578	-6.38082	-8.96578	-8.96578	-6.79586	-8.96578	-8.96578	-6.05889	-8.96578	-5.1078
																								ZFAT	-0.571322	0.835924	0.391768	-0.965784	-2.87832	-1.0499	1.64432	-0.199255	-0.516636	-0.236164	-0.26708	-0.340075	0.706641	0.895303	1.04754	2.29308	0.835116	0.286881	1.07451	1.42223	1.02006	0.753605	-0.21927	0.478195	-1.12029
																								MTFR1	2.52607	2.338	1.07929	-0.384584	-1.02915	0.226509	1.69243	1.87971	0.961994	2.87657	2.10936	0.189034	1.9486	1.10501	2.35952	2.28185	2.69488	4.07425	3.31484	3.58832	3.07776	2.17345	1.00935	2.07758	0.153157
																								STAG3	-2.22432	-0.518701	-0.467932	-2.67116	-3.81604	-2.05289	-1.73697	0.414677	1.31383	-2.59946	-0.68966	-1.0499	-0.552156	-1.64837	-1.0499	0.773996	1.40163	-1.68966	0.668119	-1.50635	-0.951764	-2.58208	-3.17137	-2.18442	-2.2863
																								FECH	1.66539	1.15898	1.11303	-0.639355	-1.42663	-0.41889	1.96125	0.885184	1.32077	0.45628	0.647084	1.53257	2.30626	1.69064	2.46048	2.40327	1.9313	2.42841	1.71896	2.37657	1.45418	1.65992	1.98295	1.62387	-0.935117
																								MYO9A	0.605968	1.98404	1.74631	-0.446148	-0.873027	0.608809	0.563646	1.11036	1.04474	0.696884	0.244887	0.230203	1.53903	0.312665	2.07827	2.09457	2.03914	1.76977	2.15023	1.54498	2.46806	0.9855	0.543001	2.60834	-0.734563
																								DDX3Y	-8.96578	-8.96578	-8.96578	-8.96578	-8.96578	-8.96578	-8.96578	-8.96578	-8.96578	-8.96578	-8.96578	-8.96578	-6.26534	-8.96578	-6.05889	-6.15843	-8.96578	-8.96578	-6.79586	-8.96578	-8.96578	-8.96578	-8.96578	-5.87832	-8.96578
																								PFKP	1.4916	3.67265	2.87617	2.00899	1.07108	1.55385	2.54498	3.72465	1.68212	3.08916	1.77104	1.96495	2.25942	2.53655	3.49262	4.53475	4.17943	4.34291	4.33443	3.39999	3.77968	1.12961	1.8335	4.67135	2.15737
																								IDI1	3.57204	2.14633	2.28214	2.87637	-1.1078	1.14926	2.60644	1.3505	2.50106	2.93187	2.51349	1.80735	2.83572	2.41711	3.55102	3.5673	4.16294	3.51349	3.61518	4.81977	3.6565	3.28629	2.49211	4.81711	0.919149
																								SP100	1.42169	2.31121	2.51753	-0.558517	-0.833927	1.30568	2.25972	1.3471	0.978928	1.34426	-0.186065	2.14241	2.54918	2.43403	1.88869	3.49965	1.67852	2.49031	2.50818	2.60621	2.24184	1.461	1.15186	1.65901	-0.0740006
																								KLF6	1.96532	5.06764	3.3591	0.90381	0.181421	1.55139	2.25096	3.26739	2.79701	3.13225	1.42385	2.33771	2.85459	2.99783	3.96125	3.4907	3.02839	3.03773	5.03738	3.86225	3.19849	3.29704	2.21164	4.1292	1.43669
																								PPAP2A	1.60075	1.02077	2.64616	0.00863031	0.0717627	0.145351	1.17696	1.53605	1.33342	1.1157	0.948601	0.995665	3.46597	1.19156	1.79535	1.63599	3.40122	1.98696	1.81435	0.970117	2.34312	2.2163	1.9895	0.699552	-0.520769
																								NEO1	1.48697	1.72988	2.10903	-0.586406	0.209141	0.16092	-0.00868224	0.992043	1.461	0.716332	1.38128	0.727703	1.62807	0.16221	2.31615	-1.12973	1.9222	2.45049	1.67852	-2.07097	2.37379	-0.184425	1.55041	1.62246	-0.415037
																								TRAM1	4.53088	4.49946	3.74082	1.95494	1.8127	1.99386	4.22165	4.32869	3.7041	4.2727	3.37879	4.2194	4.72721	3.32395	5.11882	4.98254	4.65375	5.51194	5.19751	5.5306	4.85375	4.73091	3.78367	4.50545	1.73118
																								PHKA1	0.0565835	1.47093	0.0384362	0.159629	-2.80591	-0.459973	0.57628	1.63366	0.443607	0.742437	1.49518	-0.373327	0.155749	0.970854	1.33171	2.8125	0.663572	0.892197	2.02715	1.38405	1.55974	1.43349	-0.483985	0.24732	-1.30401
																								TNFRSF1A	2.1564	2.44361	2.8986	0.956057	0.666302	1.614	2.36905	2.35332	2.73509	2.47794	0.982583	2.76043	3.57555	2.45154	3.38087	3.56779	3.05259	3.52832	3.73162	4.32416	3.13274	3.71194	1.82782	3.06108	1.54696
																								CACNB1	-1.85726	-0.793357	-0.650635	-1.486	-3.22432	-1.89432	-1.59946	0.128293	-0.0218044	-1.82113	-8.96578	-0.360305	-0.134477	-0.475936	0.312665	-1.67116	0.950095	-0.943416	1.86473	-0.409278	-0.316528	-1.96016	-1.08314	0.298658	-2.59946
																								EVI5	-0.1976	1.68122	1.32366	-0.444184	-1.12973	0.0551957	1.31383	0.7433	1.13356	0.738984	0.690641	1.05658	1.49108	0.617298	1.90574	1.62199	1.26724	1.29337	2.65191	1.7031	1.01221	0.961994	0.225275	1.28983	-0.685014
																								STOML1	-1.56918	-0.628162	-0.968605	-3.1976	-4.35107	-2.1078	-0.816037	-1.01742	-1.79586	-0.28279	-0.988504	-1.53116	-0.300448	-0.826233	-0.545824	0.296311	0.0071955	0.511974	0.464668	0.612588	-0.356606	-1.23786	-1.60384	-0.0785637	-1.63487
																								PKM	3.86463	5.51706	4.65884	3.5022	2.24245	3.46624	4.32027	4.55397	4.29704	4.49108	5.23389	4.13881	4.89608	4.48665	5.19649	5.83532	5.61138	5.9584	5.22099	5.89096	6.18614	4.40803	3.83097	6.13941	3.56181
																								DHX29	2.37823	1.50437	1.96901	0.402722	-0.107803	0.465713	2.06281	1.44095	1.82579	2.176	1.76638	1.4526	2.69977	2.03808	2.78785	3.29028	3.38515	3.00342	3.7148	2.39424	3.01114	2.27381	1.67084	2.50182	-0.248108
																								DNTTIP2	1.43136	3.10953	1.65306	-0.147202	-0.136062	0.54893	2.21661	1.22404	2.70819	1.8516	1.8472	2.39753	2.62316	2.01221	2.60644	2.77547	2.47742	3.03263	3.51715	3.87371	1.83956	2.31846	1.46205	2.16704	0.051024
																								METTL22	-0.0923402	-1.41504	0.261832	-1.13606	-1.99424	-1.0145	-0.15682	0.111031	0.506907	-0.597278	0.368489	-0.0528949	0.712816	0.308011	1.0545	0.151859	0.895303	-0.386468	1.1903	1.14731	0.263034	0.225275	-0.526992	0.525067	-1.66658
																								TP53BP1	1.22466	2.2397	2.09795	1.09761	0.0854247	0.863146	1.73596	1.88518	2.19566	1.38736	2.15186	1.52105	2.498	1.46415	2.98222	3.03316	2.49339	2.0115	3.08457	2.10702	2.60621	1.93885	1.80694	2.37657	0.475085
																								TRO	-2.32193	0.125651	-0.163268	-1.50635	-1.5649	-2.39593	-0.985645	0.784085	-0.332789	-4.8365	0.663572	-1.83136	1.20038	-1.23107	0.795767	-2.76611	1.21412	-1.22769	-0.422752	-1.63039	0.878921	-1.23107	-0.724993	-0.0816138	-1.84166
																								RRP15	-0.424688	1.59311	1.26364	-0.96016	-1.05889	-1.82113	0.0745054	1.19535	0.876566	-0.107803	0.993493	-0.139236	1.5612	0.822118	1.30159	2.2759	2.301	1.65352	3.46127	2.26694	0.554834	1.00288	0.697774	0.226509	-1.02915
																								RHOA	5.03677	5.46045	5.30111	3.21568	3.09727	3.53531	5.07968	4.68089	5.19535	5.05671	4.69326	4.7551	6.21688	5.24188	6.71624	6.29974	6.13711	5.86334	6.47648	6.10304	5.95168	5.39039	5.08797	5.91717	4.09102
																								DHX8	0.728574	2.22157	1.51046	-0.168123	-0.940645	0.686164	1.88049	1.65855	1.55336	0.929033	1.92865	1.42653	2.40054	1.86354	2.43909	2.41088	2.371	1.98331	3.43429	2.51374	2.06729	1.19409	1.22527	2.28806	-0.224317
																								PRKCZ	-0.753896	-0.327348	-0.251539	-2.32916	-2.6529	-1.77596	-1.12343	-0.659723	-1.74178	-1.37333	0.596458	-1.53116	-0.382702	-2.23786	0.0579701	0.666302	-0.630394	0.206643	1.74459	-0.473931	-0.32916	-1.23107	-1.53952	0.92372	-1.93788
																								ZFY	-5.57347	-8.96578	-8.96578	-8.96578	-8.96578	-8.96578	-8.96578	-8.96578	-8.96578	-8.96578	-8.96578	-8.96578	-8.96578	-8.96578	-6.05889	-8.96578	-8.96578	-8.96578	-8.96578	-6.26534	-8.96578	-6.15843	-8.96578	-8.96578	-5.64386
																								IARS2	3.11587	4.1469	4.19527	1.66266	1.57628	1.83107	3.6597	3.6534	3.78879	3.57434	4.24397	3.10484	4.50278	4.07605	4.37532	5.40783	4.82929	5.5022	6.12023	4.90828	3.26978	4.14755	4.00171	5.93043	1.47716
																								SYT1	-4.71786	-6.05889	-2.24469	-3.68038	-1.25154	-3.75633	-2.33643	-2.21759	-2.50635	-2.9771	-2.8365	-0.603841	-1.32916	-2.38082	-1.9105	-5.32193	-4.44222	-4.96578	-0.277534	-1.03209	-3.75633	-3.03505	-3.44222	-1.78588	-3.2109
																								NAV3	-2.42663	-4.29336	-0.643856	-2.35107	-2.88897	-2.67116	-4.57347	-1.87303	-0.706041	-4.96578	-2.18442	-2.08314	-0.123434	-2.23786	-1.20756	-2.68966	-1.36587	-1.9105	-2.17137	-3.85726	-1.8997	-1.71312	-1.50226	-1.81604	-3.4112
																								IDH3G	2.33771	1.93621	2.64339	0.803227	0.744161	1.12035	3.10148	2.10936	1.81311	1.97085	2.58087	2.6457	2.63227	2.2969	2.82293	3.57978	2.39944	3.00953	3.2857	3.42921	2.60621	1.86116	1.19724	2.00935	0.324235
																								ROGDI	1.27739	1.01078	1.52807	0.138814	-0.905088	0.0538064	0.90458	1.02574	0.922959	0.680774	1.36233	1.00935	1.63087	1.26243	1.60834	1.35163	1.4351	1.41738	2.39232	2.2228	0.745883	1.10836	-0.302226	1.89414	-1.06794
																								PDZD4	-2.16488	-0.277534	-0.473931	-8.96578	-2.85726	-2.78588	-1.77103	-0.715486	-2.78588	-5.2109	-3.49005	-1.42275	-0.148801	-2.55639	-0.140826	-2.14561	-1.5649	-3.4112	0.276199	-3.23786	-0.013043	-2.9771	-2.1976	-1.00578	-2.41889
																								ATP2B3	-8.96578	-5.32193	-3.8365	-8.96578	-8.96578	-4.57347	-5.96578	-4.29336	-8.96578	-8.96578	-8.96578	-4.92139	-6.64386	-8.96578	-4.87832	-8.96578	-8.96578	-8.96578	-4.92139	-6.64386	-5.26534	-6.50635	-8.96578	-8.96578	-5.01159
																								ROCK1	1.74846	3.2944	2.69019	0.37629	-0.169745	1.22095	2.2299	2.28422	2.58832	1.7941	1.93885	1.8524	3.04369	2.848	3.19503	3.07656	2.58664	2.46702	2.91839	2.9381	3.47067	2.51602	2.21537	3.1585	0.626673
																								CBFB	1.60928	4.18237	2.59359	0.973795	-0.448115	1.71282	2.71545	2.9092	2.44467	1.83754	3.30217	2.58352	3.20852	2.44784	3.52695	3.55115	3.41927	3.82222	4.15842	4.58526	3.93847	3.16672	2.63715	2.3553	0.741575
																								PDK3	0.396159	0.790772	1.3202	-0.0892673	-0.153607	0.503858	0.996389	3.2944	2.22188	0.441483	1.50589	1.3584	3.16527	1.86711	0.709291	2.30042	3.95541	1.62293	1.25822	3.5758	3.43483	2.28125	2.81742	1.7277	-0.204233
																								HYAL2	1.10635	1.00648	1.59979	-1.16488	-0.384584	-0.249822	1.19472	0.511974	0.967906	0.639695	0.891419	1.0895	2.76744	0.853597	2.81394	2.61212	2.54498	2.00468	2.24671	2.41954	1.7	1.01863	1.39451	1.95791	-0.579922
																								HDAC4	-0.354759	0.133564	0.556797	-1.50635	-2.152	-0.0954196	0.0129262	0.852798	-0.0262051	-0.354759	-1.08009	-0.741783	0.499782	-0.625934	0.0579701	1.23205	0.975263	0.495695	2.02822	1.21475	1.30859	0.104337	-0.883635	0.266637	-1.14242
																								RASSF1	1.51602	1.81517	1.77905	-0.195946	-0.902389	0.827819	1.34653	1.35502	0.899176	1.24853	0.175045	1.0115	2.65695	1.54151	2.79764	2.38543	2.31063	1.93282	2.62667	2.67378	2.12334	1.24793	1.41414	2.04509	0.78157
																								FGFR3	-1.98279	-2.67116	3.83501	-4.8365	-2	-3.92139	0.839153	0.728574	3.48427	-4.35107	1.69911	-0.358454	-0.347399	-2.47393	0.194087	2.87125	0.85997	-0.751465	2.55508	-1.71786	-0.436354	-2.46594	-0.384584	2.46467	-3.04692
																								IFI35	1.15834	2.24031	2.2461	-3.53952	-0.703689	0.761285	2.41468	1.25338	0.849599	1.91418	0.930548	2.87243	2.98185	3.53692	2.26784	4.24268	1.58448	2.8518	3.76246	3.25354	2.60051	1.29572	1.38073	1.70841	2.28214
																								HEATR6	0.413594	2.06488	1.1117	-1.68038	-1.42275	-0.0262051	1.24975	1.34142	-0.0908029	-0.236164	1.18015	0.397255	1.63645	1.42546	1.80612	2.43883	1.83431	0.696884	2.67559	0.945608	1.68392	0.74932	0.937344	2.50259	-2.57347
																								COASY	0.863938	2.60027	1.07929	-0.768568	-1.03505	0.695103	1.04124	1.53605	0.965692	0.906121	2.1398	1.37072	1.88596	1.47405	2.14176	2.23358	1.4916	0.986957	3.66437	1.97012	2.73422	1.25278	0.900722	1.75275	0.938098
																								PLEKHH3	0.624803	2.03879	1.80694	-0.139236	-0.354759	0.204141	0.120352	1.40762	1.17441	-0.450084	0.756169	-0.179515	2.13718	-0.192645	2.41603	0.797428	2.0268	1.35727	3.11919	1.338	2.4019	0.989139	0.441483	1.72247	0.273814
																								MEF2A	1.38405	2.35106	2.55925	0.349365	0.077243	1.82089	1.97233	2.61164	1.46676	1.57966	0.699552	2.09457	2.698	2.39451	2.55115	2.58904	2.78388	2.78848	3.05953	3.26213	3.64293	1.65076	1.5724	3.75521	-0.659723
																								OTUD5	2.0018	2.57846	2.4079	0.0214797	0.39835	1.25822	2.73031	2.14698	2.14568	2.57459	2.03245	2.30568	3.05155	2.30305	3.19928	3.1564	2.48491	2.8484	3.07553	3.73639	2.64639	2.19503	1.82904	2.34908	1.69332
																								TFE3	1.17568	1.45154	2.28303	0.507921	-0.177882	0.499782	1.61353	1.33685	1.69377	1.92903	1.00072	1.97636	2.26784	1.86275	2.35276	2.59288	1.88284	2.62737	3.05693	2.90574	2.54646	1.82579	1.10501	1.77905	0.615416
																								TBC1D25	-0.650635	0.0827026	0.649845	-1.64386	-3.79586	-1.14561	0.0731347	-0.595097	0.336855	0.298658	0.0621217	0.513996	0.393965	-0.384584	0.763836	0.678973	0.194087	0.389567	1.49467	1.30743	0.974529	0.173767	-0.286304	0.260628	-0.128156
																								ACSL4	1.02857	1.35952	2.336	0.178874	-0.15682	0.796598	2.34596	1.69153	2.43936	2.40599	-0.236164	2.76043	3.06884	2.49237	2.45418	3.01507	3.1784	3.22897	3.73779	3.63749	3.01935	3.06678	2.41332	2.53182	-0.316528
																								INPP5A	0.888305	1.79494	1.2552	-0.131313	-0.524915	-0.369595	0.336855	0.493647	1.17951	0.730314	0.210389	0.477159	2.01685	0.353888	1.78827	1.19849	2.03668	1.58015	2.09559	2.49262	1.1137	1.30276	0.255803	1.49262	-0.590745
																								GPKOW	1.26123	2.20351	1.78869	0.446786	-0.349235	0.553852	1.99095	1.90188	2.41765	2.61424	2.11636	1.63877	2.8801	2.48414	2.60265	3.03931	2.32222	2.81311	3.26333	3.82253	2.55974	1.79826	1.49723	2.57192	1.83794
																								GRIPAP1	0.830255	1.73335	1.70354	-0.289827	0.0299829	0.906121	1.6107	0.903038	0.951588	1.50538	1.42921	1.96828	2.03281	1.67265	1.95271	2.36877	1.60265	1.18206	2.64685	2.9607	2.04998	0.814755	0.879706	1.27501	1.07451
																								FTSJ1	1.70399	2.53556	2.35191	-0.112475	0.629473	0.539035	2.42626	1.96236	1.90843	2.24458	1.82782	1.89297	2.78848	1.86156	2.97269	3.80972	2.70332	2.84398	2.86295	3.93979	3.01792	2.19472	1.63041	2.17792	1.00504
																								PRR11	-0.736966	2.50233	-0.323733	-3.59074	-2.4344	-0.21927	1.301	1.29924	1.40381	1.09828	1.4844	1.77315	1.00935	0.964953	1.89763	1.47975	1.96901	1.31383	3.66118	2.84659	2.9644	1.40436	0.227741	2.1375	0.75873
																								REEP1	-0.195946	-0.251539	-1.49411	-8.96578	-2.32916	-3.47393	-3.92139	-3.79586	-2.80591	0.674461	0.68437	-3.4112	-1.04394	-4.4112	-0.946194	-2.68966	-0.897006	-3.12029	1.54745	-2.78588	-1.14242	-3.07097	-1.47794	-1.49818	-5.50635
																								ATP11A	-0.227692	3.77136	2.04614	-0.710756	-0.902389	0.913799	0.941858	0.648005	3.56694	0.132248	5.19602	1.1635	0.769772	0.635987	1.60265	2.0229	1.21226	1.89879	4.01507	2.91073	2.65053	1.30568	1.13685	3.15235	-0.176251
																								POLR1A	1.07587	2.12763	1.68751	0.104337	-0.311148	0.319618	1.37518	1.20977	1.36905	2.1606	0.763836	1.62106	1.92029	1.71282	2.32654	2.17217	2.07587	1.88401	3.35403	2.28688	2.15963	1.45891	1.00432	1.88675	0.0186342
																								LAPTM4A	4.58544	4.7171	5.05467	3.61353	3.14828	2.71061	4.67401	5.1591	5.31252	3.76426	3.57664	3.88596	5.82505	3.96993	6.64839	5.84536	5.58904	6.33387	5.32937	5.8761	5.10287	5.80155	4.70565	5.91772	1.89879
																								TTC7A	0.237564	2.71017	1.2394	-0.407364	0.00288251	1.12234	1.88792	1.41738	0.912267	1.8484	0.210389	1.62854	2.07451	1.32654	3.46441	2.37434	1.54745	1.5888	3.06264	1.76977	2.39589	1.26963	0.72334	1.44679	0.751892
																								IP6K2	1.98477	2.34341	1.93168	-0.199255	-0.407364	0.249749	1.68751	1.49825	1.82579	1.44837	1.83794	1.50437	3.104	1.90304	3.39931	2.82985	3.07605	1.9631	2.73292	2.51803	2.61894	1.75446	1.69109	1.7137	0.679874
																								STON1-GTF2A1L	-8.96578	-8.96578	-4.35107	-8.96578	-4.8365	-8.96578	-5.2109	-5.05889	-8.96578	-8.96578	-8.96578	-8.96578	-4.8365	-8.96578	-4.64386	-8.96578	-8.96578	-5.38082	-4.1078	-8.96578	-8.96578	-3.44222	-8.96578	-5.44222	-5.2109
																								SRBD1	1.65627	1.94373	1.24853	-0.440263	-0.971431	-0.231075	1.33628	0.776525	0.954569	0.830255	1.25761	1.06488	2.57362	1.18269	1.48954	1.71589	1.53257	1.74459	2.06247	1.83228	1.98514	1.21039	1.00935	1.54102	-1.03801
																								CYFIP1	3.05485	3.12664	2.51702	1.76553	0.550901	1.26063	2.92277	2.79056	2.73487	2.49978	2.19346	2.60407	3.21785	2.84157	3.43656	3.30641	3.06402	3.42129	3.66152	2.88869	3.20774	2.62012	2.23082	3.63831	0.681674
																								KIF2A	1.4547	2.03034	1.77146	-0.013043	-0.586406	1.61777	2.0054	1.24489	1.77863	2.26213	2.29013	1.95159	2.95829	1.98659	3.41373	2.94223	3.18713	2.64777	3.72028	2.28274	2.80612	2.12895	1.76723	2.6638	0.204141
																								RASGRP2	-1.93788	-1.14242	0.190299	-4.15843	-3.32193	1.02928	-0.894322	-1.87832	-2	-0.828793	-2.96578	-2.13924	2.11237	-0.703689	1.09085	-0.590745	-0.332789	0.108357	-0.253257	0.348232	0.867106	-2.17137	0.539035	-1.13289	-0.176251
																								PSME4	2.72596	4.62182	3.17983	1.99458	0.617298	1.63413	2.58592	2.59622	3.71105	2.07416	2.27202	2.92922	3.30976	3.01221	3.30641	3.7062	3.36093	3.58676	4.58706	4.12027	3.60431	3.92752	1.74588	3.25293	0.327687
																								IFT80	-0.382702	1.05797	0.334568	-1.82113	-2.1078	-0.793357	-0.184425	1.02645	0.369606	0.43189	0.810649	0.639695	1.33457	-0.263612	1.61259	1.0321	1.01436	-0.246395	2.07108	1.72814	1.90265	-0.268817	0.136191	1.33113	-2.48197
																								SIRT2	1.10367	1.52005	1.56852	-1.61264	-2.35845	-0.0740006	0.997834	0.914565	0.729444	1.12961	1.42008	0.351628	1.9486	0.468844	1.44837	1.82171	1.82538	1.74545	2.10434	2.28688	1.58592	1.3846	1.13422	0.928276	0.202888
																								ERLEC1	3.63343	5.10861	2.77758	1.78827	0.946357	1.46676	4.16936	2.89801	2.89666	3.40136	3.27917	3.74696	4.41846	3.1035	4.02343	4.42647	3.9737	3.75275	3.99413	3.78052	3.69142	3.80095	3.02839	3.60514	1.59694
																								PPP2R5B	0.212881	1.6581	1.87814	-0.512514	-1.89432	-1.08314	1.12499	0.626673	0.939603	0.116365	0.105678	0.574344	2.02715	0.664483	2.64824	1.84398	2.02148	1.41738	2.26813	2.00504	1.2461	1.15963	0.537048	1.1776	-0.60165
																								PYGM	-5.32193	-1.62149	-2.9771	-8.96578	-5.05889	-4.96578	-2.82623	-1.38458	-5.32193	-3.81604	-2.68038	-2.72738	-0.823677	-3	-2.26534	-3.1078	-3.07097	-4.60823	-1.44222	-3.1976	-1.44222	-4.96578	-2.79586	-2.6529	-8.96578
																								PAGE1	-8.96578	-8.96578	-8.96578	-8.96578	-8.96578	-8.96578	-8.96578	-8.96578	-8.96578	-8.96578	-8.96578	-8.96578	-8.96578	-8.96578	-8.96578	-8.96578	-8.96578	-8.96578	-8.96578	-8.96578	-8.96578	-8.96578	-8.96578	-8.96578	-8.96578
																								PITX1	-1.14242	1.67672	0.186501	-2.79586	-8.96578	-0.761213	1.9115	0.422233	-0.145605	0.597412	-1.59074	-0.997117	-1.07097	-0.426625	2.51299	2.54201	1.43082	2.07108	-1.82623	2.30451	1.06281	1.02503	-0.232769	1.52707	-1.73697
																								TRPC7	-4.87832	-8.96578	-8.96578	-8.96578	-8.96578	-8.96578	-8.96578	-8.96578	-8.96578	-8.96578	-8.96578	-8.96578	-8.96578	-8.96578	-5.38082	-8.96578	-8.96578	-8.96578	-8.96578	-8.96578	-8.96578	-5.50635	-8.96578	-8.96578	-8.96578
																								MAST4	0.210389	-0.426625	0.77989	-0.91866	-2.8997	-0.943416	0.704872	-0.512514	0.334568	-0.0409718	-0.736966	-0.362158	0.559737	0.149259	-0.231075	1.68482	-0.242977	-0.318326	0.0551957	-0.56918	0.421156	1.52857	-0.450084	-0.281036	-1.11404
																								GPR116	1.63877	0.997834	2.36933	-0.407364	-0.564905	-0.112475	1.42223	1.89103	1.91877	0.0271541	0.283329	-0.013043	2.41441	0.960512	2.47379	1.50995	2.2762	2.60928	2.46127	1.25459	1.83309	1.29807	1.0072	1.7891	-1.5951
																								SDK2	-3.1078	-4.92139	-1.9771	-5.1078	-3.45799	-3.60823	-3.8365	-1.30401	0.912267	-2.15843	-3.15843	0.328836	-1.60823	-4.53952	-1.74662	-3.96578	0.690641	-2.30045	-1.36216	0.559737	-0.386468	-2.67116	-1.39214	-1.3474	-3.45799
																								ADAM7	-2.87832	-8.96578	-8.96578	-8.96578	-8.96578	-8.96578	-8.96578	-8.96578	-8.96578	-8.96578	-8.96578	-8.96578	-5.87832	-5.15843	-8.96578	-8.96578	-8.96578	-8.96578	-5.50635	-8.96578	-8.96578	-4.23786	-8.96578	-5.50635	-3.26534
																								NUP133	1.69644	4.02945	2.90439	0.711054	0.981853	0.595504	2.28599	3.01685	3.02432	2.19377	2.8799	2.55164	3.89132	2.46284	3.47054	4.14885	3.85868	4.30714	4.834	4.20085	3.0197	3.2262	2.86334	5.24766	0.716332
																								NUCKS1	3.32668	5.16639	4.51482	2.27858	2.39177	1.70443	3.01917	4.94841	4.96943	3.14045	4.75318	3.68471	5.12623	4.18404	5.20637	5.78348	5.40453	4.59878	5.90521	7.08548	5.39585	5.02963	4.83066	4.334	1.91533
																								VPS35	1.75873	3.124	2.79577	1.73031	0.164786	0.913033	2.37323	1.79826	2.26484	2.08304	2.96421	1.77019	3.22296	2.11337	3.29131	3.39204	3.64777	3.93763	3.86235	4.3553	2.50259	3.25731	2.75681	3.89472	-0.018878
																								DNAJA2	1.74373	2.68661	2.88928	1.82944	-0.356606	0.797428	2.7649	1.89064	2.08202	1.98514	2.78618	2.17409	3.33113	2.1606	3.14486	3.42626	3.35811	3.81465	3.60668	3.84639	2.62457	2.95754	2.44731	3.48039	0.526069
																								BCL3	0.731183	0.636915	1.41143	-0.354759	-1.42275	-0.260152	1.27262	0.818851	0.969381	0.712816	-0.321928	1.68527	1.14012	1.54498	0.652601	2.48414	1.18967	1.75788	1.68347	3.01739	1.37295	0.838347	0.0962619	0.776525	0.41792
																								KCNAB2	-0.334607	-0.194295	0.0799754	-1.60384	-3.13289	-0.0528949	1.03281	-0.209228	-0.664288	0.379621	-1.699	0.751892	1.75232	0.666302	0.407081	1.37962	0.556797	1.63784	1.87617	1.26424	1.11703	-0.279284	0.100305	0.302173	0.0342157
																								ABCC9	0.1137	-1.1016	1.31904	-1.22095	-1.53533	-0.771027	0.308011	0.380729	0.857583	-1.95456	-1.03505	-0.529073	1.23266	-1.2723	-0.603841	-0.985645	1.51046	1.02006	0.943359	-0.744197	-0.529073	0.545968	0.316146	0.447844	-2.9105
																								GAL	-8.96578	0.687061	-0.628162	-8.96578	-8.96578	-3.03505	-2.47393	1.16928	-0.356606	-0.461959	-8.96578	-1.36959	-1.77596	0.0745054	0.410341	-3.9885	0.0867838	1.65673	1.74674	0.516015	-0.58208	-0.332789	-1.12029	2.04264	-3.47393
																								CLEC2D	1.4916	1.47405	1.52356	-0.552156	-2.08927	1.66266	2.03668	1.09221	0.658097	1.27501	0.225275	2.02112	3.12367	2.50691	1.53506	3.28288	1.71282	1.68482	2.28303	2.81721	2.81044	1.69198	1.22527	1.42277	-0.694321
																								FUNDC1	1.87657	0.929033	0.353888	0.650765	-0.8863	-0.813499	1.0036	0.710173	2.60431	0.432959	1.9953	1.42975	1.90689	1.36737	0.936591	2.14405	1.12763	1.75232	1.75146	2.09153	2.2299	0.905351	0.772308	1.7966	-1.57777
																								MAOB	-1.46993	-2	0.568519	-3.17137	-1.33279	-1.67577	-2.7084	0.415759	1.88947	-0.99137	-1.97143	-0.432455	0.940355	2.55483	-2.13924	1.4631	4.0291	1.87263	-0.899695	2.06661	1.8883	3.29101	1.86513	3.28155	1.44573
																								RORA	-0.394032	-0.199255	1.09896	-0.610433	-1.45799	0.0143553	0.255803	0.541019	-0.0558912	0.0648829	-0.481969	0.145351	1.20101	-0.142417	0.964953	1.25217	1.03069	0.792439	2.00504	0.726831	1.14405	0.243669	0.129613	0.720716	-2.18442
																								DRD4	-8.96578	-1.95456	-0.352916	-1.54372	-3.29336	-8.96578	-3.662	-3.53952	-2.53952	-1.05889	-1.92687	-1.97143	-4.29336	-3.57347	-1.09542	-1.84166	-2.32193	-2.26534	0.775683	-3.25154	-0.935117	-2.21759	-3.62593	-1.57347	-2.662
																								TGFBR3	-0.168123	1.52607	1.97269	-4.08314	-1.59074	0.483364	-0.818579	0.793272	0.0786098	0.343692	-1.88897	-1.35107	2.6227	-1.12029	2.46467	-0.114035	1.45154	-0.00723157	2.77421	2.67965	0.905351	0.0129262	2.06454	1.27381	-1.12029
																								KIAA1107	-2.4344	1.41954	-0.413115	-2.191	-1.76121	-2.05289	-0.136062	-0.793357	-0.486004	-1.04394	0.0143553	-0.741783	0.0745054	-0.756331	1.09085	1.2461	-0.0588937	0.947105	2.10467	1.56803	0.0621217	-0.506353	-1.46594	1.44626	-3.30757
																								PLA2G10	-8.96578	-1.96578	-1.82113	-8.96578	-8.96578	-2.80591	-1.25154	-3.13289	-1.54793	-8.96578	-8.96578	-8.96578	-3.87832	-8.96578	-2.68966	-1.4344	-1.9105	-3.44222	-2.8997	-2.84684	-1.94342	-2.80591	-8.96578	-3.49005	-8.96578
																								HES2	-8.96578	-5.79586	-1.22432	-3.4112	-8.96578	-8.96578	0.112367	-3.08314	-3.09542	-1.12658	-3.79586	-2.84684	-2.152	-4.44222	-1.96578	1.91303	-2.77596	-3.13289	-3.77596	-3.53952	-3.22432	-3.50635	-5.50635	-1.37707	-2.53116
																								ATP1B3	2.56462	3.18492	2.45786	1.3505	0.366252	1.40599	3.83734	3.31281	3.55397	2.83329	2.32769	2.5203	3.10786	2.40545	3.82171	3.76139	2.90285	3.46258	4.10215	3.92248	4.95056	2.9241	3.0966	3.2854	0.23634
																								NEDD4	0.870266	0.0648829	0.96643	0.757023	-2.1016	-0.836501	0.332278	0.467801	0.669934	-0.53952	0.359521	0.0313952	1.25701	0.200379	1.55287	-0.00433459	1.25399	1.36681	1.51702	0.200379	1.42975	0.577248	0.408168	-0.452057	-4.68038
																								PIGB	-0.0846703	0.0384362	0.545968	-0.426625	-1.20756	-0.132894	-0.190997	0.0114956	-0.575615	-0.45799	-0.736966	-0.590745	0.715454	0.303342	0.413594	0.831877	0.453122	0.834307	1.16993	0.104337	0.532068	-0.164884	-0.724993	1.17057	-2.27928
																								MAPK6	2.57337	3.10919	2.07793	1.78869	-0.369595	0.592636	2.10969	1.9631	2.1375	2.21692	2.42734	2.39424	2.77968	1.83147	2.89259	3.22048	2.79223	4.02662	3.22805	3.2302	3.22589	2.32395	1.72378	3.68122	-0.741783
																								GNB5	-0.805913	-0.597278	0.132248	-1.30045	-1.72261	-0.800877	-0.913216	-0.595097	-0.880976	-1.2863	0.339137	-0.253257	0.947853	-1.45008	-0.209228	1.30918	-0.72261	0.378512	0.715454	-0.0877334	0.722466	0.260628	-0.325539	0.80653	-2
																								RAB27A	-0.0908029	0.186501	0.414677	-0.244685	-1.62593	-0.00723157	0.909197	0.210389	0.822118	-0.28279	-0.345564	1.02857	1.20602	1.12234	0.899176	2.05311	0.843984	1.31441	2.01578	0.920674	1.63227	0.801573	0.255803	2.18587	-0.773491
																								CECR5	0.392867	1.66903	0.555816	-0.962969	-1.85726	-0.147202	0.769772	1.14731	1.88947	0.614474	0.24123	0.227741	1.38902	0.799087	0.67084	1.33457	1.76384	1.38736	2.45286	1.33685	1.31208	-0.027675	1.04124	2.25792	0.186501
																								UFD1L	0.852798	2.02609	1.09963	-0.407364	-3.04692	-0.222633	1.03351	1.37295	0.753605	1.14796	0.155749	0.340277	1.56071	1.26784	1.12102	1.49672	1.47353	1.55778	2.10501	1.6332	1.15769	0.336855	0.522056	1.57821	-1.52284
																								LRP6	1.13816	2.41873	1.74287	-0.411195	-0.60165	1.49518	0.7433	2.70973	1.97929	2.16253	1.58448	1.95494	2.31615	1.1865	2.53157	2.66289	3.09542	2.66767	2.75253	4.01221	3.39259	3.54819	1.84599	3.12945	-0.107803
																								GUCY2C	-3.50635	-1.12973	-1.72261	-4.60823	-3.77596	-2.38836	-3.15843	-2.45008	-1.86775	-0.556393	-1.41889	-0.659723	-1.77596	-4.05889	-0.382702	-1.49005	-2.07704	-3.02327	-0.749038	-0.795859	-2.4344	-2.71786	-2.31473	-0.637109	-2.34373
																								SCT	-8.96578	-1.94342	1.52256	-8.96578	-1.2723	-1.20091	-0.646112	-1.52699	-0.526992	-0.632629	-8.96578	1.04264	0.317304	-8.96578	0.724214	-0.564905	-0.891643	-1.8365	2.73075	-0.24127	-8.96578	-1.20423	-1.61706	1.28629	0.67717
																								PHRF1	1.61023	2.55753	2.41224	0.713696	-0.345564	1.39067	1.75873	1.93885	1.68437	1.64662	2.57483	1.98659	2.88362	1.61542	3.47768	3.08559	2.0895	2.77357	3.53319	3.41197	2.47768	1.77104	1.56657	3.41414	1.8524
																								IKBKAP	1.20477	2.35389	2.08508	-0.207561	-0.320126	0.83996	2.18935	2.14893	2.22712	1.30976	2.05693	2.21816	2.96938	2.60193	3.22126	3.2991	2.94392	2.21475	3.22188	3.29381	2.85679	1.74889	1.54794	2.909	0.285698
																								NUCB2	2.75979	2.04824	0.70044	1.0861	-1.30757	-0.571322	1.87381	3.16157	1.49057	0.691534	1.72378	1.05797	2.18808	1.46153	1.64662	1.67807	1.53903	1.4631	1.27202	1.53257	2.8088	1.61117	0.585924	1.2455	-0.9771
																								PFN2	0.678072	4.24998	1.72334	2.04439	0.953079	0.736388	1.79327	4.05563	2.96828	2.34454	2.15348	2.62574	2.90554	0.67084	3.41913	3.44069	4.36317	3.43856	5.60128	5.48745	4.86245	2.87578	2.90728	3.83228	0.332278
																								PTPN3	-0.556393	1.36121	0.618239	-1.8997	-1.53116	0.283329	0.185232	1.14339	0.597412	1.83794	0.969381	1.59407	-0.0499049	1.25399	2.09457	2.05346	1.38073	1.00288	3.50881	1.94561	2.14926	0.871055	-0.937878	1.94148	-1.56918
																								SPTB	-3.45799	-0.312939	-1.32554	-3.45799	-3.44222	-1.72738	-1.49005	-1.8625	-1.57777	0.767231	-1.78588	-2.41889	-1.96016	-2.71786	-0.732165	-1.78588	-1.86775	-2.31473	-0.236164	-2.21759	-1.37707	-3.08314	-1.90509	0.121679	-3.07097
																								DAPP1	0.564622	1.37518	0.631337	-2.42663	-3.8997	1.14143	2.15251	1.51147	1.06626	0.861558	1.01792	1.89879	2.54449	3.13504	2.30393	2.71039	2.8168	3.12035	3.24732	4.55016	1.52907	0.463622	0.27262	1.91571	0.211635
																								FGF10	-3.62593	-4.96578	0.91533	-4.15843	-8.96578	-1.92139	-3.68038	-2.5649	0.0172093	-8.96578	-8.96578	-3.59074	0.0496308	-3.01159	-5.1078	-8.96578	-1.02621	-4.87832	-3.60823	-4.29336	-3.96578	0.509949	-2.33643	-1.92139	-3.68038
																								SLC44A1	1.03984	2.33942	2.17856	0.777367	0.233888	0.680774	2.41873	2.63413	2.67649	1.83026	1.74975	2.67694	2.59024	2.85659	3.22466	3.49108	2.75745	2.1117	3.26649	3.50398	3.6173	2.24489	2.0229	2.20414	-0.0380063
																								TMEM260	0.787432	0.546956	0.478195	-1.49005	-1.64837	-0.619271	0.228973	-0.289827	0.276199	-0.00868224	0.531069	-0.00723157	1.58159	0.045443	0.920674	1.19975	0.586885	0.909197	1.3454	1.26123	0.555816	0.72334	0.225275	0.421156	-1.25154
																								SMG6	0.371838	1.68212	1.58256	-0.360305	-1.1047	0.727703	0.565597	0.590722	0.214125	0.392867	1.23695	0.889084	1.99277	0.725959	1.86076	1.39616	1.6581	0.522056	2.0597	1.12234	1.37851	0.550901	0.991318	1.39397	-0.862496
																								EXOC5	1.854	2.3274	1.78618	0.488515	-0.321928	0.476122	2.03949	1.419	2.01006	1.57531	2.36457	1.66539	2.49442	1.71194	2.8166	2.77779	2.29072	2.42868	2.64824	3.0939	2.26303	2	1.90227	2.27739	-0.473931
																								CLTCL1	-2.08314	0.164786	0.192825	-2.16488	-5.01159	-1.62593	-1.58641	-0.416962	-1.88364	-2.68038	0.0214797	-2.48197	-1.15843	-1.84684	-0.641604	-0.810966	-1.05589	-2.33643	0.571434	-3.08314	-1.11716	-2	-1.78091	0.108357	-4.08314
																								FGF22	-4.1078	-3.47393	-8.96578	-8.96578	-8.96578	-8.96578	-3.17137	-8.96578	-8.96578	-8.96578	-8.96578	-4.05889	-3.2109	-8.96578	-8.96578	-8.96578	-8.96578	-4.35107	-3.09542	-8.96578	-8.96578	-8.96578	-8.96578	-4.4112	-8.96578
																								FSTL3	0.360645	-0.187707	2.17505	-0.75877	-0.469929	-1.98279	-0.943416	-0.45799	0.893751	-1.92687	-1.0145	1.16221	2.0895	1.06901	1.22342	-0.209228	0.589763	0.0607392	0.908429	1.52707	-0.382702	0.862352	1.83673	1.64293	-0.841663
																								DGCR2	2.64409	3.25867	2.7461	1.03773	0.217851	1.53705	2.43002	2.60597	3.42102	2.4665	2.36345	2.19535	3.70066	2.57022	3.18698	3.27277	3.28718	3.93272	4.10719	3.05832	2.74953	2.32452	2.41034	3.84197	1.79577
																								RNF126	1.26003	1.31267	0.871844	-0.744197	-2.01742	-0.137648	1.09085	-0.046921	0.92524	0.531069	0.0328061	0.521051	1.71721	1.0697	0.654436	1.55434	0.686164	1.61589	1.98222	2.77484	1.65489	0.824564	-0.300448	1.40272	-0.166503
																								MNT	-1.07097	0.889863	0.744161	-1.1047	-2.68038	-1.07704	-0.0724828	0.341417	-1.1976	0.132248	-0.751465	-0.140826	0.134878	-0.0877334	0.662661	0.107018	0.770618	0.0799754	1.65168	0.618239	0.500802	-0.388355	-0.307573	0.889084	-0.547932
																								ZXDC	0.922198	1.59741	1.55827	-0.537424	-0.603841	0.424385	1.07929	1.27441	1.28333	1.06074	1.46884	1.36681	1.59359	0.541019	2.09559	1.95531	1.54696	1.19156	2.71017	2.05589	2.60241	0.324235	0.447844	2.06798	-0.974262
																								JMJD6	-0.018878	1.2135	0.878137	-0.281036	-0.905088	-0.416962	1.09896	1.42868	0.735522	-0.0409718	1.27501	1.18967	1.21785	0.443607	1.31208	2.07485	1.6318	0.769772	2.50919	2.79722	2.47612	0.972325	0.169925	1.13816	-0.112475
																								POLB	-0.424688	2.07622	1.10501	0.350497	-1.59074	-0.68966	1.20539	0.195348	2.4526	1.79867	1.28214	0.669934	1.92448	1.71105	1.39506	1.43883	2.04614	1.34767	3.13208	4.0027	2.07279	1.88479	0.941858	0.968644	-0.325539
																								ST6GALNAC1	-2.81604	-2.59074	-3.03505	0.108357	-8.96578	-3.44222	-8.96578	-3.75633	-3.75633	-1.86775	3.36036	-4.79586	-1.69432	-8.96578	-5.32193	-3.05889	-4.13289	-5.05889	-2.2109	-3.15843	-2.8365	-5.44222	-2.84684	-1.79586	-4.87832
																								WIPI1	0.902267	2.7939	1.85479	0.126973	1.12433	0.975263	2.3846	1.78157	1.48491	1.67446	1.28688	1.45049	2.37434	1.22712	2.84499	3.02998	2.82802	2.01293	3.25051	2.35021	2.07963	1.85519	1.27679	2.85997	0.226509
																								FRMPD1	-8.96578	-4.13289	-5.96578	-8.96578	-5.44222	-8.96578	-5.87832	-5.71786	-4.13289	-5.79586	-4.1078	-0.15682	-5.44222	-2.29336	-3.27928	-4.75633	-5.1078	-6.05889	-5.50635	-0.192645	-6.15843	-4.4112	-5.79586	-5.05889	-8.96578
																								GBA2	1.39232	3.34908	2.62059	0.177599	-0.210897	1.19472	3.00576	2.89394	2.27053	2.41846	1.65122	1.71809	3.21661	1.809	3.72585	4.69988	2.66198	1.84439	3.41021	2.69243	2.32654	2.3584	2.33857	3.52882	0.467801
																								NDST1	2.63413	3.0181	2.83127	1.57966	-0.0424568	1.70354	2.75702	2.24397	2.9067	2.30655	1.65122	1.73118	2.8675	1.89375	3.49096	3.69254	3.31701	2.95847	4.68796	3.16848	2.60715	2.51273	1.74674	2.84499	1.12035
																								ASNS	2.06108	1.90997	2.11902	-0.720232	-2.07097	-0.805913	1.2558	1.59694	0.452068	2.17983	0.80488	1.1375	2.10467	0.620117	0.686164	1.71194	2.34795	1.15769	2.80281	3.2225	2.2194	1.16736	0.480265	2.32481	-0.205896
																								AP3M2	-0.323733	1.91648	1.06695	-1.40736	-0.516636	-0.171368	1.20727	0.678072	2.33285	1.26784	1.34596	0.732052	1.92296	1.15121	1.39451	1.40108	1.90265	0.791606	2.44652	3.40586	2.36905	0.783247	-0.0424568	0.935083	-0.459973
																								CNGB1	-5.64386	-8.96578	-8.96578	-8.96578	-8.96578	-5.26534	-8.96578	-8.96578	-4.57347	-8.96578	-0.841663	-3.59074	-6.26534	-0.846843	-4.13289	-6.15843	-4.35107	-3.87832	-4.60823	-6.26534	-5.96578	-8.96578	-5.64386	-2.12029	-3.1078
																								ST6GALNAC2	-2.13924	2.97122	0.0426443	-2.68038	-4.05889	-0.109359	-1.84684	0.565597	1.46205	0.832688	1.61117	0.659011	-0.0203404	-1.53116	1.80612	1.86987	0.847997	-5.2109	2.70354	0.435095	1.81721	-0.268817	-3.9885	2.31817	-4.44222
																								CHAT	-8.96578	-8.96578	-8.96578	-4.2109	-8.96578	-8.96578	-8.96578	-8.96578	-8.96578	-3.13289	-8.96578	-8.96578	-8.96578	-4.64386	-4.15843	-8.96578	-8.96578	-8.96578	-8.96578	-8.96578	-8.96578	-8.96578	-8.96578	-3.38082	-8.96578
																								PABPC1	5.78675	7.69746	5.68148	3.80436	4.04701	4.26551	6.10947	6.11609	4.80074	6.20902	4.93664	6.03543	5.92863	6.19338	6.75816	5.96132	6.53302	6.73407	8.26863	7.38464	7.33506	6.92606	5.48236	6.24833	4.95675
																								TESK2	-0.821126	1.30743	-0.132894	-1.54793	-2.191	-1.12029	0.813114	-0.373327	-1.59946	-0.481969	0.75446	0.464668	1.09221	-0.405451	1.06833	1.28155	0.0758749	-0.907793	0.908429	1.14796	0.9855	-0.588574	-0.212568	0.302173	-1.88364
																								C16orf80	0.530071	2.4691	1.52757	-0.226004	-0.510457	0.191563	1.05033	2.30217	1.63506	1.78031	2.37768	0.849599	2.62223	2.42062	2.29807	2.27322	2.46754	2.95159	2.97122	4.03808	2.12267	1.95791	2.04684	4.00207	-1.17137
																								CSNK2A2	0.623867	2.7551	2.01293	0.347099	0.102994	0.847195	1.2552	1.95754	1.27977	0.92448	1.73335	1.44837	2.03808	1.80612	2.48336	2.35361	2.36989	2.83835	3.68493	3.23741	2.18777	2.22651	1.2135	2.86453	0.0243197
																								PTPN21	-0.163268	1.22712	2.38764	-0.498179	-0.610433	-0.289827	-0.937878	1.43189	0.943359	-0.477944	0.999278	-0.558517	0.753605	-0.307573	2.08372	0.632268	0.539035	-0.0232698	1.27917	-3.77596	0.231432	0.265437	1.10367	1.80199	-0.773491
																								EIF2B3	1.34028	2.43536	0.978196	-0.171368	-1.15843	0.443607	1.89763	0.942608	1.37128	1.48182	1.59741	1.51046	2.11203	1.27083	2.14666	2.53556	2.46153	3.25746	3.20524	3.32941	2.20101	0.987685	1.43776	2.01507	0
																								CAMK2A	-5.64386	-5.01159	-2.2863	-5.2109	-8.96578	-3.68038	-3.71786	-3.59074	-3.59074	-8.96578	-5.57347	-2.80591	-4.01159	-4.03505	-3.35107	-2.76611	-2.50635	-2.9105	-2.4344	-5.32193	-3.18442	-2.57347	-4.68038	-3.36587	-3.39593
																								TCOF1	0.130931	2.23756	1.08202	-1.47794	-1.46594	0.0827026	1.07313	0.483364	1.14926	0.929791	0.623867	0.711935	1.17505	1.25338	1.76596	1.92372	1.67401	2.48697	3.68628	2.36457	1.36513	0.786596	0.599318	1.46989	0.15056
																								CDC42	4.49326	4.76829	4.31991	2.80941	1.90728	2.72421	4.20625	4.24054	4.69338	4.20461	4.62691	4.22358	5.24853	3.6705	4.91385	5.58988	5.30575	5.51538	5.72165	6.07643	5.13779	4.47216	4.54504	5.39595	1.83794
																								OSBPL3	0.580145	3.26063	1.58448	-0.828793	-0.741783	0.885965	1.87971	1.35502	0.718964	1.81844	0.0799754	1.23756	1.73639	1.59789	2.83693	2.92086	1.47923	1.88518	3.20555	1.87224	1.84238	1.46153	1.31788	1.68751	0.015783
																								EPHA8	-8.96578	-8.96578	-5.64386	-8.96578	-8.96578	-8.96578	-8.96578	-1.699	-8.96578	-2.92139	-8.96578	-8.96578	-8.96578	-8.96578	-8.96578	-6.05889	-0.957356	-3.38082	-5.71786	-6.15843	-5.79586	-8.96578	-8.96578	-3.42663	-4.50635
																								SLC12A3	-4.08314	-6.05889	-5.87832	-4.18442	-8.96578	-4.26534	-3.14561	-5.57347	-4.01159	-4.13289	3.93149	-5.64386	-2.75633	-2.63487	-6.15843	-4.23786	-3.96578	-8.96578	-4.38082	-2.32193	-3.1976	-3.699	-4.68038	-5.96578	-3.39593
																								RAD18	0.141433	2.09221	0.501821	-2.78588	-2.07097	-0.698998	0.957543	0.22033	1.66993	-0.21424	0.606916	-0.123434	0.970854	0.665393	2.16672	1.83431	1.32941	1.46415	2.9991	1.52206	2.58448	0.111031	0.0143553	2.28036	-1.6529
																								ATP2B1	1.62901	1.92562	2.00791	0.0949116	-1.38458	0.746743	1.64524	1.67852	1.56413	0.578214	1.96162	1.55533	2.92638	1.26303	2.24275	2.18365	1.77737	1.54893	1.854	2.10702	2.26873	1.60644	1.81229	1.28392	-0.818579
																								TRPM5	-8.96578	-8.96578	-5.2109	-8.96578	-8.96578	-4.64386	-8.96578	-3.96578	-8.96578	-8.96578	-8.96578	-4.96578	-3.38082	-3.9885	-2.35107	-4.57347	-3.73697	-8.96578	-2.51457	-4.68038	-4.35107	-4.05889	-4.05889	-2.51457	-5.05889
																								NCK2	1.59789	1.62574	2.3799	0.854395	0.339137	1.83512	1.95233	2.76596	3.30685	1.72944	2.40381	2.42707	3.42707	2.22095	3.28333	3.59431	3.47418	3.37615	4.09288	3.94326	3.51412	3.40898	1.67672	4.41488	0.939603
																								MAP4K4	1.50182	3.45312	2.79036	1.1903	0.041243	1.44679	1.82008	2.92486	2.60763	1.10367	1.13619	2.09051	3.13504	1.89025	3.05294	2.10299	3.14209	2.7194	3.62129	3.1811	2.72923	2.32481	2.02857	2.93055	0.362891
																								MGAT4A	2.64639	2.87007	1.53306	0	-0.0144996	0.725087	2.17856	2.00935	1.2552	2.35021	2.41873	1.93923	2.75339	1.93584	2.67694	3.34042	1.77821	2.50106	2.16672	2.09694	3.03157	2.69977	1.87696	2.00971	0.391768
																								RPL31	3.64904	5.945	3.96846	2.23143	1.89181	3.08678	4.42875	4.53618	4.06445	3.98905	3.85718	3.75425	5.63842	3.59694	5.7205	5.32326	5.68238	6.18114	5.76903	5.70421	4.93206	5.49662	5.17089	5.7628	2.44255
																								WDR1	3.03069	2.87362	3.5912	1.39671	1.34085	1.96569	3.14666	2.95364	3.29263	3.04439	3.57471	3.34483	4.22265	2.80674	3.84709	4.09744	3.16092	4.23358	4.55747	3.83248	4.0213	3.00072	3.04579	4.0966	1.86711
																								SNX13	0.986957	1.40817	0.847997	0.351628	-0.717857	0.231432	0.711935	1.13685	0.517024	0.494672	1.14012	1.47405	1.99059	1.2558	2.68594	1.84439	1.51854	2.26843	2.82863	1.41143	1.338	1.24793	0.941858	1.69822	-1.30045
																								MS4A12	-8.96578	-8.96578	-8.96578	-8.96578	-8.96578	-8.96578	-8.96578	-8.96578	-8.96578	-8.96578	-8.96578	-8.96578	-8.96578	-8.96578	-8.96578	-8.96578	-8.96578	-8.96578	-8.96578	-8.96578	-8.96578	-8.96578	-8.96578	-8.96578	-8.96578
																								ARHGAP10	-0.37146	0.613532	0.483364	0.254594	-2.45008	-0.756331	-0.314733	-0.571322	-0.046921	-1.22432	0.0690147	-0.291592	1.07451	0.775683	0.228973	-0.15682	0.697774	0.155749	2.24428	1.38957	1.11836	-0.590745	-0.321928	0.192825	-1.93788
																								RPS6KA2	0.317304	1.64524	1.38681	0.172488	-0.340075	0.163499	0.742437	-0.186065	0.707525	-0.26708	1.14991	0.051024	1.88323	-0.800877	2.15834	0.298658	0.328836	1.15381	1.41414	-0.852042	0.793272	1.09626	2.40735	1.02432	0.0908534
																								ING3	-0.659723	1.10635	0.345964	-3.94342	-2.1078	-1.03209	0.768925	0.133564	0.312665	-0.510457	0.225275	0.240009	1.25761	0.311503	0.90458	0.772308	0.560715	0.46048	1.62807	1.55631	1.45365	0.051024	0.0758749	-0.0159576	-2.88897
																								VASH1	1.32366	1.35727	1.60549	-0.45799	0.0676387	0.69332	1.81803	1.66403	0.589763	1.35671	-0.0923402	1.97966	2.45628	2.15801	2.53829	2.20351	1.6017	2.14763	3.13963	1.1865	1.49672	0.516015	0.878921	1.66676	1.18206
																								LMCD1	1.4351	1.88362	2.77674	1.27739	-0.0908029	1.11237	2.47949	2.82782	2.16414	1.43403	0.494672	1.49876	3.24747	1.02006	2.50995	1.99928	2.82293	2.45549	3.41088	0.942608	2.6951	2.01257	2.16864	3.2888	-0.00144342
																								WBSCR22	1.42169	1.86908	0.970117	-0.129734	-1.12973	0.140124	1.04264	1.40054	0.355016	1.96643	1.7	0.104337	1.78073	0.325386	1.38957	1.8528	1.3471	2.07656	0.871055	1.86235	1.69198	1.04893	0.421156	2.25399	-0.153607
																								SEL1L	2.25096	2.81476	2.86453	1.80694	0.950095	1.32135	4.27292	2.96956	2.4939	3.6133	2.86532	3.58484	3.64339	3.26243	3.55753	4.23756	3.13553	3.19787	3.19125	3.45956	2.94542	3.1478	3.22481	3.71556	1.28451
																								TRIP13	-0.541618	1.51551	1.20414	-1.39593	-0.556393	-0.16004	0.929033	1.32135	1.76086	2.08542	1.32998	0.129613	1.54893	0.16221	0.9568	2.5102	2.54003	2.53232	3.10333	1.74416	1.56316	1.42008	0.803227	2.19188	-1.34373
																								ATP6AP1	2.76256	2.35699	2.76192	1.29631	1.71589	1.40108	4.01605	2.16253	2.39287	2.19912	2.36513	3.08984	3.38488	2.4268	3.62375	3.76447	2.83329	4.11512	4.03342	3.57374	3.14274	2.62316	2.28333	2.22373	0.883621
																								TCF3	1.2394	3.3553	2.29072	0.157044	-0.465938	0.703987	1.83512	1.78241	2.6081	1.75232	2.15413	1.8508	3.10735	1.99422	2.88967	2.17089	2.49697	2.54399	3.28199	4.03263	2.66744	0.375178	1.57386	2.35219	1.40327
																								TRIB2	2.6036	1.33914	3.02041	1.14339	0.0786098	2.14012	2.31991	3.47028	3.2966	0.211635	0.440421	2.48182	3.39094	1.87263	2.82355	3.77547	3.10383	2.47534	1.85599	2.92828	4.53605	3.26634	2.2916	1.6581	1.27679
																								DAZAP1	1.54992	2.91877	2.11537	0.243669	-0.614845	0.751035	1.62714	1.66948	1.95977	1.45943	1.84036	1.76001	2.48774	1.96569	2.42143	2.44652	2.14176	2.27828	3.54052	3.46689	2.49595	1.28214	1.18142	2.18808	0.9115
																								MBD3	0.937344	2.14209	1.334	0.349365	-1.2863	0.147958	0.854395	0.992768	1.60597	0.675364	1.58928	1.39122	2.59813	1.52957	2.2558	1.74975	2.00108	1.64616	2.78889	2.7551	2.23297	1.25036	1.05589	1.32884	1.00935
																								PRLH	-8.96578	-8.96578	-8.96578	-8.96578	-8.96578	-8.96578	-8.96578	-8.96578	-8.96578	-8.96578	-8.96578	-8.96578	-8.96578	-8.96578	-8.96578	-8.96578	-8.96578	-8.96578	-8.96578	-8.96578	-8.96578	-8.96578	-8.96578	-8.96578	-8.96578
																								HLTF	2.19156	3.94916	1.84639	-0.298673	0.0071955	0.15056	2.65237	3.5858	2.9279	2.93395	3.9241	2.03844	3.03404	2.13093	3.43456	3.79764	3.39342	2.64201	3.72094	4.82889	4.33857	1.99277	2.77463	3.35403	-0.438307
																								FAM50A	2.16318	2.4844	2.78304	1.20351	0.559737	1.87184	3.6412	2.12367	2.10568	2.65535	2.73769	3.63017	3.37393	2.45391	3.64593	3.92837	2.78157	3.22959	4.0889	4.29337	2.97398	2.28895	1.87853	2.50589	2.25912
																								FAM3A	0.0551957	0.304511	0.678973	-0.682696	-0.321928	-0.248108	1.23879	0.511974	0.403813	0.718964	1.15316	1.10702	1.36905	0.235114	2.01006	2.20508	0.981853	1.35727	2.02715	1.49416	1.12499	0.0071955	0.719841	0.563646	-0.311148
																								CPSF1	1.92296	3.63134	2.82232	0.935083	1.25278	2.03598	2.5145	3.67615	2.8494	2.8213	3.00773	1.71238	2.80674	2.34596	4.21319	2.34255	3.4593	3.0654	4.68885	4.41122	4.09694	2.8538	2.34937	2.65466	1.90458
																								MYO3B	-8.96578	-3.1078	-0.932361	-3.60823	-3.75633	-2.88897	-8.96578	-2.55639	-0.434403	-1.03801	-5.96578	-2.86775	-3.94342	-8.96578	0.614474	-5.05889	-1.43051	-2.08314	1.20163	0.00863031	-1.83136	-2.30757	-0.129734	0.981853	-5.15843
																								CYBRD1	3.5967	2.02857	4.39568	1.77695	1.61824	1.71896	2.38929	3.51033	3.18618	1.84036	2.5208	3.04911	5.03307	2.1137	4.55029	4.15194	4.13299	2.72509	2.8922	1.0036	4.02467	4.08066	3.94026	3.67818	-0.0740006
																								CDH19	-5.79586	-6.15843	-5.01159	-8.96578	-8.96578	-2.25843	1.11303	-2.94342	-2.58208	-8.96578	-1.91594	-0.965784	-0.388355	-0.878321	-8.96578	2.37212	1.17313	-6.05889	-3.2109	-1.94898	1.83633	2.40844	-4.8365	-2.4112	-4.87832
																								PDCD2	1.18015	2.06074	1.55533	-1.17462	-1.09851	0.381837	1.96975	1.52857	1.92752	1.0552	2.77189	1.58832	3.03474	1.18142	3.2854	2.27053	1.95121	2.93998	2.63807	2.20289	1.78952	2.38819	2.18808	1.75275	-0.790859
																								SLC6A15	-8.96578	0.648926	-1.30045	-8.96578	-3.81604	-8.96578	-0.128156	-1.26534	-8.96578	-6.15843	-8.96578	-2	-4.79586	-0.854649	-2.45799	-4.1078	-0.823677	0.124328	2.0036	1.95717	-6.50635	-6.79586	1.21288	-2.1078	-5.2109
																								RDH11	2.10434	1.86315	1.55336	0.828632	0.204141	-0.115597	1.75189	1.82701	1.54745	1.36008	2.35078	1.65168	2.42223	1.21599	3.10064	2.73963	2.49748	1.99711	2.56608	2.83935	2.21226	1.66266	2.49851	2.34682	-0.915936
																								PRKACA	0.558757	2.47067	1.32135	-0.140826	-1.25498	-0.0603973	0.7433	1.44943	0.863146	0.467801	0.215368	0.169925	1.05589	1.12961	2.1003	1.43136	1.32423	0.808179	2.52055	2.27501	1.62199	1.36289	0.444667	1.25641	-0.54372
																								LPHN1	1.23389	2.04544	0.696884	-1.31115	-0.91866	0.368489	0.336855	2.13881	0.0690147	0.892974	0.353888	1.70266	1.55385	1.28274	2.27262	0.172488	1.70487	-0.0816138	2.69019	2.45654	2.461	0.246104	0.953824	1.54399	0.339137
																								SPP2	-8.96578	-8.96578	-8.96578	-8.96578	-8.96578	-8.96578	-8.96578	-8.96578	-8.96578	-8.96578	-8.96578	-8.96578	-8.96578	-8.96578	-3.87832	-8.96578	-8.96578	-8.96578	-8.96578	-8.96578	-8.96578	-3.9885	-8.96578	-8.96578	-8.96578
																								ACTN1	1.99349	3.83147	4.01453	2.46362	2.48491	3.63831	2.301	3.79961	3.82018	2.43269	1.8484	2.32567	3.31615	2.74416	5.5023	3.39314	3.31571	3.08168	4.2854	2.69243	4.13151	3.90005	2.97856	5.56004	1.86156
																								ZFYVE26	0.0607392	0.986229	0.732052	-0.494109	-1.08314	0.306846	0.901494	1.03984	0.39835	0.58111	0.437228	0.634129	1.42868	1.05381	2.66357	2.03738	1.24306	1.51147	2.07005	1.55287	1.29396	0.217851	0.531069	1.47093	-0.312939
																								RPS6KA6	-1.24127	-0.117161	-0.533242	-2.51457	-2.25843	-1.37333	0.326537	0.351628	1.13553	-8.96578	-0.155213	0.833497	0.705757	-4.53952	1.73031	0.913033	-0.552156	-2.23107	0.475085	1.1003	0.380729	0.428678	-0.897006	-0.957356	-2.04097
																								EPN2	-0.603841	0.906891	1.05866	-1.69432	-1.93788	-0.905088	-0.780909	-0.467932	-0.147202	-0.33825	1.36121	-0.434403	0.392867	-0.780909	1.78952	0.0551957	0.809826	0.284514	2.57022	0.823749	0.185232	-0.724993	-0.873027	0.52707	-2.49005
																								PTPN18	0.978196	1.85798	1.63041	0.1137	-0.446148	0.652601	1.42868	1.87853	1.10769	1.18206	0.381837	1.04754	2.124	1.59359	2.09727	2.38571	1.87657	2.14372	3.54473	1.72203	1.91073	1.14666	0.335712	2.09694	0.525067
																								LIMS2	-1.86775	-1.39214	0.584	-1.84166	-3	-0.691989	-1.42663	-0.56918	-1.20423	-2.84684	-5.01159	-2.61706	-0.0740006	-2.76611	-0.192645	-1.93236	-0.646112	-3.1976	-1.09851	-3.1976	-2	-0.880976	-2.24469	2.23573	-1.78588
																								ASIC4	-5.44222	-5.79586	-3.64386	-8.96578	-8.96578	-5.05889	-8.96578	-8.96578	-4.38082	-8.96578	-3.33643	-8.96578	-4.53952	-5.38082	-3.92139	-5.01159	-4.15843	-5.64386	-2.81604	-4.50635	-3.75633	-4.05889	-8.96578	-3.71786	-5.50635
																								SPEG	-4.03505	-0.199255	0.896078	-3.02327	-2.63487	-0.603841	-1.83136	0.227741	0.925999	-0.115597	-2.02327	-2.11404	-0.488026	-3.59074	0.252173	0.214125	0.950095	-0.0320936	2.78052	-0.664288	-1.09234	-0.358454	1.24793	1.86552	-2.50635
																								LNX1	-0.15682	-1.32554	-0.481969	-3.08314	-3.662	-1.36216	4.29734	1.80157	0.412511	-3.60823	0.705757	-1.60384	-0.37707	-1.71786	-0.766112	-0.210897	0.840765	0.261832	-1.32916	-1.16488	1.45838	-0.314733	-1.77596	-1.32916	-2.80591
																								ALDH3A2	1.28865	3.09525	2.22466	-0.671164	-0.556393	0.961994	1.58736	0.903038	0.855192	1.3454	1.83026	1.37184	2.18428	0.917623	2.67987	1.03069	2.39726	1.57676	3.04387	2.83734	2.66721	1.0552	2.3989	2.21878	-0.537424
																								TFRC	2.77041	5.03126	2.68415	0.914565	0.178874	1.91648	4.28459	4.31506	2.65053	4.06462	5.17253	3.31774	3.5852	3.3067	4.22203	4.08551	4.35339	5.40436	5.33353	5.9501	4.78801	2.4769	2.66266	4.9	1.4489
																								SREBF1	2.68257	2.98277	2.52507	2.04963	-0.0588937	0.664483	1.98368	0.660837	1.90458	2.32826	4.37837	1.86433	1.96938	1.42116	3.19959	3.1172	2.97948	2.05033	2.81762	3.64085	2.30976	0.967906	1.17568	2.89297	1.75574
																								TRPC5	-4.57347	-8.96578	-8.96578	-5.1078	-8.96578	-5.2109	-5.64386	-5.50635	-8.96578	-8.96578	-8.96578	-8.96578	-4.68038	-3.96578	-3.49005	-8.96578	-3.87832	-8.96578	-4.87832	-3.42663	-3.1078	-8.96578	-4.60823	-4.29336	-4.05889
																								AFF4	2.84137	3.18903	3.081	1.52907	0.685267	1.44361	2.95028	2.71875	2.68728	2.08134	2.01507	2.35811	2.76511	2.36933	3.62352	3.53032	3.48517	2.96347	4.10626	3.5307	3.56035	3.08576	2.15801	2.9581	-0.0232698
																								UBE2D1	0.121679	1.67491	1.17824	0.0257376	-0.619271	-1.12973	1.59359	0.777367	2.28718	0.843984	0.252173	1.11237	2.26903	1.36233	1.25036	2.10601	2.17824	2.68639	2.08848	2.07724	1.4098	2.2302	1.36233	1.9092	-1.57347
																								MPP5	0.72334	1.80447	1.37072	0.189034	-0.494109	-0.0785637	0.0786098	1.21785	0.789103	1.09288	1.21971	0.537048	1.47197	0.593593	2.22126	1.81844	1.2302	1.5568	3.0545	2.29983	1.46989	0.831877	1.8512	2.42089	-1.13606
																								RHOBTB1	0.0854247	0.687956	1.73292	-0.592919	0.46048	-0.533242	-0.617056	1.12367	2.37685	-0.500218	0.732052	0.0172093	2.28363	-0.375197	2.39122	1.37239	2.64455	1.75061	2.08406	1.38239	0.709291	1.55385	1.60217	1.76596	-0.0846703
																								ASAH2C	-8.96578	-8.96578	-8.96578	-8.96578	-8.96578	-8.96578	-8.96578	-8.96578	-8.96578	-8.96578	-8.96578	-8.96578	-4.75633	-8.96578	-8.96578	-8.96578	-8.96578	-8.96578	-8.96578	-8.96578	-8.96578	-8.96578	-8.96578	-8.96578	-8.96578
																								SMC1A	2.2461	2.60786	2.75253	0.444667	-0.411195	1.0827	2.66448	2.50309	3.85937	2.70111	3.18412	2.67061	2.38626	2.46336	2.54052	3.49736	2.69711	3.12681	3.83633	3.54052	3.63169	1.5912	1.94073	3.18253	1.21661
																								HSD17B10	3.30334	3.06385	2.80323	1.80116	1.51147	1.58448	4.26183	3.27665	4.12309	3.87931	4.33921	3.20774	4.19716	3.49493	3.90968	4.68145	4.11545	4.84157	4.75211	5.01935	4.05459	3.45497	2.92752	3.56462	2.39177
																								MARK2	1.39122	3.0291	2.47794	0.485427	-0.488026	1.41414	2.17664	2.08202	2.10869	2.51979	2.42062	2.30451	2.21195	1.85599	3.57664	3.7583	2.33999	2.9835	3.91715	3.38984	2.70554	2.39616	1.2558	2.54868	0.868687
																								HMMR	0.947105	2.35868	-0.524915	-1.08009	-1.89432	-0.818579	0.928276	0.74932	1.36961	0.368489	1.9486	0.962734	0.284514	1.32251	2.06143	2.13881	1.72683	3.03263	3.31092	3.15088	1.6173	-0.272297	0.280956	2.26093	-1.26188
																								CHFR	0.22404	0.591679	1.13159	-0.520769	-1.68038	-0.210897	1.28451	0.842375	0.989139	0.342555	0.479231	0.531069	1.68975	0.389567	1.44784	1.42921	1.28036	0.00144197	2.96698	1.9381	1	0.39835	0.345964	0.871844	-0.129734
																								TRHDE	-8.96578	-5.15843	-2.32193	-8.96578	-5.50635	-8.96578	-2.86775	-8.96578	-4.15843	-8.96578	-2.9105	-8.96578	-3.17137	-5.79586	-4.71786	-8.96578	-5.1078	-8.96578	-6.05889	-4.47393	-2.14561	-6.38082	-3.8365	-4.1078	-4.87832
																								P4HA2	0.0703893	1.38847	1.29219	0.204141	-1.00578	-0.312939	0.635987	1.42008	0.865523	-0.215915	0.212881	0.362891	0.936591	0.674461	2.3846	1.66948	1.80364	1.514	2.15931	2.21847	1.92258	1.07793	-0.00288828	1.15575	-0.481969
																								FCGR2B	-2.02915	-2.49818	-0.664288	-0.979942	-2.94342	-0.935117	-0.477944	-0.139236	-2.32193	-0.982791	-4.75633	-0.798366	1.12035	-0.643856	1.26784	-0.0144996	0.592636	-0.115597	-0.258425	0.409255	-0.687335	-0.0694519	-1.06492	-0.011588	-1.73216
																								NFATC3	0.255803	1.42761	1.0635	-0.749038	-1.05589	0.276199	1.06833	0.951588	0.861558	0.318461	0.709291	0.360645	1.46624	1.14991	0.812293	1.49978	1.01078	0.887525	1.98295	2.44679	2.14991	1.2345	0.136191	0.214125	-0.619271
																								TRNT1	0.435095	1.74201	1.11969	-1.44615	-1.18771	-0.415037	1.1117	0.392867	1.28629	0.43082	0.261832	0.900722	1.78994	0.46048	2.73747	2.02822	1.77104	2.08814	2.48723	1.99964	2.44784	0.947105	0.946357	2.28954	-0.974262
																								ACADVL	3.0998	4.6033	3.91743	1.82456	1.22219	2.5097	3.65145	3.03633	3.44771	3.48362	3.81803	3.33956	5.13984	3.50576	5.05398	4.08304	4.6491	4.3256	4.52632	4.9692	3.6819	3.59419	3.99675	3.97076	3.03615
																								STK10	0.893751	1.41738	1.36177	0.273814	-1.65745	1.0115	1.66857	0.635058	0.468844	1.12631	-1.22432	1.26724	2.59335	1.5656	1.28924	2.06212	1.78283	2.22712	2.28688	2.1865	2.20508	0.784085	1.1177	1.61777	1.04404
																								FBXW11	2.11103	3.26364	2.18998	0.83754	0.440421	0.847195	2.53754	1.67401	1.8472	1.88908	1.85	2.17887	2.81721	1.67401	3.72367	2.93149	3.09119	3.27531	3.6874	3.37072	3.22404	2.05068	2.19692	2.93508	-0.488026
																								ACAP1	0.0071955	0.328836	1.07861	-1.64837	-4.03505	0.566572	1.17121	-0.0603973	-0.867752	0.348232	-0.932361	0.49057	2.86275	0.789103	0.662661	1.94673	0.863938	0.407081	0.328836	0.784085	1.54893	-0.0232698	0.715454	0.0607392	1.12168
																								CRMP1	-0.929611	-2.35107	0.531069	-0.648372	-1.80591	-0.870387	-1.31833	-0.307573	0.00432161	-2.16488	-1.49005	0.24732	-0.258425	-1.96578	1.0545	-0.0969617	-0.753896	-2.24469	0.716332	-1.59074	1.40708	-0.910502	0.299831	0.0071955	-2.17788
																								EVC	0.425459	-0.189351	2.34965	0.90766	0.196607	1.03562	0.560715	1.45628	1.87578	0.500802	0.961994	1.56023	1.92258	0.275007	3.07502	1.86076	1.80612	0.703987	2.79119	0.0229004	2.09997	1.26604	1.25278	1.60502	0.896078
																								DERL2	0.736388	1.73205	0.982583	-0.597278	-1.22769	-0.37146	1.35783	0.157044	0.556797	0.564622	1.34426	0.961994	2.15866	0.385155	1.9313	2.08236	2.33171	1.47301	1.17568	1.71633	1.34426	1.03633	0.932061	1.62059	-1.68038
																								SIDT1	0.862352	-1.36216	-1.05289	0.0648829	-5.71786	-0.756331	-0.617056	-2.9885	-1.18442	-1.92687	0.230203	-1.91594	0.42975	-1.02034	-4.53952	0.115033	-1.71312	-1.9771	-2.76611	-0.533242	-0.15682	-2.14561	-1.55639	-2.34373	-2.94342
																								NDE1	-0.0831412	1.27202	0.963474	-0.664288	-1.92139	0.835116	0.356144	1.24671	1.39999	0.569491	1.41359	1.49262	1.1157	0.755315	2.28066	0.715454	1.10299	0.896853	2.09626	1.69064	1.59216	0.316146	0.0989585	1.23756	0.0690147
																								MRVI1	-0.550043	-1.2109	1.69421	-0.810966	0.261832	-0.465938	-1.08927	-0.529073	1.08882	-2.7084	-1.80591	-0.0558912	2.12201	-0.592919	2.20101	0.336855	0.204141	-0.450084	0.448901	-1.82623	0.22033	1.02928	0.770618	1.01578	-0.614845
																								TMEM38A	0.550901	1.92562	-0.444184	-8.96578	-1.14242	-2.23786	-3.68038	0.0813396	-1.75633	-0.210897	-1.074	-0.332789	0.154454	-1.5951	0.402722	1.15186	-0.343732	-0.172994	2.0036	2.0165	0.498761	1.06143	0.154454	-0.114035	-0.875672
																								AP1M1	0.895303	2.61777	2.12367	0.503858	-0.486004	0.666302	1.43189	1.15963	1.75018	1.32654	0.582074	0.804054	2.50157	1.32941	2.02786	2.04614	2.27381	1.81558	2.76022	2.23603	1.61447	1.58448	1.5888	2.49031	-0.0262051
																								PVR	0.935083	2.12201	2.36177	-0.795859	-0.732165	0.177599	1.39177	1.90958	2.32654	2.31179	0.762136	1.146	1.95121	0.95977	3.03104	3.11587	2.83127	3.06299	4.03325	2.4769	2.81721	2.35671	2.75638	2.8512	-0.209228
																								IKBKG	-3.12029	-3.96578	-1.28983	-3.14561	-3.03505	-2.74662	-1.35107	-2.7084	-2.41889	-2.07704	-2.52284	-0.937878	-1.15843	-1.26188	-0.974262	-1.074	-1.53952	-2.1016	-0.518701	-1.50226	-2.1016	-2.64386	-1.96578	-2.14561	-2.29336
																								XRCC1	0.73292	1.77019	0.793272	-0.448115	-1.92687	0.0186342	1.34142	1.27798	1.36177	0.741575	1.28511	0.944858	2.26724	0.488515	2.08576	2.16382	1.52557	1.33228	2.78848	2.35811	2.10299	1.44996	0.759582	0.941858	-0.715486
																								SCARB1	-0.320126	2.00648	0.927517	-1.60823	-1.5187	0.237564	1.91035	2.63273	0.862352	0.519039	0.350497	0.564622	1.67039	0.973795	1.51147	1.5568	3.06005	1.86037	1.90188	3.61294	2.07176	0.872632	0.0214797	1.17057	-0.552156
																								CYP2W1	-8.96578	-8.96578	-4.71786	-8.96578	-8.96578	-8.96578	-8.96578	-0.862496	-4.44222	-8.96578	-4.4112	-1.46594	-4.18442	-4.47393	-2.68038	-4.08314	-8.96578	-8.96578	-1.80591	-5.15843	-2.03505	-4.13289	-2.95456	-3.79586	-3.57347
																								MCM2	1.10232	3.19928	1.4916	-1.85726	0.0703893	0.186501	2.54745	2.6325	3.28096	2.65283	4.06919	3.14111	2.5864	2.52782	3.87125	3.29704	3.13011	2.67333	3.53717	4.81997	4.70377	1.15056	2.12631	3.65226	1.00504
																								MOV10L1	-3.81604	-8.96578	-2.85726	-4.35107	-8.96578	-8.96578	-2.55639	-2.75633	-3.75633	-8.96578	-5.71786	-3.18442	-4.92139	-2.78588	-2.14561	-4.79586	-3.12029	-5.05889	-3.662	-2.77596	-3.8365	-4.1078	-3.26534	-2.20423	-3.55639
																								PANX2	-8.96578	-0.21927	-1.074	-2.1976	-4.35107	-0.962969	-1.73216	0.197865	-2.02327	0.284514	-4.57347	1.28096	-2.02915	-1.63935	-0.773491	-0.773491	-0.0679388	-0.459973	0.587845	2.0939	1.18333	-2.12029	-1.11404	-0.444184	-1.55639
																								SELO	1.18713	1.4098	1.55434	-0.483985	-2.38082	1.01578	1.96643	1.5912	1.36681	1.23143	1.09828	1.72072	2.39972	1.11103	1.89879	2.15898	2.28747	2.41522	3.83693	2.33543	2.08644	0.748461	0.90381	2.01078	0.87342
																								TP63	-3.92139	-4.71786	-0.340075	-4.47393	-5.64386	-2.73697	-1.60384	-3.87832	-0.746616	-4.38082	-2.14561	-2.71786	0.564622	-8.96578	-6.38082	-3.699	-4.23786	-3.38082	-7.15843	-1.73216	-0.948976	-0.508403	-2.38082	-2.32193	-8.96578
																								ALPK1	-0.426625	0.942608	0.43082	-1.28279	-1.53952	-0.343732	0.518031	0.423309	0.54893	-0.136062	-0.341903	0.84318	1.17887	1.77104	1.11969	1.26003	1.31034	1.27441	1.27858	3.1643	1.68616	0.015783	-0.246395	0.543001	-1.01742
																								LLGL2	0.90381	2.92638	2.02928	0.495695	-0.662004	1.59455	2.36681	1.71326	2.84338	1.30918	1.96458	1.4163	1.91762	0.0100637	2.64824	3.46467	2.49774	0.740712	2.65833	2.91991	3.08406	2.12994	0.360645	3.04264	-0.195946
																								PDE8A	1.38128	2.37156	1.3488	-0.545824	-1.24469	0.202888	0.637842	1.7031	0.715454	0.380729	0.377401	0.795767	1.45312	0.505891	1.48182	1.13488	1.26364	2.15186	1.96754	1.36345	1.123	0.377401	0.331132	3.48465	-1.75147
																								CLCN4	-2.46594	-0.448115	-1.1976	-3	-3.47393	-2.40354	-0.76366	-1.34008	-0.409278	-1.37707	-2.11404	0.744161	-0.186065	-0.237864	0.015783	0.688852	0.710173	3.18237	0.922198	3.51715	-0.603841	-0.682696	-1.42663	1.26003	-1.85204
																								NLE1	-0.957356	1.44201	0.108357	-4.01159	-2.00578	-1.93236	-0.739372	-0.33825	-0.179515	-0.106249	0.961253	-1.12029	1.39506	0.609755	1.17696	0.457332	1.36793	0.787432	2.27441	1.34312	0.635987	-0.246395	0.367371	0.816395	-0.96016
																								SDHA	1.93998	1.40272	2.73855	-0.0484122	-0.0365259	0.835924	2.17568	2.60431	1.7433	2.88343	1.85	1.58352	2.67265	1.13553	2.61612	3.36429	2.54449	3.18492	3.16463	1.81926	2.21381	2.45022	1.93357	3.25535	0.658097
																								SMARCE1	0.22033	2.25217	1.0697	-0.899695	-1.662	-0.652901	0.54893	1.34312	0.799087	0.249749	1.68885	0.621993	2.30422	0.843984	1.94111	1.68212	2.03457	1.38018	2.85459	1.89103	2.29602	1.03773	0.964214	1.78115	-1.51457
																								FNDC8	-8.96578	-1.54372	-8.96578	-8.96578	-8.96578	-3.12029	-8.96578	-8.96578	-3.45799	-8.96578	-8.96578	-8.96578	-8.96578	-8.96578	-4.01159	-4.08314	-2.81604	-8.96578	-3.81604	-8.96578	-2.84684	-8.96578	-3.53952	-8.96578	-8.96578
																								GSDMB	-1.20423	2.41197	0.885965	-0.96016	-4.29336	-0.00578235	0.337996	1.45943	-0.685014	0.0243197	-1.191	0.396159	0.563646	0.261832	1.7476	1.23573	0.887525	-0.943416	1.3488	1.26003	1.06212	0.0468403	0.124328	0.745022	-0.753896
																								KDM5A	1.66721	3.02148	2.68616	-0.0320936	-0.253257	1.36065	2.29895	2.6597	1.78869	2.53107	2.07211	2.44201	3.00648	1.82823	3.25686	3.66494	2.99259	3.26333	3.88509	4.35396	3.47067	3.16205	2.0635	2.79161	0.886745
																								ADAM11	-3.699	-1.18771	-4.50635	-4.8365	-8.96578	-8.96578	-4.35107	-1.05889	-3.64386	-2.75633	-2.02915	-3.662	-1.97143	-5.26534	-1.39593	-4.8365	-2.59946	-3.96578	-2.1976	-1.35845	-1.82113	-4.32193	-2.32193	-2.12658	-4.35107
																								PPP2R3A	0.641546	1.69599	1.24793	0.395063	0.0328061	-1.16165	0.325386	1.6234	2.12367	0.454176	1.02503	0.0143553	1.53107	0.830255	2.94317	2.29631	2.08372	0.719841	2.19724	2.47301	2.93452	1.20727	-0.713119	2.06626	-0.897006
																								FERMT2	1.27143	1.18206	2.32682	0.432959	0.316146	1.01507	1.28155	1.74244	1.40108	0.0949116	0.593593	0.929033	2.76532	0.1137	2.69955	2.19629	1.77821	0.531069	1.35163	-0.826233	1.40163	2.40572	1.9749	2.52256	-0.974262
																								ABCB11	-8.96578	-8.96578	-4.60823	-4.92139	-8.96578	-5.01159	-5.44222	-8.96578	-5.32193	-8.96578	-3.71786	-8.96578	-3.27928	-8.96578	-8.96578	-4.96578	-8.96578	-8.96578	-2.699	-4.47393	-3.73697	-8.96578	-4.44222	-5.71786	-4.47393
																								DHRS9	-4.92139	-3.71786	-2.8365	-4.47393	-4.64386	-8.96578	-1.1976	-8.96578	-3.29336	-5.01159	-0.946194	-3.8997	-0.870387	-8.96578	-8.96578	-1.699	-0.790859	-5.2109	-2.4344	-1.51046	-1.03209	-2.5649	-1.16488	-3.23786	-5.01159
																								CD5L	-8.96578	-8.96578	-8.96578	-8.96578	-8.96578	-8.96578	-8.96578	-8.96578	-8.96578	-8.96578	-8.96578	-8.96578	-5.01159	-8.96578	-8.96578	-8.96578	-8.96578	-4.57347	-8.96578	-8.96578	-4.68038	-8.96578	-8.96578	-3.62593	-8.96578
																								PTGS2	-8.96578	-2.79586	1.62012	-1.96578	-2.79586	-3.45799	-2.17137	-0.125006	0.87342	-2.48197	-5.32193	-2.58208	-0.985645	-2.08314	-2.93236	-2.08927	-0.694321	-3.68038	-2.5649	-2	-1.68501	0.288063	-2.87832	2.07622	-5.50635
																								IGF2BP2	-3.699	2.76362	-0.171368	-8.96578	-3.96578	0.105678	1	-1.63487	2.15445	1.22836	1.03844	0.408168	0.725959	0.583038	2.11836	3.40898	-0.300448	0.0243197	0.831877	-1.84684	-0.0619024	-1.57777	-1.39973	-1.25498	0.121679
																								MAP3K13	-0.734563	0.655352	-0.179515	-2.41889	-2.68038	-0.450084	0.210389	1.66539	0.994218	0.214125	0.439357	1.07724	0.769772	-0.780909	-0.0831412	0.666302	0.276199	-0.56918	0.74932	0.840765	0.808179	-0.836501	-0.438307	1.33914	-1.89432
																								ST6GAL1	2.13652	0.830255	2.02857	1.40054	0.31034	1.00072	3.13126	1.86908	2.58376	2.54696	1.42921	2.46806	2.84378	1.514	1.51602	4.03861	1.97159	1.23327	3.23113	2.09828	2.68302	1.76977	2.32222	3.25051	0.83996
																								TBX21	-2.41889	-2.1976	-1.31473	-8.96578	-8.96578	-1.45403	-0.78339	-4.35107	-3.36587	-1.14561	-3.33643	-0.571322	0.651683	-0.392137	-3.92139	1.14274	-1.02915	-1.08927	-3.39593	-0.0320936	-0.671164	-2.45799	-1.45008	-8.96578	-0.481969
																								FRY	-0.680382	-0.467932	0.323082	-1.92687	-1.5187	-1.26534	0.0172093	0.461529	-0.0174171	-2.17788	-1.82113	-0.522841	0.599318	-0.367732	0.0690147	-0.426625	-0.118727	-0.951764	1.22095	-0.619271	0.243669	-0.365871	-0.823677	-0.33825	-2.85726
																								PICALM	3.14192	3.77957	4.13873	2.28244	1.44573	2.89763	3.98468	4.8507	4.06531	3.49211	3.18856	3.89976	4.58009	4.24557	5.02192	4.51368	4.29344	4.27352	4.7365	4.85763	5.07112	4.35466	3.35643	5.12842	1.21847
																								NSF	1.25882	1.84398	0.818851	0.0635029	-1.0499	-0.390245	1.78827	0.96643	0.867896	0.896853	2.21257	0.791606	1.89491	1.17696	2.24031	2.26484	1.62807	2.23419	3.49506	2.38128	1.47197	0.997834	0.541019	1.70797	-1.41889
																								GLI2	-2.73697	-2.80591	-0.571322	-3.12029	-3.27928	-1.43831	-1.38836	-1.94342	-1.2109	-3.38082	-4.23786	-1.86775	-0.547932	-1.79586	-1.88364	0.331132	-1.12973	-3.15843	-2.62593	-1.17462	-1.12029	-1.36216	-0.325539	-1.40354	-3.15843
																								CLASP1	1.54597	3.95958	1.99964	0.546956	-0.467932	0.9855	1.89025	2.13323	1.86315	1.42223	1.57531	2.371	2.26993	1.78367	3.34099	2.93149	2.33771	2.49825	3.83522	3.33757	2.95847	1.72465	1.07724	2.83956	-0.33825
																								MRPS34	4.22728	3.26694	3.33142	2.38847	0.312665	2.12234	3.60253	2.4756	3.81987	3.85	3.73996	3.45864	4.03184	3.79098	3.69075	4.21451	4.10919	4.7891	4.51254	4.44235	3.35106	3.74308	2.52932	4.40932	1.67807
																								NOTCH3	2.5213	4.49115	3.79826	1.44679	1.74588	2.44546	3.00666	3.53431	3.75114	2.4665	2.28659	1.1177	3.85788	1.64432	4.02733	3.98768	3.40762	2.54449	3.71414	2.45943	3.67796	3.42102	2.83653	4.2814	2.92752
																								CLNS1A	1.62761	2.5568	2.47041	0.0935602	0.164786	1.25882	2.80735	2.59335	2.47457	2.55753	2.95215	2.56973	3.30276	2.70752	3.96809	3.70443	3.45299	4.1306	3.70531	4.3207	4.06781	2.90766	2.79098	3.52256	0.612588
																								PPP2R2C	0.0342157	-4.01159	-1.80591	-2.06492	-5.96578	-3.52284	-3.71786	-4.18442	-3.18442	-0.668868	0.100305	-0.701342	-5.32193	-2.88897	-6.79586	-8.96578	-2.63487	1.56169	1.44201	-0.870387	-0.0513992	-6.79586	-8.96578	-0.92139	-3.12029
																								TEAD2	1.39342	2.28836	2.90342	1.35106	-0.129734	0.680774	1.28214	2.60881	3.31774	2.17505	2.06281	1.84117	3.26963	1.60834	3.59538	3.15072	3.18571	1.62994	3.51071	3.77273	3.70244	2.83066	1.44679	1.79161	0.884403
																								EED	-0.227692	0.577248	0.760434	-1.28983	-2.2109	-0.00144342	0.886745	1.54449	1.26724	0.335712	0.943359	0.639695	1.3051	1.33285	1.8508	1.72334	1.43189	0.913799	2.00504	1.90804	2.13783	0.977463	-0.0174171	1.7137	-2.20423
																								CDHR2	-4.44222	-2.35107	-3.662	-4.96578	-3.55639	-2.74662	-2.51457	-4.38082	-5.38082	-3.92139	-4.35107	-3.4112	-3.81604	-5.44222	-3.14561	-3.42663	-8.96578	-4.71786	-0.54372	-2.52284	-3.47393	-5.05889	-4.47393	-3.75633	-3.92139
																								SNCB	-8.96578	-8.96578	-8.96578	-8.96578	-8.96578	-8.96578	-8.96578	-8.96578	-8.96578	-8.96578	-8.96578	-8.96578	-8.96578	-3.9885	-8.96578	-8.96578	-4.32193	-8.96578	-5.32193	-8.96578	-4.35107	-8.96578	-8.96578	-8.96578	-8.96578
																								TSG101	1.31325	2.68773	1.56511	-0.805913	-0.577767	-0.00723157	1.75702	2.42331	1.45681	1.02077	2.30247	1.79452	2.6457	1.37518	3.39025	2.64386	2.21692	2.514	2.56755	2.34568	2.53132	2.12565	0.92448	2.93017	-1.03505
																								C17orf85	1.1117	2.66448	2.45943	0.311503	-0.715486	0.942608	1.36513	1.45154	1.31499	0.811471	2.02998	1.80488	2.3749	1.13685	2.64155	2.22435	2.56462	1.76001	2.71875	2.33314	1.95047	1.35332	1.36233	2.45497	-0.150401
																								ATP2A3	0.696884	1.81517	1.69243	0.0468403	-1.50226	1.35106	2.15704	0.393965	-1.05589	1.09221	3.32912	1.19346	2.29778	0.956057	-1.35845	2.25671	0.550901	-0.207561	0.0662614	1.51248	1.79577	0.372952	1.70221	-0.136062	1.99567
																								CA12	1.69064	-1.26534	1.30626	-2.62593	-2.78588	-1.12973	1.38128	0.753605	-2.38836	-1.49411	-1.64837	-1.61706	-0.0174171	-1.97143	0.00575927	-2.76611	1.29514	0.397255	-1.11716	-1.47393	0.602172	-0.115597	-1.12973	0.750178	-3.64386
																								MGLL	0.352759	2.06074	1.50843	-1.50226	-2.46594	-0.554273	0.491597	-0.375197	0.365133	0.0468403	3.4272	-0.929611	1.78241	0.391768	0.668119	0	0.537048	0.72334	0.711054	0.0342157	0.505891	-0.816037	0.0962619	1.66266	-1.03209
																								NTN4	-0.00288828	-0.867752	2.65787	-0.231075	0.609755	0.244887	0.953079	1.77273	0.822118	-0.386468	2.03914	1.09828	3.38391	-0.364013	2.81332	3.1865	1.55336	-0.761213	0.388465	-0.619271	0.269033	2.05485	1.43082	3.52356	0.015783
																								BCS1L	1.01935	1.44943	0.54893	-2.73697	-3.47393	0.292782	0.761285	1.37629	1.02077	0.16092	1.02432	0.80488	2.13356	0.791606	2.65283	1.76214	1.24123	1.68437	2.40518	2.12234	1.59789	0.396159	0.932817	2.15769	-1.04394
																								NUAK1	-0.00723157	-0.013043	1.93055	1.03492	0.0524159	-1	0.0717627	0.91533	1.80612	-0.937878	-0.397828	1.338	1.26183	-0.114035	2.72923	0.819668	1.2916	0.74932	1.44943	0.757877	0.70044	1.2228	0.125651	0.965692	-0.816037
																								DPP8	0.874207	2.22558	1.23143	-0.788365	-0.905088	0.206643	1.10568	0.822118	1.1865	0.831877	1.07656	0.912267	1.75403	0.860764	1.96347	1.94261	1.83714	1.86908	1.97233	1.73509	1.94336	0.947105	0.762987	2.01828	-1.31833
																								SLC24A1	-0.12658	0.698663	-0.166503	-2.42663	-2.58208	-0.926865	-0.92139	-0.698998	-0.913216	-1.05589	-0.272297	-0.818579	0.166073	-0.166503	-0.0877334	-0.0969617	0.69332	0.689746	0.190299	0.305679	0.185232	-0.954557	-0.926865	0.786596	-1.46993
																								ZNF532	1.36121	2.69599	2.48001	0.6107	0.0717627	0.70044	1.99313	2.18998	2.30772	0.577248	1.02857	2.2225	2.79244	1.46467	4.22311	2.76893	2.89084	2.35558	3.05849	2.6339	2.7891	2.36793	2.48259	3.25716	-0.0306192
																								SCARF1	-0.948976	-0.659723	0.590722	-1.55216	-4.03505	-0.639355	-0.318326	-0.477944	-0.428566	-0.438307	-1.25498	-0.0923402	1.4813	0.439357	-0.0101344	0.733788	0.634129	0.158337	1.05728	0.169925	0.248535	-0.471929	0.407081	-0.152003	-0.046921
																								LMAN1	3.82843	3.79306	3.38888	1.334	0.857583	1.65673	3.85718	3.3742	3.60407	3.46271	3.18666	4.1375	4.49358	3.73314	4.85549	4.44128	4.76575	4.7062	4.61659	5.008	4.24534	4.27761	3.85937	4.44989	1.7685
																								PTPLAD1	4.58009	4.01221	2.56243	1.2969	0.843984	1.54696	2.89297	2.52256	3.25505	2.98623	4.44029	2.43216	3.64639	2.63483	3.8127	3.66812	4.14885	5.35576	4.02467	4.15761	3.56474	3.01185	2.24245	4.84403	0.853597
																								IPCEF1	-2.02915	-2.38836	-1.33279	-3.64386	-5.79586	-1.82623	-0.625934	-1.59946	-4.47393	-1.7084	-4.44222	-1.68501	0.265437	-0.803393	-1.75633	0.350497	-2.17788	-1.20091	-1.96016	-0.298673	-0.209228	-2.5649	-1.5649	-2.32916	-2.71786
																								ZZEF1	0.78073	2.12102	2.22928	0.240009	-0.932361	0.867896	1.69243	1.07451	1.28155	1.27262	1.49876	1.64016	2.10266	1.10299	2.41603	2.36205	1.65444	1.61589	2.70088	2.0966	1.75916	0.863938	1.08542	1.62012	0.0356239
																								NOX3	-8.96578	-8.96578	-8.96578	-8.96578	-8.96578	-8.96578	-8.96578	-8.96578	-8.96578	-8.96578	-8.96578	-8.96578	-8.96578	-8.96578	-8.96578	-8.96578	-8.96578	-8.96578	-8.96578	-4.71786	-8.96578	-8.96578	-8.96578	-8.96578	-8.96578
																								ENO1	5.08049	5.8946	6.10748	4.49685	3.41007	3.73509	5.09462	5.92438	5.69708	6.13354	6.72364	5.2834	6.11416	5.38622	6.64851	7.75615	6.36168	7.04838	7.6078	7.68808	6.49131	5.91509	5.27426	7.27731	4.33593
																								SLC12A1	-2.58208	0.134878	-2.88897	-2.50635	-8.96578	-6.26534	-4.75633	-5.64386	-3.62593	-4.71786	-0.805913	-5.64386	-3.8997	-5.64386	-5.15843	-6.26534	-4.4112	-6.96578	-3.87832	-4.53952	-3.699	-6.26534	-5.1078	-2.21759	-5.15843
																								C19orf10	2.96329	3.38294	2.39643	1.44255	0.851199	0.303342	3.03914	3.37546	2.93414	2.85718	2.73292	2.14307	4.10961	3.15397	3.43429	3.82283	3.46558	3.44215	3.43496	4.44195	3.28939	4.01641	1.94298	2.91953	2.69733
																								ANO8	0.0786098	2.46519	2.20977	-0.558517	-1.58208	-0.442222	-0.606035	1.38073	0.564622	0.382944	-0.174621	-0.664288	0.624803	-0.621488	2.0993	1.10635	1.36401	-0.432455	2.67197	1.60075	0.117695	1.26784	0.400538	1.98696	-0.125006
																								TUBE1	-0.440263	0.230203	1.03633	-2.04692	-3.1976	-1.05889	0.00863031	-0.0232698	-0.288065	-0.753896	0.421156	0.0129262	1.46989	-0.486004	0.835116	0.938098	0.932817	0.554834	0.426533	1.80199	0.454176	0.449957	-0.0588937	2.4939	-1.72738
																								ARHGEF10L	0.0840643	2.21132	1.22959	-1.07704	-1.30401	0.680774	1.53854	0.982583	0.22033	1.33743	0.0813396	1.25459	1.70708	1.38791	2.11303	2.8476	2.31121	2.75232	4.90453	3.25882	1.69911	0.361768	1.17185	2.88147	0.533065
																								TXK	-0.657445	-2.191	-1.04394	-4.35107	-4.50635	0.0129262	-0.571322	-4.75633	-3.77596	-2.07097	-2.74662	-1.08927	0.344828	-0.994241	-2.52284	-1.00289	-1.43831	-1.38082	-1.486	-0.962969	0.116365	-0.926865	-2.05289	-2.32193	-2.5649
																								WSCD2	-8.96578	-8.96578	-8.96578	-8.96578	-8.96578	-8.96578	-8.96578	-1.5187	-4.68038	-8.96578	-5.64386	-4.71786	-3.8365	-8.96578	-4.23786	-5.32193	-5.05889	-8.96578	-6.96578	-8.96578	-3.27928	-8.96578	-8.96578	-8.96578	-4.2109
																								KCNQ2	-8.96578	-8.96578	-3.26534	-8.96578	-8.96578	-8.96578	-8.96578	-8.96578	-8.96578	-8.96578	-8.96578	-8.96578	-8.96578	-8.96578	-5.57347	-5.64386	-8.96578	-8.96578	-5.32193	-8.96578	-5.38082	-5.64386	-8.96578	-1.64386	-5.1078
																								TACR2	-3.55639	-1.5951	-2.18442	-4.08314	-4.23786	-4.18442	-1.61706	-2.49818	-0.176251	-3.60823	-4.47393	-8.96578	-4.23786	-4.53952	-5.05889	-2.79586	-1.69432	-3.22432	-0.854649	-3.2109	-1.89432	-1.85204	-3	-3.26534	-3.60823
																								ACTR6	1.18713	1.77315	0.842375	-0.0365259	-1.486	-0.880976	1.5724	1.1157	1.46676	0.741575	2.20977	1.61542	2.2765	1.25278	2.16511	2.43456	2.24245	2.86967	2.60549	2.27917	1.8953	1.10098	0.396159	2.85957	-0.937878
																								TIPIN	-0.793357	2.01436	-1.01159	-2.44222	-2.59946	-0.790859	-0.166503	-0.26708	-1.11716	1.04054	1.37239	0.352759	0.178874	0.817214	0.559737	0.637842	1.02857	0.643394	1.35389	1.75403	0.808179	0.0538064	-0.619271	1.8335	-2.23786
																								SRI	1.47041	2.35586	1.82741	-0.327348	0.652601	0.587845	2.03949	1.43296	2.20633	2.38902	1.12035	1.39999	3.36205	2.76871	2.42277	3.59276	3.1672	2.92941	4.0878	2.93338	2.27143	4.41704	1.93923	3.5404	-0.422752
																								EIF4G3	2.04579	2.44175	2.51501	0.814755	0.23634	1.77863	1.95457	1.52406	2.32251	1.4916	2.06247	2.18333	2.44917	1.6318	2.93395	3.32178	2.55557	2.41576	3.92334	3.2068	2.9241	1.82985	2.0018	2.88245	0.0524159
																								NUP37	0.608809	2.24641	0.571434	-1.83136	-1.66658	-0.45799	1.68077	0.280956	0.84318	1.14274	2.10869	0.784923	1.77104	1.1865	2.23358	2.26243	2.0635	1.82171	1.72115	2.49365	1.60786	1.24853	0.668119	1.52907	-1.55639
																								SEMA3A	-2.79586	-3.62593	-2.38836	-2.62593	-3.94342	-2.41889	-1.23786	-1.45008	1.35671	-2.30757	-0.926865	0.238787	-0.150401	-3.05889	-0.854649	-1.65745	-1.86775	-0.899695	-2.27928	-1.87303	-1.43051	-3.71786	-2.48197	-3.75633	-4.01159
																								GTSE1	-1.65745	1.12102	-0.011588	-8.96578	-3.22432	-0.648372	0.906121	1.0895	1.33056	-0.522841	0.612588	0.899949	-0.217591	-0.567041	0.335712	1.4547	0.895303	1.10434	3.33113	2.45312	2.06557	-1.3474	-0.828793	1.10501	-0.655172
																								SEMA3C	2.12796	0.243669	2.76086	0.644318	1.53506	2.14405	1.83269	1.95382	2.16253	0.854395	0.312665	2.24793	4.05676	1.15316	2.4518	2.21101	4.0027	1.10969	0.704872	0.946357	4.03122	2.34483	2.72137	2.54967	0.504875
																								TTC38	1.66857	1.24245	1.21537	-0.703689	-1.24127	0.0342157	0.818851	0.470927	0.468844	-0.114035	-0.537424	0.782409	1.93546	0.827006	1.27143	1.46728	1.71326	1.74459	3.12829	2.07724	0.997112	1.23389	0.823749	1.62152	0.0200577
																								ACAT1	2.01078	1.67175	1.71238	-0.046921	-1.39973	-0.810966	1.62152	0.0342157	0.691534	1.82863	1.61636	0.847997	2.24428	1.29396	1.72028	2.93527	1.92448	2.99005	2.80859	2.92315	2.30012	1.82416	1.96125	2.22404	-0.875672
																								GRAMD4	1.94673	2.09896	1.0321	0.978928	-1.31115	0.867896	1.86235	2.17856	2.52206	0.486457	1.86275	1.66129	2.53331	1.09761	2.50462	2.07108	2.44599	2.13881	3.52457	3.75007	2.66448	1.5724	1.34653	2.3083	1.64985
																								CELSR1	-0.354759	1.67084	0.771463	-0.222633	-2.23107	1.07861	0.392867	1.57773	1.29101	1.26544	0.659011	0.889863	-0.187707	0.653519	1.51147	1.44784	1.32654	2.58207	3.83076	2.54498	2.02609	0.864731	-0.477944	2.1884	-0.39973
																								WNT8B	-4.1078	-2.152	-2.74662	-8.96578	-8.96578	-2.72738	-4.18442	-8.96578	-4.05889	-2.57347	-8.96578	-8.96578	-3.2109	-4.08314	-2.60823	-2.68038	-3.42663	-1.78091	-1.95456	-2.76611	-3.45799	-4.71786	-2.55639	-4.4112	-3.17137
																								ZNF638	2.59741	3.68055	2.93036	1.30042	0.732052	1.88206	2.66221	2.47067	2.7062	2.17121	2.54819	2.63599	3.40776	2.04998	3.75425	3.79971	3.29572	2.98823	4.31346	3.16559	3.71392	2.50513	2.36709	3.03333	0.182692
																								SLC25A40	1.19346	1.74502	0.929033	-1.9105	-0.982791	-0.0424568	0.666302	1.12234	0.608809	0.929791	2.06592	1.26183	1.38902	0.603122	1.3115	1.6318	1.21971	1.50741	3.06574	2.04089	2.24154	0.954569	0.874994	1.07587	-1.43831
																								TIMM21	1.12697	1.2969	0.558757	-0.621488	-2.00578	-1.51457	1.87224	0.586885	0.618239	0.0976108	0.189034	-0.948976	1.9501	1.08406	1.90651	1.65489	1.73639	1.75617	1.13291	1.22651	0.871055	0.989139	1.5787	1.82497	-2.95456
																								ADD2	-2.88897	2.64455	-2.52284	-3.8997	-4.05889	-1.79086	-3.59074	1.02574	1.05936	-0.222633	-5.01159	-0.84944	-0.708396	-3.85726	-1.26534	-3.79586	-0.110916	-2.42663	-1.77103	-0.21424	1.93471	-0.498179	-2.82623	-1.63935	-2.23786
																								RASAL2	0.952334	1.854	2.2857	0.211635	1.15575	0.740712	0.799916	2.07963	2.07827	3.06368	0.933573	0.84559	2.18935	0.930548	3.41859	3.31354	2.67785	2.59741	4.0401	2.5568	1.94636	2.25399	0.773152	3.71534	-0.529073
																								VPS9D1	0.0976108	1.50131	1.31325	-0.75877	-1.50226	0.215368	1.12565	1.41684	0.199123	-0.275786	-0.330973	-0.0694519	1.10501	0.538041	1.55974	2.62784	1.33971	0.913033	2.2107	1.11703	1.65673	0.634129	-0.142417	1.41251	0.412511
																								ZNF37A	0.388465	2.13685	1.93508	-0.584241	-0.184425	-0.302226	1.32998	1.79077	1.72727	1.33685	0.644318	0.940355	1.50386	1.12763	1.69153	2.97361	2.14241	1.76808	2.94879	1.44308	2.55704	1.14991	0.818032	2.24184	0.0299829
																								MARK3	2.15607	2.11203	2.47483	0.674461	-0.483985	1.04264	1.60881	2.11503	1.68437	1.81476	1.24062	1.51299	2.3202	1.54893	2.56243	2.42223	1.98112	2.06074	2.84679	2.31412	2.20914	1.23205	1.13093	2.23511	-0.270556
																								SLC25A3	3.92039	4.84469	3.91495	2.14893	1.40545	1.72115	4.1035	3.85957	3.55961	3.52857	3.95968	3.54745	4.89942	3.53394	4.85255	4.79187	5.04536	4.69338	5.41846	5.03962	3.9222	4.09736	3.79161	4.62439	1.73205
																								FNDC3B	2.18078	2.59048	3.29587	1.52757	0.935083	1.4678	3.37934	3.81157	3.14747	2.50386	1.43403	3.50881	2.8127	3.32668	3.58376	3.52757	3.48194	3.14861	4.46022	4.75457	3.70399	2.82151	2.23235	3.63355	0.687061
																								FOSL2	1.75873	4.13857	3.75061	2.52582	2.02892	2.18237	2.79847	3.26709	4.07056	2.82619	2.1564	2.63552	3.43069	2.65421	5.64322	3.25897	3.80993	3.36765	3.93253	4.05754	4.261	3.89181	2.77842	4.14893	2.58135
																								CACNG5	-8.96578	-8.96578	-8.96578	-8.96578	-8.96578	-8.96578	-8.96578	-8.96578	-8.96578	-3.79586	-8.96578	-3.699	-8.96578	-8.96578	-8.96578	-8.96578	-8.96578	-8.96578	-8.96578	-8.96578	-8.96578	-8.96578	-3.77596	-8.96578	-8.96578
																								CACNG4	-4.79586	2.43403	-0.199255	-1.73697	-1.67577	-0.0159576	-0.946194	-3.14561	-3.73697	0.586885	0.851199	-0.579922	-2.152	-8.96578	0.543001	-1.18771	-0.24127	-8.96578	-6.05889	-8.96578	-0.00144342	-2.4112	-0.121863	1.26664	-2.53116
																								FRYL	1.64939	1.2558	2.14828	-0.520769	-0.798366	0.851999	1.89453	1.46624	1.543	0.508936	1.92258	1.82375	2.12862	2.62082	1.96458	2.23726	2.0036	2.05728	2.94654	2.33027	2.54003	0.991318	1.89608	1.79119	-1.52284
																								TMEM131	1.10836	2.03598	1.51096	0.421156	-1.61706	0.404903	1.58736	1.2558	1.28333	0.6107	1.08882	1.55582	1.47508	1.16479	2.03633	2.176	1.48182	1.88401	2.93452	1.72334	2.08202	1.30042	0.592636	1.87381	-0.83908
																								FSCN1	1.66312	4.38481	2.56096	1.0036	0.42975	2.9668	3.27501	4.02272	3.34682	2.1147	0.555816	3.1884	3.98868	4.10635	3.9944	4.68308	4.52907	3.91571	4.03192	5.85922	4.498	2.64478	2.26364	3.08899	2.87892
																								ACTB	7.73761	8.61611	8.21677	6.75858	6.31602	7.11419	7.60975	8.02698	8.35099	7.80958	7.67638	7.87852	8.96671	8.3255	9.12907	8.76292	8.41563	8.68494	9.56139	8.75625	8.44088	8.42598	7.94942	8.68936	6.41253
																								MOCOS	-0.77596	1.25882	0.228973	-2.04692	-3.79586	-1.13289	-0.192645	0.395063	0.393965	-0.486004	-1.59946	-0.286304	-0.413115	1.35389	0.892974	2.97269	0.901494	1.20163	1.7566	1.88206	1.09491	3.26228	-2.39593	2.35078	-0.99137
																								PLD1	-0.392137	2.08202	0.886745	-1.7084	-1.28279	-0.158429	1.78785	0.651683	2.27739	-0.971431	-1.86775	0.486457	1.45943	-1.11092	1.92334	2.27917	0.950095	0.840765	1.85479	0.788268	1.54052	1.22466	-0.132894	1.3454	-1.55216
																								ATP12A	-8.96578	-8.96578	-8.96578	-8.96578	-8.96578	-8.96578	-8.96578	-8.96578	-8.96578	-8.96578	-4.8365	-3.30757	-4.60823	-8.96578	-2.84684	-8.96578	-8.96578	-8.96578	-6.26534	-8.96578	-5.26534	-5.57347	-2.15843	-5.2109	-8.96578
																								WDR62	-1.191	1.16285	-0.680382	-3.04692	-2.55639	-1.03209	-1.68501	0.0922074	-0.179515	-0.327348	-0.621488	-0.0144996	-1.22432	-0.125006	-0.652901	-0.121863	-0.442222	-0.646112	1.77357	0.962734	0.703987	-1.94342	-1.77103	0.786596	-1.34008
																								DLG1	1.52005	3.10953	2.54374	0.589763	0.138814	1.11836	1.48233	2.32625	2.42438	1.30976	2.39149	2.4813	2.20696	1.9092	2.976	2.71984	1.82741	1.89375	2.70929	3.84318	1.98732	1.3774	1.23695	2.87381	-0.910502
																								RAB7A	3.3274	3.89889	3.62609	2.41873	1.61542	2.01578	3.616	3.44015	4.02777	3.5307	3.48169	3.52519	3.54114	3.52907	4.48014	4.36282	3.42035	3.8524	4.78811	4.31005	4.88509	3.36261	2.74071	4.02521	1.61259
																								BCAP29	0.984042	2.50868	1.51147	-0.831358	-1.33643	-0.473931	0.831067	0.918386	0.939603	-0.870387	1.04754	0.957543	2.2163	0.742437	1.38902	2.0036	0.90766	1.27083	2.9182	1.44679	2.44361	1.69109	1.12961	1.31557	-0.880976
																								SEC31B	-1.57347	-0.0649175	0.1137	-3.30757	-4.79586	-0.96016	-0.488026	-1.51457	-0.756331	-2.23786	-1.36587	-1.53116	-0.121863	-0.483985	0.425459	-0.473931	0.0538064	0.293959	0.282143	-0.564905	-0.246395	-1.46993	-1.04097	-0.971431	-2.15843
																								SART3	1.21537	2.51248	1.96569	-0.0350469	-0.632629	0.552869	2.10199	1.31208	1.19409	1.53107	1.90574	1.82497	2.56535	1.48078	2.15931	2.66448	2.5203	2.07998	3.4614	2.8524	2.21599	1.36008	1.36737	2.14437	0.31034
																								ARHGAP15	-0.00723157	-1.30401	0.0071955	-3.52284	-2.68038	0.396159	0.857583	-1.02034	-1.07097	-0.0816138	-2.31473	0.411426	1.78534	0.741575	-0.813499	1.51803	0.473008	0.690641	0.123004	0.895303	1.12499	-0.608232	-0.16004	-0.795859	-1.80088
																								TUBA3D	-1.7084	-2.07097	-0.465938	-2.24469	-8.96578	-2.32916	-1.77103	-0.652901	-1.06794	-1.43831	-2.62593	-3.662	-3.39593	-1.68038	-1.2109	-1.1078	-1.2109	-8.96578	0.689746	-0.118727	-2.46594	-3.33643	-1.74178	-0.687335	-3.77596
																								PAX2	-5.64386	-8.96578	-8.96578	-5.2109	-8.96578	-5.26534	-8.96578	-8.96578	-8.96578	-4.13289	-5.57347	-5.64386	-8.96578	-8.96578	-8.96578	-8.96578	-8.96578	-8.96578	-4.96578	-4.75633	-8.96578	-8.96578	-8.96578	-4.96578	-5.71786
																								EXOSC7	0.209141	0.60502	0.903038	-1.9105	-1.55216	-0.632629	0	-0.320126	0.362891	0.289244	0.293959	0.584	1.67852	0.366252	2.31557	2.00324	1.98222	1.10098	1.90265	2.06488	1.42975	0.551885	0.953824	1.61306	-0.246395
																								KIFAP3	1.42385	2.46519	2.36737	0.195348	0.88049	0.546956	2.13192	2.2756	2.62761	1.27798	1.84639	1.90034	3.16864	2.10232	3.44692	3.5656	2.63552	2.78806	3.85569	3.74964	2.46571	2.87735	2.39012	3.03386	-0.465938
																								MKRN2	1.64847	3.46689	1.96864	0.0114956	0.0881416	0.839153	2.38184	1.7433	2.51273	1.76511	1.58785	1.70664	3.09018	1.41468	3.77705	3.0597	2.94879	2.47015	3.21677	3.07056	2.94336	2.04474	2.17983	3.83238	0.202888
																								MCM6	1.55582	2.89064	1.88869	0.0935602	-0.305788	1.93659	2.89472	3.45391	3.1306	2.39917	3	3.01525	2.7205	2.5064	3.74448	3.85559	3.20461	2.58424	4.12788	4.41691	3.34625	2.6828	2.12168	3.61589	0.885184
																								REXO2	1.8496	2.08542	2.47093	-0.0603973	0.0894982	0.506907	2.03844	2.0197	2.16896	2.2299	1.89414	0.847997	3.33514	2.15121	4.16463	3.40122	2.93546	3.24397	3.30042	3.08729	2.50767	2.7801	1.55533	2.43749	0.66175
																								RBM7	-0.28279	0.485427	0.771463	-2.22432	-2.38082	-0.586406	0.246104	-0.826233	0.253384	0.0676387	0.264236	-0.164884	1.0314	0.945608	1.94711	1.56511	0.897628	0.767231	0.784923	0.704872	0.807355	1.36065	-0.37146	0.742437	-1.90509
																								RBMS2	1.03984	1.05589	2.73487	0.183963	-0.0365259	0.512985	1.42492	1.68032	1.64616	-0.011588	-0.535332	0.871844	1.65627	1.42492	2.78576	2.66698	1.83309	1.06695	2.49544	0.145351	2.20006	1.83107	0.525067	2.10668	-0.844251
																								BAZ2A	1.93772	2.1147	2.46963	0.644318	-0.21927	1.13881	2.59144	1.67897	1.70354	1.54547	1.52356	2.48052	2.09862	1.95047	2.80612	3.05832	2.17792	2.06867	3.18523	2.59192	3.22373	1.72334	1.03281	2.06626	0.857583
																								PTPN23	1.16928	1.87735	1.86394	-0.621488	0.0172093	0.768925	1.37796	1.22527	1.19724	1.06488	0.642471	1.20852	1.63877	1.27143	3.32308	2.52331	1.76384	1.29278	3.29263	1.7229	2.06316	1.28865	0.893751	1.69332	1.03914
																								MLH1	2.17089	2.50741	1.82171	-0.471929	-0.823677	1.14339	1.61164	1.59407	1.9241	0.988412	2.30714	2.13455	2.96532	2.01828	3.44029	3.1045	2.9115	1.23327	2.09085	2.79535	3.09997	1.42761	1.55238	3.0685	0.642471
																								UNG	1.16285	3.50818	2.10501	-1.92687	-0.62371	0.943359	2.24367	2.43242	2.15445	2.98368	3.42116	2.54201	3.17999	2.55262	3.69544	3.03386	3.85609	2.87676	4.25429	4.09119	3.4163	2.07279	2.30276	2.76575	0.402722
																								FMO4	0.922198	-1.13924	0.00432161	0.102994	1.0314	-1.17462	-1.84166	0.647084	-0.309359	-1.83136	0.62854	-0.62371	1.44308	0.185232	1.45681	1.31615	0.326537	0.510962	1.22897	0.591679	0.153157	0.0579701	-1.074	0.794104	-2.42663
																								KLHL20	0.660837	0.10165	1.63923	0.100305	-0.00578235	0.117695	1.24062	1.49006	1.60644	-0.0846703	1.30451	1.16607	2.37379	1.15316	2.87381	2.42975	1.80735	1.31092	2.56291	2.37518	1.84157	1.10165	1.09424	2.42921	-1.18442
																								RGS11	-3.29336	-3.662	-0.0203404	-1.36959	-1.9885	-8.96578	-3.03505	-1.6529	-1.33279	-1.76121	-8.96578	-1.3474	-0.657445	-0.682696	-1.04097	-2.86775	-1.699	-1.02621	-1.31115	0.0690147	-1.63487	-0.873027	0.0648829	2.95084	-1.11092
																								SLC46A1	-1.93788	-0.630394	-1.33279	-2.74662	-3.13289	-1.73697	-1.69432	-1.64386	-1.38458	-1.37333	-1.61706	-1.22769	-0.200913	-2.08927	-0.166503	-0.504305	-0.0484122	-0.634867	0.244887	-1.47393	-1.08009	-1.32554	-1.35476	-0.680382	-3.27928
																								PLXNA2	-1.38836	-0.671164	1.37573	-0.0649175	-1.699	-0.60165	-0.816037	0.0071955	-0.00723157	1.18269	-1.37333	-0.68966	0.240009	0.151859	1.59503	1.37016	1.76171	3.07331	5.66286	1.81435	1.32596	-0.163268	-0.265345	1.55041	-1.38836
																								SPAG5	0.707525	2.64731	0.489543	-1.11092	-1.85204	0.22033	2.12499	1.03281	1.61636	0.974529	2.47301	1.64386	1.6457	2.40108	1.63831	2.24367	2.01436	1.7137	3.96431	3.40722	2.24215	0.286881	0.876566	1.77019	-1.02327
																								ANKRD13A	1.10232	2.51954	2.46179	0.015783	-0.244685	0.448901	2.26394	1.20163	1.18967	1.68347	1.47041	1.67627	2.94617	1.52557	2.70531	2.6792	2.67785	1.88518	3.37601	2.83431	2.04824	1.43349	1.57289	1.99313	0.535058
																								TPD52	3.79244	3.39616	1.90958	1.80033	-0.358454	0.646163	2.42787	1.60786	1.08134	2.16543	4.0552	2.01328	1.37239	1.3173	3.06471	3.03122	3.43829	3.5203	4.78628	4.29807	3.55937	3.43483	1.3173	3.0365	0.320773
																								ACACB	-1.18115	-0.490051	1.34483	-3.39593	-2.02327	-1.0145	-0.152003	-0.732165	-1.1016	-2	-0.703689	0.102994	0.776525	-2.02327	-0.498179	0.212881	0.00432161	-2.4112	0.545968	-0.438307	0.27023	-0.833927	-0.865122	0.0328061	-2.16488
																								TRAF4	1.5888	2.73725	1.65947	0.0426443	-1.01742	0.397255	1.74803	1.59264	1.5509	0.739848	2.39287	0.936591	3.81773	1.94373	2.60241	2.62621	3.15494	2.33371	3.80828	3.7314	2.21475	2.02822	0.864731	1.46676	0.0621217
																								PAG1	0.260628	0.0976108	0.447844	-1.32916	-2.59946	0.0370307	2.02963	0.233888	-0.231075	1.01721	-1.01742	1.25882	2.0895	1.33857	1.55533	2.4351	0.922959	1.41088	1.49825	1.42814	2.41441	0.186501	0.662661	0.181421	-1.16488
																								GPATCH1	0.0114956	1.18142	0.832688	-1.14561	-1.191	-0.910502	0.163499	0.585924	0.470927	0.558757	0.244887	0.199123	1.07108	0.660837	0.944858	1.11636	1.07656	0.756169	2.16157	1.46519	1.06074	0.77905	0.0172093	1.0552	-1.35476
																								ICAM3	1.02219	0.928276	0.649845	-2.12658	-1.11404	0.646163	2.1107	-0.365871	-0.72977	1.60455	-0.260152	1.42385	2.7277	1.73682	0.365133	2.13356	0.851999	0.9855	1.09424	1.89801	1.40599	1.12433	1.39671	1.59741	1.6663
																								NT5C2	-0.0454314	2.21816	1.41792	0.0867838	-1.2723	0.359521	1.66812	1.88049	1.24914	1.40327	0.331132	1.11303	2.09727	0.97966	2.14176	2.74932	2.51728	3.22296	3.26078	2.23174	2.00755	1.90804	0.790772	2.34511	-0.610433
																								MCAM	1.81844	2.04124	3.23005	0.0662614	-0.222633	1.34028	1.71896	2.62457	3.03527	0.833497	0.716332	1.42868	3.82802	2.87716	2.96551	3.23113	3.32668	3.41981	4.3454	2.94711	2.80137	3.97939	2.892	3.10802	0.920674
																								GPC4	-0.461959	1.63413	0.641546	-0.997117	-0.891643	-0.0816138	-1.85204	1.77357	0.517024	-3.8365	0.175045	0.798258	0.645241	-0.588574	1.21599	1.53705	0.364012	-1.37707	0.350497	-2.44222	1.76426	0.31034	-0.450084	-0.915936	-1.4344
																								MBNL3	0.468844	-0.628162	0.849599	-1.31473	-1.63039	-0.477944	0.52306	-0.077041	0.0717627	-0.713119	0.862352	1.3173	0.968644	0.217851	1.07724	1.17887	0.882056	0.191563	1.27917	0.9855	0.564622	0.328836	0.0676387	-0.732165	-2.7084
																								CAMSAP3	0.646163	2.54893	1.11836	-0.382702	-1.41504	-0.83908	-0.286304	0.917623	0.0676387	1.05033	0.421156	1.0165	0.678973	0.271426	2.419	1.48078	1.55139	0.54498	1.72509	1.99856	1.10501	2.28806	-0.483985	2.24154	0.243669
																								RAP1GAP	-0.943416	1.1846	0.980391	-0.15682	-3.22432	-1.9771	-2.78588	-1.77596	-3.47393	-1.12029	2.53804	-1.68501	-1.46196	-1.80591	-0.446148	0.0313952	0.683472	0.0229004	0.994218	1.27023	0.15056	-1.39973	0.75873	0.317304	-2.42663
																								XAB2	0.744161	1.66721	1.614	-0.467932	-1.14242	0.124328	1.33685	1.3846	0.906891	1.10232	0.998557	0.953079	1.94111	1.45575	1.45207	1.51501	1.25338	0.932061	2.27769	1.95531	1.60217	2.14893	0.710173	2.04194	0.703101
																								ARHGEF1	1.29396	2.61306	1.94523	-0.390245	-0.746616	1.94711	1.78827	2.10969	1.80818	1.25942	2.43189	1.2552	2.99349	1.80323	2.1551	2.79805	2.31005	1.68616	3.62737	2.53953	2.62316	1.58448	1.70797	1.86552	2.29954
																								STXBP2	0.369606	0.941106	0.944109	-0.164884	-1.32193	-1.35845	0.667211	0.595504	0.570463	1.00288	-0.352916	0.709291	0.887525	0.835116	1.01507	1.53257	-0.194295	0.73292	1.93923	1.67762	0.789938	1.168	0.1137	1.93244	0.405992
																								MAP2K7	0.0648829	2.10098	1.29455	-0.537424	-1.27928	0.233888	0.768925	1.12035	0.273814	1.15445	0.597412	0.773152	1.68122	0.675364	2.02857	1.26544	1.07587	0.950095	2.03738	2.3297	1.10903	1.91877	0.741575	1.96864	-0.210897
																								NMRK2	-8.96578	-8.96578	-2.44222	-8.96578	-8.96578	-8.96578	-8.96578	-8.96578	-8.96578	-3.27928	-8.96578	-8.96578	-8.96578	-8.96578	-8.96578	-8.96578	-8.96578	-8.96578	-3.52284	-8.96578	-8.96578	-3.8365	-8.96578	-3.52284	-8.96578
																								DGKD	1.65444	1.10836	0.66175	0.587845	-2.15843	0.43189	0.484396	0.92448	0.176323	-0.0923402	0.964214	0.015783	1.46989	-0.438307	0.727703	2.08848	0.870266	0.175045	1.91877	1.23511	1.48027	0.489543	0	0.776525	-0.26708
																								CTTNBP2	-3.03505	-6.15843	-1.11092	-8.96578	-4.53952	-3.87832	-3.1078	-2.61706	-2.9885	-8.96578	-2.59074	-2.48197	-0.915936	-5.79586	-1.44222	-4.8365	-2.07097	-4.1078	-3.68038	-3.33643	-2.38082	-2.14561	-3.07097	-2.82623	-3.59074
																								ACTL6B	-8.96578	-4.64386	-8.96578	-8.96578	-8.96578	-2.32193	-8.96578	-8.96578	-8.96578	-4.35107	-8.96578	-8.96578	-4.96578	-8.96578	-3.79586	-8.96578	-8.96578	-8.96578	-2.26534	-4.96578	-8.96578	-8.96578	-8.96578	-8.96578	-8.96578
																								RARB	-0.274041	1.99603	0.388465	-2.45008	-1.80088	-0.72977	0.660837	0.137504	0.62854	-0.446148	-0.926865	1.0036	2.29719	1.82171	2.30159	1.90574	-0.100051	0.97673	1.55434	2.15056	2.08032	-0.496142	0.333424	1.52155	-1.39593
																								TOP2B	3.48736	4.43902	3.8502	1.301	1.4678	2.54077	3.38198	3.46454	3.90149	3.60538	4.69961	3.28244	4.78236	3.54399	5.76105	5.23362	4.49697	4.25172	5.53241	5.23442	4.74362	3.70244	3.83613	5.71003	2.02892
																								TM9SF3	3.30918	4.13578	3.62258	2.36933	1.81558	1.59932	3.42734	3.25807	3.46976	3.45917	3.00468	2.75788	4.37775	3.17824	4.67756	4.55232	4.59168	5.25871	5.03518	4.77405	4.13529	4.23703	3.57966	3.8024	0.778209
																								NFKB2	1.07245	1.96643	2.17249	-0.027675	-0.242977	1.25217	2.73444	1.70664	1.45943	2.41251	0.697774	3.35191	3.54794	3.12068	2.28096	3.23373	2.59789	3.83309	3.36849	4.60638	2.39424	2.3115	1.80529	2.31063	2.10802
																								UBE2T	1.40108	2.78199	1.70443	-1.07097	0.355016	1.25822	2.16993	2.95568	3.45549	2.60786	3.66289	2.00396	3.18063	2.36233	3.24626	4.28614	4.34823	4.90309	5.33671	5.70612	4.19401	2.64662	2.51652	2.38294	-0.60165
																								PPP1R12B	0.130931	0.194087	1.3488	-1.38458	-0.650635	-0.522841	-0.0800879	0.85599	0.746743	-0.818579	0.874207	0.0243197	1.87774	-0.184425	1.27381	1.3846	1.38791	0.577248	3.36541	1.09424	1.33914	0.54201	1.09761	1.02786	-1.2863
																								DNAJC10	2.57821	1.94073	1.92029	-0.428566	-1.51046	0.164786	1.51299	2.1117	1.37851	1.19283	1.50995	1.52055	2.57773	1.8024	2.54844	2.14633	2.47379	2.25429	2.82599	2.61847	2.15898	1.4756	1.47457	2.42653	-0.397828
																								GTF3C1	1.67582	2.10266	2.17664	1.32077	-0.323733	0.947105	2.13685	2.104	2.60003	1.5955	2.35811	1.37685	2.65535	1.3454	2.93546	2.93847	2.49288	2.58904	3.34412	2.5852	2.26033	2.10635	1.52256	2.85619	0.492622
																								IL4R	1.11703	0.391768	1.95791	0.686164	-0.286304	1.41468	1.76426	1.28806	2.47664	1.22959	2.00108	1.70443	2.73942	1.99458	1.87696	2.72072	2.06798	2.47716	2.55508	1.83188	2.19503	1.99132	1.3505	3.09305	0.970854
																								USP33	1.88557	3.42317	2.39917	0.52707	0.485427	0.950842	2.60478	2.02822	2.60312	1.86869	3.05085	2.46493	3.41427	2.21475	2.98021	3.41346	2.9443	3.0827	3.99585	3.63517	2.48749	2.15478	2.27888	2.53057	0.243669
																								PAK3	-4.08314	-3.59074	-1.91594	-3.92139	-4.50635	-2.1078	-1.60384	-0.341903	-2.17137	-4.87832	-6.26534	0.663572	-0.467932	-2.46594	-1.37707	-0.77596	-0.902389	-0.226004	-1.86775	2.16446	-0.610433	0.0662614	-2.72738	-2.38082	-2.07097
																								CAPN6	-3.27928	-2.9105	1.27322	-4.4112	-0.751465	-3.49005	-4.92139	-1.81097	1.09424	-8.96578	-8.96578	1.84439	1.32998	-0.140826	0.676267	-8.96578	3.39245	-8.96578	-8.96578	0.561693	-0.685014	0.392867	-1.20091	-1.84684	-1.12343
																								DCX	-8.96578	-6.79586	-2.13289	-8.96578	-6.05889	-8.96578	-6.38082	-6.26534	-1.31833	-6.38082	-8.96578	-8.96578	-2.25154	-6.38082	-5.87832	-8.96578	1.21661	-8.96578	-6.64386	-0.657445	-2.62593	-0.710756	-8.96578	-5.64386	-6.38082
																								SNRPA	2.10434	3.62889	2.14078	-0.805913	-1.15521	1.19724	2.37796	3.19424	2.8168	2.16993	2.63413	2.16027	3.04893	2.67333	3.06022	3.49121	3.41278	3.52369	4.00216	4.38031	3.46937	2.91322	1.71765	2.97379	0.794936
																								SPAG6	-5.01159	-8.96578	-8.96578	-8.96578	-8.96578	-8.96578	-8.96578	-4.96578	-4.96578	-8.96578	-0.248108	-8.96578	-4.13289	-2.42663	-8.96578	-4.01159	-4.35107	-5.26534	-5.32193	-3.1078	-8.96578	-5.64386	-8.96578	-8.96578	-8.96578
																								EXOSC5	0.564622	2.07724	1.26484	-2.13924	-0.974262	-0.902389	0.853597	1.03562	0.448901	1.29807	1.47975	0.434028	2.10165	1.37462	2.30276	2.52682	2.0844	1.99783	2.72203	2.80178	2.33857	1.7941	1.53157	1.87421	0.418999
																								DYNC1I2	2.69153	3.29983	3.20961	1.31208	0.503858	1.79036	2.62035	2.92239	2.86849	1.93433	2.45891	2.51096	3.59658	2.55704	3.75531	3.85509	3.59407	3.68415	4.16277	3.41346	3.34979	3.25111	2.53032	4.21987	0.940355
																								APBB1IP	0.530071	0.0717627	0.866315	-0.236164	-0.910502	0	1.38571	-0.161653	-0.384584	0.732052	-0.547932	1.18396	1.72421	1.26724	0.306846	2.03598	0.709291	1.488	1.96754	1.45575	1.98222	0.259423	0.226509	0.40163	-0.91866
																								LRCH4	-0.0439433	1.47716	0.980391	-1.20423	-2.18442	0.37629	1.04474	0.446786	0.489543	0.355016	0.520045	0.572405	1.87184	0.46048	1.22897	1.74502	1.04194	0.84559	2.98823	1.07108	1.32193	0.54893	0.264236	0.204141	0.428678
																								FAM76B	0.045443	1.19093	1.15575	-0.99137	-1.85726	-0.246395	0.831877	0.953079	0.617298	0.588805	1.41251	1.04194	2.20727	0.874207	2.29396	2.02857	1.57046	1.4756	2.17696	2.16124	2.41549	1.44361	1.30568	2.75082	-1.88364
																								SIRT6	-0.261881	0.520045	0.557778	-1.45799	-2.20423	-1.80591	0.331132	-0.0619024	-0.367732	-0.473931	-0.103147	-0.011588	1.0895	0.515006	0.688852	0.412511	1.10969	0.443607	1.26424	1.77273	0.396159	-0.962969	-0.373327	0.317304	-0.251539
																								TYR	-8.96578	-8.96578	-3.25154	-4.15843	-8.96578	-8.96578	-8.96578	-3.57347	-8.96578	-8.96578	-4.53952	-8.96578	-4.32193	-8.96578	-2.80591	-5.2109	-8.96578	-4.87832	-8.96578	-8.96578	-3.96578	-8.96578	-3.662	-3.92139	-8.96578
																								POLD3	0.916094	2.04544	0.90381	-1.56918	-2.86775	0.172488	1.15575	1.45733	1.96199	0.722466	1.48646	1.42814	1.80405	1.30042	2.54052	2.02574	1.70399	1.90265	2.63064	3.23772	2.65306	1.07382	1.43936	2.21599	-1.64837
																								ACTN2	-3.14561	-5.79586	-1.87832	-4.01159	-8.96578	-5.1078	-1.72738	-2.4112	-3.8365	-8.96578	-8.96578	-1.73216	-2.9885	-2.44222	-4.38082	-4.44222	0.196607	-4.13289	-1.81604	-3.53952	-4.23786	-6.05889	-2.50635	-4.18442	-3.94342
																								CAPZB	3.72574	3.40122	3.19172	1.86592	1.33628	2.22404	2.67559	2.54868	3.29146	2.53779	2.81824	2.79473	3.73086	2.95791	3.74621	3.91514	3.34823	3.95466	4.7211	3.37587	3.83764	3.23787	2.80983	3.70177	1.80777
																								GPR137B	2.48052	3.50526	2.50487	1.56803	1.61117	0.0676387	2.14111	1.74287	2.44917	2.25248	1.07451	1.84117	2.86255	1.87145	3.27843	2.05693	2.79119	2.53605	3.04369	2.53854	2.61824	2.12267	1.95606	3.8746	-0.28279
																								NAALAD2	-3.30757	-2.16488	-1.40736	-3.8365	-4.57347	-3.50635	-2.49818	-1.58641	-2.51457	-3.35107	-3.22432	-2.53116	-0.875672	-2.40354	-0.932361	-1.37333	-1.95456	-1.01742	-0.424688	-2.38082	-1.42663	-2.81604	-2.33643	0.250962	-3.62593
																								JADE1	0.366252	1.34937	0.964214	-1.16812	-1.9105	-0.0306192	0.52306	0.578214	-0.356606	-0.00288828	0.309176	0.0100637	1.28511	-0.0439433	0.755315	1.38736	0.557778	-1.08314	1.80033	0.822118	2.30334	-0.128156	0.529071	1.33056	-1.52699
																								SLC25A43	1.05728	1.8496	2.13389	0.117695	0.494672	0.353888	0.818851	1.08542	1.90689	2.03316	0.501821	2.26273	1.91035	2.22497	2.9824	2.68527	1.70487	2.11836	2.65604	2.68122	2.23542	1.78283	0.249749	1.80859	0.22033
																								UBE2A	1.80694	2.95513	2.81147	1.01935	1.00144	1.00576	2.90285	1.68077	3.26439	2.11137	2.61918	2.62831	2.74179	2.54077	3.76033	3.69599	2.83956	3.0512	3.28481	3.55373	2.88577	3.12019	1.55582	2.09491	0.0114956
																								FGFR1	-0.508403	0.479231	2.11203	0.495695	-0.28279	1.27501	1.20852	2.38847	3.48543	-0.703689	2.75318	0.222805	2.44599	0.69332	2.44228	0.658097	1.9771	0.646163	0.751035	0.653519	3.07262	1.59168	1.97929	0.650765	-0.132894
																								FKBP6	-8.96578	-8.96578	-8.96578	-8.96578	-8.96578	-8.96578	-4.38082	-3.27928	-8.96578	-8.96578	-8.96578	-8.96578	-4.01159	-8.96578	-8.96578	-8.96578	-8.96578	-8.96578	-8.96578	-4.96578	-8.96578	-8.96578	-8.96578	-3.62593	-8.96578
																								GTF2I	2.51778	3.29734	2.00648	-0.334607	0.549916	0.85997	1.91533	2.20977	2.11803	2.51324	2.51753	2.01078	2.99241	2.06488	4.06117	3.22974	3.13142	2.78618	1.67401	3.21023	3.12201	2.6837	1.98514	2.82314	0.314986
																								SMC1B	-1.662	-1.78091	-2.16488	-3.662	-4.79586	-2.73697	-0.599462	1.92448	-0.365871	0.255803	0.286881	-1.76121	-1.8997	-0.340075	-0.129734	-0.440263	-1.73216	-2.78588	0.0370307	0.102994	1.21039	-1.28279	-2.5649	0.10165	-1.8625
																								FBLN1	1.15575	1.60407	3.59515	1.13881	1.71677	1.20038	2.28718	2.91705	3.51627	1.00144	1.26243	1.58976	4.30407	2.1811	4.04212	3.60205	3.4844	2.09255	2.54844	0.356144	3.48684	3.2279	3.01863	2.64824	3.0036
																								ITGA8	-2.48197	-1.84684	-1.77103	-3.47393	-2.17788	-2.23786	0.482332	0.892974	-1.43051	-0.994241	-1.53533	-0.413115	0.962734	-1.5951	-2.05289	-0.897006	-2.16488	-1.87832	-1.54793	-2.699	-1.58641	-1.47794	-0.392137	-1.60384	-2.00578
																								CST7	0.533065	0.798258	0.555816	-2.45799	-2.61706	0.623867	1.91495	-0.550043	1.29748	1.27023	-0.2567	1.97012	3.14225	2.42035	-0.844251	3.01221	1.01006	0.818032	-0.422752	1.93734	1.68572	0.620117	0.739848	0.230203	-0.99137
																								MAP2	-2.39593	1.91456	0.941106	-3.77596	-2.25154	1.38791	-1.16812	1.53207	-0.508403	-1.65745	0.476122	-2.52284	1.1865	-0.450084	2.14763	0.763836	0.914565	0.215368	1.12631	-1.93788	1.88049	-1.662	0.725959	-0.249822	-3.45799
																								PIAS2	0.0468403	1.45943	1.73335	-0.488026	-1.2863	-0.535332	0.340277	0.97673	0.323082	-0.562772	-0.0877334	0.104337	1.53903	0.415759	1.80653	1.426	1.53804	1.14274	1.65122	0.909197	1.81188	1.16027	1.05866	1.36008	-2.13289
																								AMPH	-3.1976	-1.88897	-1.1016	-3.47393	-4.2109	-2.55639	-0.78339	-1.5649	-0.614845	-3.9885	-3.12029	-1.90509	-0.657445	-2.17788	0.22033	-2.50635	-0.836501	-3.1976	-1.87303	-1.27928	-1.34373	-1.45008	-1.75147	-2.02327	-1.59074
																								ARAF	1.74717	2.32366	2	0.328836	-0.360305	0.969381	1.97966	1.91839	1.94448	1.01792	1.569	1.80116	2.5955	1.83147	2.21537	2.77357	1.88518	2.37462	2.67039	3.08049	2.28007	1.7583	1.48646	2.02998	0.742437
																								MCCC1	1.94448	2.63436	1.68392	0.680774	-0.190997	0.696884	1.6248	1.89025	2.61871	1.98586	2.42573	2.3471	2.51576	1.81311	3.21956	2.41765	2.67559	2.76681	2.73704	5.22774	2.99114	1.36345	1.77779	3.08644	-0.813499
																								LAMP3	-0.641604	2.58688	0.840765	-3.49005	-2.6529	0.84318	1.54102	0.180148	0.517024	0.233888	0.0285692	1.53456	2.56973	3.17552	-0.336428	3.34724	-0.518701	1.57531	1.00072	2.72574	2.07827	-0.37707	0.132248	0.0565835	0.14274
																								FAP	1.64432	0.863938	2.97893	1.34085	0.894527	0.844787	2.02006	2.04264	2.4862	0.109695	0.244887	1.23266	3.35276	1.01863	4.1517	1.36008	3.02219	2.19061	1.64247	-0.369595	2.49467	2.86592	1.80653	2.32193	-0.174621
																								NEBL	1.42868	1.29983	-0.027675	0.451013	-3.18442	-0.0365259	1.17505	0.860764	1.59789	1.55729	0.551885	-0.0985055	0.718964	1.21599	2.06833	4.30685	1.03984	2.64593	1.77062	2.73574	1.76469	-1.00578	-2.84684	-0.0454314	-0.158429
																								ACER3	0.46048	0.636915	1.32423	-0.643856	-2.48197	-0.599462	0.934328	0.60502	1.6318	0.672652	1.00935	0.616358	1.46728	0.574344	1.55925	1.2762	1.14991	1.32193	1.36345	1.30276	2.53779	0.925999	0.486457	1.22527	-0.648372
																								UBE2K	1.78701	2.34965	3	0.535058	-1.30757	0.739848	2.52356	1.89064	2.33914	1.75531	2.65099	1.92029	2.27113	0.994942	3.08984	2.94242	3.05467	2.99476	4.07193	3.14225	2.79805	2.45022	1.62059	2.38902	-0.841663
																								PIK3C3	-0.0484122	1.40327	1.04124	-1.68038	-1.89432	-1.0499	0.362891	2.8488	0.259423	-0.614845	-0.378944	0.105678	1.57095	0.382944	1.88947	1.26364	1.2302	0.778209	1.00935	1.14339	0.752749	0.929033	0.52707	1.38626	-1.81097
																								N4BP2	0.681674	0.870266	0.887525	-2.40354	-2.32193	-0.0174171	1.51197	0.855192	0.353888	-0.190997	1.94035	0.451013	1.69555	0.340277	2.32884	2.22064	2.04998	1.16993	1.98841	1.61871	1.52857	0.92372	1.37851	0.968644	-1.1078
																								C12orf5	0.6107	1.17441	0.977463	-0.438307	-1.82113	-0.330973	1.31092	0.513996	0.512985	2.14437	0.695103	1.81926	2.26093	1.31383	2.10903	2.40626	1.88479	1.73379	1.99747	1.02148	2.8536	1.30918	0.254594	2.1564	-0.77596
																								TULP3	1.2762	2.78848	1.71061	-0.0649175	-0.394032	1.17185	0.625738	2.72115	1.3978	2.94148	2.04194	2.33771	2.45864	1.32423	2.64916	3.34127	2.70244	2.69466	2.73118	4.74292	2.95717	2.90458	1.51349	2.77821	-0.305788
																								SYNJ2	0.233888	-0.606035	1.25761	-0.00288828	-1	0.0949116	1.7433	1.26664	1.01578	-0.192645	0.821302	0.302173	1.70088	0.639695	1.02998	1.76977	1.42008	1.48078	2.50106	2.44255	2.11437	1.60312	0.396159	1.5656	-0.508403
																								ADCY2	-1.79086	-6.50635	-1.67577	-3.26534	-4.87832	-4.2109	-7.15843	0.306846	-5.57347	-2.38082	-6.05889	-6.15843	-1.60384	-3.8365	-0.251539	-5.71786	-0.62371	-1.23107	0.686164	-3.32193	0.566572	-5.2109	-3.52284	-3.09542	-4.08314
																								PPP2R5C	1.04474	1.89103	2.06108	0.041243	-0.202572	1.08202	1.8213	1.95568	1.57821	1.54399	1.28806	1.34028	2.64062	1.09963	2.49723	2.45154	1.95271	2.17568	2.54597	2.54251	2.19724	1.85479	1.67175	2.73183	-0.610433
																								RBFOX1	-8.96578	-8.96578	-8.96578	-8.96578	-5.79586	-8.96578	-8.96578	-6.05889	-8.96578	-8.96578	-0.0543923	-6.05889	-8.96578	-8.96578	-6.50635	-8.96578	-8.96578	-8.96578	-7.38082	-5.71786	-8.96578	-8.96578	-8.96578	-8.96578	-5.15843
																								GNB1	3.14698	3.2245	4.09221	2.42573	1.28155	1.89181	2.92277	3.07827	3.76511	2.84659	3.73281	3.0268	3.70852	3.0027	4.1206	4.50995	3.21475	4.16904	4.96694	4.04194	4.07733	3.58664	2.43776	4.21971	1.29337
																								HOXA9	1.88479	-2.41889	-1.13924	-1.5951	-8.96578	-1.41504	0.196607	1.80281	-2.74662	-4.44222	1.19472	1.35727	0.217851	-1.35845	0.0229004	-1.63039	-1.1078	-2.05289	-0.100051	2.07758	-1.55216	-2.68038	-1.41504	-2.1016	-4.44222
																								EDN1	-0.354759	2.2549	2.65787	-3.59074	-1.42663	0.412511	-3.12029	1.39287	-0.831358	-0.106249	-1.64837	-1.01742	2.10467	0.493647	4.68398	0.585924	1.70044	-0.724993	-0.148801	1.26303	1.33113	0.228973	2.15931	1.57337	-0.948976
																								MLLT10	1.36345	2.26183	2.07382	-0.253257	-0.744197	0.840765	1.11703	1.59789	0.906121	1.96901	0.323082	1.23266	1.81639	1.19598	2.88186	3.1127	1.92714	2.90997	3.92458	3.26724	2.08542	1.55336	1.09085	2.74006	-0.314733
																								ZCWPW1	0.192825	0.520045	-0.279284	-2.7084	-3.45799	-0.795859	-0.579922	0.337996	0.199123	0.275007	0.715454	-1.55216	-0.639355	-0.736966	-0.0159576	0.0271541	0.249749	-0.846843	1.53556	-0.720232	0.651683	-2.06492	0.204141	-0.15682	-1.65745
																								ADCYAP1R1	-4.2109	-4.57347	-0.529073	-3.75633	-8.96578	-3.8365	-8.96578	-2.42663	-2.16488	-8.96578	-4.13289	-3.44222	0.477159	-4.79586	-2.13289	-5.38082	-1.20756	-2.05889	-2.58208	-4.47393	-1.62149	-2.33643	-2.67116	-3.52284	-3.27928
																								FGF20	-8.96578	-4.15843	-8.96578	-3.32193	-8.96578	-8.96578	-8.96578	-8.96578	-8.96578	-8.96578	-8.96578	-2.74662	-3.47393	-8.96578	-8.96578	-3.35107	-8.96578	-8.96578	-5.1078	-8.96578	-8.96578	-8.96578	-8.96578	-8.96578	-8.96578
																								P2RY10	-0.880976	0.279768	-0.291592	-2.41889	-8.96578	-1.50226	1.338	-0.504305	-1.82623	0.526069	-0.795859	0.680774	2.68032	1.27262	-2.05889	2.08848	-0.384584	0.111031	-2.01159	1.26604	1.06143	-0.112475	0.477159	-1.8625	-1.36216
																								ITM2A	0.839153	0.698663	1.94336	-2.59946	-2.75633	-0.101598	1.69955	-1.20423	0.509949	0.202888	0.476122	1.90149	4.74626	1.41684	-1.24811	3.4614	1.62152	1.16864	0.462576	1.87263	2.0165	1.37518	2.1273	0.488515	-0.545824
																								NRD1	2.66812	3.54312	3.09018	1.50233	0.658097	1.54151	3.13373	2.03914	3.03422	2.67061	3.03404	3.40477	3.02574	2.54325	3.22605	3.88127	3.23726	3.97948	4.66477	4.16092	2.93621	3.15979	1.72378	3.56913	1.26604
																								VDAC3	1.90072	4.41501	3.00504	1.27381	0.207893	1.28155	3.59491	2.07211	4.33593	3.7567	3.8845	2.56413	3.7722	3.51109	3.51463	3.82385	3.93291	3.35516	4.97122	5.69886	4.05085	3.33657	3.0505	3.40177	1.13488
																								PCM1	1.97563	2.72727	2.76129	1.38681	1.01935	1.56071	2.42761	2.63645	2.18967	1.81639	3.69254	2.15478	3.61035	2.42492	3.19708	3.04928	2.97306	2.70399	2.80612	3.10953	3.31499	2.7314	2.40299	3.21459	0.788268
																								TNRC6C	0.501821	0.900722	0.956057	-0.710756	-0.798366	-0.187707	-0.296899	0.655352	1.0635	-0.595097	-0.606035	1.54597	1.02998	0.371838	1.07108	0.227741	0.945608	-1.39593	1.53456	0.731183	2.49723	-1.69432	0.125651	0.286881	-1.20423
																								CBFA2T2	0.186501	1.75702	1.01721	-0.805913	-0.53952	-0.432455	0.831877	-0.046921	0.495695	0.260628	2.57022	1.20852	0.648926	0.0922074	1.08338	2.02574	0.585924	0.681674	3.09085	1.4163	1.4782	0.504875	0.232661	1.27023	0.202888
																								BRINP1	-5.01159	-8.96578	-5.2109	-3.52284	-0.104697	-3.60823	-8.96578	-0.694321	0.91533	-5.05889	-3.32193	-8.96578	-1.03801	-8.96578	-8.96578	-5.57347	0.77989	-8.96578	-1.49005	-4.08314	-2.75633	-2.45008	-0.386468	-2.49005	-8.96578
																								ITCH	2.48491	3.66903	2.73877	0.697774	0.605968	1.27083	2.81065	2.37518	2.25217	2.52982	3.42291	2.95028	3.18476	2.36597	3.53456	3.9041	3.3115	3.01293	4.22365	3.60893	3.69276	3.07451	2.78346	3.53543	0.41684
																								PKD2L2	-3.25154	-2.44222	-2.30045	-3.77596	-3.35107	-2.86775	-2.14561	-4.18442	-8.96578	-3.71786	-3.17137	-2.62593	-2.12658	-3.64386	-2.58208	-2.49818	-2.9771	-3.92139	-1.50635	-1.32554	-1.78588	-5.87832	-4.29336	-3.96578	-4.32193
																								TP53INP2	1.44308	0.811471	1.43883	-0.186065	-1.48197	-3.14561	0.867896	0.436162	0.528071	-1.35476	-0.168123	1.03562	0.180148	-0.227692	1.68167	2.32539	0.436162	-0.780909	2.3173	-0.913216	1.70664	0.725087	0.498761	0.652601	-2.17788
																								SDF4	2.76107	1.93282	3.01114	1.24367	0.532068	1.15834	2.41603	2.18967	2.58183	2.03069	2.66334	2.6173	3.50881	2.47949	3.38114	3.74739	2.86116	4.02662	3.94626	3.35219	3.39684	2.24945	1.89918	3.63796	2.51501
																								MYH7B	-2.699	0.695994	-1.191	-3.96578	-3.12029	-2.17788	-1.76121	-0.347399	-2.05889	-1.486	-1.68501	-1.12343	-1.45799	-1.99424	-0.612637	-0.8863	-0.715486	-2.36587	1.23327	-1.77103	0.434028	-1.73697	-1.662	-0.343732	-2.62593
																								BPIFB2	-8.96578	-8.96578	-8.96578	0.0949116	-8.96578	-8.96578	-8.96578	-8.96578	-3.8997	-4.01159	-8.96578	-8.96578	-8.96578	-3.92139	-8.96578	-8.96578	-8.96578	-8.96578	-8.96578	-8.96578	-8.96578	-8.96578	-3.9885	-8.96578	-8.96578
																								TP73	-3.47393	-0.943416	-2.41889	-8.96578	-3.47393	-5.38082	-1.76611	-0.734563	-4.71786	-3.03505	-3.12029	-0.392137	-2.152	-4.75633	-1.24811	-1.8365	-2.93236	-3.45799	-0.0365259	-3.44222	0.311503	-3.4112	-4.8365	-2.00578	-2.85726
																								TOLLIP	1.27023	0.919912	0.678072	0.211635	-1.39973	-0.708396	0.607863	0.144046	1.14209	0.526069	0.172488	0.0989585	1.33857	0.22033	2.24336	1.69555	0.434028	1.81885	2.07382	2.12068	1.13356	0.492622	-0.436354	1.64016	0.0524159
																								UBE2D4	0.614474	1.40272	0.347099	-2.21759	-0.639355	-0.496142	-0.632629	-0.56918	0.0342157	0.539035	0.46048	0.0186342	1.38571	0.457332	1.39012	0.702214	0.929033	0.798258	1.76043	2.37156	0.389567	1.07451	0.190299	0.599318	-1.87303
																								CLUL1	-0.8863	-2.75633	-2.86775	-8.96578	-1.20756	-3.01159	-3.03505	-0.671164	-2.33643	-3.02327	-3.30757	-2.35107	-1.20091	-3.94342	-1.15521	-4.53952	-1.82623	-4.23786	-0.632629	-1.17462	0.356144	-2.27928	-1.30757	0.503858	-3.45799
																								RUNX1T1	0.117695	-2.82623	0.259423	-1.8625	-2.8997	-1.76611	-1.76611	-2.03505	-0.878321	-1.22432	-3	-2.1078	-0.0232698	-2.30757	0.503858	-2.45008	-0.545824	-2.23786	-1.84166	-2.80591	-0.846843	-1.02034	-0.867752	-1.13606	-3.04692
																								CDH17	-8.96578	-4.35107	-5.2109	-8.96578	-8.96578	-8.96578	-5.05889	-8.96578	-3.94342	-8.96578	-8.96578	1.2135	-1.77596	-2.96578	-3.92139	-2.9771	-8.96578	-5.26534	-2.9771	-1.07097	-5.32193	-2.81604	-8.96578	-5.32193	-4.05889
																								THOC1	0.732052	2.19188	1.31788	-0.997117	0.986229	0.0593553	0.613532	1.7137	1.43136	0.706641	1.41954	0.481299	1.77273	1.24306	2.53655	2.13685	2.24001	1.61447	2.26123	3.33299	2.54251	1.43082	0.604071	2.104	-0.790859
																								FKBP7	-0.0101344	-0.209228	1.43136	-0.867752	-1.53952	-1.68966	-0.018878	1.10165	1.37685	-1.70369	-1.56918	0.593593	1.99059	-0.169745	1.41359	1.16928	1.69287	0.704872	0.87578	0.209141	1.02645	1.13159	0.771463	1.02077	-2.39593
																								OSBPL6	-0.364013	-0.114035	-0.209228	-2.76611	-2.40354	-3.33643	-2.40354	-2.17137	-0.522841	-1.76611	-1.94898	-2.30045	-0.634867	-2.68966	-0.756331	-3.60823	-1.09851	-1.4344	0.632268	-2.78588	0.0313952	-2.75633	-3.49005	-1.81604	-3.09542
																								SLC1A3	0.678973	0.865523	0.56267	-0.512514	0.0551957	-0.597278	2.07622	1.11836	1.54547	2.41981	-1.00868	1.29042	1.86433	0.668119	2.52331	2.33743	1.07656	2.44969	3.00737	2.66175	2.27858	1.56852	0.887525	2.29514	-0.836501
																								XRCC5	4.1206	4.76564	4.03914	2.40272	1.8922	2.93282	4.53568	4.7693	4.53593	3.84056	5.10647	4.64898	5.42223	4.42371	5.20571	5.77415	5.38298	5.25927	5.86443	5.75841	5.20281	4.48427	4.52682	4.92747	2.13488
																								LXN	1.77189	2.71787	1.68527	1.3051	0.687061	-0.239566	2.92903	2.43536	3.34085	2.78806	0.786596	2.56828	3.43536	2.31179	2.06798	3.4547	3.42653	3.0552	2.00791	2.48852	3.17744	3.02326	1.66812	3.50386	0.486457
																								SP140	-0.488026	-0.129734	0.16221	-2.78588	-5.26534	0.390668	1.426	-1.43051	-1.93788	0.563646	-0.965784	0.906891	1.43296	0.909965	-1.4344	2.01114	-0.426625	0.23634	0.0538064	1.48697	1.09491	-0.771027	0.499782	-0.788365	-0.428566
																								MKNK1	0.167358	1.49006	1.24001	-0.932361	-2.4112	-0.708396	0.858379	0.335712	0.487486	-0.00578235	0.232661	1.33628	1.01364	0.49057	1.39835	1.41684	1.2762	0.77905	2.14111	1.34823	0.78576	0.400538	-0.321928	1.39012	-0.37707
																								TNS1	1.29101	0.370722	3.54844	1.37851	0.789103	1.09356	1.12035	3.20069	2.05137	0.60502	-0.251539	1.73075	2.37629	2.15478	2.41359	2.55311	2.07416	1.40108	3.33013	2.00252	2.32711	1.90574	1.92029	3.05537	0.0813396
																								REXO1	-0.0144996	1.53556	1.06281	-1.03209	-1.63935	-0.270556	0.97159	0.556797	0.402722	0.186501	0.323082	0.540027	1.24793	1.0115	1.11437	1.19472	0.640621	0.798258	2.3083	2.11936	1.40163	0.570463	-0.311148	0.978196	0.507921
																								SAR1A	2.1564	3.20899	2.71611	1.28865	0.676267	1.18903	2.75745	2.73466	3.61695	2.0993	2.07108	2.33657	3.67683	2.65558	3.80653	3.67356	4.2552	3.86622	3.51942	3.62152	3.38211	3.42452	2.48517	3.75028	0.70044
																								CDC14A	-0.795859	1.35445	0.0398403	-3.08314	-1.78091	-0.0394883	0.192825	-0.450084	-0.496142	0.257011	0.744161	-0.341903	1.73596	0.147958	1.15769	0.881273	-0.00288828	-0.281036	1.02432	0.709291	0.822934	-0.128156	-0.584241	-1.26534	-2.80591
																								RAPGEF3	-0.943416	-3.27928	0.385155	-2.24469	-4.71786	-1.84166	-0.492079	-1.70369	-2.31473	-3.08314	-3.2109	-2.40354	0.525067	-1.78091	-1.65745	-1.53952	-1.17137	-1.17137	-0.739372	-1.25154	-2.20423	-1.91594	-1.89432	-1.01159	-1.25154
																								CEACAM1	-3.49005	-1.00289	-0.254978	-2.7084	-3.18442	-0.209228	0.88049	1.29983	0.0799754	-1.74178	-1.50635	0.984772	-0.428566	0.697774	-1.60823	3.50767	1.18078	-2.75633	0.200379	1.37462	1.99386	-0.475936	-3.2109	0.0342157	-1.47393
																								SENP1	0.427606	1.60122	0.986957	-1.06492	-1.58641	-0.367732	1.39287	1.04054	0.710173	0.476122	1.73162	1.75489	1.86513	1.1177	1.8679	1.70088	1.77526	1.20289	2.74889	2.05658	1.75061	0.804054	0.309176	1.34483	-1.18115
																								DUSP13	-8.96578	-8.96578	-8.96578	-8.96578	-8.96578	-8.96578	-8.96578	-8.96578	-8.96578	-8.96578	-8.96578	-8.96578	-8.96578	-8.96578	-8.96578	-4.8365	-8.96578	-3.52284	-5.57347	-8.96578	-8.96578	-8.96578	-8.96578	-8.96578	-4.32193
																								CIC	1.05242	1.88284	1.98331	0.210389	-0.512514	1.21039	1.50182	2.51197	1.83633	1.01006	1.03492	1.23573	2.04684	1.10434	2.85639	2.39094	2.15218	1.44943	3.28007	2.28363	3.16108	1.78492	1.17951	1.63366	1.16543
																								LIPE	-1.50635	-2.45008	1.32481	-2.94342	-2.52284	-1.44615	-1.47794	-0.831358	-0.227692	-2.46594	-2.00578	-4.38082	0.616358	-2.21759	-1.66658	-1.52284	-1.47393	-1.76121	1.11902	-0.426625	0.129613	-0.608232	-1.35845	-0.854649	-2.152
																								FDFT1	2.54942	1.20414	2.34312	1.51501	0.388465	1.03633	1.88166	1.0545	2.63807	1.22466	2.76171	1.70487	3.49991	1.9092	2.19093	2.1551	2.38709	1.77695	1.68347	4.95382	3.29469	2.30597	2.51576	3.54942	-0.304006
																								PAFAH1B3	1.78576	3.06712	1.70531	0.0989585	-0.643856	0.303342	1.64616	2.35219	2.85778	2.08508	2.61447	0.589763	2.82232	1.48903	3.09119	2.93923	3.19724	2.77821	3.89249	4.316	3.39794	3.06919	1.55925	2.90285	1.1003
																								OPHN1	-0.263612	1.32769	0.641546	-0.606035	-1.67577	-0.018878	0.370722	1.20351	-0.0634092	1.0072	-0.0320936	-0.862496	0.694212	-0.0923402	2.30947	-0.639355	1.12565	1.10769	3.1884	0.711935	0.899949	0.349365	-0.150401	1.14991	-1.96578
																								AFM	-8.96578	-8.96578	-8.96578	-8.96578	-8.96578	-8.96578	-8.96578	-8.96578	-8.96578	-8.96578	-8.96578	-8.96578	-8.96578	-8.96578	-4.68038	-8.96578	-8.96578	-8.96578	-8.96578	-8.96578	-8.96578	-8.96578	-8.96578	-8.96578	-8.96578
																								KIF22	1.95829	2.75039	1.78199	0.536053	-0.926865	0.795767	2.28659	2.06557	2.66925	2.1127	3.13488	1.58544	2.778	1.58592	3.18824	3.43603	2.59383	2.94017	3.75979	3.48156	2.65787	1.39671	1.49876	3.24793	0.604071
																								SCGN	-0.756331	-8.96578	-3.77596	-8.96578	-8.96578	-8.96578	-8.96578	-8.96578	-8.96578	-8.96578	-3.47393	-8.96578	-4.23786	-8.96578	-8.96578	-8.96578	-2.87832	-8.96578	-8.96578	-4.2109	-8.96578	-8.96578	-8.96578	-8.96578	-3.62593
																								LRRC16A	1.75574	2.86513	1.49927	-0.703689	-0.37707	1.02574	0.62854	3.24717	1.64939	1.57773	1.95717	1.64247	1.88401	1.50589	2.79535	2.08882	2.1606	1.28806	2.5145	2.63761	3.0314	1.84358	0.659925	2.43055	-0.924125
																								PGM1	2.99711	2.41954	2.11936	0.446786	0.529071	0.809003	2.32222	2.16221	2.77863	1.5145	1.91609	2.52206	3.2135	1.96162	3.91648	3.87735	3.19172	3.49493	3.94561	3.06488	2.54868	3.21101	1.74803	1.98295	0.803227
																								DDX1	2.90034	3.15753	3.05676	1.6107	0.867106	1.461	3.00971	2.99874	3.35233	2.40272	2.91533	2.57459	3.89142	2.54523	3.70929	4.49793	3.6412	3.88401	4.62533	4.26085	3.66004	3.97122	2.26933	3.78649	0.753605
																								DNM2	2.13849	3.10769	1.7433	1.16157	-0.115597	1.27977	2.01863	1.57483	1.13816	1.63645	1.03914	1.56218	2.46022	2.02963	2.27441	2.68706	1.89763	1.85639	2.97049	2.7277	1.98112	2.42304	1.29983	2.50259	0.807355
																								EPB41L2	1.2552	2.54127	2.89743	0.67717	0.293959	0.83754	1.51197	2.37796	1.88479	0.84559	-1.60384	1.80983	2.6722	1.91265	2.86116	1.66448	2.18015	2.75275	4.40885	2.9895	2.96125	2.78262	0.978928	1.80488	-0.452057
																								RIMS1	-3.01159	-3.26534	-5.32193	-1.38458	-4.8365	-4.01159	-4.18442	-1.60823	-5.05889	-2.51457	-1.1016	-2.96578	-2.93236	-6.64386	-3.50635	-3.699	-8.96578	-6.96578	-4.01159	-2.46594	-3.04692	-5.32193	-4.15843	-0.76366	-5.79586
																								MOXD1	0.0881416	-1.54793	0.555816	-1.26882	-2.32193	-1.24811	-0.413115	-0.093879	-0.625934	0.852798	-0.492079	1.99567	2.03844	1.99059	0.777367	-0.577767	-0.99137	1.34255	-0.715486	2.5986	-0.648372	-0.971431	3.1491	1.89181	-1.17788
																								STX7	0.351628	1.94035	2.44414	-0.873027	-1.51046	0.197865	1.53406	1.06626	1.0861	0.777367	0.90766	1.19219	2.05068	0.871844	2.44493	1.78534	1.17377	1.57966	2.18903	2.13093	1.74201	1.31383	0.789103	2.60621	-0.590745
																								RABL2B	-0.375197	0.356144	-0.554273	-1.53533	-3.27928	-0.619271	-0.224317	-0.207561	-0.172994	-1.63487	-0.500218	0.360645	-0.340075	-1.1016	0.14274	-0.510457	0.169925	-0.982791	0.88049	1.05936	0.138814	-0.8863	-0.573467	-0.459973	-1.18771
																								KEAP1	1.77146	3.03492	2.17057	0.52306	0.535058	1.13881	2.74028	2.05554	1.96975	2.8264	1.56852	2.58808	2.74222	2.93452	3.19235	3.2765	2.72966	2.80777	3.31528	3.83056	2.5673	2.52682	2.04614	3.46258	1.08134
																								DDX43	-2.1976	-2.5649	-3.15843	-3.05889	-8.96578	-4.13289	-2	-8.96578	-2.87832	-4.57347	0.319618	-3.47393	-3.2109	-1.9105	-3.44222	1.65214	-3.25154	-4.75633	-1.73697	-2.01159	-0.614845	-2.55639	-4.53952	-2.01742	-3
																								PTPRH	-4.15843	-5.50635	-1.66658	-8.96578	-8.96578	-2.45008	-3.62593	-3.50635	-3.50635	-3.60823	-0.9771	-8.96578	-2.25154	-4.13289	-3.64386	-5.71786	-1.87832	-5.38082	-4.13289	-5.79586	-3.49005	-3.45799	-4.18442	-3.13289	-3.2109
																								DCT	-8.96578	-3.62593	-5.05889	-8.96578	-8.96578	-8.96578	-5.87832	-5.79586	-8.96578	-5.87832	-8.96578	-5.79586	-4.96578	-8.96578	-6.38082	-6.38082	-4.57347	-8.96578	-3.05889	-3.699	-8.96578	-4.15843	-8.96578	-6.15843	-5.87832
																								SLC35C2	1.83754	2.16092	1.88284	0.822934	-1.30401	0.925999	1.25761	1.83188	1.36008	2.16511	2.6951	1.62761	3.04911	1.92182	2.98368	3.05884	2.56828	2.76829	3.72367	2.6893	2.62784	1.68257	0.941858	2.34965	0.621993
																								CRYBG3	2.51374	2.81065	3.20867	0.90381	0.876566	1.06626	2.16896	1.67672	2.76426	2.82232	0.728574	1.80941	3.35021	1.38847	2.90342	3.12714	2.63923	2.35276	3.00432	1.98076	2.47638	2.12763	1.25641	2.53829	-0.997117
																								EPHA6	-4.68038	-5.05889	-8.96578	-5.2109	-4.38082	-8.96578	-4.75633	-4.64386	-4.64386	-8.96578	-8.96578	-5.64386	-6.38082	-8.96578	-3.38082	-8.96578	-5.96578	-8.96578	-4.68038	-5.32193	-1.32916	-5.32193	-5.71786	-3.4112	-4.15843
																								SCTR	-2.5649	-8.96578	-3.1976	-8.96578	-4.26534	-4.18442	-4.64386	-8.96578	-8.96578	-8.96578	-8.96578	-4.53952	-2.93236	-4.53952	-4.05889	-4.13289	-3.87832	-8.96578	-3.05889	-8.96578	-2.9105	-5.2109	-8.96578	-3.27928	-3.62593
																								RFX3	-1.2863	1.84238	-0.254978	-2.85726	-2.27928	-0.756331	-0.655172	0.872632	-0.174621	-1.79086	-0.365871	-0.45799	0.244887	0.243669	1.28333	1.08542	-0.0380063	-0.181149	1.95977	0.158337	0.769772	-0.610433	0.0703893	0.0482362	-2.75633
																								RIF1	1.52356	2.95921	2.44414	0.250962	-0.112475	1.43296	2.56243	2.81127	2.39616	1.83754	2.5724	2.65214	2.62223	2.23481	3.23051	3.4064	3.24686	3.41116	4.12557	3.98668	2.93244	2.40409	2.44175	3.54794	0.181421
																								RAB21	1.64016	2.44969	2.2561	0.503858	-1.06794	0.196607	2.01114	1.426	2.1306	1.17951	1.7995	1.72072	2.62994	1.45575	2.40518	2.42035	2.27322	2.20914	3.08066	2.57143	2.85758	1.89763	1.64847	2.35924	-0.440263
																								SLC4A4	-3.09542	-0.349235	-3.50635	-4.64386	-3.1976	-3.39593	0.231432	-0.790859	-2.13289	-3.81604	-3.1976	-2.88897	-1.69432	-4.05889	-4.01159	1.37518	-4.08314	-5.32193	-3.39593	-3.29336	-2.04692	-5.71786	-2.04097	-3.39593	-4.15843
																								SMARCA2	2.85878	4.29734	2.91073	1.47041	0.745022	2.01471	3.10232	3.95149	3.38322	1.79743	2.36877	2.58664	4.09229	4.01596	4.52582	4.24397	3.2371	4.51639	4.45923	4.20867	4.10635	3.38446	3.18269	3.14258	1.91609
																								RDH8	-8.96578	-8.96578	-8.96578	-8.96578	-8.96578	-8.96578	-8.96578	-8.96578	-8.96578	-8.96578	-8.96578	-8.96578	-8.96578	-8.96578	-4.53952	-8.96578	-8.96578	-8.96578	-8.96578	-8.96578	-8.96578	-4.64386	-4.05889	-8.96578	-8.96578
																								SESN1	0.0717627	1.0314	1.00935	-0.92139	-1.38082	0.0370307	0.90458	0.448901	0.339137	-0.117161	1.23634	0.917623	2.35248	0.0635029	1.65718	0.87578	1.809	0.714575	1.63134	1.58928	0.420078	1.17887	0.461529	2.00324	-1.64386
																								MID2	0.546956	1.67582	1.24914	0.447844	-0.26708	-1.47393	0.40163	0.603122	1.36905	-0.189351	0.97673	1.04893	0.801573	1.49211	2.39039	1.14405	0.78157	1.40436	1.14339	2.00036	1.87853	0.714575	-0.304006	0.735522	-1.72738
																								PIH1D3	-8.96578	-8.96578	-8.96578	-8.96578	-8.96578	-8.96578	-8.96578	-8.96578	-3.92139	-8.96578	-8.96578	-8.96578	-4.68038	-8.96578	-8.96578	-8.96578	-8.96578	-8.96578	-8.96578	-8.96578	-8.96578	-8.96578	-8.96578	-8.96578	-4.03505
																								COL5A3	0.38405	0.436162	1.8844	0.434028	-0.671164	0.40163	1.23573	2.05068	2.0229	-0.628162	-0.309359	-0.046921	2.40735	0.486457	3.93112	0.621993	2.20195	2.19661	3.2262	0.183963	1.44943	0.87578	0.639695	1.4813	2.61777
																								SRCAP	1.97269	2.43002	2.2759	0.543991	0.158337	1.47145	1.92828	2.26514	2.24853	1.49313	1.93584	1.83512	1.84439	1.67942	3.05346	2.82965	2.20508	1.9953	3.81424	2.66789	3.27217	1.94486	0.928276	2.18903	1.08474
																								KIAA0020	2.07108	4.84011	2.52356	0.583038	-0.459973	1.61306	2.57507	3.48233	3.39985	2.49185	2.47457	2.29837	3.50424	3.97499	4.51797	4.9259	3.34525	4.51488	4.90347	4.63894	3.20116	3.93093	3.54251	4.26033	1.84318
																								CPB2	-3.85726	-3.2109	-4.05889	-0.800877	-3.53952	-3.47393	-3.92139	-8.96578	-3.79586	-3.8997	-1.44615	-3.81604	-4.53952	-8.96578	-8.96578	-4.4112	-2.58208	-4.1078	-1.24811	-2.191	-2.60823	-8.96578	-8.96578	-3.15843	-3.92139
																								CHRNA3	-4.29336	-1.39973	-3.18442	-2.49818	-4.96578	-4.92139	-2.76611	-2.41889	-3.64386	-8.96578	-2.61706	-2.662	-3.96578	-5.26534	-3.1976	-8.96578	-4.01159	-8.96578	-1.94342	-3.13289	-2.04097	-3.09542	-4.32193	-2.58208	-5.32193
																								KCNN2	-3.03505	-3.39593	-3.25154	-4.57347	-4.71786	-8.96578	-3.09542	-3.96578	-4.96578	-5.05889	-8.96578	-3.4112	-2.9105	-5.01159	-2.72738	-5.57347	-5.32193	-1.2863	-3.01159	-3.36587	-3.36587	-3.662	-4.05889	-3.33643	-5.1078
																								CNOT4	0.0676387	1.3989	1.15316	-1.2863	-1.44222	0.27023	0.635058	0.90381	1.04824	1.27023	0.738119	1.0072	1.29572	0.57918	1.66539	1.67987	1.45786	0.800745	2.78952	2.21971	1.64616	0.947853	0.50284	1.12631	-1.51046
																								PSEN1	0.9115	2.07313	1.69377	0.405992	-0.0159576	0.664483	1.74373	1.15316	1.36681	1.15769	1.33914	1.44784	2.05068	1.63366	2.51879	2.59526	1.71414	2.01006	2.07108	2.29631	2.00935	1.4782	1.43456	2.4916	-0.823677
																								CPOX	0.553852	1.80859	0.942608	-0.440263	-1.0145	0.175045	1.29572	0.54201	1.35783	1.13093	1.42707	0.656268	2.14991	1.07382	1.64801	2.32625	1.8168	1.82782	2.36541	2.72944	0.981122	0.493647	1.27023	1.65031	-1.26882
																								CLDND1	0.672652	2.01078	2.03984	-0.194295	-0.584241	0.896853	2.22743	1.67446	2.62246	1.5787	1.52807	1.14731	2.66107	1.8488	3.04352	2.71348	2.37267	2.19409	2.4452	2.84479	2.99838	1.78241	1.809	2.84539	-1.39214
																								MOK	-2.40354	-0.28279	-0.518701	-2.44222	-2.72738	-2.6529	-1.699	2.33999	-0.529073	-2.73697	-1.31833	-2.36587	-0.929611	-2.14561	-0.467932	-0.304006	-1.37333	-1.25498	0.0524159	-1.02034	-0.077041	-1.94342	-2.06492	0.1137	-3.38082
																								HSP90AA1	5.12846	7.02394	6.32943	4.62767	3.98486	4.11977	5.58823	6.11274	5.70645	5.39602	6.91924	5.46254	5.56605	5.14991	6.60958	6.37533	5.9538	6.76333	7.18656	7.20002	6.70149	5.81224	4.59156	7.25383	4.16068
																								RBL1	-0.011588	2.61659	0.285698	-2.13924	-0.597278	0.176323	2.54374	1.19156	0.97673	1.16736	2.08338	1.58304	2.05554	1.40871	1.94261	3.39999	1.53506	1.97856	3.53306	2.70686	3.25761	0.782409	0.469886	1.854	-0.657445
																								DLGAP4	0.371838	1.55238	1.52807	-0.24127	-0.537424	0.403813	1.15963	1.25459	1.04684	0.588805	1.20289	0.905351	1.46467	0.728574	1.68885	2.18872	1.52206	0.371838	3.2194	1.168	2.14209	1.24306	-0.878321	1.38239	-0.347399
																								IGSF9B	-0.957356	-5.50635	1.08406	-1.45008	-5.87832	-1.61706	-3.8997	-3.1078	-8.96578	-2.04692	-4.50635	-2.53952	-2.45799	-1.18771	-5.64386	-4.71786	-3.47393	-2.51457	-5.44222	-3.662	-2.04692	-4.47393	-1.24469	-0.360305	-3.22432
																								CFHR2	-8.96578	-8.96578	-8.96578	-8.96578	-8.96578	-8.96578	-8.96578	-8.96578	-8.96578	-8.96578	-8.96578	-8.96578	-8.96578	-8.96578	-2.82623	-8.96578	-8.96578	-8.96578	-4.60823	-8.96578	-8.96578	-2.94342	-8.96578	-8.96578	-3.38082
																								NDC80	0.249749	2.68302	1.20664	-8.96578	-0.0484122	0.455229	1.44731	1.63552	2.04509	0.713696	2.47223	1.01721	1.21599	1.80405	2.7062	2.85539	1.99964	1.94186	2.89472	3.45549	3.37114	0.687061	1.61023	2.28599	-0.854649
																								AP4E1	0.0662614	1.08406	0.585924	-0.637109	-2.27928	-0.486004	0.942608	0.121679	0.209141	0.530071	0.531069	0.467801	0.942608	0.380729	1.3488	1.39067	0.778209	1.52707	1.74631	0.0143553	1.42653	0.465713	0.14274	1.83107	-1.9771
																								RSBN1	0.308011	1.99639	1.30334	-1.0145	-1.40736	-0.666576	1.12234	1.23205	1.21909	0.556797	1.69332	0.408168	2.18903	0.910733	2.28214	1.89685	1.76469	1.29219	3.94972	2.70199	2.06178	1.1903	0.574344	1.33113	-1.00578
																								MAGI3	1.4756	2.90265	2.38405	-0.239566	-1.58641	1.08542	2.83107	2.12664	2.35248	-0.386468	2.52105	0.0840643	1.66857	0.892197	2.54572	2.69399	2.41684	-0.0709665	2.9991	2.95475	2.25278	1.58928	0.0524159	0.348232	-1.04097
																								CXCL2	-3.60823	0.775683	-0.512514	-3.14561	-2.30757	-1.23447	-1.09542	-1.56064	-0.392137	-8.96578	-1.94898	-1.57777	0.555816	-0.131313	-0.533242	-8.96578	0.0731347	-1.54793	-1.45799	1.47923	-0.373327	0.515006	-1.64837	-1.33279	-3.68038
																								AFP	-3.14561	-5.1078	-8.96578	-4.26534	-8.96578	-8.96578	-8.96578	-8.96578	-8.96578	-8.96578	-4.64386	-8.96578	-8.96578	-8.96578	-8.96578	-8.96578	-8.96578	-8.96578	-5.05889	-5.38082	-8.96578	-4.35107	-8.96578	-5.05889	-8.96578
																								COL4A4	-0.584241	0.37629	-0.0174171	-3.55639	-4.44222	-0.671164	-0.194295	0.946357	-0.793357	-1.06794	-3.25154	0.176323	0.115033	-2.9885	1.01221	-0.125006	-0.894322	-0.592919	0.199123	-0.954557	0.851199	-0.518701	-0.142417	0.0172093	-0.153607
																								TCF7	-0.746616	-0.200913	0.27739	-2.72738	-3.73697	0.690641	-0.123434	-0.352916	-1.55216	-0.988504	-2.47393	-0.541618	1.28274	-0.336428	-0.490051	0.543991	0.403813	-0.369595	0.479231	-0.189351	1.16607	-0.610433	-0.246395	-0.189351	-1.1047
																								OSTM1	0.533065	1.45101	1.81352	-0.586406	-0.888969	0.183963	2.06798	0.392867	1.36457	1.05936	1.17951	1.7941	2.40518	1.33571	1.99639	2.26303	2	2.39835	2.90958	2.35163	1.81394	1.66721	1.2228	2.80054	0.273814
																								CDH7	-5.50635	-8.96578	-8.96578	-8.96578	-8.96578	-8.96578	-8.96578	-5.44222	-5.44222	-8.96578	-2.25843	-3.47393	-6.15843	-8.96578	-4.44222	-6.05889	-8.96578	-8.96578	-4.8365	-5.15843	-4.8365	-8.96578	-8.96578	-8.96578	-5.57347
																								IMPG2	-2.92139	-2.9885	-2.60823	-8.96578	-5.79586	-3.12029	-4.57347	-3.71786	-4.03505	-3.55639	-5.01159	-4.05889	-2.31473	-2.8997	-2.2723	-3.85726	-1.40354	-2.88897	-3.07097	-2.74662	-2.73697	-3.71786	-3.32193	-2.30757	-6.15843
																								PCNP	2.85898	3.74448	3.55213	1.55631	0.397255	1.98258	2.97049	3.18539	3.37823	3.44917	3.25927	2.62199	3.96014	3.20602	4.27657	4.07938	3.82548	3.56377	4.1838	4.11262	4.54807	3.40898	3.09609	4.14168	-0.027675
																								EXD2	0.494672	2.03351	1.07245	-0.768568	-0.83908	-0.459973	0.374066	0.214125	0.908429	0.865523	1.17313	0.359521	1.71721	0.981853	2.56413	2.14012	1.63552	1.52256	1.852	1.80777	1.31962	1.26243	1.77737	2.7264	-0.713119
																								ARG2	-1.72261	-0.14401	-1.35476	-8.96578	-2	-2.33643	-3.36587	-0.249822	-1.25154	-1.35476	0.10165	-1.94342	-0.821126	-0.957356	-0.106249	-0.873027	-1.15521	-0.652901	0.369606	0.867896	-0.646112	-1.75633	0.120352	0.392867	-3.36587
																								MEF2C	0.584963	0.298658	1.41143	-1.22095	-0.655172	-0.369595	1.73596	1.90651	0.612588	0.506907	-0.632629	0.884403	2.76256	1.00504	1.60122	1.52957	1.73682	1.35502	4.13595	2.27023	2.99331	0.796598	1.36401	0.773152	-0.880976
																								PTPRC	2.86849	2.67491	2.61918	-0.405451	-0.258425	2.70354	4.04815	2.11537	1.53406	3.4526	1.16414	3.79202	5.22269	3.89239	2.46022	4.81834	3.26948	4.11736	2.90708	4.10995	4.32186	2.73031	3.65031	2.32596	1.44573
																								CACNA1S	-5.64386	-8.96578	-5.87832	-8.96578	-8.96578	-8.96578	-5.71786	-8.96578	-5.57347	-5.71786	-8.96578	-8.96578	-8.96578	-8.96578	-8.96578	-8.96578	-8.96578	-8.96578	-8.96578	-8.96578	-8.96578	-8.96578	-8.96578	-4.38082	-4.13289
																								PKP1	-2.85726	4.34312	-0.00144342	-2.61706	-3.03505	0.943359	4.34653	1.73812	0.27023	-1.19429	0.301002	2.38929	0.0229004	1.84278	0.626673	5.02693	3.25172	4.19212	1.32596	4.46545	1.57676	1.18587	-3.12029	3.00881	0.928276
																								UBA5	1.28451	1.27798	1.29219	-0.249822	-1.79586	-0.334607	1.74674	1.35106	1.49006	0.900722	1.46205	1.20163	1.95457	0.851999	2.44042	2.06729	1.56608	1.23634	2.02148	2.28274	2.48104	0.803227	1.28274	1.87224	-0.821126
																								STK17B	2.25036	1.99675	2.4547	0.271426	-0.0499049	2.09862	3.39451	2.78178	2.44943	2.12994	2.33514	3.02733	4.30867	2.98313	3.44215	4.20124	3.06643	2.88986	2.74889	3.62585	3.69321	3.40531	3.59395	2.71984	1.4813
																								CDC14B	-0.510457	-0.610433	-0.112475	-2.36587	-2.20423	-0.715486	-1.43831	0.252173	0.350497	-1.11092	-1.28983	-0.401635	0.465713	0.146655	0.596458	-0.21927	0.481299	-0.891643	1.0072	1.03633	0.42975	-0.426625	-0.751465	0.125651	-2.02327
																								ZNF510	0.402722	1.31615	0.97966	-0.808437	-1.28983	-0.409278	0.922198	1.24001	0.685267	-0.0634092	0.896853	1.27441	1.88675	1.1003	1.78367	1.72857	1.75018	0.504875	2.18492	1.76001	1.91265	0.465713	0.597412	1.70044	-1.662
																								LRP2	-4.71786	-1.51046	0.73292	-4.01159	-8.96578	-2.76611	-8.96578	-2.4112	-2.68038	3.62889	0.49774	0.568519	-1.47393	-3.44222	-3.30757	-4.44222	-0.92139	-5.32193	3.47171	2.12499	1.80818	-1.2863	2.24489	3.84217	-1.50226
																								ZNF506	0.814755	-0.0740006	1.63227	0.219091	-1.152	0.446786	0.95977	1.38626	1.73769	1.03422	0.440421	0.817214	1.8024	0.728574	2.02326	1.37128	1.92941	0.888305	2.17249	1.73639	1.72901	1.31673	0.719841	1.20101	0.476122
																								JMJD4	0.144046	2.3297	0.811471	-0.974262	-0.510457	-1.30045	0.70044	1.42277	1.00072	1.01721	0.467801	0.851999	2.5955	1.11303	1.85718	2.28481	2.61988	3.13521	4.19779	3.37226	0.97673	1.30217	0.77989	3.73444	0.495695
																								DUSP12	-0.0409718	2.75467	1.51854	-0.382702	-0.0816138	0.439357	1.67084	2.22928	2.31412	1.80074	1.90843	1.89064	2.99693	1.82049	2.55655	2.94879	2.8518	2.3553	3.6722	3.21987	2.11337	2.05172	1.60928	3.39602	0.0881416
																								AACS	1.90304	-0.413115	-0.169745	0.555816	-3.55639	-1.33643	0.480265	0.41684	-1.03209	-0.768568	0.264236	-0.492079	0.0881416	-0.603841	0.159629	0.648926	1.07176	0.282143	0.279768	0.836732	0.166073	-1.04692	-1.90509	0.366252	-1.22095
																								KIAA0141	1.1137	1.73769	1.614	0.00863031	-0.997117	0.397255	1.6731	0.967169	0.885965	0.0758749	0.796598	0.601221	2.49057	1.20477	2.07519	1.96347	2.44943	1.64847	2.7891	1.8266	2.25942	0.888305	1.02503	1.72115	-0.562772
																								SLC13A1	-8.96578	-8.96578	-8.96578	-8.96578	-8.96578	-8.96578	-8.96578	-8.96578	-8.96578	-8.96578	-8.96578	-8.96578	-4.87832	-8.96578	-8.96578	-8.96578	-8.96578	-8.96578	-8.96578	-5.79586	-8.96578	-5.79586	-8.96578	-8.96578	-8.96578
																								CADPS2	1.41738	-0.2567	1.5724	-0.190997	-0.440263	-0.413115	1.41305	-0.0306192	1.29514	2.82863	0.512985	2.05172	2.79514	2.00324	1.10098	3.52419	0.964953	0.486457	0.379621	1.33971	0.887525	0.0676387	0.691534	-0.195946	-0.373327
																								PCDHB4	-1.08009	-1.44222	-1.01742	-1.42275	-3.57347	-2.18442	-2.14561	-1.83136	-1.662	-3.94342	-2.48197	-3.85726	-0.114035	-3.85726	-0.0679388	-1.2863	1.40108	-1.97143	-1.54793	3.26333	-1.53116	-2.05289	-2.33643	-2.191	-1.25154
																								PCDHA6	-3.87832	-0.394032	-3.68038	-1.99424	-8.96578	-5.05889	-5.50635	-8.96578	-8.96578	-4.50635	-2.37333	-4.4112	-2.9771	-2.4344	-2.49818	-3.699	-1.8625	-8.96578	-3.59074	-3.53952	-4.2109	-8.96578	-5.50635	-8.96578	-4.50635
																								PCDHGA2	-2.25154	-8.96578	-2.14561	-1.9771	-8.96578	-1.28279	-4.32193	-2.60823	-8.96578	-8.96578	-5.15843	-5.2109	-2.12658	-4.23786	-1.75147	-4.8365	-0.859876	-3.50635	-3.09542	-3.59074	-1.59074	-1.48197	-5.26534	-3.55639	-3.73697
																								HSPB11	0.632268	1.85439	0.863938	-1.45403	-0.510457	-0.537424	1.43776	1.03069	0.613532	0.129613	1.21723	1.8675	1.71765	0.884403	1.3115	1.79286	1.42277	2.07416	2.95754	2.1696	1.40817	0.738119	-0.00433459	1.16221	-1.79086
																								PHLPP1	-0.940645	1.28865	1.1635	-1.51046	-2.45799	-0.844251	0.395063	0.0962619	-0.00144342	-1.81604	-0.258425	-0.761213	0.317304	-0.0923402	1.27262	0.051024	0.496718	1.37072	2.7314	1.16479	1.27798	0.301002	1.19156	0.642471	-1.43051
																								ATP8B1	2.69421	1.89491	2.38322	0.22404	-0.650635	0.703101	1.03984	0.844787	2.12829	0.372952	3.0131	0.87342	2.31063	1.50792	2.29895	1.82579	2.08372	2.24154	2.76977	1.76001	1.43189	1.6884	1.04684	2.57652	-0.92139
																								IL12RB2	-1.30757	3.53568	-0.937878	-3.05889	-8.96578	-0.826233	1.26424	0.0717627	-0.535332	1.43563	-1.32916	-0.168123	-0.12658	-0.0877334	-1.7084	4.20672	0.130931	0.916859	3.15235	2.99241	0.522056	-2.5649	-1.34008	1.70354	-0.270556
																								SMARCD3	-0.948976	-0.0709665	1.53257	-1.77596	0.389567	-0.859876	-0.567041	0.816395	0.854395	0.0313952	-2.51457	0.0551957	1.6397	0.169925	1.71809	0.74932	2.61518	2.06316	3.02609	2.19787	0.691534	0.77484	0.510962	1.45838	-0.948976
																								WDR70	0.707525	1.86235	1.17377	-1.2109	-0.291592	0.147958	0.702214	0.68437	1.19598	1.06764	0.647084	0.439357	1.97929	0.998557	1.45891	2.14274	1.76723	1.47508	2.15445	2.70797	1.65031	1.50131	1.18587	1.94897	-0.483985
																								FYB	1.59789	1.13685	1.15316	-1.0862	-0.940645	1.21599	2.62082	0.954569	0.642471	1.95977	-0.386468	3.02786	3.0939	3.1696	1.60597	3.61259	1.64155	2.8492	2.34483	3.03562	2.91571	1.31383	1.54498	1.21723	0.58111
																								MPP4	-4.35107	-4.13289	-5.57347	-3.87832	-4.03505	-8.96578	-3.8365	-4.29336	-4.29336	-8.96578	-8.96578	-8.96578	-6.05889	-3	-3.04692	-8.96578	-3.33643	-3.27928	-2.84684	-5.96578	-4.68038	-4.96578	-8.96578	-4.05889	-5.38082
																								STRADB	1.57531	0.690641	1.4631	0.260628	-0.96016	-1.02621	0.0143553	-0.212568	0.88049	-0.136062	1.46519	0.439357	2.0697	0.582074	0.857583	1.63366	1.64754	1.55533	1.32654	1.24184	0.602172	0.952334	0.408168	0.8024	-0.790859
																								BZW1	3.47651	3.81188	3.40613	2.06798	0.536053	2.30947	3.50462	3.47586	3.48156	2.77336	3.71501	3.5083	4.41758	3.25384	4.29807	4.90675	4.53916	4.25694	4.62895	4.43049	4.36828	4.09567	3.32783	4.13044	1.08066
																								PGR	-3.50635	-5.01159	-0.646112	-6.50635	-5.64386	-2.59074	-4.44222	-4.32193	-2.9105	-5.44222	-6.96578	-3.60823	-1.33279	-3.77596	-2.07704	-3.94342	-3.36587	-4.92139	-4.79586	-5.32193	-3.60823	-1.9771	-2	-0.761213	-4.71786
																								C1QTNF3	3.02503	-2.42663	2.58472	1.45418	0.566572	-2.49005	-0.935117	-1.64386	1.65992	-2.92139	-1.46196	1.64478	0.653519	-0.14401	1.81844	-1.53116	0.819668	-0.53952	1.25399	-1.35845	0.180148	0.261832	1.2461	-0.416962	-2.93236
																								ME2	2.18015	3.08661	3.33571	1.78701	-0.413115	0.42975	3.1035	1.70664	2.21164	2.16285	0.948601	2.32826	3.44533	2.8679	2.88947	3.93791	3.08542	4.15056	3.99105	4.13767	2.90497	3.71809	3.11786	3.54757	-0.171368
																								C5orf22	0.994942	1.06901	1.08202	-1.04097	-0.261881	0.0962619	1.146	1.17313	1.17121	2.09525	1.7476	0.946357	2.31991	0.83996	1.9138	2.75253	2.5218	2.58328	2.52707	3.01328	2.67965	2.27888	1.02361	1.97196	-1.56918
																								CCNT2	1.75146	1.90304	1.90342	0.252173	-1	0.592636	1.74846	1.91265	1.60786	0.617298	1.9631	1.89569	2.30947	1.27858	2.1137	2.60692	2.14731	2.00216	2.45049	2.5208	2.26724	1.66221	1.20351	2.98532	-2.1078
																								FAM135A	-0.286304	1.38184	0.565597	-1.64837	-2.22432	-0.531156	0.718088	0.219091	-0.274041	-0.027675	0.543991	0.850399	1.5612	0.919912	0.720716	1.39177	0.687956	0.83996	2.24031	2.40245	0.730314	0.169925	0.552869	0.261832	-1.91594
																								COL19A1	-6.05889	-8.96578	-3.71786	-8.96578	-5.79586	-1.80088	-3.8365	-1.78588	-5.05889	-6.15843	-4.4112	-3.23786	-1.41889	-8.96578	-5.01159	-5.64386	-4.4112	-8.96578	-5.79586	-1.19429	0.589763	-5.1078	-2.80591	-1.30401	-1.83136
																								EPB41L3	1.01221	-0.249822	0.92372	-0.436354	-0.179515	-1.02034	0.565597	-0.302226	-0.284546	0.517024	1.89181	0.711054	1.56462	1.08474	1.22033	1.54696	1.48233	1.44201	1.09828	0.886745	1.88127	0.404903	0.678072	0.686164	-0.668868
																								COBLL1	0.275007	-0.823677	0.992768	-0.24127	-3.23786	-0.997117	0.201634	-1.07704	-0.351074	1.89181	0.466758	-0.828793	0.360645	-0.275786	0.0717627	-0.0588937	0.60027	0.990592	1.99095	1.20664	0.252173	0.0313952	-0.494109	2.03175	-2.60823
																								DLG3	1.68392	1.09424	1.81844	0.370722	-0.940645	-0.373327	1.12168	1.38405	1.97049	0.590722	1.76893	1.45418	1.58304	1.18269	2.13225	2.39149	2.09187	2.75339	3.85987	2.17728	2.32106	0.913033	-0.0588937	0.989866	-0.606035
																								KCNK2	-5.01159	-0.07552	-1.63039	-8.96578	-0.444184	-0.617056	-2.74662	1.1447	0.783247	-4.05889	-0.913216	-1.79086	2.05693	-1.80591	2.06936	-0.659723	0.88049	-0.395929	0.125651	0.408168	0.492622	1.07861	0.522056	-2.71786	-2.73697
																								SERTAD4	1.13225	3.51513	2.17025	-0.261881	-1.26882	-0.147202	0.207893	3.55937	2.92067	0.194087	1.97746	-0.85726	1.58015	2.11303	3.1035	2.63552	3.51538	1.8844	2.96181	-1.44222	3.2093	2.07451	0.95977	1.29219	-1.45799
																								TRAF5	0.0243197	0.509949	2.01614	0.720716	-0.768568	0.584963	0.60027	0.80488	1.24184	0.498761	-0.41889	0.62854	2.11203	1.03984	0.569491	2.23174	1.69866	1.848	3.31745	1.22836	1.43616	1.63923	1.33113	1.70708	-0.514573
																								MRPL22	-0.621488	0.77905	-0.788365	-1.79086	-3.53952	-2.04692	0.46048	-0.72977	0.0854247	-0.957356	-0.486004	-0.865122	0.189034	-0.274041	0.374066	0.617298	0.52707	0.83996	1.33514	0.878137	-0.37707	-0.169745	-0.655172	-0.446148	-3.8997
																								GEMIN5	0.75873	2.2762	1.16285	-0.60165	-0.897006	0.0635029	1.51702	0.814755	1.18587	0.992043	1.58063	0.816395	1.96273	1.15704	2.07005	2.19472	2.49825	2.65283	3.07639	2.6565	1.6234	1.22527	0.91533	1.98514	-0.78339
																								OPRK1	-2.38082	-4.32193	-8.96578	-8.96578	-8.96578	-8.96578	-4.03505	-5.50635	-8.96578	-1.07704	-2.46594	-2.191	-2.06492	-8.96578	-5.05889	-2.02915	-0.954557	-1.22095	-2.85726	-2.12029	-2.57347	-1.53116	-8.96578	-0.360305	-8.96578
																								NFE2L1	2.83996	3.79691	3.51677	2.01114	0.733788	2.32251	4.37358	3.64189	3.65042	2.75446	3.37532	3.48465	4.13389	3.99458	4.09195	4.62147	3.92286	3.80941	4.98559	4.94242	4.01069	2.8744	2.94336	4.51639	2.02077
																								SEMA5B	-2.49818	2.13356	-1.24469	-2.61706	0.445727	-5.26534	-3.4112	-2.61706	-0.2567	-1.07704	-3.59074	-2.82623	-1.07097	-2.64386	-1.71312	-3.92139	-1.89432	-1.46594	-1.16488	-3.73697	-3.01159	-3.49005	0.204141	0.438293	-1.56064
																								GSK3B	1.69555	2.52682	2.55065	1.0036	0.205393	1.23082	2.37796	1.84318	2.59908	2.56389	2.6107	1.42385	2.24732	1.50843	3.35755	2.8744	2.73877	2.10869	3.45523	3.07296	3.65076	1.88323	1.80405	3.31817	0.0129262
																								ITGB5	2.62854	1.30976	3.69142	2.54671	2.17217	1.30451	2.20883	2.8748	3.20132	1.5864	0.687061	2.46832	3.47366	1.79701	4.8483	2.19093	3.09845	2.63923	3.00108	0.631337	3.54164	3.34837	2.96051	2.81065	2.08066
																								ERC1	0.983313	2	1.68032	-0.388355	-1.01742	0.805705	0.772308	1.79077	0.545968	1.76808	0.24245	1.80116	1.30451	0.77989	2.0844	2.43616	1.54844	1.76086	3.06953	2.72705	2.3553	2.1177	0.681674	1.76511	-0.263612
																								XPO1	2.74782	4.47619	3.1142	1.42438	0.824564	2.2916	3.18349	3.76713	3.03369	2.9771	3.38805	3.62398	3.90323	3.13093	3.84659	4.40769	3.63087	3.81394	4.8494	4.15737	4.37476	3.33885	2.8673	4.02228	-0.0740006
																								C4orf6	-3.25154	-8.96578	-1.46993	-1.20091	-2.94342	-2.86775	-2.31473	-1.19429	-2.1976	-3.30757	-3.17137	-8.96578	-3.94342	-3.22432	-0.946194	-3.81604	-3.55639	-2.50635	-1.96578	-3.8997	-1.26882	-1.87303	-8.96578	-1.55216	-3.30757
																								RNF13	2.70642	3.76097	2.52532	0.742437	0.501821	0.735522	3.26048	3.40067	2.66857	2.87558	3.04317	2.86631	3.89453	3.00216	3.8167	3.87755	3.53394	3.78199	4.37483	4.47372	3.80643	2.68302	2.58063	3.68089	-0.0499049
																								TRPM3	-6.38082	-6.64386	-5.26534	-5.87832	-8.96578	-8.96578	-5.79586	-3.8365	-7.38082	-7.38082	-8.96578	-4.96578	-4.87832	-7.38082	-4.68038	-4.44222	-7.64386	-6.05889	-5.50635	-6.96578	-5.71786	-6.38082	-3.92139	-6.64386	-5.1078
																								PALB2	0.478195	1.74502	0.388465	-1.35107	-1.51046	-0.0877334	1.34483	1.37907	1.26963	1.04754	1.84197	0.871055	1.61542	1.36345	2.00971	1.79161	1.92865	1.52356	2.10064	2.65306	1.60075	1.06626	1.06488	2.05068	-1.75633
																								DOPEY1	0.355016	1.41738	1.50284	0.312665	-1.67116	0.189034	1.52356	1.37128	1.25882	0.944109	1.31092	1.41954	1.98368	1.05381	1.82375	2.5036	1.88675	1.15704	2.71875	2.34028	1.51349	1.01436	1.01078	1.60739	-0.643856
																								LYRM2	-0.0619024	1.83309	0.710173	-0.826233	-2.25843	-0.520769	0.862352	0.860764	0.859174	0.682573	2.22126	1.67762	1.73898	0.14274	1.38294	1.67897	1.41034	1.66175	2.70951	2.33371	1.07929	0.751035	0.861558	1.72857	0.0356239
																								BCKDHB	0.424385	1.91839	1.44255	-0.354759	-1.05889	-0.0439433	-0.132894	1.1776	0.741575	1.20289	1.87499	0.878137	1.96754	-0.0424568	2.49108	1.73855	1.80116	2.80095	3.73823	1.57676	1.82863	1.34255	1.76893	2.17696	-2.32193
																								KAT6A	0.986229	3.38114	2.39561	0.496718	0.27858	1.17441	2.05728	1.45154	3.37002	2.48491	2.02538	1.75745	2.41088	2.38957	2.37962	2.67649	2.69622	1.94711	4.12342	3.81824	3.21195	1.94298	1.48697	1.96051	0.678072
																								ZCCHC6	1.57143	2.52231	2.39314	1.78701	-0.112475	1.55778	2.97453	2.72574	2.12895	2.03598	0.922198	2.53779	2.5787	1.93471	3.4844	3.3989	3.0895	2.61495	3.82873	3.11036	3.22079	1.97012	2.10802	3.08049	0.534062
																								ULK2	-0.522841	1.83471	1.05866	-0.910502	-1.32193	-0.905088	-0.186065	0.411426	0.367371	-0.599462	0.612588	-0.537424	1.26003	-0.28279	1.50741	0.765535	1.37016	0.745022	2.22342	1.45733	0.702214	0.246104	-0.115597	1.92182	-1.93236
																								GRHL2	3.23036	3.89705	2.46884	1.31092	-0.800877	0.978928	2.09828	2.99095	2.4678	2.82599	3.28688	0.977463	1.71677	2.4225	4.3673	3.72966	3.15121	1.75061	4.10769	3.41197	3.49902	2.35332	1.7277	3.22697	0.475085
																								TNPO1	2.61518	2.61636	2.79431	0.992043	0.57628	1.29807	2.35727	2.06764	2.69086	2.55925	2.65352	2.63691	3.32812	2.68997	3.32236	3.93319	3.26664	3.75125	4.04413	4.1416	3.10786	2.81024	2.83653	3.46571	-0.107803
																								PLOD1	2.46388	3.18063	3.02928	1.66676	0.671746	1.69243	2.06178	4.11061	3.07485	2.19944	2.30714	2.8673	3.42787	1.83996	4.03263	3.56949	3.73021	4.15664	4.94106	4.07013	3.93121	3.41156	2.39999	3.50526	1.54893
																								P2RX5	-8.96578	0.211635	-1.31473	-8.96578	-8.96578	-0.469929	-1.16488	-4.03505	-5.05889	-0.828793	-4.01159	-2.25154	-0.325539	-1.90509	-3.60823	-0.174621	-1.94898	-2.54793	-2.23107	-1.23447	-1.53533	-3.13289	-1.81097	-0.646112	-2.16488
																								ITGAE	-0.907793	0.211635	-0.311148	-1.21424	-2.6529	-1.21424	1.00144	-1.46196	-0.50226	-0.0892673	-0.395929	0.612588	0.727703	1.14143	-0.118727	2.52582	0.793272	0.486457	0.206643	0.85997	1.0314	0.480265	-0.373327	-0.0679388	-1.662
																								DIS3	0.92448	2.35219	1.90651	0.263034	-0.948976	0.898402	1.82212	1.62152	2.3251	1.31325	1.84117	1.6581	2.51374	1.46832	2.25459	2.84619	2.62924	2.76129	2.3598	2.42438	2.77442	2.02998	1.26604	2.15348	-0.9771
																								PIBF1	0.302173	2.01614	2.24154	-0.270556	-0.207561	0.759582	1.34993	1.64062	2.3471	0.626673	1.66993	0.886745	2.15543	1.16285	2.10702	2.30568	2.44758	2.1776	2.45602	1.84318	2.59048	1.45838	1.30743	1.79077	-0.971431
																								TDRD3	0.859174	1.50894	2.34028	0.252173	-1.30401	0.0100637	1.69644	1.81721	1.23082	0.710173	0.686164	0.426533	2.01114	1.2394	1.32193	2.03949	1.73682	1.4547	1.74502	1.15186	2.16414	1.17568	1.06488	1.55729	-0.490051
																								NUFIP1	-1.13606	1.03069	0.405992	-2.04692	-3.52284	-1.45403	0.00575927	-0.388355	-0.137648	-1.08009	0.496718	-0.153607	0.478195	-0.109359	0.521051	1.07108	0.660837	1.07929	0.87342	1.70487	0.314986	0.424385	-0.011588	1.52055	-1.31473
																								PDS5B	0.289244	1.38626	1.78199	-0.430509	-0.746616	-0.0528949	0.757023	0.97306	1.47871	0.83754	1.05033	1.09085	1.51046	0.970117	1.42277	1.73942	1.10903	1.29337	2.87657	1.57966	2.14372	1.22527	0.810649	1.27798	-1.56918
																								OXCT1	1.83107	3.46258	2.34767	-0.174621	-0.268817	1.3471	1.29455	1.31325	1.92029	2.70708	2.52406	1.20602	2.58063	1.4489	2.37573	3.47858	2.77421	2.55164	2.81926	3.92552	3.05015	3.13175	3.8265	2.93791	-0.518701
																								RRAGB	0.692427	0.482332	1.39177	-0.552156	-0.169745	-0.0969617	0.849599	1.16285	1.45891	0.828632	-0.0709665	0.515006	1.9241	1.03914	2.59789	1.76086	1.63784	1.41684	1.91342	1.89647	1.92182	1.3584	0.773996	1.22033	-0.293359
																								EPYC	-8.96578	-2.662	-3.09542	1.10635	-8.96578	-8.96578	1.05102	1.21661	-1.24469	-8.96578	-1.80088	-0.0380063	-3.57347	-0.85726	-3.38082	0.869477	0.805705	0.948601	-3.18442	-2.95456	-2.22432	-1.699	-3.92139	0.206643	-1.13924
																								CYLD	0.864731	1.52457	1.37629	0.0607392	-1.61264	0.938098	2.49927	0.851199	0.818032	1.06626	0.783247	1.65535	2.80199	1.569	2.35924	3.014	2.09592	2.21661	2.30159	2.76638	2.78052	1.53456	1.46258	1.03633	0.209141
																								SLC27A5	-1.78588	-1.64386	-1.3474	-4.57347	-5.71786	-3.07097	-1.78091	-2.39593	-2.27928	-1.91594	-1.63039	-3.9885	-1.59074	-1.42663	-0.756331	-1.74662	-0.988504	-1.59074	-0.531156	-2.699	-1.67577	-2.4112	-3.07097	-2.25154	-4.1078
																								ZNF324	-0.432455	0.564622	-0.0439433	-2.49005	-1.84166	-0.488026	-0.163268	0.27023	0.590722	0.314986	0.936591	-0.109359	1.50843	0.0243197	1.48543	1.48697	0.863146	0.461529	1.68437	0.575312	0.194087	0.0648829	0.469886	0.201634	-0.375197
																								ZNF671	0.192825	-1.63039	0.737254	-2.38836	-2.54793	-0.384584	-0.109359	-0.403542	-0.550043	-0.258425	-0.0664274	-0.289827	0.549916	-0.577767	0.690641	0.360645	0.903038	0.0621217	0.715454	0.27023	0.760434	-0.668868	-0.184425	0.015783	-1.32916
																								ZNF416	0.134878	0.155749	0.641546	-2.92139	-2.49818	-1.00868	-0.454032	0.126973	0.573375	0.204141	0.282143	-0.101598	1.24793	-1.19429	1.43189	1.30976	0.388465	0.214125	0.93885	0.759582	0.729444	0.197865	0.436162	-0.603841	-3.45799
																								ZNF586	0.217851	1.02998	1.29337	-1.2723	-1.43051	0.344828	0.555816	1.44837	0.989866	1.21226	1.53804	0.761285	1.7966	0.37629	1.79494	2.18618	1.69377	1.09559	2.37016	1.04684	1.62199	0.943359	1.01078	1.15056	-1.34008
																								ZNF446	-0.870387	0.328836	-0.190997	-1.8625	-2.02327	-1.63039	-0.810966	-0.367732	-0.818579	-0.475936	0.180148	-1.59074	0.612588	-0.913216	0.751892	0.623867	0.358396	-0.263612	0.920674	-0.706041	-0.246395	-1.09542	-1.04394	-0.347399	-1.58641
																								ZNF8	-8.96578	-8.96578	-8.96578	-8.96578	-8.96578	-8.96578	-4.23786	-8.96578	-8.96578	-8.96578	-8.96578	-8.96578	-8.96578	-8.96578	-8.96578	-8.96578	-8.96578	-8.96578	-4.47393	-8.96578	-8.96578	-8.96578	-8.96578	-8.96578	-8.96578
																								ZNF264	1.96347	2.19093	2.46754	2.33714	0.0635029	0.913799	1.82171	2.13356	2.47301	1.61636	1.57773	1.59216	2.34312	1.49723	2.9703	3.02343	1.97159	1.95382	1.93734	2.66993	4.04684	2.19975	1.66948	2.04998	0.621993
																								RPS5	4.00549	4.84413	4.10047	1.28036	1.86394	2.36485	4.77289	4.19456	4.17353	4.45707	4.43216	3.53618	5.75045	4.22118	5.19417	5.283	5.6327	5.04697	4.9053	5.01275	4.42653	5.27019	5.06734	5.44092	2.38101
																								FAT1	3.36387	3.96938	3.91428	1.39671	2.02892	2.47119	2.35163	5.21249	3.9568	2.38819	4.79483	3.59491	3.66539	3.99349	4.71293	4.3168	4.05363	3.98641	5.98793	4.07707	5.96585	3.65775	3.87686	4.33864	1.29101
																								YTHDC1	2.10299	2.87971	2.2854	0.40163	-0.32916	1.22157	2.33714	2.77631	2.15121	1.21226	2.09727	1.98768	2.918	2	2.95661	2.79514	2.73855	2.66084	3.19409	3.80012	3.29851	1.70133	2.30568	2.55631	0.178874
																								CHMP2B	2.34483	3.63285	2.15995	0.259423	0.547943	0.999278	2.7194	2.25942	2.45365	1.82171	2.4518	2.04474	3.24762	1.97343	4.39972	3.43002	3.03949	3.16559	3.38405	4.31433	3.20101	2.22589	2.56657	2.9855	-0.205896
																								SMAP2	1.52757	1.91303	1.93584	0.408168	-0.91866	2.02786	2.96162	1.51046	1.68482	3.17009	1.27262	3.00126	3.24352	2.33199	2.30071	3.46754	2.10601	2.61894	2.93791	3.63691	3.23404	1.63041	1.76893	1.61353	1.73898
																								PPIE	-0.39973	1.59884	0.825379	-1.25498	-2.03505	-1.02034	0.42975	0.454176	0.0328061	1.76256	1.42438	0.0607392	1.45996	0.15056	1.29983	1.17505	0.6107	1.61918	1.26424	1.55827	1.07313	-0.0232698	-0.011588	0.984772	-0.153607
																								ZMPSTE24	3.0685	3.89093	2.87971	1.32539	0.345964	1.09761	2.92448	2.5363	3.34085	5.0144	2.71655	2.7405	3.51475	2.46989	3.67717	3.86215	4.09246	3.55949	4.37037	4.29895	3.85868	3.13422	2.63738	3.44427	0.46048
																								STARD7	3.49172	5.05185	3.83986	2.16285	0.834307	2.52907	4.1076	3.61011	3.93866	3.54683	3.38294	4.18031	4.54046	4.09727	4.83254	5.27161	4.45082	5.21043	5.45316	5.34259	4.92652	4.12201	3.92201	4.67779	1.65764
																								NOA1	1.12763	1.78827	0.909197	0.121679	-0.588574	0.385155	1.57434	1.88166	1.25096	0.571434	1.06281	1.62761	2.27232	1.66494	1.84479	1.91303	2.27828	3.18919	2.42546	3.42908	2.14926	1.23143	1.71765	1.83714	0.455229
																								REST	1.92182	2.10467	2.47379	0.565597	-0.177882	1.09963	2.18808	2.62807	2.10064	1.44784	2.03034	2.6036	2.72748	2.17121	3.58364	3.19881	2.80715	2.98149	3.5568	3.32481	3.49326	2.39314	2.13258	2.49953	-0.027675
																								HAL	-3.39593	-4.18442	-4.60823	-8.96578	-5.1078	-8.96578	-2.45799	-4.35107	-3.75633	-2.12658	-8.96578	-2.54793	-4.08314	-8.96578	-4.87832	-4.38082	-3.12029	-3.32193	-3	-3.73697	-4.71786	-3.42663	-5.44222	-1.79086	-4.47393
																								SSH1	0.663572	1.66676	2.03773	0.335712	-0.841663	0.325386	1.78492	1.17249	1.15445	0.729444	0.691534	1.75104	1.50233	1.14991	2.48362	2.27172	1.70973	1.6526	3.14666	1.39944	1.99277	1.27501	0.549916	1.77779	0.0690147
																								GSTP1	3.88782	5.07703	4.93258	1.39671	1.65306	3.43776	5.17991	4.31296	5.21486	5.30572	6.01386	5.45042	5.92472	4.7666	6.41827	6.09506	5.78837	6.60201	6.18057	6.52604	5.74655	5.22855	4.82919	5.79296	2.86691
																								APLP2	5.74709	4.75104	3.75852	3.11203	1.47768	3.53257	3.39944	4.77379	4.22597	4.2149	4.13742	4.11961	4.84965	3.95103	5.36352	5.10861	4.92723	4.69744	5.30396	4.87352	4.76267	4.91576	2.87165	4.37671	2.87931
[truncated: 18,239 more rows]
[truncated: 20 more columns]

## Sheet: VUMC clinical data
RNA_seq_ID	Clinical stage	pCR
3193-BJ-0001	IIIA	NO
3193-BJ-0003	IIIA	NEAR
3193-BJ-0004	II	NO
[truncated: 41 more rows]
