# Supplementary material for: Transcriptome Meta-Analysis of Triple-Negative Breast Cancer Response to Neoadjuvant Chemotherapy
Source: Cancers (Basel). 2023 Apr 7;15(8):2194. doi: 10.3390/cancers15082194 (PMC10137141; doi:10.3390/cancers15082194)
Supplement: Supplementary file 1 [file cancers-15-02194-s001.zip › Table S2.xlsx]

## Sheet: meta analysis results for pCR
Symbol	odds.ratio	estimate	se	zval.random	pVal.random	p.adj	pValQ	direction	num.coherence	k
SLAMF7	1.41886	0.349856	0.0449021	7.79152	6.62e-15	2.95e-10	0.890574	+++++-++++-+-+++	13	16
GBP5	1.3983	0.335256	0.0433348	7.73641	1.02e-14	2.95e-10	0.576453	+++++-+...-..+.+	8	10
GZMB	1.35642	0.304848	0.0408589	7.461	8.59e-14	1.65e-09	0.504957	++++-+++++++-+++	14	16
CD274	1.58985	0.463643	0.0626187	7.40422	1.32e-13	1.91e-09	0.915777	+++++++...-..+.+	9	10
GBP4	1.47417	0.388095	0.0539864	7.18876	6.54e-13	7.56e-09	0.476457	+++++++...-..+.+	9	10
NUP210	1.5992	0.469501	0.0673458	6.9715	3.14e-12	3.02e-08	0.417685	++++--++++++++++	14	16
NOL7	2.01741	0.701813	0.101023	6.94706	3.73e-12	3.08e-08	0.581424	++++-+++++++++++	15	16
MCM5	1.74887	0.558968	0.0816863	6.84286	7.76e-12	5.61e-08	0.397708	+++-++++++.+++++	14	15
NKG7	1.34772	0.298411	0.0438274	6.80877	9.84e-12	6.32e-08	0.595114	++++++++++.--+++	13	15
CXCL10	1.2442	0.218493	0.0322512	6.77473	1.25e-11	7.2e-08	0.614043	+++++-++++.+-+++	13	15
EPSTI1	1.53891	0.431074	0.0640682	6.72836	1.72e-11	8.48e-08	0.838142	+++++++...-..+.+	9	10
CD2	1.35797	0.305991	0.0455039	6.72449	1.76e-11	8.48e-08	0.918977	++++++++++-+-+++	14	16
CXCL9	1.2418	0.216561	0.0326663	6.62949	3.37e-11	1.41e-07	0.409168	+++++-++++-+-+++	13	16
GMPS	1.66394	0.509187	0.0768293	6.62751	3.41e-11	1.41e-07	0.502789	++++-+++++++++++	15	16
ITGAE	1.79089	0.582712	0.0881175	6.6129	3.77e-11	1.42e-07	0.453721	++++--++++-++-++	12	16
TOPBP1	2.10406	0.743868	0.112596	6.60651	3.93e-11	1.42e-07	0.286824	++++-+++++.+++++	14	15
WARS	1.50699	0.410116	0.062303	6.58261	4.62e-11	1.57e-07	0.724084	+++...+...-....+	5	6
FANCL	1.65256	0.502327	0.0774458	6.48618	8.8e-11	2.83e-07	0.639176	++++++++++-+++++	15	16
PIM2	1.41414	0.346521	0.053717	6.45086	1.11e-10	3.36e-07	0.741054	+++++++---.--+++	10	15
RBM15	1.91475	0.649586	0.100852	6.441	1.19e-10	3.36e-07	0.362719	++++++++++.+++++	15	15
PARP14	1.577	0.455527	0.0707724	6.4365	1.22e-10	3.36e-07	0.593054	++++--+...-..-.+	6	10
HSH2D	1.42456	0.353863	0.0552416	6.40573	1.5e-10	3.93e-07	0.86795	+++++++......+.+	9	9
IRF4	1.3135	0.272698	0.0429711	6.34607	2.21e-10	5.53e-07	0.98833	+++++++--+++-+++	13	16
USF1	2.23463	0.804075	0.126824	6.34009	2.3e-10	5.53e-07	0.688786	+++-+-+...+..-.+	7	10
CD3D	1.32788	0.283587	0.0450181	6.2994	2.99e-10	6.91e-07	0.842238	++++++++++.+-+++	14	15
DHTKD1	1.49402	0.401469	0.063909	6.28189	3.34e-10	7.43e-07	0.519945	++++--++++++++++	14	16
SEL1L3	1.46449	0.381506	0.0609154	6.26288	3.78e-10	7.81e-07	0.623416	++++--++++++--++	12	16
SNRPD1	1.55942	0.444311	0.0709559	6.26179	3.81e-10	7.81e-07	0.42233	++++-+++++.+++++	14	15
KIF2A	1.99486	0.690574	0.110366	6.25714	3.92e-10	7.81e-07	0.443964	++++--++++.+++++	13	15
RASGRP1	1.39204	0.330772	0.0529602	6.24567	4.22e-10	8.13e-07	0.908315	+++++-++++++++++	15	16
CCR2	1.34609	0.297202	0.0479663	6.19606	5.79e-10	1.08e-06	0.454785	+++++-+-++-+-+++	12	16
TACO1	2.04247	0.714158	0.115507	6.18282	6.3e-10	1.14e-06	0.628555	++++++++++.+++++	15	15
KCNA3	1.38662	0.326867	0.0529921	6.16823	6.91e-10	1.21e-06	0.466696	+++++++-----++-+	10	16
NOL11	1.78633	0.580165	0.0942499	6.1556	7.48e-10	1.27e-06	0.497063	++++++++++.+++++	15	15
LAX1	1.31831	0.276354	0.0449601	6.14666	7.91e-10	1.31e-06	0.90796	+++++++-++-+++++	14	16
PLEKHO1	1.72278	0.543938	0.0886426	6.13631	8.45e-10	1.36e-06	0.655503	+++-++++++++-+++	14	16
PRKD3	1.70682	0.534634	0.087263	6.1267	8.97e-10	1.4e-06	0.826014	++++++++++++++++	16	16
CHTOP	1.85116	0.615814	0.101113	6.09032	1.13e-09	1.71e-06	0.719017	++++++++++-++-++	14	16
PSME2	1.61366	0.478506	0.0789729	6.05912	1.37e-09	2.03e-06	0.916775	++++++++++.+--++	13	15
FBXO6	1.69437	0.527309	0.0873879	6.03412	1.6e-09	2.31e-06	0.896249	++++-++...-..+.+	8	10
POU2AF1	1.2465	0.220342	0.0365405	6.03007	1.64e-09	2.31e-06	0.974373	++++++++++-+-+++	14	16
MCUR1	1.65779	0.505487	0.0839543	6.02098	1.73e-09	2.38e-06	0.400651	+++-+-.+++.+++++	12	14
IKZF3	1.36594	0.311846	0.0519136	6.00702	1.89e-09	2.54e-06	0.932567	+++++++-++--++-+	12	16
SLA2	1.522	0.420025	0.0700496	5.99611	2.02e-09	2.65e-06	0.573141	+++++++...+..+.+	10	10
GBP1	1.34834	0.298876	0.0499393	5.98478	2.17e-09	2.78e-06	0.308617	++++++++++-+--++	13	16
YY1AP1	1.81453	0.595825	0.0997056	5.97585	2.29e-09	2.87e-06	0.599115	++++-+++++.++-++	13	15
RPN1	1.77855	0.575798	0.0964463	5.97015	2.37e-09	2.91e-06	0.510673	+++-++++++-+++++	14	16
CXCL11	1.20398	0.18563	0.0311377	5.96156	2.5e-09	3.01e-06	0.773461	+++++-++++++-+++	14	16
PDCD10	1.78711	0.5806	0.0975273	5.95321	2.63e-09	3.1e-06	0.681145	++++--++++-+++++	13	16
UBE2L6	1.45151	0.372604	0.0626307	5.94922	2.69e-09	3.11e-06	0.424526	+++++-++++++--++	13	16
GMNN	1.83553	0.607335	0.102182	5.94363	2.79e-09	3.16e-06	0.117191	+++--+++++.+++++	13	15
ING1	1.9056	0.644797	0.108651	5.93456	2.95e-09	3.22e-06	0.417501	++++++++++-+++++	15	16
RFC4	1.5981	0.468814	0.0790695	5.92914	3.05e-09	3.22e-06	0.320496	++++++++++-+++++	15	16
CXCL13	1.22836	0.205677	0.0347003	5.92725	3.08e-09	3.22e-06	0.302477	+++++-++++-+-+++	13	16
ALAS1	1.78145	0.577428	0.0974333	5.92639	3.1e-09	3.22e-06	0.506231	++++-+++++-++-++	13	16
DDX23	2.25297	0.812251	0.137087	5.92506	3.12e-09	3.22e-06	0.341512	++++++++++.++-++	14	15
IDO1	1.23547	0.211453	0.0357427	5.91598	3.3e-09	3.34e-06	0.415016	++++++++++-+--++	13	16
LRRC59	1.69209	0.525963	0.0890208	5.90832	3.46e-09	3.44e-06	0.444744	++++-+++++.+++++	14	15
USP1	1.68532	0.521956	0.0884591	5.90054	3.62e-09	3.55e-06	0.168077	++++++++++.+++++	15	15
CD96	1.40855	0.342559	0.0581775	5.88817	3.91e-09	3.76e-06	0.808232	++++-++-++--++++	12	16
PMF1	2.09607	0.740065	0.125808	5.88251	4.04e-09	3.83e-06	0.434043	+-+-++++++.++-++	12	15
CTSW	1.37033	0.315053	0.0537735	5.85888	4.66e-09	4.34e-06	0.613446	+++-+-+-+++--+++	11	16
EZH2	1.63104	0.489216	0.0836649	5.84732	5e-09	4.51e-06	0.0732042	++++-+++++.+++++	14	15
TNFAIP3	1.47222	0.386769	0.0661667	5.84537	5.05e-09	4.51e-06	0.78737	++++--+++--+++++	12	16
CD7	1.40128	0.337388	0.0577258	5.84466	5.08e-09	4.51e-06	0.809675	+++-+-+--+--+-++	9	16
HMGB2	1.60442	0.472765	0.0809343	5.84134	5.18e-09	4.53e-06	0.188246	++++--++++++++++	14	16
FCRL5	1.27724	0.244699	0.0419087	5.83886	5.26e-09	4.53e-06	0.989221	+++++-+...+..+.+	9	10
DNAJC9	1.66775	0.511478	0.0876492	5.83552	5.36e-09	4.56e-06	0.746385	++++-+++++.+++++	14	15
NUP153	1.98845	0.687355	0.117839	5.83299	5.44e-09	4.56e-06	0.166194	++++++++++++++++	16	16
BATF2	1.37872	0.321156	0.055083	5.83041	5.53e-09	4.56e-06	0.489158	+++++++...-..-.+	8	10
IL4I1	1.49946	0.405105	0.069509	5.8281	5.61e-09	4.56e-06	0.342358	+++-+++...-..+.+	8	10
FKBP11	1.50697	0.4101	0.0704305	5.82276	5.79e-09	4.64e-06	0.501747	++++++++++++-+++	15	16
CD8A	1.33641	0.289987	0.0498347	5.81898	5.92e-09	4.69e-06	0.896523	+++++++-++-+-+++	13	16
SMARCD2	1.77841	0.575718	0.0990746	5.81096	6.21e-09	4.85e-06	0.677599	++++++++++.+++++	15	15
PTPN22	1.48315	0.39417	0.0679048	5.80474	6.45e-09	4.94e-06	0.589794	+++++++++++--+++	14	16
IL2RG	1.35093	0.30079	0.0518295	5.80345	6.5e-09	4.94e-06	0.563192	+++---+-++++-+++	11	16
DTX3L	1.82506	0.601612	0.103757	5.79831	6.7e-09	5.03e-06	0.383387	+++++++......-.+	8	9
MTMR4	2.30511	0.835127	0.144126	5.79443	6.86e-09	5.08e-06	0.138832	++++++++++++++++	16	16
TUBG1	1.73731	0.552336	0.0957465	5.76873	7.99e-09	5.84e-06	0.223414	+++--+++++-+++++	13	16
SNX20	1.53166	0.426355	0.0740643	5.75655	8.58e-09	6.17e-06	0.40741	+++++-+...+..+.+	9	10
CEP128	1.72375	0.544504	0.0946096	5.75527	8.65e-09	6.17e-06	0.808822	++++-++...-..+.+	8	10
C5orf56	1.73404	0.550453	0.0961054	5.7276	1.02e-08	7.12e-06	0.822168	+-+...+...-....+	4	6
DEF6	1.65471	0.503628	0.0879457	5.72658	1.02e-08	7.12e-06	0.766771	+++++++--+-+-+++	12	16
SOCS1	1.44315	0.366826	0.0640977	5.72292	1.05e-08	7.12e-06	0.668816	+.++-++-++++-+++	12	15
HSPA14	1.51749	0.417057	0.0728772	5.72274	1.05e-08	7.12e-06	0.553146	++++--++++-+++++	13	16
PSMB4	1.5602	0.444813	0.0778282	5.71532	1.09e-08	7.36e-06	0.457578	++++-+++++.++-++	13	15
FDPS	1.6	0.470003	0.0823427	5.70789	1.14e-08	7.45e-06	0.953889	++++++++++.++-++	14	15
TBL1XR1	1.62708	0.486787	0.0852868	5.70765	1.15e-08	7.45e-06	0.874018	++++++++++-+++++	15	16
POLA1	1.79584	0.585474	0.102608	5.70596	1.16e-08	7.45e-06	0.506972	+++-++++++.+++++	14	15
ANKRD36BP2	1.33079	0.285773	0.0500885	5.70537	1.16e-08	7.45e-06	0.777551	+++++-+-+.--++-.	9	14
CCND1	0.77037	-0.260884	0.0458126	-5.69459	1.24e-08	7.85e-06	0.416869	-+-+-+----------	13	16
ICOS	1.4052	0.340183	0.0597728	5.69127	1.26e-08	7.88e-06	0.39979	+++++++-++---+++	12	16
SEPHS1	1.5313	0.426117	0.0748843	5.69034	1.27e-08	7.88e-06	0.598041	+++---++++++++++	13	16
IGLL5	1.2186	0.197706	0.0347747	5.68534	1.31e-08	8.01e-06	0.609707	+++...+...-....+	5	6
NCF1C	1.57091	0.451658	0.079494	5.68166	1.33e-08	8.01e-06	0.463894	+++...+.........	4	4
CDKN2C	1.4517	0.372735	0.0656191	5.68029	1.34e-08	8.01e-06	0.428217	++++++++++++++++	16	16
MRPL9	1.5728	0.452854	0.0797338	5.67958	1.35e-08	8.01e-06	0.395419	++++-+++++.+++++	14	15
PRIM1	1.94584	0.665693	0.117232	5.67841	1.36e-08	8.01e-06	0.316915	+++-++++++++++++	15	16
SIGLEC10	1.45591	0.375632	0.066279	5.66744	1.45e-08	8.46e-06	0.677696	++++--+...-..+.+	7	10
GZMA	1.26827	0.237654	0.0419635	5.66335	1.48e-08	8.58e-06	0.49885	++++++++++---+++	13	16
MZB1	1.22062	0.199361	0.0353943	5.63258	1.78e-08	1.02e-05	0.828212	+++-++.----+-+++	9	15
TMEM14B	1.84044	0.610003	0.108391	5.62783	1.82e-08	1.03e-05	0.244146	++++--++++-++-++	12	16
BTN2A1	2.03628	0.711126	0.12681	5.60779	2.05e-08	1.14e-05	0.587644	+++++-++++++--++	13	16
PTPN2	1.66561	0.510193	0.0909896	5.60716	2.06e-08	1.14e-05	0.911709	++++-+++++++++++	15	16
BTN3A3	1.52022	0.418857	0.0747826	5.60099	2.13e-08	1.16e-05	0.332355	++++++++++.+--++	13	15
CD27	1.34506	0.296435	0.0529414	5.59931	2.15e-08	1.16e-05	0.983433	++++++++++++++++	16	16
TLK2	2.08036	0.732539	0.130833	5.59904	2.16e-08	1.16e-05	0.430248	++++++++++++++++	16	16
CD3G	1.34093	0.293366	0.052416	5.59687	2.18e-08	1.16e-05	0.714401	+++++++-+++-++++	14	16
IDH2	1.44562	0.368537	0.065855	5.59619	2.19e-08	1.16e-05	0.43112	++++++++++-+++++	15	16
HCST	1.42657	0.355272	0.0634942	5.59535	2.2e-08	1.16e-05	0.8597	+++++++...+..-.+	9	10
PSMA4	1.72907	0.547582	0.098291	5.57103	2.53e-08	1.3e-05	0.423549	++++-+++++-+++++	14	16
SMC4	1.62259	0.484023	0.0869011	5.56981	2.55e-08	1.3e-05	0.089851	+++--+++++-+++++	13	16
TPP2	1.78497	0.5794	0.104026	5.56976	2.55e-08	1.3e-05	0.88979	++++-+++++.+++++	14	15
SLFN12L	1.53364	0.427647	0.0769527	5.55727	2.74e-08	1.38e-05	0.342872	+++...+........+	5	5
TIGIT	1.37398	0.317714	0.0571763	5.55675	2.75e-08	1.38e-05	0.479141	+++++++...+..-.+	9	10
CD47	1.54868	0.437402	0.0789148	5.54271	2.98e-08	1.48e-05	0.887624	++++--++++-+-+++	12	16
GPR174	1.31696	0.275322	0.0497155	5.53796	3.06e-08	1.51e-05	0.425647	+++++++......+.+	9	9
DEK	2.10295	0.74334	0.134407	5.53051	3.19e-08	1.56e-05	0.0168508	+++--+++++-+++++	13	16
GTF2E2	1.92401	0.654413	0.118382	5.52796	3.24e-08	1.57e-05	0.300111	++++-+++++.++-++	13	15
HAX1	1.92645	0.655678	0.118706	5.52353	3.32e-08	1.6e-05	0.29716	++++-++++++++-++	14	16
HAT1	1.57449	0.453932	0.0822183	5.52106	3.37e-08	1.6e-05	0.501351	+++--+++++.+++++	13	15
CNP	1.77902	0.576062	0.10435	5.52046	3.38e-08	1.6e-05	0.540618	++++-++++++-+-++	13	16
ITK	1.32634	0.282421	0.0511783	5.51837	3.42e-08	1.61e-05	0.552442	++++-++-++++++++	14	16
JAK2	1.57917	0.456899	0.0828466	5.515	3.49e-08	1.61e-05	0.41868	+++-++++++.+--++	12	15
CBX1	2.10361	0.743656	0.134858	5.51437	3.5e-08	1.61e-05	0.1107	-++++++++++++-++	14	16
FERMT3	1.57556	0.45461	0.0824541	5.51349	3.52e-08	1.61e-05	0.849632	+++++++...+..+.+	10	10
MEI1	1.47461	0.388393	0.0704835	5.51041	3.58e-08	1.63e-05	0.940381	+++++-+......+.+	8	9
SLAMF6	1.37281	0.316858	0.0575726	5.50362	3.72e-08	1.67e-05	0.753671	+++++++......+.+	9	9
AIM2	1.33035	0.28544	0.0518685	5.50315	3.73e-08	1.67e-05	0.357516	++++-+++++-+--++	12	16
HDGF	1.51063	0.412528	0.0749765	5.5021	3.75e-08	1.67e-05	0.477762	++++-++++++++-++	14	16
HMCES	1.90829	0.646206	0.1175	5.49963	3.81e-08	1.68e-05	0.336789	++++++.+++.++-++	13	14
ADAR	1.8618	0.621543	0.113213	5.49004	4.02e-08	1.75e-05	0.230328	++++-++++++++-++	14	16
LAMP3	1.31919	0.277019	0.0504594	5.48995	4.02e-08	1.75e-05	0.3668	++++++++++.+++++	15	15
SMURF2	1.74461	0.556531	0.101403	5.48828	4.06e-08	1.75e-05	0.190145	+++--+++++.+++++	13	15
PSMD11	1.7189	0.541687	0.0987207	5.48706	4.09e-08	1.75e-05	0.66981	++++++++++.+++++	15	15
COPS3	1.72703	0.546404	0.0996144	5.48519	4.13e-08	1.75e-05	0.813998	+++--+++++.+++++	13	15
IL10RA	1.39596	0.333584	0.0608583	5.48132	4.22e-08	1.78e-05	0.498547	+++++++-++-+-+++	13	16
TFDP1	1.68451	0.521475	0.0952936	5.4723	4.44e-08	1.86e-05	0.113716	++++-+++++-+++++	14	16
PPM1D	1.93205	0.658581	0.120411	5.46945	4.51e-08	1.88e-05	0.537418	++++++++++.+++++	15	15
CDKN2A	1.28502	0.250776	0.0459035	5.46312	4.68e-08	1.93e-05	0.130849	++++-++++++++-++	14	16
CCNE1	1.31712	0.275446	0.0504272	5.46226	4.7e-08	1.93e-05	0.529083	++++-+++++.+++++	14	15
CXCR3	1.33728	0.290641	0.0533201	5.45088	5.01e-08	2.04e-05	0.586034	+.+++++---+-++++	11	15
LRRC8C	1.56577	0.448376	0.082386	5.44238	5.26e-08	2.12e-05	0.532753	+++-+++...-..+.+	8	10
PSMC5	1.84476	0.612351	0.112601	5.43822	5.38e-08	2.16e-05	0.92048	+++--+++++.+++++	13	15
FANCI	1.60558	0.473487	0.0870997	5.43614	5.44e-08	2.17e-05	0.2507	++++-+++++++++++	15	16
LCK	1.32796	0.283644	0.0521874	5.43511	5.48e-08	2.17e-05	0.76897	++++++++++-+-+++	14	16
HSPB11	1.60637	0.473978	0.0872747	5.43087	5.61e-08	2.19e-05	0.769075	+++--+++++.++-++	12	15
ACTL6A	1.53693	0.42979	0.0791539	5.4298	5.64e-08	2.19e-05	0.337243	++++-+++++-+++++	14	16
OPTN	1.45193	0.37289	0.0686797	5.42941	5.65e-08	2.19e-05	0.715175	++++--+++++++-++	13	16
SSRP1	1.61006	0.47627	0.0877631	5.42676	5.74e-08	2.21e-05	0.385201	++++++++++.+++++	15	15
PSMB10	1.44724	0.369655	0.0681322	5.42556	5.78e-08	2.21e-05	0.428607	++++++++++++--++	14	16
RNF213	1.63153	0.489518	0.090257	5.4236	5.84e-08	2.22e-05	0.382508	+++-+++...+..-.+	8	10
ZNHIT3	2.05541	0.720477	0.13291	5.42079	5.93e-08	2.24e-05	0.511624	+++-++++++++++++	15	16
SUZ12	1.76682	0.569181	0.105202	5.41034	6.29e-08	2.36e-05	0.293654	+++-++++++-+++++	14	16
IGKV4-1	1.19761	0.180327	0.0333521	5.40676	6.42e-08	2.39e-05	0.947881	++.-+-++++.++++.	11	13
CD300LF	1.48397	0.394722	0.0730183	5.40579	6.45e-08	2.39e-05	0.808214	+++++++...+..+.+	10	10
IL27	1.44496	0.368078	0.0681541	5.40068	6.64e-08	2.42e-05	0.468709	+++++++......-.+	8	9
RNF19B	1.62872	0.487793	0.0903248	5.40044	6.65e-08	2.42e-05	0.491341	+++---++++++-+++	12	16
HELLS	1.71284	0.538154	0.0996678	5.39947	6.68e-08	2.42e-05	0.0544627	++++++++++++++++	16	16
TCF3	1.6237	0.484709	0.089777	5.39904	6.7e-08	2.42e-05	0.504879	++++-+++-+++++++	14	16
TAGAP	1.45087	0.372167	0.0690013	5.39362	6.91e-08	2.46e-05	0.7906	+++++++...-..+.+	9	10
CMPK2	1.3263	0.282391	0.0523573	5.39355	6.91e-08	2.46e-05	0.948271	+++++++......-.+	8	9
PPP1R16B	1.38106	0.322853	0.0599354	5.38668	7.18e-08	2.54e-05	0.702126	+++++-++++-+++++	14	16
FAM46C	1.28377	0.2498	0.0463785	5.38611	7.2e-08	2.54e-05	0.486508	+++...+...-....+	5	6
GLOD4	1.79563	0.585357	0.108973	5.3716	7.8e-08	2.73e-05	0.488687	+++-+-++++.++-++	12	15
SP140	1.37996	0.322053	0.0599773	5.36959	7.89e-08	2.75e-05	0.710983	+++++++--+++-+++	13	16
GTPBP8	1.88474	0.633792	0.118228	5.36077	8.29e-08	2.87e-05	0.34113	++++-+++++-+++++	14	16
PSMB6	1.78005	0.57664	0.107631	5.35755	8.44e-08	2.89e-05	0.733365	+++-++++++-++-++	13	16
LILRB4	1.48801	0.397441	0.0741857	5.35737	8.44e-08	2.89e-05	0.685253	+++++-+-++.+-+++	12	15
WDR76	1.52622	0.422793	0.0789501	5.35519	8.55e-08	2.9e-05	0.668725	++++-++++-++++++	14	16
RMI1	1.78586	0.579899	0.108357	5.35173	8.71e-08	2.94e-05	0.244452	+++--+++++-+++++	13	16
NUGGC	1.32105	0.278428	0.0520332	5.35097	8.75e-08	2.94e-05	0.576481	+++............+	4	4
NFKBIE	1.57217	0.452455	0.0845729	5.34988	8.8e-08	2.94e-05	0.830746	++++-++++--+-+++	12	16
PDCD1LG2	1.73054	0.548435	0.102712	5.33953	9.32e-08	3.09e-05	0.309659	+++++-+-++-+-+++	12	16
B4GALT3	1.55186	0.439452	0.0823734	5.33487	9.56e-08	3.14e-05	0.595875	++++-+++++-++-++	13	16
ATG3	1.77415	0.573324	0.107469	5.33478	9.57e-08	3.14e-05	0.814871	++++-+++++++-+++	14	16
USP13	1.53067	0.425706	0.0799563	5.32423	1.01e-07	3.31e-05	0.782161	+++-+-++++++++++	14	16
FANCG	1.68612	0.522428	0.0983511	5.31186	1.09e-07	3.52e-05	0.340778	++++--++++.++-++	12	15
USP18	1.39052	0.329678	0.062094	5.30933	1.1e-07	3.55e-05	0.405204	++++++++++++-+-+	14	16
EOMES	1.33834	0.291434	0.0549429	5.3043	1.13e-07	3.63e-05	0.808478	+++++++...-..+.+	9	10
LEPROTL1	1.84378	0.611817	0.115419	5.30082	1.15e-07	3.68e-05	0.28921	++++-+++++.+++-+	13	15
DUSP2	1.47707	0.390058	0.0740574	5.26697	1.39e-07	4.4e-05	0.6298	++++++++--+++-++	13	16
IRF1	1.46155	0.379498	0.072114	5.26248	1.42e-07	4.49e-05	0.33757	+++++++-++.---++	11	15
MRPS11	2.42726	0.886765	0.168551	5.26111	1.43e-07	4.49e-05	0.111799	++++-+++++++++++	15	16
LINC00622	0.635226	-0.453774	0.086265	-5.26023	1.44e-07	4.49e-05	0.554151	---+--....-..+..	6	8
C1QC	1.43081	0.358238	0.0682696	5.2474	1.54e-07	4.78e-05	0.417163	+++-+-+...-..+.+	7	10
FANCE	1.59623	0.467643	0.0891282	5.24685	1.55e-07	4.78e-05	0.627558	+++--++++-++++-+	12	16
FLAD1	1.45189	0.372863	0.0711875	5.23776	1.63e-07	4.99e-05	0.720111	+++--+++++-++-++	12	16
SLC25A44	1.83232	0.605586	0.115786	5.2302	1.69e-07	5.18e-05	0.365337	++++--+++++++-++	13	16
CD83	1.49029	0.39897	0.0764147	5.22112	1.78e-07	5.41e-05	0.504927	+++++++---.--+++	10	15
BIRC3	1.25914	0.230428	0.0441766	5.21607	1.83e-07	5.53e-05	0.762248	++++--++++.---++	10	15
SYTL3	1.72846	0.547232	0.104991	5.21216	1.87e-07	5.62e-05	0.652911	++++++-...+..+.+	9	10
MCM3	1.90699	0.645526	0.124036	5.20433	1.95e-07	5.81e-05	0.0410483	+++-++++++++++++	15	16
MEA1	1.62121	0.483171	0.0928471	5.20394	1.95e-07	5.81e-05	0.807274	++++-++++-+++-++	13	16
DYRK1A	1.85965	0.620391	0.119271	5.20152	1.98e-07	5.86e-05	0.356051	-++++--+++++++++	13	16
RAN	1.56915	0.450535	0.0867125	5.19573	2.04e-07	5.99e-05	0.516745	++++-+++++-+++++	14	16
DTNBP1	2.21447	0.795013	0.15302	5.19547	2.04e-07	5.99e-05	0.3155	+++-+.+...+..-.+	7	9
TMEM106C	1.48182	0.393269	0.0758443	5.18522	2.16e-07	6.3e-05	0.431377	+++-+-++++++++++	14	16
VRK2	1.58247	0.458984	0.0885425	5.18377	2.17e-07	6.31e-05	0.533761	++++-+++++-+++++	14	16
ITGAL	1.33267	0.287187	0.0554487	5.17934	2.23e-07	6.41e-05	0.542912	+++++-+--+-+-+++	11	16
SAMD9L	1.38778	0.327709	0.0632761	5.17903	2.23e-07	6.41e-05	0.786288	++++-++...-..-.+	7	10
IKZF1	1.40005	0.336505	0.065003	5.17675	2.26e-07	6.46e-05	0.475064	+++++-+--+++-+++	12	16
P2RY10	1.29084	0.255296	0.049397	5.16826	2.36e-07	6.72e-05	0.654049	++++++++-+.-++++	13	15
BTN3A1	1.4719	0.386552	0.0748737	5.16271	2.43e-07	6.89e-05	0.537701	+++++++-++++--++	13	16
FUBP1	1.72906	0.547577	0.106188	5.15668	2.51e-07	7.05e-05	0.294553	-++++-++++-+++++	13	16
TMEM150B	1.58407	0.459998	0.089437	5.14326	2.7e-07	7.54e-05	0.374307	+++++-+......-.+	7	9
TNFSF13B	1.35886	0.306645	0.0597657	5.13079	2.89e-07	7.94e-05	0.588491	++++-++...-..+.+	8	10
SLC35B1	1.77797	0.575472	0.112161	5.13075	2.89e-07	7.94e-05	0.925537	+++-++++++-+++++	14	16
TNFRSF17	1.21014	0.190735	0.0371757	5.13063	2.89e-07	7.94e-05	0.869887	+++++++++-.+-++-	12	15
BARD1	1.77107	0.571584	0.111515	5.12561	2.97e-07	8.12e-05	0.144011	++++-+++++.+++++	14	15
CTSF	0.683417	-0.38065	0.0742807	-5.12448	2.98e-07	8.13e-05	0.596288	----+---++-++--+	10	16
DCAF7	1.96007	0.67298	0.131475	5.11871	3.08e-07	8.33e-05	0.26322	++++-+++++++++++	15	16
SH2D1A	1.34941	0.29967	0.0585584	5.11745	3.1e-07	8.33e-05	0.366389	+++++++--+-+++++	13	16
PSTPIP1	1.40675	0.341286	0.0666924	5.11731	3.1e-07	8.33e-05	0.62979	+++++-+--++--+++	11	16
ASPHD2	1.61974	0.482266	0.0942832	5.11508	3.14e-07	8.39e-05	0.619123	++++-++...-..-.+	7	10
FAM26F	1.4515	0.372599	0.0729032	5.11087	3.21e-07	8.54e-05	0.849432	++....+........+	4	4
ECT2	1.45612	0.375777	0.0735895	5.10639	3.28e-07	8.7e-05	0.143331	++++-+++++-+++++	14	16
NR1H3	1.57405	0.453654	0.0889174	5.10197	3.36e-07	8.87e-05	0.335206	+++++++-+++--+++	13	16
POLD3	1.78878	0.581537	0.114036	5.09958	3.4e-07	8.94e-05	0.325687	+++-++++++++++++	15	16
FAM78A	1.49826	0.404307	0.0793637	5.09436	3.5e-07	9.15e-05	0.699799	+++++++...+..+.+	10	10
TMPO	1.70286	0.532308	0.104576	5.09017	3.58e-07	9.31e-05	0.0950106	+++-++++++++++++	15	16
DENND2D	1.47429	0.388174	0.0762754	5.08911	3.6e-07	9.32e-05	0.464458	++++-+++++-+---+	11	16
IL21R	1.37019	0.314952	0.0619194	5.08648	3.65e-07	9.41e-05	0.392853	+++++++--++--+++	12	16
CDC16	1.65352	0.502906	0.0988886	5.08558	3.67e-07	9.41e-05	0.421614	+++++-++++.+++++	14	15
CDT1	1.57716	0.455624	0.0897318	5.07762	3.82e-07	9.77e-05	0.211154	++++++++++++++++	16	16
DOCK8	1.48957	0.398486	0.0786534	5.06635	4.06e-07	0.000103	0.464366	++++--+...+..+.+	8	10
SNRPG	1.56053	0.445023	0.0879403	5.06051	4.18e-07	0.000105	0.430929	++++--++++++++++	14	16
ABI3	1.53932	0.431344	0.0852372	5.06051	4.18e-07	0.000105	0.959104	+++-+++...-..+.+	8	10
HNRNPA3	1.57949	0.457105	0.0903417	5.05973	4.2e-07	0.000105	0.686092	++++++++++++++-+	15	16
VBP1	1.68985	0.524642	0.103731	5.05772	4.24e-07	0.000106	0.294441	++++-+++++.+++++	14	15
HIST2H2AC	1.39674	0.334144	0.0660975	5.05532	4.3e-07	0.000107	0.787429	+++...+...+....+	6	6
CD79A	1.19611	0.179074	0.0354714	5.0484	4.46e-07	0.00011047	0.997866	++++++++-+.--+++	12	15
PRPF3	1.64871	0.499992	0.0991157	5.04453	4.55e-07	0.000112	0.315275	+++-+++++-+++-++	13	16
APOBEC3D	1.4806	0.392449	0.0778036	5.04409	4.56e-07	0.000112	0.426668	+++---+...-..+.+	6	10
SIAH2	1.64992	0.500729	0.0992988	5.04265	4.59e-07	0.000112	0.790961	+++-++++---+++++	12	16
CAPG	1.4032	0.338756	0.0672885	5.03438	4.79e-07	0.000117	0.83372	+++-++++++++-+++	14	16
MAGOH	1.63316	0.490517	0.097444	5.03384	4.81e-07	0.000117	0.192232	+++-++++++.++-++	13	15
SYNE2	1.74732	0.558083	0.11091	5.03186	4.86e-07	0.000117	0.150766	++++++-+++-+++++	14	16
HAVCR2	1.45879	0.377607	0.0750547	5.03109	4.88e-07	0.000117	0.447345	+++-+++...-..-.+	7	10
EAF2	1.3713	0.315759	0.0627865	5.02908	4.93e-07	0.000118	0.731342	++++--++++-+++++	13	16
C6orf62	1.5406	0.432175	0.0860139	5.02448	5.05e-07	0.00012	0.613997	++++-+++++.+++++	14	15
ISG20	1.37472	0.318248	0.0633486	5.02376	5.07e-07	0.00012	0.357036	++++-+++-+++-+++	13	16
MSH2	1.65667	0.504807	0.100507	5.02258	5.1e-07	0.00012	0.0846501	+++-++++++-+++++	14	16
CKS1B	1.37799	0.320626	0.0638869	5.01865	5.2e-07	0.000122	0.675795	+++--++++++++-++	13	16
CD48	1.31629	0.274819	0.0547801	5.01676	5.26e-07	0.000123	0.498564	+++++++--+-+-+++	12	16
CLEC4E	1.45641	0.375975	0.0749597	5.0157	5.28e-07	0.000123	0.307318	+++++-+----+-+-+	9	16
CASP3	1.71142	0.537321	0.107208	5.01193	5.39e-07	0.000125	0.639828	+++++-++++.+++++	14	15
PSMG1	1.40924	0.343052	0.0684544	5.01139	5.4e-07	0.000125	0.527384	++++-+++++++++++	15	16
ERCC5	1.72894	0.547508	0.109298	5.00931	5.46e-07	0.000126	0.439088	+++++--+++.+--++	11	15
TMSB10	1.61285	0.478003	0.0954326	5.0088	5.48e-07	0.000126	0.565598	+++--+++++.+++++	13	15
IGKC	1.18352	0.168492	0.0336768	5.0032	5.64e-07	0.000129	0.685293	++.-++.+++-+-++.	10	13
CD38	1.39366	0.331934	0.0664188	4.99759	5.81e-07	0.000132	0.23642	+++++-+--+-+-+++	11	16
IGHGP	1.23617	0.212015	0.0424415	4.99546	5.87e-07	0.000133	0.883646	+-....+.........	2	3
RAP2B	1.68003	0.518814	0.103877	4.99452	5.9e-07	0.000133	0.633438	++++++-++--+++++	13	16
CD4	1.42431	0.353684	0.0708886	4.9893	6.06e-07	0.000136	0.616275	+++-+-+-++.--+++	10	15
IL32	1.32242	0.279467	0.0560291	4.98789	6.1e-07	0.000136	0.345249	+++--+++++.-+-++	11	15
CARS2	1.59814	0.468841	0.0939966	4.98785	6.11e-07	0.000136	0.605948	++++++++++++-+++	15	16
TRAT1	1.32237	0.279427	0.0560723	4.98333	6.25e-07	0.000139	0.385723	++++-++--+.-++++	11	15
FEN1	1.76061	0.565662	0.113562	4.9811	6.32e-07	0.00014	0.0361655	+++--+++++.+++++	13	15
FTSJ3	1.74214	0.555115	0.111458	4.98049	6.34e-07	0.00014	0.400384	++++++++++++++++	16	16
UBASH3A	1.33894	0.291877	0.0586278	4.97848	6.41e-07	0.000141	0.500923	+++++++--++-++++	13	16
NFAM1	1.50198	0.406787	0.0817491	4.97604	6.49e-07	0.000142	0.425781	+++++-+...+..+.+	9	10
LMNB1	1.79425	0.584586	0.117511	4.97471	6.53e-07	0.000142	0.0148608	++++++++++.+++++	15	15
SRSF7	1.5995	0.469692	0.0944459	4.97313	6.59e-07	0.000143	0.440614	+++-+-++++-+++++	13	16
MESDC1	2.48848	0.911673	0.183408	4.97073	6.67e-07	0.000144	0.504399	++....+...+....+	5	5
PFDN2	1.41834	0.349486	0.0704016	4.96418	6.9e-07	0.000149	0.422986	+++--++++++++-++	13	16
CRELD2	1.58061	0.45781	0.092232	4.96368	6.92e-07	0.000149	0.970161	++++-+++++++++++	15	16
DHX58	1.52852	0.424302	0.0856611	4.95326	7.3e-07	0.000156	0.474935	+++++-+--++--+-+	10	16
IGLV2-14	1.19442	0.177661	0.0358843	4.95093	7.39e-07	0.000157	0.880783	++.-++++++.+-++.	11	13
C17orf62	1.78151	0.57746	0.116756	4.94589	7.58e-07	0.000161	0.554765	+++...-...+....+	5	6
XRN1	1.65251	0.502294	0.101664	4.94072	7.78e-07	0.000164	0.868806	+++++-+...+..+.+	9	10
AKNA	1.51403	0.414777	0.0839531	4.94058	7.79e-07	0.000164	0.456797	++++-++...+..+.+	9	10
SCIMP	1.46829	0.384097	0.0778405	4.93442	8.04e-07	0.000169	0.569302	+++...+...+....+	6	6
TIMELESS	1.60271	0.471694	0.0957007	4.92885	8.27e-07	0.000173	0.420306	+++--++--+++++++	12	16
SRSF2	2.0559	0.720715	0.146418	4.92231	8.55e-07	0.000177	0.164618	++++++++++.+++++	15	15
PSMD2	1.66654	0.510749	0.103767	4.92209	8.56e-07	0.000177	0.374959	++++++++++.+++-+	14	15
MLKL	1.63716	0.492961	0.100153	4.92207	8.56e-07	0.000177	0.411956	+++++++...-..-.+	8	10
SSH2	1.76343	0.567263	0.11529	4.9203	8.64e-07	0.000178	0.751578	+++-++-...+..+.+	8	10
C1orf112	1.449	0.370876	0.0754645	4.91458	8.9e-07	0.000183	0.55394	+++++++++-+++-++	14	16
STAG1	2.23311	0.803396	0.163627	4.90991	9.11e-07	0.000187	0.022186	++++-+++++-+++++	14	16
OAS3	1.34432	0.295888	0.0602817	4.90842	9.18e-07	0.000187	0.748212	++++--+...-..-.+	6	10
C3orf38	1.81846	0.597989	0.121918	4.90486	9.35e-07	0.00019	0.878432	+++++++...-..+.+	9	10
SNAPIN	1.73292	0.549809	0.112313	4.89533	9.81e-07	0.000199	0.915585	+++--++...-..+.+	7	10
CKS2	1.27764	0.245013	0.0501221	4.88833	1.02e-06	0.000205	0.631835	++++-+++++.+++++	14	15
IGHG3	1.24783	0.221405	0.0452987	4.88766	1.02e-06	0.000205	0.726782	+-....+.........	2	3
IGHG1	1.17875	0.164454	0.0336517	4.88695	1.02e-06	0.000205	0.759263	++.-++++++.--++.	10	13
POLG	1.75275	0.561183	0.114948	4.88205	1.05e-06	0.000209	0.441278	++++-+++++-+++++	14	16
SMC1A	1.72085	0.542819	0.111465	4.86986	1.12e-06	0.000222	0.085454	++++--++++++++++	14	16
RPP30	2.18397	0.781143	0.160481	4.86752	1.13e-06	0.000224	0.235343	++++++++++-++--+	13	16
RFX5	1.53732	0.430041	0.0883639	4.8667	1.13e-06	0.000224	0.355647	++++--++++.-+-++	11	15
RFWD3	1.55585	0.442025	0.090865	4.86463	1.15e-06	0.000225	0.431119	+++-+-++++.+++++	13	15
RNF115	1.60086	0.470543	0.0967752	4.86222	1.16e-06	0.000227	0.559703	++++--++++.++-++	12	15
IQCB1	1.67607	0.516453	0.106273	4.85969	1.18e-06	0.000229	0.457959	+++++-+-++.+++++	13	15
POLA2	1.85133	0.615904	0.126792	4.85758	1.19e-06	0.000231	0.234182	+++-++++++-++-++	13	16
JARID2	1.5652	0.448015	0.0922368	4.85723	1.19e-06	0.000231	0.457856	++++-+++++++++++	15	16
PSIP1	1.55854	0.44375	0.0914377	4.85303	1.22e-06	0.000234	0.0906912	+++--+++++-+++++	13	16
TRIM14	1.51935	0.418284	0.0861921	4.85292	1.22e-06	0.000234	0.26976	++++-++++++++--+	13	16
COMMD4	1.7325	0.549566	0.113307	4.85022	1.23e-06	0.000237	0.426384	+++-++++++-+++++	14	16
PSMB3	1.72052	0.542628	0.111901	4.84918	1.24e-06	0.000237	0.43292	+++-++++++.+++++	14	15
RHOH	1.31638	0.274882	0.0566915	4.84874	1.24e-06	0.000237	0.5601	+++++++--+---+++	11	16
SLC15A2	1.40227	0.338092	0.0698005	4.84369	1.27e-06	0.000242	0.438367	+-++--++-+++++++	12	16
MX1	1.24113	0.216022	0.0446047	4.84302	1.28e-06	0.000242	0.395134	+++-++++++.+---+	11	15
IL7	1.46846	0.384213	0.0793808	4.84013	1.3e-06	0.000245	0.747375	+++++++-++.+-+++	13	15
C15orf48	1.30273	0.264459	0.0546552	4.83867	1.31e-06	0.000246	0.544474	+++++-+......-.+	7	9
RANBP6	1.67024	0.512965	0.106049	4.83707	1.32e-06	0.000247	0.192582	++++--++++-++-++	12	16
IGHG2	1.26131	0.232154	0.048011	4.83543	1.33e-06	0.000248	0.752781	+-....+.........	2	3
KPNA2	1.60084	0.470528	0.0975111	4.82537	1.4e-06	0.00026	0.0576251	+++--+++++-+++++	13	16
RNF138	1.85353	0.617092	0.128041	4.8195	1.44e-06	0.000266	0.0272414	-+++++++++-+++++	14	16
KLRC3	1.28731	0.252553	0.0524047	4.81928	1.44e-06	0.000266	0.683676	+++++-+--+.-++++	11	15
IPO9	1.6339	0.490967	0.101938	4.81634	1.46e-06	0.000269	0.48079	+-++++++++++++++	15	16
PLA2G7	1.29327	0.257172	0.0534505	4.81141	1.5e-06	0.000275	0.510648	+++-+-++++.--+++	11	15
VTI1A	2.11112	0.747218	0.155566	4.80322	1.56e-06	0.000285	0.952422	+++++++...+..+.+	10	10
RACGAP1	1.48962	0.398523	0.083024	4.8001	1.59e-06	0.000289	0.217324	++++-+++++-+++++	14	16
H1FX	1.63703	0.492884	0.102869	4.79136	1.66e-06	0.000301	0.818701	+++...+...-....+	5	6
MTO1	2.07812	0.731463	0.152786	4.78749	1.69e-06	0.000306	0.207184	++++++-+++-+++++	14	16
SEC13	1.58072	0.457881	0.095656	4.78675	1.7e-06	0.000306	0.430939	++++++++++++++++	16	16
PRC1	1.45631	0.375903	0.0786434	4.77984	1.75e-06	0.000316	0.0882621	++++-+++++-+++++	14	16
CST7	1.31838	0.276407	0.0578654	4.77671	1.78e-06	0.00032	0.606006	+++++++-+++--+++	13	16
SCNM1	1.66895	0.512195	0.107346	4.77145	1.83e-06	0.000325	0.472833	+++...+........+	5	5
MSH6	1.81936	0.598482	0.125435	4.77127	1.83e-06	0.000325	0.0103845	+++--+++++++++++	14	16
TAP1	1.31964	0.27736	0.0581334	4.7711	1.83e-06	0.000325	0.564512	+++++-++++-+--++	12	16
RFC5	1.57231	0.452544	0.0948595	4.77068	1.84e-06	0.000325	0.298732	+++-++++++++++++	15	16
C19orf38	1.52723	0.423458	0.0888632	4.76527	1.89e-06	0.000333	0.933093	+++...+...+....+	6	6
JMJD6	1.78758	0.580865	0.121958	4.76285	1.91e-06	0.000336	0.31567	++++++++-+++++++	15	16
STAMBPL1	1.54103	0.432448	0.0908322	4.76095	1.93e-06	0.000338	0.695745	+++++-+...+..+.+	9	10
HTRA4	1.34514	0.2965	0.0623051	4.75884	1.95e-06	0.000341	0.748423	+++++-+...-..+.+	8	10
TATDN2	1.70235	0.532008	0.112062	4.74745	2.06e-06	0.00036	0.812772	++++-++-+-.+++++	12	15
IGLV1-44	1.23267	0.209179	0.0440695	4.74658	2.07e-06	0.00036	0.785925	+-.++++......+..	6	7
GRIN3A	1.57065	0.45149	0.0951713	4.74397	2.1e-06	0.000363	0.570465	+.+++++...-..-.+	7	9
CD226	1.64086	0.495219	0.104434	4.74194	2.12e-06	0.000364	0.348399	++++-++-+----+++	10	16
AMZ2	1.78311	0.578361	0.121977	4.74157	2.12e-06	0.000364	0.25262	+++-++++++.+++++	14	15
SNRPF	1.64084	0.49521	0.104442	4.74148	2.12e-06	0.000364	0.237251	++++-++++++++-++	14	16
SNRPA	1.80348	0.589719	0.12467	4.73022	2.24e-06	0.000383	0.189791	+++-++++++-++-++	13	16
AOAH	1.36688	0.31253	0.066136	4.72556	2.29e-06	0.000389	0.515185	+++++++--+---+++	11	16
TBC1D10C	1.34764	0.298357	0.0631396	4.72536	2.3e-06	0.000389	0.715033	++++++-...+..+.+	9	10
PXMP2	1.49192	0.400066	0.0847175	4.72235	2.33e-06	0.000393	0.862802	+++-++++++++++++	15	16
MVB12B	1.75406	0.561933	0.118999	4.72218	2.33e-06	0.000393	0.379445	++++-+.---++-+++	10	15
UBE2Q1	1.60304	0.471904	0.0999911	4.71946	2.36e-06	0.000397	0.701385	++++-++++--++-++	12	16
CDKN1B	1.43594	0.361818	0.0767345	4.7152	2.41e-06	0.000404	0.57032	-+++++-+++++++++	14	16
TIMM10	1.51402	0.414766	0.0879849	4.71406	2.43e-06	0.000405	0.719923	++++-+++-+.+++++	13	15
DONSON	1.63035	0.488794	0.103697	4.71368	2.43e-06	0.000405	0.105611	+++--+++++++++++	14	16
MTHFD1	1.72114	0.542987	0.115239	4.71184	2.45e-06	0.000408	0.397847	+++--+++++-+++++	13	16
USP12	1.78435	0.579055	0.122958	4.70936	2.48e-06	0.000411	0.473716	++++++-+++-++--+	12	16
P2RX7	1.43679	0.362412	0.0769811	4.70781	2.5e-06	0.000413	0.542838	+++++-+-++++++++	14	16
OGG1	1.75202	0.560767	0.119137	4.7069	2.52e-06	0.000414	0.400093	+++++++++-++-+++	14	16
E2F3	1.65734	0.505217	0.107395	4.70428	2.55e-06	0.000418	0.0520926	+++--+++++.+++++	13	15
CLPP	1.58363	0.45972	0.097776	4.70176	2.58e-06	0.000422	0.775167	++++-+++++.+++++	14	15
RBM10	1.77272	0.572515	0.121786	4.70098	2.59e-06	0.000423	0.514896	++++-+++++.++-++	13	15
MRPL46	2.31406	0.839004	0.178497	4.70039	2.6e-06	0.000423	0.0981155	++++++.+++++++++	15	15
SRSF1	1.87038	0.626139	0.13324	4.69932	2.61e-06	0.000424	0.101908	++++++++++-++-++	14	16
RHEBL1	1.54211	0.433155	0.0922187	4.69704	2.64e-06	0.000425	0.525121	+++++-+......+.+	8	9
PSMB7	1.5702	0.451204	0.0960683	4.6967	2.64e-06	0.000425	0.452973	+++--+++++++++++	14	16
GPR114	1.38062	0.322533	0.0686754	4.69648	2.65e-06	0.000425	0.579602	++....+........+	4	4
MRS2	1.70469	0.533383	0.113572	4.69643	2.65e-06	0.000425	0.186534	++++-+++++.+++++	14	15
KLRK1	1.30968	0.26978	0.0574762	4.69377	2.68e-06	0.000429	0.74494	+++...+...+....+	6	6
GRAP2	1.38496	0.325674	0.0694008	4.69265	2.7e-06	0.00043	0.528047	+++++++----+-+-+	10	16
SLC33A1	1.52152	0.419709	0.0894962	4.68969	2.74e-06	0.000435	0.855492	+++++--+++.+++++	13	15
CALHM6	1.4424	0.366306	0.078132	4.68829	2.75e-06	0.000437	0.511597	..++-+.......-..	3	5
CTCF	1.87878	0.630623	0.134611	4.68478	2.8e-06	0.000442	0.916054	++++-+++++++++++	15	16
GNLY	1.29177	0.256011	0.0546477	4.68476	2.8e-06	0.000442	0.298499	++++++++-++---++	12	16
PSMB9	1.31369	0.27284	0.0582565	4.68342	2.82e-06	0.000444	0.470796	++++++++++.+--++	13	15
PDHA1	1.62298	0.484261	0.103427	4.68217	2.84e-06	0.000446	0.314384	-++--+-+++++++++	12	16
CCR5	1.40898	0.342866	0.0732826	4.67868	2.89e-06	0.000452	0.270839	+++++++-++---+++	12	16
NGLY1	1.65494	0.503762	0.107693	4.67777	2.9e-06	0.000453	0.861403	++++++++++-++-++	14	16
GEMIN4	1.71352	0.538548	0.115238	4.67336	2.96e-06	0.000461	0.368244	++++-++++++++-++	14	16
BTN2A2	1.72556	0.545551	0.116884	4.66745	3.05e-06	0.000474	0.230726	+++++-+++-++-+++	13	16
ARHGAP9	1.36938	0.314355	0.0673738	4.66583	3.07e-06	0.000476	0.709955	+++++++......-.+	8	9
ZCCHC8	1.72246	0.543751	0.116695	4.65959	3.17e-06	0.000488	0.568943	+++++-++++++++++	15	16
IFIH1	1.25786	0.229409	0.0492345	4.65953	3.17e-06	0.000488	0.69582	++++-+++++-++-++	13	16
KIF20B	1.49653	0.40315	0.086538	4.65864	3.18e-06	0.000489	0.649627	++++--++++-+++++	13	16
GPSM2	1.36158	0.308649	0.0662589	4.65822	3.19e-06	0.000489	0.408758	++++-+++++-++-++	13	16
HIST2H2AB	1.37573	0.318984	0.0685331	4.65446	3.25e-06	0.000496	0.775211	+++...+...+....+	6	6
XAF1	1.3078	0.268343	0.0576728	4.65285	3.27e-06	0.000499	0.380241	+++++-++++-+--++	12	16
RASAL3	1.35361	0.302774	0.0650781	4.65248	3.28e-06	0.000499	0.739868	+++++-+...+..-.+	8	10
IFNG	1.38893	0.328534	0.070629	4.65154	3.29e-06	0.0005	0.131273	+++++++-++++++++	15	16
PDK1	1.42539	0.354446	0.0762106	4.65087	3.31e-06	0.0005	0.457397	+++--++++--+++-+	11	16
DAP3	1.46952	0.384936	0.0828737	4.64485	3.4e-06	0.000513	0.644216	++++-++++++++-++	14	16
SRSF3	1.77232	0.572287	0.123283	4.64205	3.45e-06	0.000519	0.214751	+++--+++++.+++++	13	15
TNF	1.36547	0.311502	0.0671141	4.64137	3.46e-06	0.000519	0.824486	+++++-+-+-+-++++	12	16
DDB2	1.67599	0.516406	0.111268	4.64112	3.47e-06	0.000519	0.571655	++++++-+++.+-+++	13	15
MBD4	1.70376	0.532838	0.114821	4.6406	3.47e-06	0.000519	0.177675	+++--+++++-+++++	13	16
SLC4A11	0.813584	-0.206306	0.0444777	-4.63842	3.51e-06	0.000523	0.613856	----+--...+..-.-	8	10
TEX30	1.58878	0.462965	0.0998265	4.63769	3.52e-06	0.000523	0.15926	+++-+-.+++-+++++	12	15
UBA2	1.50567	0.409238	0.0882521	4.63715	3.53e-06	0.000523	0.42478	++++-+++++-++-++	13	16
PLCH1	1.3973	0.334541	0.0721486	4.63684	3.54e-06	0.000523	0.222796	+.++++-++-++++++	13	15
FAM111A	1.4561	0.375761	0.0810624	4.63546	3.56e-06	0.000525	0.732767	++++++-+++.++-++	13	15
ZBED2	1.46325	0.380663	0.0821406	4.63429	3.58e-06	0.000527	0.191577	+++++++-++-+++++	14	16
MFHAS1	1.74017	0.553981	0.119593	4.63223	3.62e-06	0.000529	0.143608	++++-+++++++++++	15	16
NUP85	1.94331	0.664394	0.143431	4.63214	3.62e-06	0.000529	0.0409219	+++-++++++-+++++	14	16
TUBA1B	1.87335	0.62773	0.13559	4.62964	3.66e-06	0.000533	0.233362	++++-+++++-+++++	14	16
MCM6	1.69779	0.529326	0.114337	4.62952	3.67e-06	0.000533	0.0857581	+++--+++++.+++++	13	15
ZNF101	1.63822	0.49361	0.106722	4.6252	3.74e-06	0.000543	0.531406	+++++++......+.+	9	9
CENPX	1.56273	0.446434	0.0965626	4.62326	3.78e-06	0.000547	0.723407	..++++.+++.++++.	11	11
NCAPG2	1.68748	0.523235	0.113368	4.61537	3.92e-06	0.000566	0.0533422	++++-+++++-+++++	14	16
ZNF775	1.78335	0.578494	0.125351	4.615	3.93e-06	0.000566	0.826656	++++-++...+..+.+	9	10
SMG5	1.63377	0.490888	0.106439	4.6119	3.99e-06	0.000573	0.328211	++++++++--+++-++	13	16
MCM2	1.68389	0.521105	0.112997	4.61167	3.99e-06	0.000573	0.0134977	+++--+++++.+++++	13	15
FCGR3A	1.37135	0.315798	0.0684987	4.61028	4.02e-06	0.000575	0.72791	+++...+...-....+	5	6
GIMAP2	1.42762	0.356006	0.0772655	4.60757	4.07e-06	0.000581	0.626152	++++-++......+.+	8	9
ERH	1.72284	0.543977	0.118125	4.6051	4.12e-06	0.000586	0.379216	++++-+++++++++++	15	16
SMCO4	1.51871	0.417859	0.0907404	4.60499	4.12e-06	0.000586	0.887865	++++++.+++-+-+++	13	15
MSL2	2.06151	0.723439	0.157175	4.60277	4.17e-06	0.00059	0.0989986	+++-++++++-++-++	13	16
ANKRD12	1.55878	0.443902	0.0965283	4.59867	4.25e-06	0.000598	0.462323	+++++-++-+-+++++	13	16
BTLA	1.29322	0.257132	0.0559154	4.59859	4.25e-06	0.000598	0.487694	+++++++...-..+.+	9	10
KPNB1	1.99447	0.690377	0.150247	4.59496	4.33e-06	0.000607	0.0976456	+++-++++++.++-++	13	15
OAS1	1.32439	0.280948	0.0611568	4.5939	4.35e-06	0.000609	0.251808	++++++++++.+---+	12	15
SNRPA1	1.50493	0.408744	0.0890479	4.59016	4.43e-06	0.000617	0.562853	++.+-+++++.+++++	13	14
TSC22D2	1.50348	0.407781	0.0889194	4.58596	4.52e-06	0.000627	0.72638	++++++-+-+-+++++	13	16
JPT1	1.54116	0.432532	0.094322	4.5857	4.52e-06	0.000627	0.333979	..+--+.+++.++++.	9	11
LAG3	1.49532	0.402339	0.0878811	4.57822	4.69e-06	0.000648	0.171951	+++++++-++.+-+++	13	15
IPO5	1.60669	0.474179	0.103587	4.57757	4.7e-06	0.000649	0.187374	++++-+++++-+++++	14	16
JSRP1	1.43044	0.357983	0.0782934	4.57232	4.82e-06	0.000664	0.333011	+++...+...+....+	6	6
IGLV2-23	1.22803	0.205414	0.0449446	4.57037	4.87e-06	0.000667	0.871727	++....+.........	3	3
NUP88	1.52673	0.423131	0.0925827	4.57031	4.87e-06	0.000667	0.749124	++++-+-+++.++-++	12	15
LAS1L	1.7821	0.577795	0.126463	4.56887	4.9e-06	0.000669	0.507825	++++++++-+++++-+	14	16
SLC25A19	2.27152	0.820448	0.179599	4.56823	4.92e-06	0.000669	0.147259	+++++++......+.+	9	9
RFFL	1.87956	0.631039	0.138139	4.56813	4.92e-06	0.000669	0.77342	+++--++......+.+	7	9
KNTC1	1.897	0.640275	0.140418	4.55978	5.12e-06	0.000694	0.0520687	+++---++++-+++++	12	16
PATL2	1.4545	0.374665	0.0822167	4.55704	5.19e-06	0.000702	0.384343	+++++--......+.+	7	9
PSME1	1.4511	0.372324	0.0817368	4.55516	5.23e-06	0.000707	0.778188	++++++++++.----+	11	15
C6orf106	1.84939	0.614856	0.13504	4.55313	5.29e-06	0.000712	0.61686	+++...+........+	5	5
ABT1	2.03804	0.711989	0.156398	4.55242	5.3e-06	0.000713	0.355645	+++-++++++-++-++	13	16
IL2RB	1.37883	0.321233	0.0705896	4.55072	5.35e-06	0.000717	0.28338	+++++++-++---+++	12	16
CLEC2D	1.37549	0.318809	0.0701402	4.54531	5.49e-06	0.000734	0.836101	++++-+-+++++-+++	13	16
MYD88	1.59403	0.466268	0.102604	4.54436	5.51e-06	0.000735	0.424773	++++-++++-+--+++	12	16
SSR2	1.66395	0.509192	0.112116	4.54166	5.58e-06	0.000743	0.311371	+++-+++++++++-++	14	16
UBD	1.22689	0.204482	0.0450657	4.53741	5.69e-06	0.000753	0.542017	++....+........+	4	4
SP100	1.46745	0.383525	0.0845334	4.53696	5.71e-06	0.000753	0.624763	++++++++++++--++	14	16
IL18	1.45891	0.377691	0.0832495	4.53685	5.71e-06	0.000753	0.322426	+++++-++++---+++	12	16
RRP1B	1.51498	0.415401	0.0915751	4.53618	5.73e-06	0.000754	0.314929	++++-+++++++++++	15	16
ZNF697	0.65116	-0.429	0.0946019	-4.5348	5.77e-06	0.000757	0.447937	-------...-..+.+	8	10
EED	1.68194	0.519947	0.114882	4.52593	6.01e-06	0.000788	0.227093	++++++++++.++-++	14	15
HMGN2	1.99212	0.689201	0.152316	4.52482	6.04e-06	0.00079	0.115052	++++++++++-+++++	15	16
BTN3A2	1.44038	0.364907	0.0806516	4.52448	6.05e-06	0.00079	0.18275	+++++-++++++-+++	14	16
SAC3D1	1.50947	0.411761	0.0910241	4.52365	6.08e-06	0.000791	0.24451	+-++-++++++++-++	13	16
RTP4	1.24975	0.222941	0.0493466	4.51786	6.25e-06	0.000811	0.548392	++++-++-++-++--+	11	16
MRPL3	1.49648	0.403119	0.0892776	4.51534	6.32e-06	0.000819	0.419099	++++--++++-+++++	13	16
IRF8	1.34513	0.296488	0.0656759	4.51442	6.35e-06	0.000821	0.351301	+++++-+-++-+-+++	12	16
IGFLR1	1.63358	0.490775	0.108782	4.51157	6.44e-06	0.000828	0.358832	+++++++--+++-+++	13	16
HNRNPM	1.97623	0.681189	0.151033	4.51021	6.48e-06	0.000831	0.0784497	-++-++++++-+++++	13	16
CDK4	1.72781	0.546855	0.121416	4.50396	6.67e-06	0.000854	0.200448	+++-++++++.++-++	13	15
DUSP12	1.60758	0.47473	0.105442	4.50227	6.72e-06	0.000859	0.453593	++++-+++----+-++	10	16
AHNAK2	0.824546	-0.192923	0.0428746	-4.4997	6.8e-06	0.000868	0.884766	-+--+--+-------+	12	16
CECR1	1.51889	0.417977	0.0928999	4.49922	6.82e-06	0.000868	0.623148	++....+...+....+	5	5
FMR1	1.57826	0.456321	0.101447	4.49813	6.86e-06	0.00087	0.19251	-+++-+++++++++++	14	16
COX5A	1.57211	0.45242	0.100601	4.49719	6.89e-06	0.000871	0.348834	++++-+++++++-+++	14	16
PRCC	1.5653	0.44808	0.0996371	4.49712	6.89e-06	0.000871	0.222319	+++--++++++++-++	13	16
ZNF184	1.97038	0.678225	0.150862	4.49568	6.93e-06	0.000875	0.136348	++++-+++++-+++++	14	16
CXCR6	1.5227	0.420482	0.0935984	4.49241	7.04e-06	0.000885	0.24552	+++++-+-+++-++++	13	16
ITGB7	1.35918	0.306882	0.0683131	4.49229	7.05e-06	0.000885	0.509823	+++-+-++-++--+++	11	16
PSMA5	1.6337	0.490846	0.109375	4.48773	7.2e-06	0.000902	0.287465	+++++++++--+++-+	13	16
RSRC1	1.53349	0.427546	0.0954858	4.47759	7.55e-06	0.000944	0.437393	++++-+-+++-+++++	13	16
IGLC2	1.22915	0.206324	0.0460916	4.4764	7.59e-06	0.000947	0.597544	++....+.........	3	3
GAB3	1.43886	0.363852	0.0813569	4.47229	7.74e-06	0.000964	0.504471	+++++--......+.+	7	9
BTG2	1.34203	0.294181	0.0658263	4.46906	7.86e-06	0.000976	0.96113	+++++-++++-+-+++	13	16
ANKRD22	1.52741	0.423574	0.094833	4.46653	7.95e-06	0.000986	0.0887279	+++++++......-.+	8	9
LSM3	1.77155	0.571852	0.128163	4.46193	8.12e-06	0.00100485	0.143787	++++-++++++++-++	14	16
UTP6	1.75856	0.564495	0.126585	4.45943	8.22e-06	0.00101447	0.2981	++++++++++.-+-++	13	15
APOC1	1.22529	0.203179	0.0455672	4.45889	8.24e-06	0.00101487	0.50063	+++++-+++-++-+++	13	16
EXOSC1	2.01429	0.700266	0.157294	4.45195	8.51e-06	0.0010438	0.546957	++++--+---++---+	8	16
ODF3B	1.41464	0.346876	0.0780214	4.44591	8.75e-06	0.00107128	0.641794	+++-++-......-.+	6	9
MAP4K1	1.40747	0.341794	0.0769065	4.44428	8.82e-06	0.00107712	0.334198	+++++++---++-+++	12	16
ZWINT	1.43928	0.364143	0.0819719	4.44229	8.9e-06	0.00108176	0.13481	++++-+++++.+++++	14	15
RGS10	1.33449	0.288552	0.0649561	4.44227	8.9e-06	0.00108176	0.438241	++++-+++++.--+-+	11	15
TIPIN	1.80407	0.590044	0.132833	4.442	8.91e-06	0.00108176	0.0931442	++++-+++++.+++++	14	15
IGKV1-17	1.15128	0.140876	0.0317507	4.43694	9.12e-06	0.0011052	0.66334	+-.-+-++++.+-++.	9	13
STAT1	1.35869	0.306524	0.0692012	4.42946	9.45e-06	0.00114166	0.129077	+++-++++++-+--++	12	16
SCO2	1.43137	0.358631	0.0809726	4.42904	9.47e-06	0.00114166	0.414705	++++++++++.---++	12	15
XCL2	1.25547	0.227511	0.0513848	4.42759	9.53e-06	0.00114695	0.690427	+++...+...-....+	5	6
HIRA	1.63233	0.490006	0.110692	4.42675	9.57e-06	0.00114901	0.288448	-+++++++++-+++++	14	16
SOD2	1.37819	0.32077	0.0725203	4.42317	9.73e-06	0.00116339	0.820914	+++++++......-.+	8	9
ARGLU1	1.40585	0.34064	0.0770297	4.42219	9.77e-06	0.00116627	0.441045	+++-++-+++.+++++	13	15
CNOT6	2.05861	0.72203	0.163413	4.41843	9.94e-06	0.0011843	0.0511654	-+++++++++.+++++	14	15
MCPH1	1.64075	0.495151	0.112138	4.41555	1.01e-05	0.00119769	0.444442	+++++++-++--++++	13	16
EIF2AK2	1.42206	0.352107	0.0797631	4.41441	1.01e-05	0.00120158	0.347598	+++--+++++.++-++	12	15
SAMD3	1.34864	0.299095	0.0677644	4.41375	1.02e-05	0.0012028	0.495962	++++-++...-..+.+	8	10
CCHCR1	1.87752	0.629949	0.143034	4.4042	1.06e-05	0.00125441	0.142265	+++-++++-+-+++++	13	16
SRSF9	1.66015	0.50691	0.115117	4.40343	1.07e-05	0.00125494	0.312564	+++--+++++.+++++	13	15
RANBP1	1.62412	0.484968	0.11015	4.40279	1.07e-05	0.00125494	0.108407	+++--+++++-+++++	13	16
TNFRSF25	1.42235	0.35231	0.0800198	4.40278	1.07e-05	0.00125494	0.868383	+++++-+++++++-++	14	16
CENPA	1.47311	0.387376	0.087994	4.4023	1.07e-05	0.00125522	0.0259003	++++-+++++-+++++	14	16
PRKX	1.47852	0.39104	0.0888564	4.40081	1.08e-05	0.00125909	0.296891	++++++++++-+++++	15	16
SP3	1.60873	0.475445	0.108037	4.40075	1.08e-05	0.00125909	0.474414	+-++++++++++++++	15	16
MCUB	1.76194	0.566414	0.128745	4.39951	1.08e-05	0.00126318	0.479266	..++-+.+++-+-++.	9	12
UTP18	1.51767	0.417179	0.0948314	4.39917	1.09e-05	0.00126318	0.447475	++++-+++++-+++++	14	16
FARS2	1.78925	0.581797	0.132298	4.39764	1.09e-05	0.00126884	0.315976	+++---++++.+-+++	11	15
TTK	1.49838	0.404388	0.0919621	4.39733	1.1e-05	0.00126884	0.0130681	++++-+++++.+++++	14	15
IGLV3-10	1.14598	0.136262	0.031018	4.39299	1.12e-05	0.00129187	0.763368	++.-++++++.++++.	12	13
RAB39A	1.35399	0.303055	0.0690475	4.38908	1.14e-05	0.00131265	0.549178	+++++++......+.+	9	9
SIRPG	1.3591	0.306824	0.0699414	4.38687	1.15e-05	0.00132345	0.319148	+++++++--+--++++	12	16
DDIT4	1.28014	0.246973	0.0563224	4.38499	1.16e-05	0.00133228	0.745442	++++-+++-+-++-++	12	16
SSR4	1.40807	0.342218	0.0781014	4.38171	1.18e-05	0.00134534	0.708096	++++-++++--+++++	13	16
IGKV3-11	1.22405	0.202168	0.0461406	4.38157	1.18e-05	0.00134534	0.626603	++....+.........	3	3
ACYP1	1.48956	0.398481	0.0909745	4.38014	1.19e-05	0.00135143	0.621164	+++++-++++.+++++	14	15
STIL	1.55506	0.441517	0.100809	4.37972	1.19e-05	0.00135143	0.0339542	++++-+++++.+++++	14	15
DERL2	1.71705	0.540608	0.123461	4.37876	1.19e-05	0.00135473	0.673443	+++++-++++.+-+++	13	15
IGKV1D-8	1.24243	0.217073	0.0496418	4.37278	1.23e-05	0.00138967	0.742365	+..++-+--+.--++.	7	12
IGLC3	1.22876	0.206002	0.0472144	4.36311	1.28e-05	0.0014469	0.902355	++....+.........	3	3
CDKN3	1.42611	0.354949	0.0813879	4.3612	1.29e-05	0.00145676	0.17498	+++--+++++.+++++	13	15
MSL3	1.85733	0.619141	0.142086	4.35751	1.32e-05	0.00147577	0.196771	++++++-+++-+++++	14	16
CCNB1	1.29718	0.260194	0.0597299	4.35619	1.32e-05	0.00148177	0.348595	++++-+++++-+++++	14	16
CARD16	1.40142	0.337489	0.0774809	4.35577	1.33e-05	0.00148177	0.527179	++++--+...-..-.+	6	10
LINC00582	1.33013	0.285275	0.0655056	4.35496	1.33e-05	0.00148439	0.518092	++++-+.......+..	6	7
MTX1	1.54363	0.434137	0.0997718	4.3513	1.35e-05	0.00150649	0.705747	++++-+++++-++-++	13	16
SEC61B	1.55833	0.443616	0.101976	4.3502	1.36e-05	0.00150964	0.667616	++++--++++++++++	14	16
H2AZ1	1.93618	0.660715	0.151888	4.35	1.36e-05	0.00150964	0.645478	...+-+.+++.++++.	9	10
NUP205	1.55421	0.440966	0.101432	4.34741	1.38e-05	0.0015233	0.205719	++++++++++.+++++	15	15
TUBGCP3	1.75381	0.561791	0.129231	4.34718	1.38e-05	0.0015233	0.0198502	+++--+++++++++++	14	16
DNMT1	1.67061	0.513189	0.118062	4.34676	1.38e-05	0.0015233	0.0477985	++++-+++++.+++++	14	15
TAF5	1.63425	0.491183	0.113097	4.34301	1.41e-05	0.00154661	0.704701	++++-+++-+-++-++	12	16
METTL4	1.5842	0.460079	0.105984	4.34102	1.42e-05	0.00155772	0.469088	+++-+-++++-+++++	13	16
FNBP1	1.41929	0.350154	0.0806932	4.33932	1.43e-05	0.00156685	0.456336	-+++--++++.+++++	12	15
HUWE1	1.52723	0.423459	0.097636	4.33712	1.44e-05	0.00157964	0.599948	+++-++++++++++++	15	16
CCNC	1.49688	0.403383	0.0930282	4.33614	1.45e-05	0.00158366	0.231016	-+++-+++++.+++++	13	15
IGHV3-33	1.20187	0.183877	0.042419	4.33477	1.46e-05	0.00159053	0.533122	+-....+.........	2	3
ZNF831	1.38432	0.32521	0.0750856	4.33119	1.48e-05	0.00161359	0.380328	++++-++......+.+	8	9
NDUFB4	1.45208	0.372997	0.0861817	4.32803	1.5e-05	0.00163387	0.563594	++++-+++++++++++	15	16
CTC-479C5.12	1.63598	0.492242	0.113794	4.32574	1.52e-05	0.0016454	0.962443	++.............+	3	3
LRR1	1.59085	0.464266	0.107338	4.32528	1.52e-05	0.0016454	0.805664	++++-++...+..+.+	9	10
EXOC2	1.626	0.486121	0.112392	4.32524	1.52e-05	0.0016454	0.562238	++++-+++++-+++++	14	16
NDUFB11	1.47883	0.391252	0.0904918	4.32362	1.53e-05	0.00165441	0.608685	++++-++++-.+++++	13	15
SIGLEC8	1.27019	0.239167	0.0553228	4.32312	1.54e-05	0.00165511	0.549393	+++++++------+-+	9	16
TUBD1	2.06755	0.726362	0.168052	4.32224	1.54e-05	0.00165865	0.0452649	+++-+-++++++++++	14	16
CHAF1B	1.90988	0.647041	0.149721	4.32166	1.55e-05	0.00165993	0.00525701	+++-++++++++++++	15	16
SDHB	1.50478	0.408646	0.0945877	4.32028	1.56e-05	0.0016669	0.742434	++++++++++.+++-+	14	15
RHBDF2	1.51299	0.414091	0.0958968	4.31809	1.57e-05	0.00167766	0.39065	++++-+++-+++-+++	13	16
GZMK	1.20592	0.187247	0.0433717	4.31726	1.58e-05	0.00168087	0.816721	+++++++-++--++++	13	16
RPA2	1.7934	0.584116	0.135323	4.31644	1.59e-05	0.00168359	0.285537	++++-+++++.+-+++	13	15
CKAP2	1.59669	0.467933	0.108416	4.31608	1.59e-05	0.00168359	0.0912027	-+++++++++-+++++	14	16
DOP1A	4.11572	1.41481	0.327831	4.31568	1.59e-05	0.00168359	0.0940962	...+++.+++.+++-.	9	10
ZDHHC6	1.73735	0.552361	0.128086	4.31243	1.61e-05	0.0017024	0.492771	++++++-+++-++--+	12	16
FCGR1A	1.48678	0.39661	0.0919693	4.31242	1.61e-05	0.0017024	0.396398	++++-++---.+-+++	10	15
PPA1	1.41899	0.349942	0.0811553	4.312	1.62e-05	0.0017025	0.603277	++++-+++++-+++++	14	16
PI4KB	1.80365	0.589811	0.136805	4.31132	1.62e-05	0.00170465	0.0984716	+++-++++++-++-++	13	16
SLAMF8	1.4016	0.337612	0.0783218	4.31057	1.63e-05	0.00170738	0.107259	+++++-++++-+-+++	13	16
RNASEH2A	1.351	0.300845	0.0698877	4.30469	1.67e-05	0.00174701	0.808098	+++-++++++++++++	15	16
TOR3A	1.87536	0.628801	0.146177	4.30165	1.7e-05	0.00176616	0.105372	++++-+++++--++++	13	16
VPS45	1.71649	0.540281	0.125604	4.30148	1.7e-05	0.00176616	0.245096	++++--++++-++--+	11	16
C17orf49	1.80918	0.592875	0.137913	4.29892	1.72e-05	0.00178346	0.369991	+++............+	4	4
NAA50	1.60925	0.475771	0.110701	4.29779	1.73e-05	0.00178935	0.109746	-+++++++++-+++++	14	16
NELFE	1.76794	0.569817	0.132624	4.2965	1.74e-05	0.00179654	0.361303	+++--+.++-+++-++	11	15
ISY1	1.74511	0.556819	0.129719	4.29251	1.77e-05	0.00182261	0.464344	+++-+++...+..-.+	8	10
ARHGAP15	1.30882	0.269129	0.0627294	4.29031	1.78e-05	0.00183497	0.854821	++++--+-++++-+++	12	16
DDX39A	1.43196	0.359043	0.0836888	4.29022	1.78e-05	0.00183497	0.490837	-+++-+++++.+++++	13	15
ADGRG5	1.69146	0.525592	0.122539	4.28919	1.79e-05	0.0018354	0.520481	..++-+....-..+..	4	6
DGCR8	2.26176	0.816141	0.190281	4.28913	1.79e-05	0.0018354	0.0363712	-+++++++++++++++	15	16
IRF9	1.52273	0.420502	0.0980423	4.28898	1.79e-05	0.0018354	0.31779	+++++--+++.+---+	10	15
SART3	1.70586	0.534071	0.12454	4.28835	1.8e-05	0.00183738	0.22344	-++++-++++-+++++	13	16
IGLC1	1.20679	0.187964	0.043843	4.28721	1.81e-05	0.00184345	0.788571	+..+++.-++.+-++.	9	11
HLTF	1.39961	0.336195	0.0784251	4.28683	1.81e-05	0.00184345	0.353515	++++--++++++++++	14	16
IGLV1-51	1.20597	0.187286	0.0436998	4.28574	1.82e-05	0.00184931	0.522472	+-....+.........	2	3
GRB2	1.92106	0.652876	0.15238	4.28451	1.83e-05	0.00185592	0.171823	++++-+++-+-+-+++	12	16
IGLV3-25	1.14881	0.138725	0.032394	4.28243	1.85e-05	0.00186715	0.787246	+-.-++++++.++++.	11	13
SLAMF1	1.39956	0.336159	0.0785415	4.28001	1.87e-05	0.00188429	0.309939	++++-++--+---+++	10	16
MIS18BP1	1.50219	0.406924	0.0953015	4.26986	1.96e-05	0.00196866	0.438656	++++---++-++++++	12	16
LINC01146	1.50425	0.408295	0.095684	4.26712	1.98e-05	0.00198958	0.61414	+.++.-....+..-..	4	6
SNF8	1.65975	0.506668	0.118775	4.26578	1.99e-05	0.00199808	0.605751	+++-+++++++++-++	14	16
CPNE5	1.34407	0.295703	0.0693461	4.26417	2.01e-05	0.00200907	0.636911	+-++--+...-..+.+	6	10
HAUS1	1.63326	0.490581	0.115125	4.26128	2.03e-05	0.00203165	0.383706	++++-++......+.+	8	9
OPLAH	0.80019	-0.222906	0.0523304	-4.25959	2.05e-05	0.00204007	0.531562	----++---------+	13	16
API5	1.7163	0.54017	0.126884	4.25719	2.07e-05	0.00205852	0.112819	++++--++++-+++++	13	16
TMEM106A	1.55615	0.442213	0.103923	4.25519	2.09e-05	0.0020734	0.708262	+++++++......-.+	8	9
KLHL6	1.43071	0.358173	0.0842259	4.25253	2.11e-05	0.00209459	0.30699	++++-++...+..+.+	9	10
RNF34	1.65506	0.503839	0.118502	4.25172	2.12e-05	0.00209858	0.425981	++++--++++-+++++	13	16
STK24	1.80135	0.588536	0.138471	4.25025	2.14e-05	0.00210887	0.0354142	+++-++++++-+++-+	13	16
PSMC3	1.82292	0.600442	0.141286	4.24984	2.14e-05	0.0021091	0.0807317	+++-++++++.++-++	13	15
LAMTOR2	1.47045	0.385569	0.0907772	4.24742	2.16e-05	0.00212838	0.474224	++++-++++++++-++	14	16
SF3B4	1.53744	0.43012	0.101305	4.24578	2.18e-05	0.00214034	0.329152	+++--++++-++++++	13	16
SLC25A28	2.28543	0.826553	0.194717	4.24489	2.19e-05	0.00214524	0.0408121	+++++-+++++++--+	13	16
NCK1	1.41076	0.344128	0.0810866	4.24396	2.2e-05	0.00215051	0.766127	+++-+-++++.++-++	12	15
HIST1H2BK	1.30019	0.26251	0.0618623	4.24346	2.2e-05	0.0021516	0.557488	+++...+...+....+	6	6
PHB1	1.77289	0.572608	0.134986	4.24199	2.22e-05	0.0021621	0.356766	...-++.+++.++-+.	8	10
C19orf66	1.50208	0.406851	0.0959677	4.23945	2.24e-05	0.00218298	0.975738	+++...+........+	5	5
APOBEC3G	1.37231	0.316495	0.0746686	4.23866	2.25e-05	0.00218627	0.183604	+++++++-++---+++	12	16
IGKV2-30	1.19261	0.176142	0.041559	4.23836	2.25e-05	0.00218627	0.596067	+-....+.........	2	3
RLTPR	1.37048	0.315158	0.0743858	4.23681	2.27e-05	0.00219775	0.405547	++....+........+	4	4
PTGES3	1.73933	0.553502	0.130664	4.23608	2.27e-05	0.00220121	0.348742	+++-++++++-+++++	14	16
SSR3	1.49584	0.402689	0.0951179	4.23358	2.3e-05	0.00222212	0.509238	+++-++++++-+-+++	13	16
XPO1	1.7243	0.544819	0.128723	4.23249	2.31e-05	0.00222915	0.19572	++++--++++-+++++	13	16
ATP5MC3	2.10488	0.74426	0.175971	4.22945	2.34e-05	0.00225574	0.695268	...+++.+++.+++-.	9	10
HNRNPF	1.59965	0.469786	0.111157	4.22631	2.38e-05	0.0022836	0.289438	+++--+++++-+++++	13	16
GZMM	1.25492	0.227075	0.0537794	4.22235	2.42e-05	0.00232029	0.717319	+++++++--+++-+++	13	16
LIMD2	1.46975	0.385095	0.0912244	4.2214	2.43e-05	0.00232617	0.369609	++++-++--++--+++	11	16
PCLAF	1.43879	0.3638	0.0862662	4.21718	2.47e-05	0.00236622	0.452327	..++-+.+-+.++++.	9	11
PCNA	1.47097	0.385922	0.0915388	4.21594	2.49e-05	0.00237534	0.12459	-++--+++++-+++++	12	16
ACP2	1.73542	0.551251	0.130817	4.2139	2.51e-05	0.00239289	0.176262	+++++++-+++--+++	13	16
CDC123	1.37636	0.319441	0.0758852	4.20954	2.56e-05	0.0024316	0.402808	+++--+++++-+++++	13	16
DCUN1D2	1.45658	0.376094	0.0893725	4.20817	2.57e-05	0.00244234	0.428185	+++++-++-+.+++++	13	15
MBD2	1.6677	0.511445	0.121549	4.20774	2.58e-05	0.00244297	0.238306	++++-+-+++++++++	14	16
PTTG1	1.44376	0.367254	0.0873013	4.20674	2.59e-05	0.00244982	0.111059	++++-+++++++++++	15	16
FAM104A	1.98761	0.686934	0.163406	4.20386	2.62e-05	0.00247711	0.295247	++++-++...+..+.+	9	10
SNRPB	1.56433	0.447455	0.106452	4.20335	2.63e-05	0.00247756	0.143526	-++-++++++-+++++	13	16
DDX58	1.31266	0.272052	0.0647268	4.20308	2.63e-05	0.00247756	0.276324	++++--++++.+-+-+	11	15
CCDC42	1.46372	0.380979	0.0907963	4.19597	2.72e-05	0.00255245	0.790135	+-+--++...+..-.+	6	10
SCML4	1.28315	0.249316	0.0594815	4.19149	2.77e-05	0.00259917	0.423368	++++-+-......+.+	7	9
ACAP1	1.29584	0.25916	0.0618546	4.18983	2.79e-05	0.00261404	0.804664	+++++-++++-+-+++	13	16
MRPL16	1.69634	0.528476	0.12619	4.18795	2.81e-05	0.00262395	0.24802	++++++++++-++-++	14	16
BID	1.54633	0.435884	0.104087	4.18769	2.82e-05	0.00262395	0.350085	++++++++++++-+-+	14	16
PIK3R3	1.29168	0.255945	0.0611212	4.1875	2.82e-05	0.00262395	0.464032	+++++++++++++-++	15	16
MRPL58	1.73097	0.548679	0.131065	4.18631	2.84e-05	0.0026318	0.285454	..+-++.+++.++++.	10	11
TXNDC5	1.73325	0.55	0.131387	4.18609	2.84e-05	0.0026318	0.223882	+++...+........+	5	5
OGFOD3	1.53424	0.428036	0.102294	4.18436	2.86e-05	0.00264766	0.349064	++++++.+++-+++-+	13	15
PFN1	1.49979	0.405326	0.0969212	4.18201	2.89e-05	0.00267092	0.375064	+++---++++++++++	13	16
NDUFB6	1.76012	0.565383	0.135224	4.1811	2.9e-05	0.00267316	0.0442385	++++++++++.+++-+	14	15
GNG5	1.59587	0.467417	0.111881	4.17781	2.94e-05	0.00270776	0.299529	++++-+++++++++-+	14	16
ATP6V0A2	1.65356	0.50293	0.120431	4.17608	2.97e-05	0.00272402	0.600547	++++-+++++.+++++	14	15
SAP30BP	2.12636	0.754414	0.180734	4.17417	2.99e-05	0.00274194	0.0118732	-++-++++++++++++	14	16
MRPS7	1.75245	0.561014	0.134411	4.17387	2.99e-05	0.00274194	0.0659434	+++-++++++-+++-+	13	16
CDK1	1.34508	0.296457	0.071047	4.17269	3.01e-05	0.00275184	0.0770321	++++-+++++.+++++	14	15
NASP	1.72599	0.545802	0.130819	4.1722	3.02e-05	0.00275336	0.0249901	+++-+-++++++++++	14	16
RNF168	1.52149	0.419688	0.100702	4.16762	3.08e-05	0.00280283	0.478445	++++-++......+.+	8	9
KIF11	1.66406	0.509258	0.1222	4.16742	3.08e-05	0.00280283	0.00402537	++++-+++++++++++	15	16
CEP55	1.43202	0.359083	0.0862023	4.16559	3.11e-05	0.00282105	0.0314375	++++-+++++.+++++	14	15
MDC1	1.63457	0.491379	0.118058	4.16218	3.15e-05	0.0028568	0.312787	+++--+++++-+++++	13	16
IGHV3-23	1.19089	0.174697	0.0419752	4.16193	3.16e-05	0.0028568	0.734183	+-....+.........	2	3
PRPF8	1.86254	0.621943	0.149447	4.16164	3.16e-05	0.0028568	0.243729	++---+++++.++-++	11	15
SS18L2	2.26666	0.818307	0.196833	4.15736	3.22e-05	0.0029063	0.0164422	++++-++++++++-++	14	16
CEP192	1.83526	0.607187	0.146156	4.15439	3.26e-05	0.00293969	0.0583462	+++-+-++++++++++	14	16
FANCA	1.41148	0.344639	0.082978	4.15338	3.28e-05	0.0029481	0.294586	+++++++---++++++	13	16
CDK2	2.33487	0.847955	0.204377	4.14897	3.34e-05	0.00300075	0.00106432	+++-++++++.+++++	14	15
DNAH8	1.33145	0.286267	0.0690291	4.14704	3.37e-05	0.00302147	0.493071	+.+++-.......-.+	5	7
SEMA4D	1.63378	0.490897	0.118396	4.14621	3.38e-05	0.00302501	0.0917809	++++-+++-+-+-+++	12	16
IGHV3-53	1.18287	0.167941	0.0405062	4.14606	3.38e-05	0.00302501	0.577843	++....+.........	3	3
CCDC69	1.25346	0.22591	0.0545013	4.14504	3.4e-05	0.0030339	0.587895	++++-++-+++--+++	12	16
IGLV4-3	1.30072	0.262918	0.0634583	4.14317	3.43e-05	0.00305398	0.425109	+..-+--......-..	2	6
CSK	1.61485	0.47924	0.11573	4.14102	3.46e-05	0.00307593	0.356255	++++++++-+.--+++	12	15
IGHG4	1.18323	0.16825	0.040632	4.14082	3.46e-05	0.00307593	0.93623	++....+.........	3	3
REL	1.42465	0.35393	0.0854992	4.13957	3.48e-05	0.00308803	0.58003	++++-+++++-+-+++	13	16
PLK4	1.56765	0.449577	0.10862	4.13901	3.49e-05	0.00309086	0.0445819	++++--++++-+++++	13	16
NUP62	1.77799	0.575482	0.139066	4.13818	3.5e-05	0.00309723	0.138425	++++--++++-+++++	13	16
ACOXL	1.30719	0.267882	0.0647538	4.13694	3.52e-05	0.00310931	0.526213	++++-+.---.+---+	7	14
SFXN2	1.53501	0.428534	0.103643	4.13472	3.55e-05	0.0031311	0.56351	+++--++...-..-.+	6	10
BUB3	1.50673	0.409944	0.0991621	4.13408	3.56e-05	0.0031311	0.288989	-+++-+++++++++++	14	16
IFNK	1.66548	0.510111	0.123396	4.13393	3.57e-05	0.0031311	0.419108	+.+-.-+...+..-.+	5	8
CNOT6L	1.62112	0.483118	0.117003	4.12912	3.64e-05	0.00319257	0.734569	++++--+...+..+.+	8	10
COTL1	1.39435	0.332425	0.0805386	4.12752	3.67e-05	0.00320783	0.422626	++++-++...+..+.+	9	10
MELK	1.39478	0.332733	0.0806172	4.12732	3.67e-05	0.00320783	0.0246529	++++-+++++.+++++	14	15
GBP2	1.37401	0.317736	0.0770089	4.12596	3.69e-05	0.00322199	0.168871	+++++-++++.+--++	12	15
NCEH1	1.32903	0.284448	0.0689579	4.12495	3.71e-05	0.00323129	0.453656	+++++-+......+.+	8	9
SEL1L	1.42221	0.35221	0.0854339	4.12261	3.75e-05	0.00325943	0.460901	+++-++++++++-+++	14	16
STOML2	1.41956	0.35035	0.085057	4.119	3.81e-05	0.00330596	0.295088	+++-++++++.++--+	12	15
CTSC	1.43371	0.360263	0.0874759	4.11843	3.81e-05	0.0033091	0.110608	+++++-+-+++--+++	12	16
KTI12	1.89815	0.640879	0.155736	4.11517	3.87e-05	0.00335118	0.301299	+++...+...+....+	6	6
HELZ2	1.32992	0.285119	0.0693395	4.11193	3.92e-05	0.00339353	0.543127	++++-+.......-.+	6	8
CUL4A	1.57115	0.451809	0.109905	4.11092	3.94e-05	0.00340325	0.181995	+++-+-++++.+++++	13	15
CEP97	1.92802	0.656493	0.159772	4.10893	3.98e-05	0.00342767	0.19254	++++--++++++++++	14	16
DERL3	1.33192	0.286618	0.0698629	4.10258	4.09e-05	0.00351257	0.772553	+++++++...-..+.+	9	10
DCLRE1B	1.90065	0.642197	0.156584	4.10129	4.11e-05	0.00352696	0.150312	++++-++++-++++++	14	16
WDFY4	1.33542	0.289243	0.0706127	4.09619	4.2e-05	0.0036002	0.794706	++++-++...+..+.+	9	10
TOP2A	1.42699	0.355565	0.0868464	4.09418	4.24e-05	0.00362245	0.00154199	+++--+++++-+++++	13	16
IGHM	1.13948	0.130576	0.031894	4.09408	4.24e-05	0.00362245	0.591338	+-.-++++++-+--+.	9	14
ZSCAN16	1.55968	0.444481	0.108586	4.09335	4.25e-05	0.0036284	0.339898	++++-+++++-+++++	14	16
MAPRE3	0.702293	-0.353404	0.0864311	-4.08885	4.34e-05	0.00369403	0.583269	-+--+----------+	13	16
HIC2	2.31258	0.838362	0.205056	4.08844	4.34e-05	0.00369514	0.00530728	-+++++++++++++++	15	16
PSMB8	1.38318	0.324389	0.0793582	4.08765	4.36e-05	0.00370238	0.361365	++--++++++.+--++	11	15
MCRS1	1.8041	0.59006	0.144432	4.08539	4.4e-05	0.00372972	0.546321	+++-++++++.+++-+	13	15
OTOF	1.26431	0.234529	0.0574086	4.08526	4.4e-05	0.00372972	0.546853	+.+-+++-+-.-+--+	8	14
ILF2	1.74446	0.556448	0.13627	4.08343	4.44e-05	0.00375182	0.0013151	+++-++++++.+++++	14	15
USP24	1.59346	0.46591	0.114104	4.08321	4.44e-05	0.00375182	0.436605	++++--++++-+++++	13	16
LAP3	1.51525	0.415583	0.101844	4.0806	4.49e-05	0.00378853	0.0351946	++++++++++-+-+++	14	16
RASSF4	1.35898	0.306731	0.07518	4.07995	4.5e-05	0.00379368	0.314777	++++--++++-+-+++	12	16
CLEC2D	1.36599	0.311881	0.0765764	4.07281	4.64e-05	0.00390614	0.751886	++++-+-+++++-+++	13	16
POLR3C	1.72312	0.544134	0.133613	4.07246	4.65e-05	0.00390639	0.0619114	++++-+++++-+++++	14	16
ELP3	1.93928	0.662314	0.162719	4.07029	4.7e-05	0.00393721	0.149327	+++++++++++++--+	14	16
GINS2	1.45485	0.3749	0.0921245	4.06949	4.71e-05	0.0039395	0.120079	++++-+++++++++++	15	16
PPM1G	1.69568	0.528083	0.129767	4.06948	4.71e-05	0.0039395	0.269078	+++-++++++.+++++	14	15
GLIPR2	1.37762	0.320359	0.0787926	4.06585	4.79e-05	0.00399134	0.823309	+++++++...-..+.+	9	10
IGKV1-9	1.20053	0.182764	0.044952	4.06576	4.79e-05	0.00399134	0.407024	+-....+.........	2	3
MTMR14	1.66593	0.510381	0.125585	4.06403	4.82e-05	0.00401523	0.806835	+++++++++--+-+-+	12	16
NME1	1.51843	0.417678	0.102834	4.06166	4.87e-05	0.00405037	0.133529	+++--+++++.+++++	13	15
CD53	1.28757	0.252755	0.0622695	4.05905	4.93e-05	0.00408533	0.431702	+-++++++-+.+-+++	12	15
KANSL2	1.94244	0.663946	0.163574	4.05899	4.93e-05	0.00408533	0.091212	+++++-++++-+++++	14	16
IFT122	1.44435	0.367658	0.0906369	4.05638	4.98e-05	0.00412253	0.540299	++++++++-+++++-+	14	16
NDUFA6	1.57989	0.457357	0.112755	4.0562	4.99e-05	0.00412253	0.624471	++++-+++++++++++	15	16
PSMD12	1.69307	0.526541	0.129825	4.05578	5e-05	0.00412394	0.0770844	-+++++++++-+++++	14	16
PEA15	1.50154	0.406493	0.100316	4.05214	5.08e-05	0.00418275	0.548454	+++-++++++.-+-++	12	15
LYSMD1	1.52967	0.425051	0.104918	4.05125	5.09e-05	0.00419269	0.414503	+++-+++...-..-.+	7	10
UBE2J1	1.60746	0.474654	0.117265	4.04772	5.17e-05	0.00425034	0.178846	++++-+++++-+-+-+	12	16
MGAM	0.766635	-0.265745	0.0656645	-4.047	5.19e-05	0.00425733	0.45017	------.--------+	14	15
NMI	1.37464	0.318195	0.0786353	4.04646	5.2e-05	0.00426121	0.931587	+++---++++-+--++	10	16
JAKMIP1	1.25475	0.226938	0.0561143	4.04421	5.25e-05	0.00428587	0.890012	++++-++......-.+	7	9
OSBPL11	1.96763	0.676827	0.167361	4.04411	5.25e-05	0.00428587	0.0996174	++++-+++++++++++	15	16
IGLC6	1.24687	0.220636	0.0545975	4.04114	5.32e-05	0.00432822	0.997609	+-....+.........	2	3
TMUB2	1.98952	0.687895	0.170237	4.04081	5.33e-05	0.00432822	0.266189	++++++++++-++-++	14	16
FN3KRP	1.68617	0.522462	0.129299	4.04072	5.33e-05	0.00432822	0.112923	++++++-+++.+++++	14	15
TMEM180	1.79179	0.583216	0.144343	4.04049	5.33e-05	0.00432822	0.660669	++....+........+	4	4
GATAD2A	1.50907	0.41149	0.101863	4.03966	5.35e-05	0.00433738	0.518611	++++-+++--++++++	13	16
CHUK	1.60858	0.475353	0.117774	4.03615	5.43e-05	0.00439058	0.456205	++++--++++-+-+++	12	16
HELZ	1.60515	0.473215	0.117244	4.03614	5.43e-05	0.00439058	0.349055	++++--++-+++++++	13	16
KIAA0125	1.21258	0.19275	0.0477684	4.0351	5.46e-05	0.00440395	0.857056	+.....+........+	3	3
PBK	1.38481	0.325562	0.0807077	4.03384	5.49e-05	0.00442153	0.00349069	++++-+++++.+++++	14	15
NOC3L	1.6909	0.525263	0.130253	4.03264	5.52e-05	0.00443787	0.140755	++++-++++++++--+	13	16
IGHV3-20	1.15194	0.141451	0.0350822	4.03199	5.53e-05	0.00444398	0.87985	+-....+.........	2	3
EIF1	1.60399	0.472493	0.117254	4.02965	5.59e-05	0.00447599	0.644623	+++-++++++-+++++	14	16
RARRES3	1.23243	0.208988	0.0519169	4.02542	5.69e-05	0.00455095	0.971782	+++...+........+	5	5
POLR2D	1.60086	0.470541	0.116967	4.02285	5.75e-05	0.00459072	0.878872	++++-+++++++++++	15	16
SPOCK2	1.21821	0.19738	0.0490663	4.02272	5.75e-05	0.00459072	0.798103	+++--++-++.-++++	11	15
CASP8AP2	1.95916	0.672515	0.167207	4.02204	5.77e-05	0.00459769	0.00720611	++++--++++.++++.	12	14
CMTR1	1.6082	0.475116	0.118203	4.01948	5.83e-05	0.00464031	0.701195	++++--.+++-+---+	9	15
PARP9	1.4911	0.399514	0.0994012	4.01921	5.84e-05	0.00464031	0.351507	+++++++...-..-.+	8	10
PSMD3	1.79806	0.586711	0.145994	4.01873	5.85e-05	0.00464031	0.078608	+++-++++++-++-++	13	16
NXPE3	1.45756	0.376761	0.0937548	4.01857	5.86e-05	0.00464031	0.664892	++++-+.++++--+++	12	15
TSEN54	1.52333	0.420897	0.104759	4.01775	5.88e-05	0.00465018	0.556982	+++++-+...+..+.+	9	10
TRIM38	1.5431	0.433793	0.107988	4.01703	5.89e-05	0.00465788	0.346836	++++++++++-++--+	13	16
IGKV3-20	1.19242	0.175986	0.0438333	4.01489	5.95e-05	0.00469405	0.896431	++....+.........	3	3
BIRC5	1.41261	0.345436	0.0860587	4.01396	5.97e-05	0.00469753	0.010559	+++--+++++++++++	14	16
TRIM35	1.88087	0.631732	0.157389	4.01383	5.97e-05	0.00469753	0.337556	++++-++...+..+.+	9	10
SPATS2	1.61997	0.482405	0.120188	4.01375	5.98e-05	0.00469753	0.236391	+++++-+++---++++	12	16
FBXO5	1.64237	0.496143	0.123625	4.01328	5.99e-05	0.00470057	0.0572687	+++--+++++-+++++	13	16
TMSB15A	1.23658	0.212351	0.0529187	4.01277	6e-05	0.0047042	0.0167195	-+++++-+++.+++++	13	15
SUB1	1.35304	0.302351	0.0753705	4.01153	6.03e-05	0.00472032	0.475438	++++-+++++-+++-+	13	16
PFN2	1.23101	0.207836	0.0518143	4.01117	6.04e-05	0.00472032	0.548835	++++++-+++++++++	15	16
PPP1CC	1.85151	0.616	0.153584	4.01084	6.05e-05	0.00472032	0.0543534	++++-+++++-+++++	14	16
ATP5F1A	2.39344	0.872733	0.217602	4.01069	6.05e-05	0.00472032	0.876343	...+++.+++.++++.	10	10
POLR2H	1.62309	0.484332	0.120818	4.00878	6.1e-05	0.00475148	0.257596	++++-++++++++--+	13	16
HNRNPA0	1.60959	0.475976	0.118746	4.00836	6.11e-05	0.00475148	0.243922	-++++++++++++-++	14	16
PYGO2	1.57834	0.456373	0.11386	4.00818	6.12e-05	0.00475148	0.619183	++++--+......-.+	6	9
RANBP9	1.79997	0.587772	0.146672	4.00738	6.14e-05	0.00476117	0.0416004	+++-+-++++++++++	14	16
ANKRD44	1.4718	0.386484	0.096459	4.00671	6.16e-05	0.00476185	0.336724	+++++-+...+..+.+	9	10
ARHGAP30	1.4065	0.341105	0.0851631	4.00531	6.19e-05	0.00477602	0.421995	++++-++...-..+.+	8	10
ISG20L2	1.61334	0.47831	0.119422	4.00519	6.2e-05	0.00477602	0.157574	+++--+++++.-++++	12	15
TTLL5	1.5873	0.462032	0.11537	4.0048	6.21e-05	0.00477602	0.521449	++++++++-++++-++	14	16
CENPN	1.28687	0.252212	0.0629833	4.00442	6.22e-05	0.00477634	0.708338	++++++++++++++++	16	16
POLE2	1.4105	0.343947	0.0859122	4.00347	6.24e-05	0.00478915	0.512081	++++-+++++-+++++	14	16
SPAG5	1.47385	0.387881	0.0969188	4.00212	6.28e-05	0.00481014	0.191219	+++--+++++-+++++	13	16
APOL3	1.46765	0.38366	0.0959809	3.99725	6.41e-05	0.00490375	0.104209	+++++-++++-+--++	12	16
P2RY8	1.27531	0.243191	0.0608727	3.99508	6.47e-05	0.00494229	0.542437	++++-++...-..+.-	7	10
CENPU	1.30243	0.264233	0.0661509	3.9944	6.49e-05	0.00495	0.260847	++++--.+++++++-+	12	15
SIRT5	1.5446	0.434768	0.108894	3.99259	6.54e-05	0.00497138	0.864299	++++-+++++++++++	15	16
IGLV3-9	1.16517	0.152869	0.0382917	3.99222	6.55e-05	0.00497138	0.454013	+-....+.........	2	3
MBNL1	1.57514	0.454343	0.11381	3.99213	6.55e-05	0.00497138	0.150121	+++-+--+++-+++++	12	16
CEBPZ	1.50345	0.407761	0.102161	3.99134	6.57e-05	0.00498129	0.378374	++++++++++.++-++	14	15
KLRD1	1.31834	0.276372	0.0692663	3.98999	6.61e-05	0.00500316	0.958115	+++++-+--++-++++	12	16
HIST1H3J	1.23584	0.211753	0.0530792	3.98937	6.62e-05	0.00500973	0.623727	+++...+........+	5	5
DNA2	1.41615	0.347943	0.0872505	3.98786	6.67e-05	0.0050351	0.28628	++++-+++-+-+++++	13	16
STMN1	1.49968	0.405252	0.101723	3.98388	6.78e-05	0.00510929	0.0677789	+-++-+-+++++++++	13	16
CNOT7	1.66098	0.507409	0.127369	3.98377	6.78e-05	0.00510929	0.0596709	+++---++++-+++-+	11	16
IGLV9-49	1.1563	0.145229	0.0364848	3.98053	6.88e-05	0.005169	0.856646	+-.-+-+......+..	4	7
HIST1H4A	1.32241	0.279456	0.0702132	3.98011	6.89e-05	0.005169	0.397016	+++...-........+	4	5
MRPL43	1.60527	0.473291	0.118924	3.97979	6.9e-05	0.005169	0.924097	++++-++...+..-.+	8	10
UPF3A	1.58734	0.462057	0.116101	3.97977	6.9e-05	0.005169	0.065182	-++++-++++-+++++	13	16
EVL	1.39398	0.332162	0.0835145	3.97729	6.97e-05	0.00520967	0.310071	+++++--+++.+++-+	12	15
DCLRE1A	1.91197	0.648133	0.16298	3.97675	6.99e-05	0.00521475	0.13078	+++-++++++++++++	15	16
CCNE2	1.46128	0.379315	0.0953956	3.97624	7e-05	0.00521934	0.00963893	+++-++++++-+++++	14	16
BHLHA15	1.20508	0.186542	0.0469282	3.97505	7.04e-05	0.00523874	0.493297	++++-++...+..-.+	8	10
NMT1	1.99432	0.690305	0.173685	3.97446	7.05e-05	0.00524489	0.0553629	+++-+-+++++++-++	13	16
IGLV1-40	1.19202	0.175651	0.0442121	3.97292	7.1e-05	0.00526568	0.553095	++....+.........	3	3
RBBP7	1.71886	0.541662	0.136339	3.97291	7.1e-05	0.00526568	0.0761846	++++-+++++-+++++	14	16
OTUB1	1.54747	0.436621	0.109929	3.97184	7.13e-05	0.00528259	0.769377	+++-+++++++++-++	14	16
MSX1	0.754576	-0.2816	0.0709099	-3.97123	7.15e-05	0.00528928	0.61404	---+-----------+	14	16
GBP1P1	1.5743	0.453813	0.114292	3.97066	7.17e-05	0.00529516	0.126102	+++++-+......-..	6	8
C1QB	1.32423	0.28083	0.0708061	3.96619	7.3e-05	0.00538179	0.066561	+++++++-++++--++	13	16
SLC27A2	1.27663	0.244227	0.0615844	3.96573	7.32e-05	0.00538536	0.498143	++++--+--++-+--+	9	16
KIF15	1.59072	0.464185	0.117093	3.96424	7.36e-05	0.00541203	0.0074167	++++-+++++.+++++	14	15
MDH1	1.83015	0.604396	0.152518	3.96279	7.41e-05	0.00543453	0.0386361	++-++-++++++++-+	13	16
MCM10	1.32946	0.284774	0.0718646	3.96265	7.41e-05	0.00543453	0.163765	++++--++++++++++	14	16
COIL	1.85714	0.619035	0.156274	3.96121	7.46e-05	0.00546033	0.0657832	+++-+-++++-+++++	13	16
SMARCA5	1.4611	0.379192	0.0957785	3.95905	7.52e-05	0.00549722	0.367457	-+++-+++++-+++++	13	16
PSMB2	1.42702	0.355589	0.0898318	3.95838	7.55e-05	0.00549722	0.771118	+++--+++++-+++++	13	16
RBPJ	1.51376	0.414599	0.104747	3.95809	7.56e-05	0.00549722	0.493635	++++--+++++--+++	12	16
NDUFB8	1.59623	0.467646	0.11815	3.95805	7.56e-05	0.00549722	0.556122	+++++--+++.+---+	10	15
RBBP4	1.48123	0.392875	0.0992737	3.9575	7.57e-05	0.00549722	0.273854	+++-++++++++++++	15	16
CYBB	1.33907	0.291975	0.0737841	3.95715	7.58e-05	0.00549829	0.229745	+++-+-++++---+++	11	16
HMGN1	1.57136	0.451941	0.114237	3.95616	7.62e-05	0.00551044	0.233266	-+++--++++++++++	13	16
AKAP5	1.94498	0.665254	0.168169	3.95586	7.63e-05	0.00551044	0.222943	+++++-+--+.-+--+	9	15
RPA1	1.94967	0.667662	0.16883	3.95465	7.66e-05	0.00552829	0.0249362	+++-+-++++-++-++	12	16
ALPG	0.27043	-1.30774	0.330834	-3.95287	7.72e-05	0.00555581	0.601545	...+--.---.----.	9	10
RPS6KB1	1.70819	0.535433	0.135474	3.95229	7.74e-05	0.00556238	0.145687	++++-+++++-+++++	14	16
STARD7	1.9208	0.65274	0.165226	3.95059	7.8e-05	0.0055949	0.0819031	++++-+++++-+++++	14	16
SUMO1	1.502	0.406795	0.102996	3.94962	7.83e-05	0.00560384	0.343013	-+++-++++-.+++++	12	15
ANP32E	1.36473	0.310959	0.0787718	3.94759	7.89e-05	0.00563951	0.027856	++++-++++-++++++	14	16
EMC6	1.56678	0.449022	0.113748	3.94751	7.9e-05	0.00563951	0.372272	++++-+.++++++-++	13	15
DERA	1.32916	0.28455	0.0720986	3.94668	7.92e-05	0.00565205	0.848451	+++-++-++++++-++	13	16
DBR1	1.88654	0.634747	0.16099	3.94277	8.05e-05	0.00573478	0.119998	+++++-+++-.+++++	13	15
HMGN4	1.5315	0.42625	0.108114	3.94261	8.06e-05	0.00573478	0.189848	++++--++++-+++++	13	16
MDK	1.38142	0.323114	0.0820298	3.93899	8.18e-05	0.00581477	0.0513071	+++-++-++++++-++	13	16
OR6S1	1.9355	0.660364	0.167706	3.93763	8.23e-05	0.00584064	0.415639	+++...-.........	3	4
TSEN34	1.50647	0.409767	0.10413	3.93516	8.31e-05	0.00589383	0.884672	++++-+++++.+++++	14	15
SECTM1	1.22058	0.199323	0.0506684	3.93387	8.36e-05	0.00591813	0.59314	++++-+++-+++--++	12	16
CD52	1.17186	0.15859	0.040324	3.93289	8.39e-05	0.00592799	0.624475	+++-++++++.+-+-+	12	15
IGHV1-69	1.12072	0.113969	0.0289821	3.93237	8.41e-05	0.00593339	0.831172	+..++-++++-+-++.	10	13
IGLV1-47	1.18116	0.166494	0.0423579	3.93066	8.47e-05	0.00596544	0.636577	+-....+.........	2	3
SKA2	1.70187	0.531729	0.135369	3.928	8.57e-05	0.00602032	0.165301	+++--++...+..+.+	8	10
UBE2S	1.41598	0.347824	0.0885973	3.92589	8.64e-05	0.00606128	0.0378024	+++--+++++++++++	14	16
PTPMT1	1.60625	0.473905	0.120716	3.92578	8.64e-05	0.00606128	0.941623	+++-+++...+..+.+	9	10
TASOR2	1.47979	0.391898	0.0998867	3.92342	8.73e-05	0.0061135	0.701308	...+--.+++.++++.	8	10
GPR18	1.2309	0.207746	0.0529559	3.923	8.75e-05	0.00611682	0.498836	+++++++-++--++++	13	16
PRMT1	1.5672	0.449292	0.114555	3.92205	8.78e-05	0.00613348	0.138491	+++-++++++.++--+	12	15
NUP50	1.60858	0.475351	0.121222	3.92134	8.81e-05	0.00614431	0.195117	-++--+++++-+++++	12	16
ATXN8OS	0.412272	-0.886073	0.225991	-3.92084	8.82e-05	0.00614973	0.487116	--.+++.---.----.	9	12
DNAJB11	1.55634	0.442334	0.112884	3.91848	8.91e-05	0.00620261	0.491177	+++--++......+.+	7	9
MAD2L1BP	1.57131	0.451912	0.115365	3.91723	8.96e-05	0.00622743	0.535167	++++++++++.++-++	14	15
C12orf4	1.42865	0.356732	0.0910999	3.91583	9.01e-05	0.00625605	0.587372	-+++-+++++++++++	14	16
TIMM23	1.4663	0.382743	0.097776	3.91449	9.06e-05	0.00628351	0.389733	++++-+++++--++++	13	16
SLIRP	1.35694	0.305229	0.0780009	3.91315	9.11e-05	0.00631077	0.614808	++++-++++++++-++	14	16
IL7R	1.19419	0.177464	0.0453608	3.91228	9.14e-05	0.00632589	0.614276	++++-+---+.+-+++	10	15
ZAP70	1.28859	0.253551	0.0648137	3.912	9.15e-05	0.00632589	0.39036	+++++++--+---+++	11	16
CLEC12A	1.52365	0.421111	0.10766	3.91148	9.17e-05	0.00633189	0.145021	+++++++...+..+.+	10	10
STAT5A	1.34312	0.294992	0.0754306	3.91077	9.2e-05	0.00634283	0.545884	+++++-+--+++--++	11	16
CIP2A	1.67001	0.51283	0.131181	3.90933	9.26e-05	0.00637321	0.554116	..++-+.......+..	4	5
HERPUD1	1.35757	0.305694	0.0782077	3.90875	9.28e-05	0.00638093	0.775791	+++++-++++.+-+++	13	15
MZT2A	1.48222	0.393542	0.100735	3.90669	9.36e-05	0.00642023	0.285045	++++++++++.++--+	13	15
PIMREG	1.46936	0.384825	0.0985218	3.90599	9.38e-05	0.00642993	0.569698	..+--+.+-+.++++.	8	11
TPGS2	1.5753	0.454447	0.116359	3.90556	9.4e-05	0.00642993	0.0422358	+++--+++++-+++++	13	16
MLF1	1.24645	0.220303	0.0564088	3.90547	9.4e-05	0.00642993	0.448593	+++---++++-++-++	11	16
PARP12	1.35883	0.306621	0.0785185	3.90507	9.42e-05	0.0064328	0.349519	++++-+++++-+---+	11	16
DCK	1.65219	0.5021	0.128598	3.90442	9.45e-05	0.00643972	0.0827818	-+++-+++++-+++++	13	16
CDC42SE2	1.53992	0.431729	0.11058	3.90423	9.45e-05	0.00643972	0.429099	++++--+...-..+.+	7	10
TAP2	1.33743	0.290753	0.0744825	3.90365	9.48e-05	0.00643972	0.533281	+++--++-++--++++	11	16
BRCA2	1.36098	0.308206	0.0789551	3.90356	9.48e-05	0.00643972	0.651513	+++-----++.+++-+	9	15
HAUS8	1.57808	0.45621	0.116881	3.9032	9.49e-05	0.00643972	0.413669	+++-+++......+.+	8	9
ZC3H12D	1.4183	0.349458	0.0895334	3.9031	9.5e-05	0.00643972	0.271826	++++-++...+..+.+	9	10
TP53	1.25728	0.228952	0.0587104	3.89969	9.63e-05	0.00651587	0.389291	+++-++-+++-++-++	12	16
BCL11A	1.20706	0.18819	0.0482686	3.89879	9.67e-05	0.00653238	0.904926	++++++-+++++++++	15	16
CD72	1.33038	0.285463	0.0732528	3.89696	9.74e-05	0.00657446	0.469813	++++--+--+.--+-+	8	15
UBP1	1.83334	0.606138	0.155588	3.89579	9.79e-05	0.00659832	0.0144657	-+++-+++++.+-+++	12	15
CHI3L2	1.13062	0.122768	0.0315154	3.89549	9.8e-05	0.00659895	0.629838	+++++++++-+++-++	14	16
HNRNPA1	1.57589	0.454821	0.116828	3.89308	9.9e-05	0.00664975	0.296437	-++++--+++-+++++	12	16
SPCS2	1.4969	0.403395	0.103619	3.89307	9.9e-05	0.00664975	0.571911	+++---++++-++--+	10	16
HAPLN3	1.3102	0.270183	0.0694277	3.89157	9.96e-05	0.00668314	0.332542	++++++-......+.+	8	9
CCDC88B	1.31057	0.270464	0.069514	3.89078	9.99e-05	0.00669725	0.852486	++++-++...+..+.+	9	10
RUVBL1	1.43033	0.357908	0.0920566	3.88792	0.000101	0.00676876	0.31645	+++--++++++++-++	13	16
INTS2	1.51616	0.41618	0.107112	3.88547	0.000102	0.0068214	0.565401	+++++++...+..+.+	10	10
ABCA3	0.803202	-0.219149	0.0564086	-3.88502	0.000102	0.00682623	0.751429	---+--------+--+	13	16
CNTLN	1.69736	0.529075	0.136195	3.88468	0.000102	0.00682781	0.153846	++++-++---+++-++	11	16
MIS12	1.67478	0.515681	0.132771	3.88399	0.000103	0.00683946	0.728664	++++--++++-+++++	13	16
IGKV3-15	1.18374	0.168678	0.0434379	3.8832	0.000103	0.00685381	0.46408	++....+.........	3	3
SMC2	1.5301	0.425335	0.109546	3.88273	0.000103	0.0068593	0.0594688	++++-+++++-+++++	14	16
CDC40	2.00951	0.697893	0.179763	3.88229	0.000103	0.00686359	0.0811066	-+++-+-+++++++++	13	16
NUAK2	1.55084	0.438798	0.113053	3.88136	0.000104	0.00688226	0.263619	+++...+........+	5	5
AC104024.1	1.42169	0.351844	0.090661	3.88088	0.000104	0.00688787	0.485413	+-+.............	2	3
CCDC43	1.65947	0.506498	0.13061	3.87794	0.000105	0.00695742	0.39636	+++++-+...-..+.+	8	10
CCT3	1.30974	0.269831	0.0695821	3.87788	0.000105	0.00695742	0.440861	++++-+++++-++-++	13	16
ASF1A	1.57239	0.452594	0.116737	3.87704	0.000106	0.00697356	0.0736157	-+++++-+++-+++++	13	16
HERC6	1.24456	0.218778	0.0564341	3.87671	0.000106	0.00697506	0.46983	++++++++++.+---+	12	15
IL17RB	1.23168	0.208381	0.0537736	3.87516	0.000107	0.00701144	0.68284	++++++++++.+++++	15	15
CERS6	1.32989	0.285098	0.0735758	3.87488	0.000107	0.00701144	0.531768	++++-++++-.+++++	13	15
H1-10	1.85494	0.617851	0.159493	3.87385	0.000107	0.00703339	0.280619	...--+.+++.++++.	8	10
MAK16	1.69326	0.526654	0.135983	3.87293	0.000108	0.00705184	0.133044	++++-++-++-++--+	11	16
FLVCR2	1.56112	0.445405	0.115045	3.87158	0.000108	0.00708293	0.253677	++++++---++--+++	11	16
UBQLN2	1.4395	0.364296	0.0941357	3.86991	0.000109	0.00712369	0.540629	-+++++++++.+++++	14	15
RAB42	1.39271	0.331252	0.0856039	3.86959	0.000109	0.00712486	0.5764	+++-+++...+..+.+	9	10
TDRD7	1.42445	0.353784	0.0914467	3.86875	0.000109	0.00714027	0.486205	+++--++-++-+---+	9	16
ATOX1	1.41285	0.345609	0.0893388	3.86851	0.00011	0.00714027	0.500444	++++-++++++-++-+	13	16
DGKZ	1.68501	0.52177	0.134912	3.86748	0.00011	0.00716253	0.122014	--++--+++++++-++	11	16
UBR7	1.4865	0.396422	0.102518	3.86685	0.00011	0.007173	0.439542	-+++++++++++++++	15	16
CCNB2	1.36829	0.313558	0.0811144	3.86563	0.000111	0.00720074	0.0947584	++++-+++++++++++	15	16
SOAT1	1.40808	0.342229	0.0886179	3.86186	0.000113	0.00729656	0.25107	++++-++++-++--++	12	16
NDUFS3	1.8747	0.628448	0.162798	3.86029	0.000113	0.00732709	0.0678332	+++-+++++++++-++	14	16
G3BP1	1.49033	0.398996	0.10339	3.85915	0.000114	0.0073532	0.561324	++++-+++++.+++++	14	15
PYCARD	1.2432	0.217692	0.056442	3.85691	0.000115	0.00740421	0.437699	++++-+++++.+---+	11	15
APPBP2	1.51922	0.418199	0.108454	3.85602	0.000115	0.00742292	0.3656	-+++++++++++++++	15	16
EMC9	1.46044	0.378737	0.0982694	3.85407	0.000116	0.00746771	0.98615	+++++-.+++.+++++	13	14
UBE2G1	1.3941	0.332247	0.0862082	3.854	0.000116	0.00746771	0.558472	++-++-+++++++-++	13	16
DAZAP1	1.54012	0.431861	0.112079	3.85319	0.000117	0.00747959	0.42365	++++--++++.++-++	12	15
HEY1	0.788179	-0.23803	0.0617767	-3.85307	0.000117	0.00747959	0.788956	---+----++.--+-+	10	15
ITM2C	1.28719	0.252461	0.0655349	3.85231	0.000117	0.00749449	0.892837	+++-++++++-+++++	14	16
PIK3R4	1.54338	0.433977	0.11288	3.84458	0.000121	0.00771753	0.426913	++++--++++-+++++	13	16
ZNF232	1.38505	0.325734	0.0847785	3.84217	0.000122	0.00778513	0.829168	++++--++++.+++++	13	15
RAF1	1.78979	0.582098	0.151696	3.83726	0.000124	0.00792497	0.217217	++++--++++-+-+++	12	16
BRIP1	1.73155	0.54902	0.143086	3.83699	0.000125	0.00792497	0.0256834	++++-++-++.+++++	13	15
BLNK	1.42246	0.352387	0.0918608	3.8361	0.000125	0.007945	0.141304	++++-+++++.--+-+	11	15
SNX11	1.87131	0.626641	0.16341	3.83478	0.000126	0.00797354	0.329278	+++++++---.--+++	10	15
MTF2	1.5467	0.436123	0.113731	3.83468	0.000126	0.00797354	0.245985	-+++-+++++-+++++	13	16
NAGK	1.56859	0.450175	0.117506	3.83108	0.000128	0.0080823	0.388462	+++++-++++-+-+++	13	16
IGLV2-8	1.18257	0.167692	0.0438036	3.82826	0.000129	0.00815423	0.521663	++....+.........	3	3
CD8B	1.25026	0.223353	0.058344	3.82821	0.000129	0.00815423	0.47044	+-+++++--+.--+-+	9	15
SMU1	1.81048	0.593594	0.155063	3.82809	0.000129	0.00815423	0.142413	++++++++++-+++-+	14	16
STK4	1.52919	0.424735	0.111018	3.82583	0.00013	0.00822039	0.382066	++++-+++-+++-+++	13	16
NDUFV2	1.50054	0.405824	0.106127	3.82393	0.00013134	0.00827482	0.725909	++++-+++++-+++-+	13	16
MRPL12	1.43702	0.362573	0.0948374	3.82311	0.000132	0.0082936	0.204723	+++-++++++++++++	15	16
CMC2	1.45355	0.374005	0.0978382	3.82269	0.000132	0.00829846	0.465818	++++-+.+++.+++++	13	14
THAP7	1.61011	0.4763	0.124627	3.82182	0.000132	0.00831896	0.297516	++++-+++++-++--+	12	16
ATR	1.43114	0.358474	0.093862	3.81916	0.000134	0.00839073	0.445612	+++++--+++.++-++	12	15
PSMA2	1.52336	0.420917	0.110291	3.81641	0.000135	0.00847578	0.755601	++++++++++-+++++	15	16
CDC7	1.39906	0.335798	0.0880829	3.81229	0.000138	0.00860075	0.184369	++++-+++++.+++++	14	15
IFI44L	1.21769	0.196959	0.0516655	3.8122	0.000138	0.00860075	0.183774	++++-+++++-+--++	12	16
HSD3B7	1.64274	0.496368	0.130212	3.81199	0.000138	0.00860075	0.261489	++++--+......+.+	7	9
PAXIP1	1.68847	0.523821	0.137538	3.80856	0.00014	0.00871159	0.116297	-+++-+++++++++++	14	16
RBMX	1.98235	0.684282	0.179803	3.80573	0.000141	0.0087859	0.0824513	+++--+-+++-+++++	12	16
SFPQ	1.45877	0.377596	0.0992223	3.80556	0.000141	0.0087859	0.429913	-++-+--+++.+++++	11	15
PRF1	1.32258	0.279581	0.0734698	3.80539	0.000142	0.0087859	0.188037	+++++++--++---++	11	16
FBL	1.44945	0.371184	0.097559	3.80472	0.000142	0.00880042	0.186223	+++-++++++.++-++	13	15
TYMS	1.50791	0.410722	0.107973	3.80393	0.000142	0.00881884	0.000847	+++--+++++++++++	14	16
SNUPN	1.52079	0.419233	0.110238	3.80296	0.000143	0.00884392	0.635055	+++++++++++-++++	15	16
KIAA0100	1.4923	0.400321	0.10528	3.80244	0.000143	0.00885336	0.455733	+++---++++.-++++	11	15
RPP21	1.67146	0.513697	0.135114	3.80195	0.000144	0.00886133	0.884357	++-...+...+....+	5	6
DNAJC7	2.19342	0.785461	0.206684	3.80029	0.000145	0.00891125	0.00973469	++++++++++.-++++	14	15
HDAC2	1.4279	0.356207	0.0937781	3.7984	0.000146	0.00896979	0.134357	-+++-+++++-+++++	13	16
C1QBP	1.32165	0.278884	0.0734415	3.79736	0.000146	0.00899795	0.722242	+++--++++++++-++	13	16
CCL5	1.29069	0.255177	0.0672343	3.79534	0.000147	0.009062	0.143755	++++++++++.---++	12	15
FCHSD2	1.60016	0.470103	0.12391	3.7939	0.000148	0.00910384	0.263914	++++-+++++---+++	12	16
N4BP2L1	1.34391	0.295582	0.0779147	3.79367	0.000148	0.00910384	0.455775	+++++--+++-+++++	13	16
PARP1	1.6993	0.530216	0.139807	3.79248	0.000149	0.00913797	0.0470652	-++--+++++.+++++	12	15
SUPV3L1	1.43032	0.3579	0.0943993	3.79134	0.00015	0.00917005	0.58114	-+++++++++.++-++	13	15
INPP4A	1.62841	0.487606	0.128643	3.79039	0.00015	0.00919572	0.675546	+++++++-++.+++++	14	15
JTB	1.5989	0.469316	0.123894	3.78804	0.000152	0.00927332	0.207353	++++-+++++-++-++	13	16
ADAMDEC1	1.25378	0.226166	0.0597549	3.7849	0.000154	0.00938119	0.0283139	++++--++++-+-+++	12	16
TMEM39B	1.62117	0.483148	0.127749	3.78203	0.000156	0.00947122	0.393347	+++--++++-++++++	13	16
CENPQ	1.43353	0.360137	0.0952342	3.78159	0.000156	0.00947122	0.440291	+++--++-+--+++++	11	16
MARS	1.97797	0.682072	0.180369	3.78154	0.000156	0.00947122	0.227358	+++...+...-....+	5	6
NARF	1.76993	0.570939	0.150983	3.78147	0.000156	0.00947122	0.0201575	+++--+-+-+-+++++	11	16
SMAP2	1.44561	0.368528	0.0974656	3.78111	0.000156	0.00947502	0.423922	++++-++...+..+.+	9	10
CDC6	1.67051	0.513126	0.135748	3.77999	0.000157	0.00950767	0.0106116	++++++++++++++++	16	16
RSU1	1.32054	0.278038	0.0735712	3.77917	0.000157	0.00952412	0.717126	++++---+++-+++++	12	16
BUB1	1.44305	0.366756	0.0970499	3.77904	0.000157	0.00952412	0.00346382	+++--+++++.+++++	13	15
IL10	1.58945	0.463389	0.122704	3.77648	0.000159	0.00961201	0.324066	++++-++--+-++--+	10	16
BAK1	1.51562	0.415826	0.110136	3.77558	0.00016	0.00962702	0.546223	+++-+-+---+++--+	9	16
C1orf162	1.35729	0.305488	0.0809369	3.7744	0.00016	0.00966261	0.619151	+++++++...-..-.+	8	10
DNAJA1	1.51982	0.418592	0.110972	3.77204	0.000162	0.00973492	0.139078	++++-+++++-+-+++	13	16
PTPN7	1.41446	0.346751	0.0919309	3.77186	0.000162	0.00973492	0.188035	+++++-+--++--+++	11	16
METRN	0.723029	-0.324306	0.0859826	-3.77176	0.000162	0.00973492	0.223626	-----+----+----+	13	16
EFTUD2	2.16051	0.770346	0.204299	3.77069	0.000163	0.0097664	0.177018	+++-+++...+..-.+	8	10
NDUFB5	1.65864	0.505997	0.134205	3.77033	0.000163	0.0097664	0.155997	++++++++++.+++-+	14	15
PNKD	1.46569	0.382327	0.101408	3.77018	0.000163	0.0097664	0.725843	+++--++......-.+	6	9
PLAA	1.51516	0.415521	0.110233	3.76948	0.000164	0.0097839	0.20014	++++--++++.+++++	13	15
CD68	1.37271	0.316786	0.0840789	3.76772	0.000165	0.00983914	0.590587	+++++++--++--+++	12	16
HTATSF1	1.41156	0.344698	0.0914912	3.76756	0.000165	0.00983914	0.670284	-++-++++++.++-++	12	15
IGKV2D-29	1.15463	0.143783	0.0381668	3.76723	0.000165	0.0098418	0.523783	++....+.........	3	3
RASGEF1B	1.49707	0.403507	0.10712	3.76685	0.000165	0.00984407	0.370312	+++++-+...-..+.+	8	10
XIRP1	1.33059	0.285625	0.0758436	3.76598	0.000166	0.00985405	0.318193	+++++++...-..+.+	9	10
CPSF6	1.51616	0.416184	0.110514	3.76589	0.000166	0.00985405	0.270486	-++-++++++-+++++	13	16
MRPS22	1.63819	0.493593	0.131125	3.7643	0.000167	0.0099068	0.365321	++++-++++++++--+	13	16
TOP2B	1.82695	0.602646	0.160109	3.76398	0.000167	0.0099092	0.0137224	-+++--++++.+++++	12	15
VAMP5	1.33437	0.288458	0.0766668	3.76249	0.000168	0.0099525	0.41275	++++++++++---+-+	12	16
PLEKHA2	1.37935	0.321616	0.0854874	3.76215	0.000168	0.0099525	0.599192	+++-+-++-+++-+++	12	16
WBP11	1.39782	0.334915	0.0890272	3.76194	0.000169	0.0099525	0.401011	-+++-+++++.+++++	13	15
TRAF3	1.49111	0.399519	0.106202	3.76187	0.000169	0.0099525	0.438145	+++---+-++++--++	10	16
NDC80	1.45088	0.372172	0.098944	3.76145	0.000169	0.00995916	0.0215139	++++-+++++++++++	15	16
PSMA2	1.4972	0.403599	0.107326	3.76049	0.00017	0.00997777	0.75617	++++++++++-+++++	15	16
ORC1	1.67398	0.515203	0.137005	3.76047	0.00017	0.00997777	0.040647	+++-++++++-+++++	14	16
WDHD1	1.69405	0.527124	0.140232	3.75894	0.000171	0.0100184	0.0663343	++++++++++-+++++	15	16
TAS1R3	1.28609	0.251607	0.0669586	3.75765	0.000172	0.0100601	0.943641	+++...+........+	5	5
KLHDC3	1.9335	0.659332	0.175597	3.75481	0.000173	0.010149	0.00362553	+++-++++++-+++++	14	16
FKBPL	1.98644	0.686345	0.182797	3.75469	0.000174	0.010149	0.193092	++---+++++.+++++	12	15
MARCO	1.1462	0.136455	0.0363613	3.75276	0.000175	0.0102171	0.785753	+++--++++--+--++	10	16
PSTPIP2	1.44176	0.365863	0.0975262	3.75144	0.000176	0.0102557	0.177086	+++++++++-----++	11	16
PRPS2	1.55676	0.442606	0.117987	3.7513	0.000176	0.0102557	0.0171589	-+++-+++++++++++	14	16
LBR	1.56197	0.44595	0.119044	3.74608	0.00018	0.0104505	0.0644578	-+++-+++++.+++++	13	15
SKAP1	1.26086	0.231798	0.0619105	3.74408	0.000181	0.0105237	0.492496	++++-++--++-++++	12	16
USP16	1.48688	0.396683	0.105973	3.74324	0.000182	0.0105428	0.48252	-++++-+++-.+++++	12	15
CYTIP	1.26417	0.234418	0.0626264	3.74311	0.000182	0.0105428	0.249845	++++-+++-+-+-+++	12	16
DPM3	1.34066	0.293158	0.0783345	3.74239	0.000182	0.0105625	0.389572	++++-++++-+++-++	13	16
TMC8	1.25017	0.22328	0.0596722	3.74178	0.000183	0.0105701	0.529216	++++-+-...+..+.+	8	10
IGHV1-18	1.15163	0.141182	0.037732	3.74171	0.000183	0.0105701	0.503595	++....+.........	3	3
CCDC137	1.61612	0.480031	0.128334	3.74047	0.000184	0.0106118	0.285819	+++++++...+..+.+	10	10
LSM6	1.45693	0.376334	0.10064	3.73941	0.000184	0.010646	0.86811	+++--+++++.+++++	13	15
TRIM28	1.46031	0.378651	0.101311	3.73752	0.000186	0.0106889	0.21412	+++-++++++-+++++	14	16
HNRNPAB	1.43546	0.361483	0.0967271	3.73715	0.000186	0.0106889	0.340651	+++--+++++-+++++	13	16
PIN1	1.52685	0.423206	0.113243	3.73714	0.000186	0.0106889	0.545512	+-+++++++++++--+	13	16
FBXO48	1.84228	0.611001	0.163511	3.73677	0.000186	0.0106894	0.906503	+++...+........+	5	5
APOL1	1.4058	0.340609	0.0911539	3.73663	0.000187	0.0106894	0.182676	+++++-+-++----++	10	16
LACTB	1.52881	0.424487	0.11363	3.73571	0.000187	0.0107139	0.78389	+++++-+......+.+	8	9
SERBP1	1.67934	0.518402	0.138775	3.73556	0.000187	0.0107139	0.0162271	-+++++++++-++--+	12	16
CHMP7	1.55569	0.441916	0.118318	3.735	0.000188	0.0107167	0.388727	++++-++++++++--+	13	16
CUTC	1.54608	0.435723	0.116684	3.73421	0.000188	0.0107397	0.587186	++++---+++.+-+-+	10	15
NFKBIA	1.4179	0.349175	0.0935379	3.73298	0.000189	0.0107721	0.303183	++++--++--.---++	8	15
NDUFA8	1.47755	0.390388	0.104579	3.73295	0.000189	0.0107721	0.263373	-+++-+++++++++++	14	16
MESDC2	1.88289	0.632805	0.169564	3.73196	0.00019	0.0107837	0.369835	++....+...+....+	5	5
APOC2	1.2183	0.197458	0.0529102	3.73194	0.00019	0.0107837	0.747917	++++++.......+.+	8	8
GNA13	1.72354	0.54438	0.145921	3.73064	0.000191	0.0108245	0.147289	+++-+++-++.+++++	13	15
PDIA5	1.37742	0.320216	0.0858899	3.72821	0.000193	0.0109123	0.669837	+++--+++++-+++++	13	16
ZNRF1	1.59624	0.467653	0.125453	3.72771	0.000193	0.0109232	0.382022	+++++-+...-..+.+	8	10
IFIT5	1.46494	0.381814	0.102483	3.72564	0.000195	0.0109917	0.178009	++++++++++-++-++	14	16
IGLV4-69	1.16019	0.14858	0.0398831	3.72539	0.000195	0.0109918	0.977477	++....+.........	3	3
DAXX	1.84758	0.613876	0.164811	3.72473	0.000196	0.0110101	0.256649	+++---++++.+++++	12	15
CLEC7A	1.2168	0.196225	0.0527	3.72343	0.000197	0.0110455	0.450427	+++---+--++--+++	9	16
DLGAP5	1.37402	0.317744	0.0853464	3.72299	0.000197	0.011054	0.0166672	-+++-+++++-+++++	13	16
KLHDC7B	1.19531	0.178409	0.047959	3.72004	0.000199	0.0111728	0.246712	++++--+...-..-.+	6	10
IFI35	1.4759	0.389265	0.104666	3.71912	0.0002	0.0112028	0.0319083	+++-+++-++.+--++	11	15
EIF4A3	1.73687	0.552083	0.148536	3.71683	0.000202	0.0112829	0.0603895	+++--+++-+-+++++	12	16
PITRM1	1.37641	0.319481	0.0859662	3.71635	0.000202	0.0112934	0.37825	-+++--++++.+++++	12	15
DIPK2B	0.418328	-0.87149	0.234658	-3.71387	0.000204	0.0113829	0.461066	...+--.---.----.	9	10
IGHV2-5	1.16364	0.15155	0.0408186	3.71277	0.000205	0.0114213	0.790275	+-....+.........	2	3
KPNA4	1.5226	0.420417	0.113244	3.71249	0.000205	0.0114231	0.644862	+++--+++++-+++++	13	16
PSME3	1.80435	0.590202	0.159004	3.71187	0.000206	0.0114398	0.0608001	+++-+++++++++-++	14	16
GPRC5A	0.876942	-0.131314	0.0353834	-3.71118	0.000206	0.0114599	0.67699	--------------++	14	16
CBLN3	1.39469	0.332669	0.0896572	3.71046	0.000207	0.0114707	0.42899	+++++--...+..+.+	8	10
NLRP14	1.30988	0.269938	0.0727725	3.70934	0.000208	0.0115106	0.772035	++++++....+..-.+	8	9
DCTN3	1.92504	0.654947	0.176582	3.70902	0.000208	0.0115141	0.00781999	++++++++++-++-++	14	16
LASP1	1.45383	0.374201	0.100974	3.70593	0.000211	0.0116443	0.589043	++++--+++++-++++	13	16
ZBTB32	1.32718	0.283054	0.0763938	3.70519	0.000211	0.011667	0.720045	++++--++--.----+	7	15
HSD17B10	1.3688	0.313934	0.0847452	3.70445	0.000212	0.0116901	0.966762	++++-+++++-+++++	14	16
MTCP1	1.49847	0.404447	0.10922	3.70307	0.000213	0.0117426	0.617137	+++++-+......-.+	7	9
IGHV4-39	1.15169	0.141234	0.0381492	3.70214	0.000214	0.0117744	0.772772	++....+.........	3	3
ASTE1	2.03773	0.711839	0.192293	3.70184	0.000214	0.0117771	0.203907	+++-++++++-+++++	14	16
CARD9	1.36035	0.307742	0.0831977	3.69892	0.000217	0.0118951	0.630806	++++++++--.+--++	11	15
CCNA2	1.39777	0.334878	0.0905363	3.69883	0.000217	0.0118951	0.0584564	+++--+++++++++++	14	16
NUP54	1.47919	0.391493	0.105869	3.69789	0.000217	0.0119245	0.276988	-+++--++++.+++-+	11	15
IGLV3-21	1.15968	0.148142	0.0400631	3.69772	0.000218	0.0119245	0.818875	+-....+.........	2	3
HLA-DPB1	1.29394	0.257688	0.0697555	3.69416	0.000221	0.0120697	0.369951	++.+-+++++-+-+++	12	15
COX11	1.79498	0.584991	0.158373	3.69376	0.000221	0.0120697	0.0363669	-++++-++++++++-+	13	16
U2SURP	1.47547	0.388979	0.105309	3.69368	0.000221	0.0120697	0.106648	+++----+++-+++++	11	16
CAND1	1.63057	0.488928	0.132394	3.69298	0.000222	0.0120915	0.0353368	-+++++++++-+++++	14	16
GINS1	1.4205	0.351009	0.0950599	3.6925	0.000222	0.012103	0.0608985	-+++-+++++.+++++	13	15
BTAF1	1.71901	0.541747	0.146768	3.69118	0.000223	0.0121431	0.0683092	+++++--+++-+-+-+	11	16
KHSRP	1.56226	0.446135	0.120933	3.68912	0.000225	0.0122304	0.228055	+++--+++-+++++++	13	16
SUMO3	1.5582	0.443533	0.120268	3.68786	0.000226	0.0122698	0.186395	+++--+++++.+++++	13	15
ZMYND15	1.42623	0.355035	0.0962722	3.68782	0.000226	0.0122698	0.341039	+++++++......-.+	8	9
CST8	0.366084	-1.00489	0.272624	-3.686	0.000228	0.0123465	0.682536	-.++.-.---.----.	9	11
FBXO11	1.50068	0.405918	0.11015	3.68513	0.000229	0.0123546	0.123706	-+++-+-+++.+++++	12	15
SUPT7L	1.61044	0.476507	0.129306	3.68512	0.000229	0.0123546	0.431315	++++--++++-+++++	13	16
AURKB	1.49874	0.404627	0.109804	3.68501	0.000229	0.0123546	0.0284651	+++--+++++-+++++	13	16
SPCS3	1.33759	0.290867	0.0789354	3.68488	0.000229	0.0123546	0.855612	++++-+++++----++	11	16
DDX60L	1.32557	0.281841	0.0765115	3.68364	0.00023	0.0124029	0.507532	++++-++...-..-.+	7	10
ZNFX1	1.54126	0.432603	0.117475	3.68252	0.000231	0.012446	0.892347	+++++++...-..-.+	8	10
POMP	1.46155	0.379498	0.103063	3.68219	0.000231	0.0124505	0.586358	+-++-+++++++++-+	13	16
CHFR	1.6299	0.48852	0.13268	3.68193	0.000231	0.0124516	0.316322	++++--++-+.+++++	12	15
PRDX4	1.3915	0.330385	0.0897496	3.68118	0.000232	0.0124767	0.296264	++++-+++++.+++-+	13	15
SNRPD3	1.37464	0.318193	0.0864465	3.6808	0.000233	0.0124837	0.64625	+++---+++++++-++	12	16
BMF	1.42417	0.35359	0.0961071	3.67913	0.000234	0.0125542	0.754765	++++++-...-..+.+	8	10
RRM2	1.33156	0.286355	0.0778907	3.67636	0.000237	0.0126533	0.0453304	++++-+++++-+++++	14	16
IGHV4-31	1.14949	0.139318	0.0378999	3.67594	0.000237	0.0126533	0.432671	+.....+...-.....	2	3
MRPL47	1.48432	0.39496	0.107515	3.67352	0.000239	0.0127474	0.371139	++++-+-......+.+	7	9
GALM	1.37029	0.315021	0.085755	3.6735	0.000239	0.0127474	0.916007	+++++++...-..+.+	9	10
HNRNPU	1.56899	0.450435	0.122623	3.67334	0.000239	0.0127474	0.204025	-++++-++++-++-++	12	16
NLRC5	1.53594	0.429144	0.116861	3.67226	0.00024	0.0127896	0.140677	+++++-+...+..-.+	8	10
BPTF	1.62013	0.482508	0.131559	3.6676	0.000245	0.0129964	0.067565	-++-+-++++++++++	13	16
PELP1	1.49761	0.403868	0.110129	3.66723	0.000245	0.0129964	0.554866	++++-+.++-+++-++	12	15
HIST1H2BI	1.23591	0.211804	0.0577561	3.66722	0.000245	0.0129964	0.637334	+++...+........+	5	5
YEATS2	1.5823	0.458878	0.125173	3.66595	0.000246	0.0130494	0.101082	-+++--++++-+++-+	11	16
COX17	1.4144	0.346708	0.0945872	3.66549	0.000247	0.013061	0.651072	++-+--++++++-+++	12	16
SMCHD1	1.43987	0.364553	0.0995709	3.66124	0.000251	0.0132547	0.254936	+++++-++++-+++++	14	16
CLECL1	1.2892	0.254024	0.0693861	3.66102	0.000251	0.0132547	0.553357	+++++++...+..-.+	9	10
VOPP1	1.43566	0.361622	0.0988178	3.65948	0.000253	0.0133222	0.160786	++++--++++-+-+++	12	16
C1QA	1.3137	0.27285	0.0745761	3.65867	0.000254	0.0133472	0.0545216	++++++++++-+--++	13	16
PCGF5	1.55251	0.439871	0.120232	3.65853	0.000254	0.0133472	0.408817	++++-++...-..-.+	7	10
OXNAD1	2.03554	0.710762	0.194372	3.65672	0.000255	0.0134283	0.176042	++++-++...+..-.+	8	10
UBAP2L	1.55989	0.444618	0.121596	3.65651	0.000256	0.0134283	0.102711	+++--+++++++++++	14	16
STARD4	1.46272	0.380296	0.104042	3.6552	0.000257	0.0134726	0.318013	++++--+...+..-.+	7	10
FTH1P3	1.61415	0.478807	0.131002	3.65497	0.000257	0.0134726	0.640723	++....+.........	3	3
SAE1	1.68629	0.52253	0.14298	3.65457	0.000258	0.0134814	0.124056	-++--+++++-+++++	12	16
PARL	2.00997	0.698118	0.191163	3.65195	0.00026	0.0135738	0.025388	+++++-++++-+++-+	13	16
JCHAIN	1.16	0.148417	0.0406419	3.65183	0.00026	0.0135738	0.845674	..+++-.+++-+--+.	8	12
SOS1	1.43263	0.359513	0.0984521	3.65166	0.000261	0.0135738	0.439172	+++-+-+++--+++-+	11	16
MAPKAPK5	1.59486	0.466785	0.127843	3.65125	0.000261	0.0135831	0.188029	-+++++++++-+++++	14	16
F11R	1.30797	0.268477	0.0735893	3.64831	0.000264	0.0137268	0.688475	++++-+++++.+++++	14	15
MYNN	1.53766	0.430262	0.117996	3.64643	0.000266	0.0138154	0.42335	++++++++-+-+++-+	13	16
DHX8	2.48147	0.90885	0.249292	3.64573	0.000267	0.0138406	0.0196442	+++-++++++-++-++	13	16
PRPF18	1.52107	0.419412	0.115071	3.64482	0.000268	0.0138686	0.210483	+++---++++-++-++	11	16
GZMH	1.28127	0.247855	0.0680055	3.64463	0.000268	0.0138686	0.209776	+++++++--+.--+++	11	15
RFC2	1.63906	0.494122	0.135641	3.64288	0.00027	0.0139198	0.0836652	+++--+++++-+++++	13	16
DDX52	1.94495	0.665234	0.182674	3.64165	0.000271	0.013974	0.136969	++++-+++++.-++++	13	15
TYMP	1.33236	0.28695	0.0788035	3.64134	0.000271	0.0139783	0.224909	+++++-++++.---++	11	15
LINC00525	1.29637	0.259566	0.0713201	3.63945	0.000273	0.0140685	0.914474	+++++++...+..-..	8	9
SUCO	1.40807	0.342218	0.0940372	3.63918	0.000274	0.014071	0.268216	++++--.++-.+++++	11	14
ATP5PB	1.82198	0.599921	0.164968	3.63659	0.000276	0.014175	0.913159	...+++.+++.++++.	10	10
NLRP7	1.20167	0.18371	0.0505235	3.63614	0.000277	0.0141875	0.790906	+++++++......+.+	9	9
CORO1C	1.55036	0.438485	0.120638	3.63472	0.000278	0.0142531	0.180022	++++--++++-+++++	13	16
LOC101927610	0.402913	-0.909035	0.250211	-3.63307	0.00028	0.0143322	0.627233	...---.---.----.	10	10
IL12RB2	1.3678	0.313206	0.0862289	3.63226	0.000281	0.0143644	0.0321389	+++-++++++-+++-+	13	16
ZFHX4	0.802662	-0.219822	0.0605329	-3.63145	0.000282	0.0143968	0.973108	------------++--	14	16
DYNLT1	1.37902	0.321376	0.0885376	3.62983	0.000284	0.0144747	0.781971	++++-++++-++++-+	13	16
LINC00158	1.35013	0.300202	0.0827243	3.62894	0.000285	0.0145117	0.689134	+++-+-+...+..-..	6	9
PARVG	1.33828	0.291383	0.0803053	3.62844	0.000285	0.0145269	0.414637	+++--++......+.+	7	9
ZNF620	1.49309	0.400849	0.110613	3.62388	0.00029	0.0147607	0.420671	++++..+...+....+	7	7
ZFYVE20	2.63401	0.968508	0.267258	3.62386	0.00029	0.0147607	0.717645	.+....+........+	3	3
PTP4A2	1.41633	0.348071	0.0960573	3.62358	0.000291	0.0147639	0.613056	+++---++++-+++-+	11	16
SUSD3	1.27932	0.246328	0.0679876	3.62313	0.000291	0.0147647	0.705324	+++++-+......-.+	7	9
CLK2	1.63666	0.492656	0.135976	3.62311	0.000291	0.0147647	0.477022	++++--++-+-++-++	11	16
DHFR	1.38307	0.324309	0.0895266	3.62248	0.000292	0.0147875	0.485494	+++-+++++-++++++	14	16
PITPNB	1.87654	0.62943	0.173802	3.62154	0.000293	0.0148287	0.124691	-++++++++++-++++	14	16
RPUSD3	1.42385	0.353367	0.097592	3.62086	0.000294	0.0148546	0.902383	+++++-+......+.+	8	9
STAM	1.55181	0.439423	0.121401	3.61961	0.000295	0.0148994	0.244998	++++---+++.+++++	12	15
APOBEC3A	1.19699	0.179811	0.049677	3.61959	0.000295	0.0148994	0.497355	+++...+...+....+	6	6
PSMG2	1.53196	0.426549	0.117851	3.6194	0.000295	0.0148994	0.215462	++++-+++++++++-+	14	16
RSAD2	1.18581	0.170424	0.0470945	3.61875	0.000296	0.0149233	0.363774	+++++++-++.+--++	12	15
PPM1B	1.62467	0.485303	0.134136	3.618	0.000297	0.0149412	0.329555	++++++++-+-+++++	14	16
ARHGEF39	1.41968	0.350429	0.0968813	3.6171	0.000298	0.0149803	0.554582	++++-+....-..+.+	7	9
CUL1	1.63711	0.492935	0.136318	3.61607	0.000299	0.0150249	0.151347	++++++++++--++++	14	16
RPRD2	1.61763	0.480959	0.133014	3.61586	0.000299	0.0150249	0.340361	++++-++++-.++-++	12	15
MICB	1.38378	0.324817	0.0898363	3.61565	0.0003	0.0150249	0.340676	++++++++++----++	12	16
LINC00892	1.29395	0.257702	0.0712924	3.61471	0.000301	0.0150663	0.505007	++++-+....-..+..	6	8
CYP3A7-CYP3A51P	0.318628	-1.14373	0.316494	-3.61374	0.000302	0.0150967	0.886591	...---.---.--+-.	9	10
PSME4	1.47067	0.385716	0.106763	3.61283	0.000303	0.015137	0.184187	+++--+-+++.+++++	12	15
PRMT5	1.61326	0.47826	0.132418	3.61173	0.000304	0.0151881	0.10115	+++++-++++-+++-+	13	16
SNRNP200	1.54408	0.434429	0.12034	3.61003	0.000306	0.015275	0.430506	+++-+-++++.+++++	13	15
PLEKHG7	1.22616	0.203885	0.0564874	3.60938	0.000307	0.0152998	0.967453	++++.-.......+.+	6	7
RASSF5	1.33562	0.289394	0.0802155	3.6077	0.000309	0.015383	0.419914	++++--+...-..-.+	6	10
NUP107	1.75153	0.560492	0.155367	3.60753	0.000309	0.015383	0.0374885	-+++--++++.+++++	12	15
SEMA4A	1.5734	0.453241	0.125649	3.60721	0.00031	0.0153887	0.141246	+++++-+--++--+++	11	16
LRRC8B	1.42646	0.355199	0.0984995	3.6061	0.000311	0.0154412	0.186293	++++++++++--++-+	13	16
XCL1	1.21909	0.198109	0.0549784	3.60339	0.000314	0.0155897	0.730108	+++++---+++---++	10	16
TRAPPC3L	1.35268	0.302086	0.0838595	3.60229	0.000315	0.015623	0.849016	+++++-.......+.+	7	8
FZD2	1.33806	0.291221	0.0808435	3.60228	0.000315	0.015623	0.792869	+.++--++++.-+-++	10	14
KIF18B	1.54526	0.435193	0.120814	3.60217	0.000316	0.015623	0.00783337	++++-+++++++++++	15	16
TMEM156	1.42479	0.354026	0.0983144	3.60096	0.000317	0.0156457	0.299251	++++-+---+.+++++	11	15
LCP1	1.29469	0.258273	0.0717255	3.60085	0.000317	0.0156457	0.302136	+++-++++++---+++	12	16
ATP5MC1	2.1069	0.745217	0.206978	3.60047	0.000318	0.0156457	0.583323	...+-+.+++.++-+.	8	10
CCNJ	1.5219	0.419957	0.11664	3.60046	0.000318	0.0156457	0.262557	+++++-++++++-+++	14	16
IFI44	1.23653	0.212309	0.0589709	3.60024	0.000318	0.0156457	0.18081	++++--++++-+--++	11	16
UBE2D2	1.55506	0.441516	0.122659	3.59953	0.000319	0.0156749	0.375958	++++--++++--++-+	11	16
ARHGEF26	1.35438	0.303345	0.0842861	3.59899	0.000319	0.0156941	0.889975	++-+-+++--++++++	12	16
ZBTB14	1.91616	0.650324	0.180731	3.5983	0.00032	0.0157222	0.182722	-++++-.+++.+++++	12	14
LRPPRC	1.31804	0.276147	0.0767897	3.59615	0.000323	0.0158259	0.41248	-++-++++++.+++++	13	15
LSM12	1.76586	0.568638	0.158143	3.59573	0.000323	0.0158383	0.1494	+++--++++++++-++	13	16
ASPM	1.34735	0.298138	0.08294	3.59462	0.000325	0.0158924	0.00803	-+++-+++++-+++++	13	16
EIF2A	1.54844	0.437251	0.121649	3.59436	0.000325	0.0158945	0.497926	+++-++-......+.+	7	9
TARDBP	1.56999	0.451067	0.125507	3.59396	0.000326	0.0159056	0.406059	-+++--++++++++-+	12	16
ZNF511	1.55999	0.44468	0.123759	3.59312	0.000327	0.0159439	0.480041	++++-++...+..+.+	9	10
LIN37	1.41195	0.344974	0.0960268	3.59248	0.000328	0.0159693	0.901616	++++-+-+++.+++++	13	15
IGHV4-61	1.15507	0.144164	0.0401545	3.59023	0.00033	0.0160942	0.988437	++....+.........	3	3
C16orf54	1.30116	0.263259	0.0733385	3.58965	0.000331	0.0161166	0.29145	++++-++...+..+.+	9	10
RAB8A	1.67082	0.513317	0.143008	3.58942	0.000331	0.0161172	0.0946817	+++-++++++-+-+-+	12	16
POLE3	1.5295	0.424943	0.1184	3.58905	0.000332	0.0161267	0.0875219	-++-++++++.+++++	13	15
RPIA	1.42111	0.351439	0.0979314	3.58862	0.000332	0.0161392	0.600692	++++--++++--++++	12	16
CDC45	1.5653	0.448075	0.124872	3.58826	0.000333	0.0161479	0.0284154	++++-+++++-+++++	14	16
FAM117A	1.34943	0.299686	0.0835763	3.58577	0.000336	0.0162893	0.840831	+++-+++++++-++-+	13	16
SLC9A9	1.32216	0.279264	0.0778902	3.58535	0.000337	0.0163021	0.754229	++++-+-...-..+.+	7	10
MARCKSL1	1.28624	0.251723	0.0702541	3.58303	0.00034	0.0164144	0.5413	++++--++++.+++++	13	15
SUMO2	1.81304	0.595004	0.166063	3.583	0.00034	0.0164144	0.00206144	+++-++++++++++++	15	16
SF3B3	1.39407	0.332231	0.0927268	3.5829	0.00034	0.0164144	0.56065	+++-+++++-++++++	14	16
DUX1	0.365612	-1.00618	0.280921	-3.58174	0.000341	0.0164602	0.487886	...--+.---.-+--.	8	10
REG1CP	0.331466	-1.10423	0.308366	-3.58091	0.000342	0.0164983	0.681242	...+-+.---.----.	8	10
TAF11	1.64794	0.499526	0.139564	3.57918	0.000345	0.0165941	0.0799236	+++--++++-.+++++	12	15
GNAI3	1.54417	0.434485	0.121414	3.57853	0.000346	0.0166216	0.222653	-++++-++++-+++++	13	16
TMA16	1.45862	0.377493	0.105501	3.57809	0.000346	0.0166358	0.38529	-+++-+.++-.+++++	11	14
CC2D1B	1.71515	0.539498	0.150828	3.5769	0.000348	0.0166978	0.398844	++++-++...-..-.+	7	10
ZNF180	1.50701	0.410128	0.114692	3.5759	0.000349	0.0167338	0.556333	+++++++-++.++-++	13	15
FYB	1.35861	0.30646	0.085716	3.57529	0.00035	0.0167593	0.502389	++....+........+	4	4
CCR7	1.18128	0.166599	0.0466033	3.57483	0.00035	0.016775	0.624045	++++-----+.+-+++	9	15
MTCH2	1.40021	0.336625	0.0941795	3.57429	0.000351	0.0167958	0.500624	++++-+++++-++-++	13	16
GABARAPL1	0.73759	-0.304367	0.0851726	-3.57353	0.000352	0.0168306	0.557496	----++----+----+	12	16
SPC25	1.84799	0.614098	0.171867	3.57309	0.000353	0.0168421	0.000494	++++-+++++++++++	15	16
ZNF830	1.64924	0.500313	0.140029	3.57292	0.000353	0.0168421	0.684638	+++++-+...-..-.+	7	10
RIF1	1.50939	0.411703	0.115255	3.57209	0.000354	0.0168813	0.31619	++++++++--++++++	14	16
NT5C	1.51704	0.416761	0.116703	3.57112	0.000355	0.016912	0.454748	+++++-+......+.+	8	9
SMNDC1	1.51121	0.412913	0.11563	3.57099	0.000356	0.016912	0.347715	-+++--++++.+++++	12	15
R3HCC1L	1.99847	0.692381	0.193892	3.57097	0.000356	0.016912	0.272483	+++-++.+++.-+--+	10	14
DTHD1	1.2521	0.224826	0.0629939	3.56901	0.000358	0.0170251	0.412897	++++.++......+.+	8	8
IGLV3-19	1.14883	0.138748	0.038888	3.56788	0.00036	0.0170843	0.836686	++....+.........	3	3
FAM135B	0.818978	-0.199698	0.0560009	-3.56597	0.000363	0.017195	0.74362	------.......-.-	8	8
RANBP3	1.75534	0.562663	0.157848	3.56459	0.000364	0.0172576	0.30407	++++-+++++++---+	12	16
C18orf8	1.69884	0.529948	0.148707	3.56369	0.000366	0.0173024	0.672383	+++...+...-....+	5	6
EXOSC8	1.54115	0.432531	0.121427	3.56207	0.000368	0.0173941	0.165003	+++-++-++++++--+	12	16
TIFAB	1.4653	0.382058	0.107263	3.56188	0.000368	0.0173941	0.137522	+++++++......+.+	9	9
SKP2	1.41507	0.347176	0.0974872	3.56125	0.000369	0.0174078	0.0585558	-++--+++++.+++++	12	15
ATP5F1C	1.73522	0.551135	0.154786	3.56062	0.00037	0.0174301	0.532268	...+--.+++.++++.	8	10
LSM7	1.54818	0.437081	0.122759	3.56048	0.00037	0.0174301	0.102212	+++--++++++++-++	13	16
PRORY	0.33277	-1.1003	0.3091	-3.5597	0.000371	0.0174613	0.834953	..+---.--------.	11	12
ITGB3BP	1.51621	0.416217	0.116944	3.55911	0.000372	0.0174784	0.184656	+++--++++++++--+	12	16
GIMAP7	1.32289	0.279822	0.078626	3.5589	0.000372	0.0174784	0.245796	+++++-+......+.+	8	9
CLPTM1L	1.54988	0.438175	0.123168	3.55755	0.000374	0.0175541	0.369825	+++--++......-.+	6	9
ABCF3	1.5609	0.445264	0.125197	3.55652	0.000376	0.0175944	0.874331	+++-+++++++++--+	13	16
EPS15	1.63975	0.494545	0.139063	3.55626	0.000376	0.0175967	0.205525	++++--++++-+++++	13	16
CNOT2	1.43623	0.362024	0.101805	3.55606	0.000376	0.0175967	0.451907	-+++--++++-+++-+	11	16
IGHV3-30	1.15323	0.142568	0.0400963	3.55563	0.000377	0.0176113	0.718554	++....+...-.....	3	4
ELAVL1	1.60942	0.475873	0.133849	3.5553	0.000378	0.0176189	0.131744	-++-++++++-+++++	13	16
CCT4	1.79565	0.585366	0.164711	3.55391	0.00038	0.0176985	0.0221868	++++++++++-+++++	15	16
IGHV3-21	1.15366	0.142937	0.040226	3.55335	0.00038	0.0177215	0.926182	+-....+.........	2	3
SP140L	1.32217	0.279274	0.0786122	3.55255	0.000382	0.0177613	0.553916	++++--+-+--+--++	9	16
VPS72	1.52291	0.42062	0.118495	3.5497	0.000386	0.0179402	0.0902366	+++--++++--+++++	12	16
OLR1	1.18783	0.172124	0.0484981	3.54909	0.000387	0.0179672	0.696878	++++++-+--+--+++	11	16
TRMT11	1.48521	0.395557	0.111507	3.54738	0.000389	0.0180698	0.0877586	+++-++++++-+++++	14	16
IGKV2-24	1.16892	0.156076	0.0440111	3.5463	0.000391	0.0181286	0.883282	+-....+.........	2	3
SCNN1A	0.869041	-0.140365	0.0395828	-3.5461	0.000391	0.0181286	0.423519	----+-----+-----	14	16
FKSG49	0.516889	-0.659927	0.186252	-3.54319	0.000395	0.0183125	0.57286	...---.---.--+-.	9	10
MAN2B1	1.4343	0.36068	0.101807	3.54277	0.000396	0.0183151	0.71821	++++-+++++++-+-+	13	16
TRAC	1.23971	0.214879	0.0606581	3.54247	0.000396	0.0183212	0.978818	++.+++++++.+-++.	12	13
NUP160	1.80054	0.588089	0.16624	3.53758	0.000404	0.0186341	0.015263	+++--+++++-+++++	13	16
FGL2	1.27568	0.243482	0.0688327	3.53729	0.000404	0.0186394	0.1476	+++++-++++-+-+++	13	16
SMS	1.29666	0.259791	0.0734824	3.53541	0.000407	0.0187578	0.562464	+++-++++---+++++	12	16
SAMD9	1.24628	0.220162	0.0622771	3.5352	0.000407	0.0187579	0.651138	++++-++--+-+---+	9	16
ADRM1	1.40654	0.341129	0.0965232	3.53417	0.000409	0.0187988	0.59434	++++-+++---+++-+	11	16
JAML	1.46901	0.38459	0.108824	3.53405	0.000409	0.0187988	0.971757	..++++.......+..	5	5
BLOC1S1	1.64007	0.49474	0.139995	3.53399	0.000409	0.0187988	0.212562	++++++++++++---+	13	16
TPRA1	1.5455	0.435348	0.123196	3.53378	0.00041	0.0187988	0.679387	++++++++++.+++++	15	15
TMEM18	1.63923	0.494224	0.139872	3.53342	0.00041	0.0188099	0.341421	+++++++...-..+.+	9	10
CISD2	1.5663	0.448719	0.127026	3.5325	0.000412	0.0188598	0.592284	++++-++......+.+	8	9
DNAAF8	0.302165	-1.19678	0.338834	-3.53206	0.000412	0.0188764	0.898399	...++-.---.----.	8	10
HNRNPK	1.78831	0.581271	0.164664	3.53004	0.000416	0.018981	0.139809	-++-+-++++-+++++	12	16
DCUN1D1	1.40202	0.337914	0.095727	3.52998	0.000416	0.018981	0.458537	++++-+++++-+++-+	13	16
TDG	1.40047	0.336811	0.0954145	3.52997	0.000416	0.018981	0.430025	-++++-++++++++++	14	16
PSMC3IP	1.65003	0.500794	0.141924	3.5286	0.000418	0.0190645	0.194153	+++++-++++-+++++	14	16
MANEA	1.65533	0.504002	0.142856	3.52805	0.000419	0.0190806	0.218253	++++-+++++-+-+++	13	16
RNF38	1.62719	0.486858	0.138001	3.52793	0.000419	0.0190806	0.161234	+-+-+-+++++++-++	12	16
YWHAH	1.5933	0.465806	0.132042	3.52771	0.000419	0.0190806	0.0683325	+++-++++++.+-+++	13	15
B3GALNT1	1.45876	0.377589	0.10704	3.52754	0.000419	0.0190806	0.164228	++++-+-+++-+-+++	12	16
VPS37A	1.74682	0.557794	0.158177	3.5264	0.000421	0.0191333	0.288015	+++++++...-..+.+	9	10
MCCC1	1.30123	0.263306	0.0746673	3.5264	0.000421	0.0191333	0.677292	++++-+-++++++-++	13	16
DNAJC13	1.73952	0.553608	0.157085	3.52426	0.000425	0.019258	0.190951	++++--++++-+++++	13	16
CEP76	1.60285	0.471785	0.133881	3.5239	0.000425239	0.0192688	0.114323	+++++-++++.+++++	14	15
CTSS	1.32909	0.284497	0.0807471	3.52331	0.000426	0.019273	0.0590481	+++++-++++-+-+++	13	16
MFSD1	1.51482	0.415299	0.117875	3.52322	0.000426	0.019273	0.18755	++++--++++.+-+++	12	15
C12orf45	1.51564	0.415837	0.118069	3.52199	0.000428	0.0193328	0.893942	+++...+........+	5	5
IFI6	1.15956	0.148041	0.0420431	3.52118	0.00043	0.0193766	0.639652	+++-++++++-+--++	12	16
DUSP22	1.50091	0.406071	0.115351	3.5203	0.000431	0.0194257	0.335327	++++-++++--+++++	13	16
GPR65	1.34691	0.297813	0.0846129	3.51971	0.000432	0.019452	0.282836	++++++++++.--+++	13	15
NUDT5	1.35227	0.301783	0.0857546	3.51914	0.000433	0.019452	0.456347	++++-++...-..+.+	8	10
RNMTL1	1.85134	0.615908	0.175018	3.51912	0.000433	0.019452	0.365564	++....+........+	4	4
SFMBT2	1.52502	0.42201	0.119942	3.51845	0.000434084	0.0194862	0.135889	+++++-+...-..+.+	8	10
MGAT4A	1.33508	0.288988	0.0821694	3.51697	0.000436	0.0195641	0.53212	++++-++-++.---++	10	15
HSPA13	1.35536	0.304069	0.0864691	3.5165	0.000437	0.0195747	0.219716	+++-+-++++-+++++	13	16
PRINS	0.380106	-0.967305	0.275097	-3.51623	0.000438	0.0195747	0.650081	...---.---.--+-.	9	10
TRIM26	1.48556	0.395793	0.112575	3.5158	0.000438	0.0195802	0.508651	++-++++-+++++-++	13	16
LINC01484	1.34334	0.295158	0.0839584	3.51553	0.000439	0.0195802	0.301981	+-+.............	2	3
ATP11B	1.63553	0.49197	0.13995	3.51532	0.000439	0.0195802	0.0510188	++++-+-+++.+-+-+	11	15
GIMAP1	1.30417	0.265568	0.0755647	3.51444	0.000441	0.0196231	0.525609	+.+++++...+..-.+	8	9
FAM111B	1.46359	0.380893	0.108383	3.51433	0.000441	0.0196231	0.106049	+++++++...+..+.+	10	10
MED6	1.53041	0.425537	0.121103	3.51384	0.000442	0.0196348	0.290554	++-++-++++-+++++	13	16
CSTF1	1.42714	0.355671	0.101225	3.51368	0.000442	0.0196348	0.852716	++++-+++++-++-++	13	16
SLC15A3	1.42244	0.352373	0.100289	3.51356	0.000442	0.0196348	0.198805	+++-+++-++-+-+-+	11	16
NKIRAS2	1.68888	0.524065	0.14922	3.51203	0.000445	0.0197177	0.389882	+-++-++--+--++++	10	16
PCM1	1.53823	0.43063	0.122648	3.5111	0.000446	0.0197719	0.138807	++++++++++-+++-+	14	16
CLDN8	0.906837	-0.0977929	0.0278633	-3.50974	0.000449	0.0198579	0.583017	----+---+--+++--	11	16
IDNK	1.4626	0.380217	0.108372	3.50845	0.000451	0.0199392	0.505355	+++---....+..+.+	6	9
TTC9C	1.76147	0.566147	0.161441	3.50684	0.000453	0.0200445	0.917603	+-+++++...-..+.+	8	10
CHEK1	1.36379	0.310264	0.0884814	3.50654	0.000454	0.0200517	0.263724	+++--+++++++++++	14	16
H2BC13	0.198059	-1.61919	0.461891	-3.50558	0.000456	0.0201064	0.68919	...-.+.---.----.	8	9
POLR3GL	1.46937	0.384836	0.109783	3.50541	0.000456	0.0201064	0.706794	++++-++......+.+	8	9
LIG1	1.6027	0.471691	0.1347	3.5018	0.000462	0.0203498	0.152417	+++-++++++.++--+	12	15
BBX	1.52661	0.423048	0.120844	3.50078	0.000464	0.0204106	0.150669	++-+---+++++++++	12	16
CDK5RAP2	1.51734	0.41696	0.119117	3.50043	0.000465	0.0204106	0.429483	-+++-++++++++-++	13	16
GOSR1	1.51711	0.416805	0.119084	3.5001	0.000465	0.0204106	0.635706	++++++++++.-++++	14	15
TRA2B	1.82876	0.603636	0.172464	3.50006	0.000465	0.0204106	0.00400799	+++-++++++-+++++	14	16
EIPR1	1.75286	0.561247	0.160436	3.49825	0.000468	0.0205121	0.631304	..++++.-++.+++-.	9	11
LSM8	1.74673	0.557747	0.159445	3.49806	0.000468654	0.0205121	0.107448	++++-+.+++.++-+.	11	13
CCL13	1.17121	0.158036	0.0452047	3.49602	0.000472	0.0206305	0.347658	++++--+-++-++-++	11	16
SQRDL	1.53568	0.428976	0.122716	3.49567	0.000473	0.0206305	0.976581	++....+...+....+	5	5
ARPC5L	1.47123	0.386102	0.110452	3.49566	0.000472883	0.0206305	0.312883	+-++--++++.+++++	12	15
KIF4A	1.48433	0.394964	0.112998	3.49532	0.000474	0.0206305	0.00358984	+++--+++-+.+++++	12	15
LAGE3	1.29182	0.256054	0.0732564	3.49532	0.000474	0.0206305	0.381264	++++-++++-+++--+	12	16
KIFC1	1.62085	0.482953	0.138234	3.49374	0.000476	0.020737	0.0852697	+++-+++++-++++++	14	16
DRAP1	1.39802	0.335058	0.0959171	3.4932	0.000477	0.0207615	0.593691	+++-+++++++-+--+	12	16
ISCU	1.40131	0.33741	0.0965953	3.49302	0.000478	0.0207615	0.43238	++++---+++.-++-+	10	15
BUB1B	1.41309	0.345781	0.0990247	3.49187	0.00048	0.0208134	0.00701392	++++-+++++.+++++	14	15
TNFRSF9	1.45894	0.377707	0.108168	3.49186	0.00048	0.0208134	0.0712936	+++-+-+-++-+-+++	11	16
OBI1	1.96856	0.677305	0.193974	3.49172	0.00048	0.0208134	0.832054	...+++.+++.++++.	10	10
CACYBP	1.36615	0.311994	0.0893605	3.49141	0.00048	0.0208134	0.193321	++++-++++---+-++	11	16
MOB1A	1.43485	0.361057	0.103415	3.49135	0.000481	0.0208134	0.40517	++++--++++--++++	12	16
MED24	1.78018	0.576715	0.165223	3.49052	0.000482	0.0208595	0.0665368	+++++++-++.++-++	13	15
SGPL1	1.40675	0.341285	0.0977838	3.4902	0.000483	0.0208595	0.735106	++++--+-++---+++	10	16
PCYT2	1.38783	0.327742	0.0939172	3.48969	0.000484	0.0208641	0.741296	+++-++---++++-++	11	16
RBM12	1.45148	0.372583	0.106767	3.48968	0.000484	0.0208641	0.530394	-++++-++++.+++++	13	15
MRPL22	1.61581	0.479835	0.137508	3.4895	0.000484	0.0208641	0.218491	++++-+++++.++-++	13	15
OXLD1	1.42259	0.352479	0.10102	3.48918	0.000484	0.0208736	0.914188	++++++.+-+.++-++	12	14
CARMIL2	1.60297	0.47186	0.135263	3.48846	0.000486	0.0209142	0.649049	..+-++....+..+..	5	6
KBTBD8	1.35724	0.305455	0.0876224	3.48603	0.00049	0.0210568	0.482214	+++++++...+..+.+	10	10
RBM42	1.4613	0.379326	0.108817	3.48591	0.00049	0.0210568	0.328229	+++--+++++++--++	12	16
UBE2E1	1.64802	0.499577	0.143316	3.48585	0.000491	0.0210568	0.0678886	++++--++++-++-++	12	16
GIMAP6	1.31559	0.274287	0.0787029	3.48509	0.000492	0.021086	0.160241	++++++++++---+++	13	16
SERTAD2	1.40189	0.337821	0.0969335	3.48508	0.000492	0.021086	0.61316	++++--++++-+++++	13	16
UBAC1	1.86725	0.624468	0.179266	3.48348	0.000495	0.0211815	0.0679404	-+++-+++++++-+++	13	16
RAD51AP1	1.29396	0.257709	0.07399	3.48303	0.000496	0.0212015	0.0763653	++++-+++++-+++++	14	16
DHX9-AS1	0.513601	-0.666309	0.191395	-3.48133	0.000499	0.021305	0.646894	...---.---.--++.	8	10
TPX2	1.39751	0.334689	0.0961704	3.48017	0.000501	0.0213817	0.0180448	+++--+++++.+++++	13	15
UAP1	1.3037	0.26521	0.0762436	3.47845	0.000504	0.0215029	0.400954	+++--+++++.+++++	13	15
POP5	1.56693	0.449119	0.129124	3.47819	0.000505	0.0215085	0.23217	++++-+++++.+++++	14	15
MRPL24	1.34804	0.298651	0.0858796	3.47756	0.000506	0.0215428	0.547561	++++--+++-.++-++	11	15
TXLNB	1.24763	0.221247	0.0636531	3.47582	0.000509	0.0216628	0.660685	+.++--+...+..+.+	7	9
ATRX	1.34268	0.29467	0.0847807	3.47568	0.00051	0.0216628	0.459117	-++++--+++++++++	13	16
PLK1	1.55984	0.444582	0.127959	3.47442	0.000512	0.0217149	0.023857	+++---+++-++++++	12	16
NIT2	1.35299	0.30232	0.0870418	3.47327	0.000514	0.0217619	0.520645	++---+++++++++++	13	16
IGLV3-1	1.14166	0.132487	0.0381766	3.47037	0.00052	0.0219818	0.510288	+-....+.........	2	3
HOMER3	1.27819	0.245445	0.0707348	3.46994	0.000521	0.0219946	0.532305	++++++++-+++-+++	14	16
RALGDS	1.46062	0.37886	0.109191	3.46971	0.000521	0.0219946	0.423198	+++++-++-+-+-+++	12	16
RALBP1	1.50303	0.407484	0.117443	3.46963	0.000521	0.0219946	0.196703	-++++++++++++-++	14	16
HDAC3	1.67234	0.514224	0.148216	3.46942	0.000522	0.0219952	0.762796	+++++++++-.++-++	13	15
CYB561A3	1.6299	0.48852	0.140897	3.46721	0.000526	0.0221242	0.760647	++++++.......+.+	8	8
ATG5	1.42121	0.351511	0.101382	3.46719	0.000526	0.0221242	0.208528	+++-+-++++-+++++	13	16
CTDNEP1	1.54264	0.433493	0.125031	3.46707	0.000526	0.0221242	0.765851	+++-++++-+.+---+	10	15
KHDRBS1	1.84947	0.614898	0.177365	3.46686	0.000527	0.0221257	0.064549	-++---++++++++++	12	16
HMMR	1.21432	0.194187	0.0560281	3.46589	0.000528	0.0221603	0.498426	++++-++++++--+++	13	16
CLN6	1.56024	0.444839	0.12835	3.46583	0.000529	0.0221603	0.227628	+++++++-++-+-+-+	12	16
CRTAM	1.32178	0.278977	0.0805011	3.46551	0.000529	0.0221603	0.251911	+++++-+-++--++++	12	16
SIRPD	1.39695	0.334291	0.0964636	3.46546	0.000529	0.0221603	0.364826	+++++-....+..-.+	7	9
UMPS	1.60407	0.472543	0.136397	3.46448	0.000531	0.0222253	0.123923	+++-++++++-++-++	13	16
UCK2	1.35138	0.301123	0.0869813	3.46193	0.000536	0.0224045	0.210673	+++--+++++.++-++	12	15
CDKAL1	1.38475	0.325518	0.0940415	3.46143	0.000537	0.022419	0.177908	+++-++++++--++++	13	16
HIST1H2AM	1.21493	0.194689	0.0562463	3.46136	0.000537	0.022419	0.338952	+++...+...+....+	6	6
CSRP2	1.23356	0.209905	0.0606464	3.46114	0.000538	0.0224216	0.307581	+++--+++++.++-++	12	15
CENPI	1.45844	0.377364	0.109039	3.46083	0.000539	0.022431	0.123733	++++-+++-+-+++++	13	16
DENR	1.37562	0.318904	0.0921563	3.46047	0.000539	0.022445	0.399067	-+++-+++++-+++++	13	16
PPP1R2C	0.205981	-1.57997	0.456647	-3.45993	0.00054	0.0224736	0.929063	...---.---.----.	10	10
FAM96A	1.58051	0.457751	0.132309	3.45972	0.000541	0.0224755	0.293005	+++...+...-....+	5	6
FOXM1	1.2997	0.262137	0.0757843	3.45899	0.000542	0.0225201	0.0665668	+++--+++++++++++	14	16
UBALD2	1.53568	0.428973	0.124058	3.45784	0.000545	0.0226003	0.239534	+++--+....+..+.+	7	9
CD19	1.15472	0.143854	0.041611	3.45712	0.000546	0.0226281	0.684996	++++-+---+.+-+++	10	15
AC067945.3	1.42884	0.35686	0.103242	3.45653	0.000547	0.0226616	0.37029	+++.............	3	3
BRI3BP	1.69813	0.529528	0.15322	3.45599	0.000548	0.0226905	0.101056	++++-++...+..+.+	9	10
PCK2	1.33702	0.290445	0.0840477	3.45571	0.000549	0.0226906	0.857938	++++--++++++-+-+	12	16
LINC00528	1.38932	0.328814	0.0951538	3.4556	0.000549	0.0226906	0.7542	+.++--....+..+..	5	7
EGFL6	1.30577	0.26679	0.0772357	3.45423	0.000552	0.0227774	0.0657676	+++++++-+++--+++	13	16
CDCA8	1.44825	0.370359	0.10722	3.45419	0.000552	0.0227774	0.0325918	+++--+++++.+++++	13	15
R3HCC1	1.64201	0.495918	0.143611	3.4532	0.000554	0.0228448	0.24456	++++-++-+++-++-+	12	16
TRIM37	1.60226	0.471415	0.136596	3.45116	0.000558	0.0230014	0.0625611	-+++-+++++-+++++	13	16
NFATC2	1.33761	0.290884	0.0843085	3.45023	0.00056	0.0230523	0.705082	++++--+...-..-.+	6	10
EIF2AK3	1.40053	0.336848	0.0976318	3.45018	0.00056	0.0230523	0.585311	+++++-++++-+++++	14	16
CDC37L1	1.47689	0.389942	0.113047	3.44938	0.000562	0.0231046	0.242356	++++++++++.++--+	13	15
MKI67	1.4599	0.378371	0.109712	3.44878	0.000563	0.0231395	0.00140928	+++--+++++-+++++	13	16
DKC1	1.33555	0.289341	0.0839252	3.44761	0.000566	0.0232069	0.366477	+++-+-++++-+++++	13	16
SEC11C	1.39898	0.33574	0.0974194	3.44634	0.000568	0.0232997	0.379601	+++-+++......+.+	8	9
SIGMAR1	1.29995	0.262326	0.0761724	3.44385	0.000573	0.0234821	0.871553	++++-++++-++--++	12	16
FCRLA	1.17456	0.160897	0.0467312	3.44303	0.000575	0.0235365	0.849517	++++-++...-..+.+	8	10
BUD13	1.61205	0.477506	0.138707	3.44256	0.000576	0.0235609	0.96901	+++-+-+...+..-.+	7	10
EDRF1	1.65683	0.504907	0.146684	3.44214	0.000577	0.0235644	0.0892865	-+++-+.+++-+++++	12	15
PSRC1	1.34645	0.297471	0.0864456	3.44113	0.000579	0.0236356	0.272309	++++-+++++.+++++	14	15
KLK4	0.847012	-0.16604	0.0482579	-3.44068	0.00058	0.023643	0.437704	-------...+..-.-	9	10
SLC25A24	1.34303	0.29493	0.0857191	3.44066	0.00058	0.023643	0.560477	+++++-+++--+++++	13	16
HIST1H2AG	1.3513	0.301068	0.0875128	3.44028	0.000581	0.0236601	0.184008	+++...+...+....+	6	6
MTMR1	1.67296	0.514595	0.14964	3.43889	0.000584	0.023765	0.0164985	+++-+++++++++-++	14	16
PPP1R8	1.81177	0.594306	0.172938	3.43653	0.000589	0.0239389	0.173244	-+++--++++++-+++	12	16
MRPS2	1.54053	0.432127	0.125785	3.43544	0.000592	0.0240022	0.0547893	-+++++++++.++--+	12	15
TXNL4A	1.41922	0.350105	0.101973	3.43332	0.000596	0.0241736	0.217336	++++++++++.+++-+	14	15
THOP1	1.41257	0.345408	0.100641	3.43206	0.000599	0.0242688	0.412276	+++-++++-+-+--++	11	16
PTRH2	1.67001	0.51283	0.149466	3.43108	0.000601	0.0243374	0.102283	++++-++++++-++++	14	16
NXT1	1.48197	0.393372	0.114661	3.43074	0.000602	0.0243374	0.403186	-++--++++-+++-++	11	16
CRLF3	1.48205	0.393425	0.114677	3.43073	0.000602	0.0243374	0.326412	++++--++++---+++	11	16
NCBP1	1.61894	0.481775	0.140505	3.42888	0.000606	0.0244805	0.0412743	-++--+++++++++++	13	16
ZBED6CL	1.81727	0.597337	0.174222	3.42859	0.000607	0.0244805	0.0703931	+++.......+....+	5	5
IMPA2	1.20301	0.184831	0.053909	3.42857	0.000607	0.0244805	0.833042	+++-+-++++.+-+-+	11	15
GDI2	1.49163	0.399871	0.116663	3.42757	0.000609	0.0245531	0.082736	+++-++++++.+++++	14	15
FNDC9	1.33906	0.291965	0.0852217	3.42594	0.000613	0.0246838	0.684894	+.++---...+..+.+	6	9
ZNF165	1.38963	0.329039	0.0960776	3.42472	0.000615	0.0247775	0.117819	++++-+++++++++++	15	16
HNRNPD	1.38124	0.322982	0.094316	3.42446	0.000616	0.0247841	0.311665	++++++++++-+++-+	14	16
ERAL1	1.45866	0.377521	0.110255	3.42406	0.000617	0.0247919	0.529084	+++--+++--+-++++	11	16
RPP40	1.30178	0.263732	0.0770245	3.424	0.000617	0.0247919	0.652862	++++-+++++.+++++	14	15
SLC2A6	1.32213	0.279242	0.0815979	3.42217	0.000621	0.0249336	0.314812	+++++-+-+----+++	10	16
RPL36AL	1.36067	0.307978	0.0899975	3.42207	0.000621	0.0249336	0.880492	++++-+-+++++--++	12	16
USP21	1.56075	0.445168	0.130108	3.42152	0.000623	0.0249664	0.169465	+++---+++++++-++	12	16
HEATR6	1.47285	0.387201	0.113186	3.42093	0.000624	0.0250036	0.588727	-++++-+++-++++++	13	16
COX8A	1.53202	0.426585	0.124793	3.41833	0.00063	0.0252262	0.219251	++++--++++.+++-+	12	15
SLC25A53	1.60592	0.473698	0.138628	3.41705	0.000633	0.0253273	0.415403	++++-+.......+.+	7	8
RIOX2	1.59493	0.466828	0.13663	3.41674	0.000634	0.0253389	0.365556	..++-+.+++.++++.	10	11
NELL2	1.18352	0.168495	0.0493327	3.41549	0.000637	0.02541	0.800751	+.++++-+---+++++	11	15
VRK1	1.38941	0.328879	0.0962926	3.41541	0.000637	0.02541	0.270912	-++++-+++++++-++	13	16
BORA	1.66923	0.512362	0.150215	3.41085	0.000648	0.0257677	0.0660195	+++--+-+++.+++++	12	15
HIF1AN	1.72853	0.547271	0.160494	3.40991	0.00065	0.025839	0.346653	++++++++++.+---+	12	15
IGKV1-6	1.1525	0.141935	0.0416363	3.40891	0.000652	0.0259159	0.883258	++....+.........	3	3
CLDND1	1.62547	0.4858	0.142595	3.40685	0.000657	0.0260949	0.0463736	+++-+--+++.+++++	12	15
CEP135	1.59243	0.465261	0.1366	3.40601	0.000659	0.026157	0.254153	+++++++---+-++++	12	16
CGGBP1	1.45289	0.373557	0.109688	3.40564	0.00066	0.0261742	0.670618	+++++-+--++-++-+	11	16
PPP2CB	1.51455	0.415117	0.121913	3.40501	0.000662	0.0262168	0.14161	-+++-+++++-+++-+	12	16
WRN	2.03093	0.708496	0.208162	3.40358	0.000665	0.0263079	0.000994	-+++-+++++-+++++	13	16
CASP7	1.41762	0.348982	0.102536	3.4035	0.000665	0.0263079	0.563372	++++++++++.+--++	13	15
PI4KA	1.73977	0.553754	0.162762	3.40223	0.000668	0.0263978	0.102215	-+++++++++.+-+++	13	15
ARHGAP5-AS1	0.659091	-0.416894	0.122537	-3.4022	0.000668	0.0263978	0.508672	-+.-+--...-..-..	6	8
UTP3	1.46011	0.378512	0.11128	3.40144	0.00067	0.0264524	0.491574	-++++-++++-++-++	12	16
HLA-DOB	1.23284	0.209323	0.0615444	3.40117	0.000671	0.0264614	0.546065	++.---+-+--+-+-+	7	15
HPRT1	1.37188	0.316181	0.0929908	3.40013	0.000674	0.0265256	0.243978	-++++-++++++++++	14	16
STAP1	1.21318	0.193244	0.0568628	3.39843	0.000678	0.0266514	0.384597	++++-++--+---+-+	9	16
SH2D2A	1.53071	0.425729	0.125278	3.39828	0.000678	0.0266514	0.16055	++++-++------+++	9	16
C5orf58	1.28978	0.254475	0.0748883	3.39807	0.000679	0.0266536	0.460369	+-++-+-...+..+.+	7	10
PLGRKT	1.43804	0.363281	0.106921	3.39764	0.00068	0.0266772	0.136773	++++-+.+++-++--+	11	15
SEMA4C	1.56893	0.450392	0.132569	3.39742	0.00068	0.0266808	0.0773129	-+++-+++++++++++	14	16
GULP1	0.801503	-0.221267	0.0651371	-3.39694	0.000681	0.026691	0.482103	---------++---++	12	16
NDUFS2	1.5675	0.44948	0.132374	3.39553	0.000685	0.0268109	0.137427	+++-+++++--++-++	12	16
UGT2B17	1.18633	0.170866	0.0503269	3.39512	0.000686	0.0268325	0.835186	++-...-...+....+	4	6
BLM	1.56818	0.449915	0.132559	3.39408	0.000689	0.0269164	0.024327	++++-++---.+++++	11	15
TRNT1	1.38515	0.325805	0.0960101	3.39345	0.00069	0.0269427	0.739532	+++++++...-..-.+	8	10
HIST1H2BM	1.21344	0.193463	0.0570263	3.39252	0.000693	0.0270158	0.438102	+++...+........+	5	5
CPSF4L	1.24137	0.216213	0.0637417	3.39202	0.000694	0.0270425	0.574475	+++...+........+	5	5
HEATR9	1.35374	0.302874	0.0893124	3.39117	0.000696	0.0270849	0.794525	++-+--.......+..	4	7
LGALS3BP	1.26821	0.237605	0.0700678	3.39108	0.000696	0.0270849	0.152739	+++-++++++.+-+-+	12	15
TRIM69	1.77735	0.575123	0.169631	3.39044	0.000698	0.0271167	0.365732	+-+++-+...+..-.+	7	10
ATF7IP	1.67414	0.515301	0.151995	3.39024	0.000698	0.0271167	0.130361	-++--+-+++++++++	12	16
WDR53	1.5462	0.435797	0.128597	3.38886	0.000702	0.0272165	0.621508	+++-+-+...-..+.+	7	10
TPRKB	1.37358	0.317417	0.093669	3.38871	0.000702	0.0272165	0.32927	-+--++++++++++++	13	16
MRPL33	1.37463	0.318182	0.0938966	3.38865	0.000702	0.0272165	0.543498	+++++++++-++++++	15	16
PARP15	1.38781	0.327726	0.0967339	3.38791	0.000704	0.0272711	0.228317	++++-+-...+..+.+	8	10
NOLC1	1.37627	0.31938	0.0942833	3.38745	0.000705	0.0272985	0.300709	++++-+++++-++-++	13	16
GPS2	1.53328	0.427407	0.126186	3.38712	0.000706	0.0273129	0.884079	+++--+++++.++-++	12	15
KLRC1	1.51286	0.414	0.122241	3.38674	0.000707	0.0273284	0.0409489	+++...+...+....+	6	6
MEF2B	1.37184	0.316155	0.0933546	3.3866	0.000708	0.0273284	0.335748	+.+...+........+	4	4
OAS2	1.24768	0.221286	0.0653508	3.38612	0.000709	0.0273579	0.24274	++++-++-++----++	10	16
ING2	1.37923	0.321527	0.0949712	3.38552	0.00071	0.0274001	0.49101	++++--++++-++--+	11	16
KIF22	1.51654	0.416432	0.123019	3.38511	0.000711	0.0274222	0.231167	+++--++++-.++-++	11	15
CDCA3	1.30974	0.269827	0.0797317	3.38419	0.000714	0.0274963	0.213107	++++-+++--++++++	13	16
SELK	1.67341	0.514861	0.152163	3.38361	0.000715	0.0275178	0.946149	++........+....+	4	4
PUM3	1.37711	0.319987	0.0945699	3.38361	0.000715	0.0275178	0.441004	..++++.+++.++-+.	10	11
IFI27	1.20809	0.189045	0.0558855	3.38271	0.000718	0.0275891	0.202838	+++-++-++++++-++	13	16
CTPS1	1.34715	0.297991	0.0881176	3.38174	0.00072	0.0276501	0.164545	+++--+.+++.+++++	12	14
SVIP	1.33313	0.287528	0.0850583	3.38037	0.000724	0.0277589	0.39828	++++++-...+..+.+	9	10
ATXN7L3	1.58467	0.460379	0.136199	3.3802	0.000724	0.0277589	0.424999	+++++++......-.+	8	9
EGR2	1.21186	0.192156	0.0568491	3.38011	0.000725	0.0277589	0.762983	+++++-+-++.+++++	13	15
WNT10A	1.25765	0.229248	0.0678436	3.37907	0.000727	0.0278459	0.404638	+++-+--...+..-.+	6	10
SF3B2	1.6311	0.489255	0.144827	3.37819	0.00073	0.0279165	0.265487	-+++++++++-+++++	14	16
SERPINB9	1.30152	0.26353	0.0780376	3.37696	0.000733	0.0280238	0.313046	++++-++-++----++	10	16
NUB1	1.49771	0.403935	0.119714	3.37416	0.00074	0.0282919	0.269555	+++++-+......+.+	8	9
YES1	1.43016	0.357785	0.106073	3.37301	0.000744	0.0283823	0.0299305	-++-+-++++-+++++	12	16
GEMIN2	1.64425	0.497286	0.147436	3.37289	0.000744	0.0283823	0.108266	-++++-++++-+++++	13	16
ACP5	1.26101	0.23191	0.0687607	3.37271	0.000744	0.0283823	0.267133	+++++++-+-.--+++	11	15
TCEANC	1.64655	0.498683	0.147957	3.37045	0.00075	0.0285747	0.651115	+++++++...-..+.+	9	10
LINC00327	0.767328	-0.264841	0.0785844	-3.37014	0.000751	0.0285747	0.628203	---+---...-..-..	8	9
PRELP	0.867648	-0.141969	0.0421353	-3.36936	0.000753	0.0286377	0.580465	-------++++-++-+	9	16
PPP3CC	1.42443	0.353772	0.105022	3.36857	0.000756	0.0287009	0.342411	++++--+-++.+-+-+	10	15
KIR2DS1	0.357142	-1.02962	0.305677	-3.36833	0.000756	0.0287062	0.393964	...---.-----++-.	9	11
APIP	1.31666	0.275096	0.0816951	3.36736	0.000759	0.0287894	0.587788	++++-+-+++.+++++	13	15
UROS	1.5674	0.449417	0.133477	3.36699	0.00076	0.0287935	0.192707	++++++++++-+++-+	14	16
YME1L1	1.2968	0.259901	0.0771966	3.36674	0.000761	0.0287935	0.709355	+++-+--+++-+++++	12	16
OR12D3	0.386182	-0.951447	0.282614	-3.36659	0.000761	0.0287935	0.831654	--.+-+.---.----.	10	12
RELT	1.6934	0.526738	0.156492	3.36591	0.000763	0.0288465	0.171466	++++-++...+..+.+	9	10
BOLA1	1.31849	0.276489	0.0821556	3.36543	0.000764	0.0288645	0.729891	+++-++++++.+++++	14	15
ASCL2	1.21597	0.195545	0.058105	3.36537	0.000764	0.0288645	0.638165	+.+++-++++-+++-+	12	15
PGAP4	0.407703	-0.897217	0.266708	-3.36404	0.000768	0.0289491	0.719393	...-++.---.----.	8	10
EDEM1	1.58132	0.45826	0.13623	3.36387	0.000769	0.0289491	0.21439	++++--+--+++-+++	11	16
GPR84	1.3574	0.30557	0.0908409	3.36379	0.000769	0.0289491	0.305533	+++-+++...-..-.+	7	10
FBXO45	1.37779	0.320477	0.0952787	3.36358	0.000769	0.0289491	0.740581	+-+++-+......+.+	7	9
COPRS	1.4105	0.343942	0.102258	3.36349	0.00077	0.0289491	0.711912	++++-+....+..-.+	7	9
COA3	1.55383	0.440721	0.131071	3.36247	0.000772	0.0290308	0.274579	+++--+.+++-++-++	11	15
GPR171	1.32211	0.279227	0.0830783	3.36101	0.000777	0.0291527	0.120562	++++-++-+++--+++	12	16
CALML4	1.44765	0.369939	0.110102	3.35995	0.00078	0.0292456	0.255853	+++-++-+++-+-+++	12	16
GPS1	1.59971	0.469822	0.139848	3.35952	0.000781	0.0292617	0.104447	+++-+-++++.+++-+	12	15
ERI1	1.63704	0.492889	0.14672	3.35938	0.000781	0.0292617	0.133351	++++-++...-..+.+	8	10
SUGP1	1.4802	0.39218	0.116746	3.35926	0.000782	0.0292617	0.706249	++++++++++-++--+	13	16
SMLR1	1.35903	0.306773	0.0913329	3.35884	0.000783	0.0292774	0.801211	+.+-.-.......+.+	4	6
CAND2	1.53344	0.427516	0.127291	3.35858	0.000783	0.0292774	0.00994221	++++-++-++.++-++	12	15
C3	1.15524	0.144308	0.0429696	3.35838	0.000784	0.0292797	0.564259	+++--++++++---++	11	16
ARRDC5	1.29549	0.258891	0.0771021	3.35776	0.000786	0.0293259	0.379252	+-+...+........+	4	5
DDX50	1.48975	0.39861	0.118735	3.35715	0.000787	0.0293562	0.179335	-++++-++++-+++++	13	16
ZWILCH	1.41026	0.343778	0.102402	3.35712	0.000788	0.0293562	0.171382	-++-++++++++++-+	13	16
PCF11	1.49906	0.404837	0.120622	3.35624	0.00079	0.0294133	0.496895	+++++--+++-++-++	12	16
LRRFIP2	1.42119	0.351495	0.104729	3.35623	0.00079	0.0294133	0.315238	-+++++++++-+--++	12	16
CLNK	1.26185	0.232582	0.0693039	3.35597	0.000791	0.0294214	0.462762	+++++++......+.+	9	9
QTRT2	1.84848	0.614363	0.183166	3.35414	0.000796	0.0295788	0.778399	..++-+.+++.++++.	10	11
SENP5	1.41827	0.34944	0.104254	3.35183	0.000803	0.0297694	0.813649	++++-++++-+-+-++	12	16
DTYMK	1.41617	0.347956	0.103857	3.35032	0.000807	0.0298933	0.325922	-+++-++++--+++-+	11	16
ATP5PO	1.7739	0.573178	0.171117	3.34962	0.000809	0.0299497	0.400517	...+-+.+++.+++-.	8	10
COX7B	1.31738	0.275642	0.0822979	3.34933	0.00081	0.0299523	0.583153	++++-+++++.+++++	14	15
TPI1	1.31758	0.275795	0.0823455	3.34924	0.00081	0.0299523	0.272153	++++-++++-+++-++	13	16
IGKV3D-11	1.16032	0.148699	0.0444208	3.3475	0.000815	0.0300835	0.60967	+-....+.........	2	3
LINC00474	0.346051	-1.06117	0.317106	-3.34642	0.000819	0.0301543	0.415967	-..+--.---.----.	10	11
CNOT4	1.46972	0.38507	0.115097	3.3456	0.000821	0.0301893	0.481623	-++-+++++++++-++	13	16
NUSAP1	1.36944	0.314404	0.0939792	3.34547	0.000821	0.0301893	0.00884976	+++--+++++.+++++	13	15
CKAP5	1.67409	0.515272	0.154138	3.34292	0.000829	0.0304486	0.0111535	+++---++++-+++++	12	16
NUP98	1.39403	0.332196	0.0994076	3.34176	0.000832	0.0305451	0.532207	-+++--++++++--++	11	16
SLC4A1AP	1.50929	0.411643	0.123184	3.34169	0.000833	0.0305451	0.309655	-+++++++++-+++++	14	16
PPIF	1.2512	0.2241	0.0670782	3.34088	0.000835	0.0305953	0.393956	+++-++++++++-+++	14	16
GYG1	1.57736	0.455754	0.136431	3.34054	0.000836	0.0306139	0.141458	+++-+-++++-+-+-+	11	16
GVINP1	1.32734	0.283178	0.08478	3.34015	0.000837	0.0306255	0.280259	++++-++--++-+++.	11	15
NT5C3A	1.40385	0.339219	0.10156	3.34008	0.000838	0.0306255	0.655781	++++-+.......+.+	7	8
MCOLN2	1.34311	0.294986	0.0883229	3.33986	0.000838	0.0306307	0.322397	++++-++...-..+.+	8	10
APOE	1.23779	0.213325	0.0638908	3.33891	0.000841	0.0307163	0.165805	+++-++++++++-+++	14	16
PLPPR2	0.510646	-0.672079	0.201412	-3.33683	0.000847	0.0308895	0.304313	..--+-.---+----.	10	12
HVCN1	1.32283	0.279777	0.0838453	3.33682	0.000847	0.0308895	0.704635	+++++-+...-..+.+	8	10
MED7	1.68812	0.523617	0.157045	3.33418	0.000855	0.0311446	0.262431	++++-+++++.-+-++	12	15
METTL2A	1.54263	0.433488	0.130013	3.33418	0.000856	0.0311446	0.740582	+++...+........+	5	5
CEACAM19	1.32531	0.281649	0.0844776	3.334	0.000856	0.0311446	0.740613	+++---+......+.+	6	9
CEP57L1	1.73814	0.552814	0.165822	3.33377	0.000857	0.0311514	0.213452	++++--+...+..+.+	8	10
BCAR4	1.349	0.299361	0.0898265	3.33266	0.00086	0.0312558	0.70573	++++++.......-..	6	7
UBE2Z	1.68948	0.52442	0.157435	3.33103	0.000865	0.0314203	0.228876	+++-+-+-+++++-++	12	16
MOB3C	1.591	0.464361	0.139413	3.33082	0.000866	0.0314238	0.393936	+++++++...-..-.+	8	10
IGFBP-AS1	0.283967	-1.2589	0.377999	-3.33042	0.000867	0.0314333	0.383838	...--+.---.--+-.	8	10
TRBV7-3	1.28373	0.249773	0.0750238	3.32925	0.000871	0.0315421	0.739777	+..++++......+..	6	6
CCDC18	1.42593	0.354824	0.106756	3.32369	0.000888	0.0321168	0.416635	+++-+-+......+.+	7	9
IGHV3-15	1.14678	0.136956	0.0412118	3.32323	0.00089	0.0321505	0.439109	+-....+.........	2	3
COL4A4	1.35209	0.301652	0.0907825	3.3228	0.000891	0.0321801	0.377948	++++-+--+-.+++-+	10	15
LINC00426	1.41177	0.344847	0.103828	3.32134	0.000896	0.0323087	0.292783	+++...-.........	3	4
GGA2	1.69401	0.527101	0.158702	3.32133	0.000896	0.0323087	0.0374008	+++-+++++++++-++	14	16
CD79B	1.19532	0.178411	0.053755	3.31896	0.000904	0.0325428	0.916316	+++++----+---+-+	8	16
C21orf58	1.37023	0.314978	0.094907	3.31881	0.000904	0.0325428	0.325324	+++--++......+.+	7	9
EIF5	1.416	0.347838	0.104831	3.3181	0.000906	0.0326039	0.429416	-+-+-+++++++++++	13	16
CFAP54	1.40821	0.342317	0.10319	3.31733	0.000909	0.0326529	0.496222	++++.-.......-..	4	6
HCCS	1.41213	0.345101	0.10404	3.317	0.00091	0.0326716	0.439991	++++-+++++++-+++	14	16
SMCP	0.532981	-0.62927	0.189795	-3.31552	0.000915	0.0328246	0.439457	-.-+-+.---.----.	10	12
HIST1H4I	1.26084	0.231779	0.0699138	3.31522	0.000916	0.0328399	0.423108	+++...+...+....+	6	6
E2F8	1.57637	0.455126	0.137303	3.31476	0.000917	0.0328598	0.000543	-++++-++++++++++	14	16
CD6	1.32975	0.284988	0.0859796	3.31459	0.000918	0.0328598	0.28696	++++--+--+---+++	9	16
CHIC2	1.36349	0.310045	0.0935414	3.31453	0.000918	0.0328598	0.45261	-++-+-++++-+++++	12	16
IGKV1-16	1.1466	0.136801	0.0412761	3.31428	0.000919	0.0328681	0.736616	++....+.........	3	3
PAK1IP1	1.45411	0.374392	0.112975	3.31394	0.00092	0.0328881	0.114487	+++--+++++++++++	14	16
HIST1H2BD	1.31378	0.272905	0.0823986	3.31201	0.000926	0.0330749	0.280179	+++...+...+....+	6	6
MRPL49	1.45481	0.374876	0.113205	3.31149	0.000928	0.0331161	0.628753	+-+++++++++-++++	14	16
LOC100131532	0.322981	-1.13016	0.34152	-3.30921	0.000936	0.033325	0.938298	...---.---+----.	10	11
RFXANK	1.38022	0.322243	0.0973827	3.30903	0.000936	0.0333255	0.489245	+++-++++++.+--++	12	15
LYRM2	1.64177	0.495778	0.149852	3.30844	0.000938	0.0333752	0.0293736	-++--+++++-+++++	12	16
SPAG4	1.25533	0.227397	0.0687445	3.30786	0.00094	0.0334239	0.797259	++++--+---++-+++	10	16
RPL39L	1.40905	0.342917	0.103685	3.30729	0.000942	0.0334717	0.0247307	+++-++++++-++-++	13	16
HIST1H3F	1.33357	0.287861	0.0870629	3.30636	0.000945	0.0335624	0.143843	+++...+...+....+	6	6
IGSF6	1.27038	0.23932	0.072401	3.30548	0.000948	0.0336282	0.305754	+++++-++---+-+++	11	16
MED26	1.5927	0.46543	0.140826	3.305	0.00095	0.033653	0.394066	+++++++...+..-.+	9	10
TAS2R1	0.536059	-0.623511	0.188662	-3.30491	0.00095	0.033653	0.212224	-----+----.-----	14	15
SSNA1	1.42772	0.356078	0.107748	3.30474	0.000951	0.033653	0.404196	++++++++++-++--+	13	16
SETMAR	1.63592	0.492207	0.148948	3.30456	0.000951	0.0336543	0.0858582	++++++++++++++++	16	16
ASCC3	1.70404	0.533003	0.161313	3.30416	0.000953	0.0336818	0.0336721	++++-+++++-+++++	14	16
PNN	1.51746	0.417041	0.126264	3.30292	0.000957	0.0337489	0.1093	-+++++-+++-+++++	13	16
IK	1.45035	0.371807	0.112569	3.30292	0.000957	0.0337489	0.869374	-+++-+++++--+-++	11	16
TDP2	1.57099	0.451707	0.136774	3.30259	0.000958	0.033768	0.140273	-+++-+++++.+-+++	12	15
PGAM1	1.53666	0.429613	0.130116	3.30178	0.000961	0.0338327	0.296426	++++--++++++---+	11	16
UQCRH	1.51893	0.418005	0.126603	3.30171	0.000961	0.0338327	0.0720129	++++-+++++.++--+	12	15
EIF2B1	1.68228	0.520148	0.157555	3.30136	0.000962	0.0338536	0.177068	-+++-+++++.+++++	13	15
FGD3	1.35098	0.300833	0.0911772	3.29944	0.000969	0.0340664	0.399395	++++++-...-..+.+	8	10
HNRNPR	1.52074	0.419195	0.127093	3.29833	0.000973	0.0341803	0.156564	-+++++++++-+++++	14	16
SMTNL1	1.21182	0.192122	0.0582578	3.29779	0.000974	0.0342156	0.798336	+++--++......-.+	6	9
SPOP	1.52164	0.419791	0.127298	3.2977	0.000975	0.0342156	0.426543	+++-+-++++-+++++	13	16
IDO2	1.23559	0.211545	0.0641578	3.29726	0.000976	0.0342418	0.495125	+++++++......+.+	9	9
RNF144A	1.72407	0.54469	0.165201	3.29714	0.000977	0.0342418	0.00730069	-+++++-+++.+++++	13	15
KEAP1	1.57154	0.452053	0.137134	3.29644	0.000979	0.0342855	0.205252	+++-++++++++---+	12	16
RIC1	1.69267	0.526306	0.159687	3.29586	0.000981	0.0343357	0.251273	++++-+....-..+..	6	8
MCMBP	1.58921	0.463238	0.140606	3.29458	0.000986	0.0344711	0.230375	++++-+++-+++++++	14	16
CAPZA1	1.47679	0.389874	0.118351	3.29421	0.000987	0.0344956	0.347346	++++-++++--+-+++	12	16
DBF4	1.38915	0.328693	0.0998042	3.29338	0.00099	0.0345771	0.134862	-+++-+++++-+++++	13	16
CCL4	1.28022	0.24703	0.0750329	3.29228	0.000994	0.0346913	0.244847	++-++-+-++.+--++	10	15
TRIM24	1.59338	0.465855	0.141515	3.29191	0.000995	0.0347164	0.0333314	-+++--+++-.+++++	11	15
SPOCK1	0.803317	-0.219006	0.066537	-3.2915	0.000996549	0.0347239	0.223024	---------+.--+-+	12	15
PA2G4	1.43887	0.36386	0.110546	3.29147	0.000997	0.0347239	0.445679	+++-+-+++++-+--+	11	16
TLE1	1.30969	0.26979	0.0819696	3.29134	0.000997	0.0347239	0.375384	++++-++++--+++++	13	16
MED1	1.6755	0.516112	0.156868	3.29009	0.00100154	0.0348572	0.105093	+++++-+-++++++++	14	16
ZBTB1	1.71373	0.53867	0.163868	3.28721	0.00101184	0.0351538	0.0592154	-++++--+++++-+++	12	16
NDUFB2	1.6931	0.526559	0.16019	3.2871	0.00101226	0.0351538	0.0382206	+++++++++++++-++	15	16
FXR1	1.55548	0.441787	0.134403	3.28703	0.0010125	0.0351538	0.0257719	+++-++++++-+++-+	13	16
CBX5	1.56847	0.450103	0.137123	3.28248	0.00102897	0.0357044	0.0712044	+++--++++-++++++	13	16
HDDC2	1.277	0.244517	0.0745389	3.28039	0.00103665	0.0359276	0.630161	++++-+-+++-+++-+	12	16
PRUNE1	1.53887	0.431047	0.131426	3.27976	0.00103897	0.035968	0.401627	..+---.++++++++.	9	12
NCSTN	1.42124	0.351529	0.107204	3.27908	0.00104147	0.0360082	0.711809	+++---++++.+---+	9	15
KLHL9	1.57944	0.457073	0.1394	3.27887	0.00104225	0.0360139	0.033805	++++--++++-+++-+	12	16
UBAC2	1.46838	0.384159	0.117265	3.27599	0.00105291	0.0363387	0.524412	+++-+++......+.+	8	9
ORC3	1.68833	0.523743	0.159931	3.27481	0.00105734	0.0364699	0.0309375	-++--+++++-+++-+	11	16
MFN1	1.33358	0.287863	0.0879391	3.27344	0.00106247	0.0366081	0.793269	+++--+++++-+++++	13	16
AHNAK	0.746859	-0.291878	0.0891688	-3.27332	0.00106291	0.0366081	0.312197	----+---++-----+	12	16
ZNF207	1.64837	0.499785	0.152688	3.27323	0.00106325	0.0366081	0.186493	+-+-+--+++-+++++	11	16
E2F2	1.35726	0.305464	0.0933373	3.27269	0.00106528	0.0366561	0.210424	++++-++---++++++	12	16
RALY	1.75448	0.562175	0.171793	3.2724	0.00106639	0.0366615	0.0647021	+++-+++++--+++++	13	16
IRGC	0.760402	-0.273908	0.0837076	-3.2722	0.00106714	0.0366615	0.58469	-.-++-----+--+--	11	15
RIPK3	1.3466	0.297586	0.0909859	3.27068	0.00107288	0.0368078	0.860215	+++++--...-..+.+	7	10
HLA-F	1.30394	0.265393	0.0811737	3.26945	0.00107758	0.0369409	0.359505	++.++-++++-+--++	11	15
CNIH4	1.29306	0.257008	0.0786118	3.26933	0.00107803	0.0369409	0.553907	-+++++++++++++++	15	16
DHX40	1.57008	0.451126	0.138103	3.26658	0.00108855	0.037279	0.0301206	-+++++++++.+++++	14	15
PTGER4	1.31672	0.275146	0.0842429	3.2661	0.00109039	0.0373199	0.176871	+++++-++++---+++	12	16
GPN1	1.47955	0.39174	0.119954	3.26576	0.00109172	0.0373214	0.385736	+++--+++++--++++	12	16
KDM3B	1.46793	0.383851	0.117547	3.2655	0.00109273	0.0373337	0.451422	-+++++++++--++++	13	16
F2RL1	0.761099	-0.272992	0.0836732	-3.26259	0.00110399	0.0376737	0.215606	---------+-----+	14	16
LGALS17A	1.16745	0.154826	0.0474941	3.25989	0.00111454	0.0379891	0.769275	+++.............	3	3
RHEB	1.37613	0.319279	0.0980243	3.25714	0.00112542	0.0383373	0.243601	-+++-+++++-+++++	13	16
CNN2P1	0.684982	-0.378363	0.116204	-3.25603	0.00112982	0.0384644	0.507202	--....+.........	2	3
EIF1B	1.4461	0.36887	0.113331	3.25481	0.00113468	0.0386062	0.503808	++++-+++++.+-+++	13	15
MED14	1.3987	0.335543	0.103096	3.25465	0.00113532	0.0386062	0.361032	+++---++++--++++	11	16
MLH1	1.68453	0.521488	0.160243	3.25436	0.0011365	0.0386237	0.163061	-+++-+++++.+-+++	12	15
ASB2	1.33977	0.2925	0.0899084	3.25331	0.0011407	0.0386762	0.872838	+-++--+...+..+.+	7	10
SMC3	1.4796	0.39177	0.120434	3.25297	0.00114204	0.0386762	0.0258647	+++-+-++++-+++++	13	16
SLC35A4	1.61198	0.477465	0.146781	3.2529	0.00114233	0.0386762	0.562364	+++--++......-.+	6	9
CHAF1A	1.54502	0.435036	0.133741	3.25281	0.00114269	0.0386762	0.0904285	+++--+++-+.-++++	11	15
AATF	1.79955	0.587539	0.180629	3.25274	0.001143	0.0386762	0.195788	++--++++++.-+-++	11	15
USP14	1.54407	0.434423	0.13356	3.25264	0.0011434	0.0386762	0.0549579	-++---++++.+++-+	10	15
IGKV3D-15	1.13847	0.129689	0.0398804	3.25196	0.00114614	0.0387446	0.878037	+-....+.........	2	3
TAAR3P	0.425094	-0.855444	0.263085	-3.25159	0.0011476	0.0387446	0.465773	..--+-.---.-+--.	9	11
ISG15	1.15121	0.140811	0.0433068	3.25146	0.00114812	0.0387446	0.389988	++++-+++++-+---+	11	16
NGRN	1.39392	0.332119	0.102147	3.25139	0.00114844	0.0387446	0.354942	++-+++++++++++-+	14	16
TRIM33	1.39782	0.334914	0.10301	3.25126	0.00114893	0.0387446	0.599752	-+++-+++++-+++++	13	16
SERP1	1.41389	0.346347	0.106531	3.25114	0.00114945	0.0387446	0.145949	+++-++-+++-+++-+	12	16
TJP2	1.37851	0.321003	0.0987653	3.25016	0.00115339	0.0388547	0.167701	-++---++++.++-++	10	15
IFI16	1.28086	0.247533	0.0761655	3.24994	0.00115429	0.0388558	0.0978433	++++-+-+++.+---+	10	15
FBXW5	1.50692	0.410067	0.126205	3.24922	0.00115722	0.0388931	0.361754	+++++++...-..-.+	8	10
CDC23	1.5899	0.46367	0.142736	3.24845	0.00116037	0.038931	0.207486	-+++-+++++-+++++	13	16
PSMB5	1.39903	0.335777	0.103375	3.24815	0.00116157	0.0389463	0.328836	+++---++++.+++++	12	15
CAPRIN1	1.48977	0.398624	0.122729	3.248	0.00116217	0.0389463	0.0415023	-+++++-+++-+++-+	12	16
HIST1H1A	1.19606	0.179035	0.0551286	3.24759	0.00116387	0.0389806	0.379428	+++...+........+	5	5
SNRNP40	1.566	0.448526	0.138137	3.24696	0.00116644	0.0390384	0.262423	+++-++++++-+++++	14	16
RNF31	1.48785	0.39733	0.122377	3.24676	0.00116726	0.0390384	0.75587	++++--++++.+++++	13	15
CHCHD3	1.58363	0.459719	0.141599	3.24663	0.00116778	0.0390384	0.0288859	-+++-+++++-++-++	12	16
ADGRD2	0.481863	-0.730096	0.224886	-3.24651	0.0011683	0.0390384	0.707408	...---.---.-+--.	9	10
RAB9A	1.42805	0.356308	0.109765	3.2461	0.00116997	0.0390717	0.2304	++++--++++.+++-+	12	15
MIF4GD	1.4722	0.386757	0.119179	3.24519	0.00117373	0.0391464	0.848665	+++++++...+..+.+	10	10
RAP1A	1.40876	0.342707	0.105606	3.24516	0.00117385	0.0391464	0.463293	-++++-++++.+-+++	12	15
INCENP	1.4795	0.391702	0.120707	3.24506	0.00117424	0.0391464	0.195165	+++--+++--++++-+	11	16
ZNF43	1.50612	0.409539	0.126241	3.24409	0.00117825	0.0392142	0.0506991	-++--+-+++-+++++	11	16
MANF	1.32964	0.284906	0.0878235	3.24408	0.00117831	0.0392142	0.576767	++++-++++-.+--++	11	15
TXNDC11	1.63193	0.489764	0.15102	3.24304	0.0011826	0.0393117	0.175633	+++-+++...-..+.+	8	10
PPCDC	1.66773	0.511463	0.157728	3.24269	0.00118407	0.0393154	0.182775	++++-++--+++-+++	12	16
KIF2C	1.4297	0.357461	0.110254	3.24217	0.00118623	0.0393644	0.0048073	+++--+++++-+++++	13	16
VGLL1	1.08464	0.0812457	0.0250639	3.24154	0.00118885	0.0394238	0.429449	+++-++-++-.+++-+	11	15
HMGA1	1.29254	0.256612	0.0791667	3.24141	0.00118939	0.0394238	0.249775	+++--+++-+.-++++	11	15
PRKD2	1.38388	0.324888	0.100303	3.23907	0.0011992	0.0396935	0.601596	++++++++++-+-+-+	13	16
ARHGEF6	1.38538	0.325977	0.100644	3.23892	0.00119983	0.0396935	0.21046	+++++-++++-++-++	13	16
PSMD7	1.43623	0.362023	0.111776	3.23882	0.00120027	0.0396935	0.412982	++++++++++.--+++	13	15
DENND4B	1.70327	0.532547	0.164455	3.23826	0.0012026	0.0397249	0.178187	++++--+--++++-++	11	16
UNC13D	1.36423	0.310589	0.0959816	3.23592	0.00121252	0.0400298	0.274074	+++---+...+..-.+	6	10
PTPRCAP	1.24354	0.21796	0.067403	3.23368	0.00122208	0.0403222	0.935219	+.....+...+....+	4	4
SLFN11	1.55332	0.440394	0.136198	3.23349	0.00122289	0.0403262	0.180943	++++-++...-..+.+	8	10
PRKRIR	1.54954	0.437957	0.135462	3.23306	0.00122474	0.0403483	0.756603	++....+........+	4	4
MRPL11	1.63397	0.491014	0.151982	3.23073	0.00123476	0.0406478	0.0373689	+++--+++++.+++++	13	15
KIF1A	1.22998	0.206999	0.06408	3.23031	0.00123654	0.0406833	0.0241721	++++-+++++-+++++	14	16
BTG2-DT	0.329156	-1.11122	0.344044	-3.22989	0.00123839	0.0406976	0.842226	...-+-.---.--+-.	8	10
SNRNP25	1.52924	0.424769	0.131536	3.2293	0.00124093	0.0407582	0.149642	+-++-+++++.+++-+	12	15
PFKP	1.23146	0.2082	0.0645506	3.22538	0.00125806	0.0412738	0.274685	+++---++--++++-+	10	16
DDX46	1.58839	0.462722	0.143482	3.22495	0.00125994	0.0413119	0.311027	-+++--++++.+++++	12	15
ABHD16A	1.75434	0.56209	0.174304	3.22478	0.0012607	0.0413137	0.388359	++-+--+...-..-.+	5	10
SLC25A5	1.36153	0.308606	0.0957132	3.22428	0.00126289	0.0413617	0.388717	++++--+++--++--+	10	16
PREP	1.67058	0.513171	0.159193	3.22357	0.00126601	0.0413945	0.0428582	++++-+++-+.+++++	13	15
PRPF4B	1.58294	0.459281	0.14248	3.22347	0.00126648	0.0413945	0.0320478	+++-+-++++-+++++	13	16
GPR141	1.52465	0.421767	0.130843	3.22346	0.00126651	0.0413945	0.141395	+++++++...+..-.+	9	10
AKR1C2	0.907265	-0.0973208	0.0301919	-3.22341	0.00126676	0.0413945	0.622642	---------+.-----	14	15
PCID2	1.62663	0.486509	0.150942	3.22316	0.00126786	0.0414035	0.0151297	+++-+-++++-+++++	13	16
PMM1	1.72929	0.547712	0.169937	3.22302	0.00126846	0.0414035	0.065743	-++-++++++.+++-+	12	15
INPP5E	1.70833	0.535519	0.166226	3.22164	0.0012746	0.0415803	0.065334	-+++-+++++++++++	14	16
LSM14A	1.38015	0.322193	0.100019	3.22133	0.00127598	0.0416018	0.369949	+++---++++++-+++	12	16
CD247	1.31114	0.270898	0.0841325	3.21989	0.00128239	0.0417872	0.194982	+++++-+--+.--+++	10	15
PCED1B	1.42681	0.355443	0.110408	3.21935	0.0012848	0.041842	0.328032	++++--.......-.+	5	8
ASB16	1.37411	0.317806	0.0987432	3.21851	0.00128858	0.0419416	0.934554	++++-++...-..-.+	7	10
LAT	1.35616	0.304656	0.0946874	3.21749	0.00129317	0.0420599	0.351248	+++++----+-+--++	9	16
JADE3	1.289	0.253868	0.0789342	3.2162	0.00129902	0.0421266	0.388977	++++-+.++-++++++	13	15
PDZD11	1.4864	0.396358	0.123242	3.21611	0.00129942	0.0421266	0.57647	++++-++......+.+	8	9
TNFAIP8	1.33712	0.290519	0.0903367	3.21596	0.00130009	0.0421266	0.146393	++++-++++++--+++	13	16
MARCHF7	1.75921	0.564866	0.175661	3.21567	0.00130142	0.0421297	0.831297	...+++.+++.++++.	10	10
ZFAT	1.48348	0.394389	0.122648	3.21562	0.00130165	0.0421297	0.432267	+++-+++......-.+	7	9
NDUFAB1	1.32594	0.28212	0.0877482	3.21511	0.00130395	0.0421805	0.722925	++++-+++++.+++++	14	15
IFIT1	1.1388	0.129974	0.0404362	3.21429	0.00130768	0.0422776	0.466349	++++++++++.----+	11	15
KLKP1	0.813183	-0.206799	0.0643482	-3.21376	0.00131011	0.0423322	0.546341	-+-.............	2	3
NRROS	1.35425	0.303251	0.0943734	3.21331	0.00131214	0.0423558	0.446944	++++-+....+..+.+	8	9
CDC20	1.25569	0.227685	0.0708577	3.21328	0.0013123	0.0423558	0.0786465	+++--+++++-+++++	13	16
RPRD1A	1.47886	0.391271	0.121796	3.21251	0.00131579	0.0424383	0.0203096	-++-++++++-+++++	13	16
C17orf53	1.83277	0.605831	0.188592	3.2124	0.00131632	0.0424383	0.102952	+++...+...-....+	5	6
COX6A1	1.45195	0.372906	0.116114	3.21156	0.00132016	0.0425382	0.264586	++++-+++++-+++++	14	16
PSMA3	1.47055	0.385636	0.120088	3.21129	0.00132141	0.0425538	0.23456	+++--+++++.+++++	13	15
SDC3	1.31033	0.270283	0.084255	3.20791	0.00133702	0.0429629	0.745543	+++++-+-++++--++	12	16
NUBP1	1.47271	0.387101	0.120675	3.20781	0.00133752	0.0429629	0.73563	+++++-+++----+-+	10	16
IGKV1OR2-108	1.15467	0.143812	0.044833	3.20773	0.00133789	0.0429629	0.551164	+..-++.+++.+-++.	9	11
NBPF9	1.54639	0.435926	0.135911	3.20743	0.00133927	0.0429629	0.395077	+++...+........+	5	5
MIAT	1.37126	0.315733	0.0984392	3.2074	0.00133942	0.0429629	0.149793	+++++-+...-..+..	7	9
RTN2	0.605719	-0.501339	0.156314	-3.20727	0.00134004	0.0429629	0.00831435	-----+----.+---+	12	15
USP33	1.55297	0.44017	0.137255	3.20696	0.00134145	0.0429845	0.101542	-++-+++++++++-++	13	16
TRABD	1.39901	0.335765	0.104733	3.20592	0.00134634	0.04309	0.642448	+++-+++--+++--++	11	16
ABHD17A	1.4153	0.347344	0.108348	3.20583	0.00134675	0.04309	0.642125	+++-+-.++++-+-++	11	15
NFATC3	1.55762	0.44316	0.138247	3.20557	0.00134794	0.04309	0.0709649	+++--+++++.+-+++	12	15
AOC4P	0.494353	-0.704506	0.219782	-3.20548	0.00134838	0.04309	0.186009	------.---.----.	13	13
AHCYL1	1.43114	0.358469	0.111834	3.20536	0.00134892	0.04309	0.725643	-+++++++++-+++-+	13	16
TRIM59	1.5065	0.409788	0.127853	3.20514	0.00134997	0.04309	0.088268	++++-++...-..+.+	8	10
ILF3	1.42879	0.356831	0.111338	3.20493	0.00135097	0.04309	0.0397143	-++-++++++++++++	14	16
DOK4	0.713673	-0.337331	0.105255	-3.2049	0.00135108	0.04309	0.506957	-+-+--------+--+	12	16
CHERP	1.38961	0.329023	0.102685	3.2042	0.00135439	0.0431469	0.308651	-+++++++-+++-+++	13	16
ZNF80	1.21124	0.191644	0.0598116	3.20413	0.00135474	0.0431469	0.463133	++++-+++-..--+-+	9	14
PREX1	1.31425	0.273266	0.0853028	3.20349	0.00135775	0.0432191	0.913751	+++-+-+...+..+.+	8	10
MAD2L1	1.30882	0.269124	0.0840161	3.20325	0.00135887	0.0432308	0.0267495	-++--+++++-+++++	12	16
SEC61A1	1.72567	0.545614	0.170361	3.20269	0.00136151	0.0432909	0.00363765	+++-++++++-+++++	14	16
HDGFL2	1.84596	0.613	0.191431	3.20219	0.00136386	0.043342	0.84032	..++++.......-..	4	5
CORO1A	1.25384	0.226214	0.0706577	3.20155	0.00136692	0.0434153	0.225938	++++-+++-+.+-+++	12	15
PPP2R2A	1.54978	0.438112	0.136905	3.20012	0.00137373	0.0435914	0.216501	++++-++-++-++--+	11	16
NCF1	1.38572	0.326221	0.101946	3.19995	0.00137451	0.0435914	0.102161	++++++++---+-+++	12	16
LARS2	1.77535	0.574	0.17938	3.19991	0.00137473	0.0435914	0.0309957	-+++-+++++.++-++	12	15
PRPSAP2	1.3824	0.323822	0.101213	3.1994	0.00137713	0.0436297	0.467225	++++--++---++-++	10	16
RAD54L	1.49628	0.402982	0.126005	3.19813	0.00138321	0.0437883	0.0105071	+++--+++-+.++-++	11	15
DOCK2	1.30419	0.265583	0.0830739	3.19694	0.00138892	0.0438969	0.294946	++++--+++++--+++	12	16
UNG	1.44904	0.370904	0.11604	3.19634	0.00139184	0.0439651	0.104192	--+--+++++-+++++	11	16
FANCD2	1.28973	0.254437	0.0796374	3.19494	0.0013986	0.0441478	0.452763	++++-++...-..+.+	8	10
ABHD3	1.43161	0.358799	0.112306	3.19483	0.00139915	0.0441478	0.152293	++++--++++.+-+++	12	15
TP53BP2	1.32685	0.282809	0.0885293	3.19452	0.00140063	0.0441704	0.145097	-++--+++++.++-++	11	15
SUMO4	1.64921	0.500298	0.156724	3.19223	0.0014118	0.0444739	0.00779596	++++++-+++.+++++	14	15
UG0898H09	0.819717	-0.198796	0.0622912	-3.1914	0.00141587	0.0445538	0.885085	-+-.......+.....	2	4
HSP90B1	1.25462	0.226835	0.0711083	3.18999	0.00142278	0.0447468	0.39578	+++-++++++++-+++	14	16
GHRL	1.52959	0.425001	0.133243	3.18967	0.00142437	0.0447723	0.253283	+++++-+...+..+.+	9	10
PBRM1	1.58156	0.458414	0.143773	3.18846	0.00143034	0.044911	0.249021	++++-++++--+++++	13	16
NPAT	1.39778	0.334885	0.105038	3.18821	0.00143156	0.0449249	0.542752	++++--++++-+++++	13	16
SERHL2	0.880441	-0.127332	0.0399572	-3.18671	0.00143899	0.0450976	0.57897	-----+----.----+	13	15
PUS1	1.48919	0.398229	0.124969	3.18663	0.0014394	0.0450976	0.17139	++++-+++-+-++-++	12	16
PCOLCE-AS1	0.730285	-0.31432	0.0986908	-3.18489	0.00144807	0.0453374	0.823288	--.+--.......-..	5	6
TMSB4X	1.34794	0.298575	0.0937513	3.18475	0.00144877	0.0453374	0.377506	+++--+-+-+.+-+++	10	15
ZNF45	1.80704	0.59169	0.185798	3.18459	0.0014496	0.0453374	0.0435083	-+++++++++-+++++	14	16
MRPS18A	1.54322	0.433871	0.136246	3.18447	0.00145019	0.0453374	0.162095	++++-+++++-++--+	12	16
FLT3LG	1.31902	0.276887	0.0869605	3.18405	0.00145229	0.0453785	0.833331	++++-+--++.+---+	9	15
CHML	1.41791	0.349184	0.109697	3.18318	0.00145668	0.0454638	0.0659847	-+++-+++++-+++++	13	16
LINC00663	0.471799	-0.751201	0.236001	-3.18304	0.00145737	0.0454638	0.459184	.-.-+-.-----+--.	10	12
RNASEH1	1.42097	0.351337	0.11039	3.18268	0.00145916	0.0454772	0.343484	-++---++++-+++++	11	16
ING3	1.46344	0.38079	0.119653	3.18246	0.00146028	0.0454806	0.384693	-+++++++-+++--++	12	16
LIN54	1.54835	0.437188	0.137507	3.17938	0.00147589	0.0459171	0.430587	++++-++......+.+	8	9
TRNAU1AP	1.47793	0.390645	0.12289	3.17882	0.00147875	0.0459631	0.786793	+++++-++++++++++	15	16
NCAPG	1.34885	0.299249	0.0941443	3.17862	0.00147975	0.0459631	0.0187115	+++--+++-+++++++	13	16
TPPP3	0.81502	-0.204543	0.0643544	-3.17838	0.00148101	0.0459772	0.435698	-------++++----+	11	16
DICER1	1.37217	0.316391	0.0995814	3.17721	0.00148698	0.0460883	0.361535	-+--+--+++++++++	11	16
AGPAT5	1.45296	0.373603	0.117609	3.17667	0.00148978	0.0461369	0.0308384	-++--+++++-+++-+	11	16
BATF3	1.34314	0.295013	0.0928707	3.1766	0.00149014	0.0461369	0.7217	++++-++--+--+-++	10	16
SUPT4H1	1.88249	0.632594	0.199196	3.17574	0.00149453	0.0462325	0.00509624	+++-++++++.+++-+	13	15
TYK2	1.43504	0.361195	0.113738	3.17569	0.00149483	0.0462325	0.526301	+++--+++-+-+-+-+	10	16
PPP2R5E	1.46811	0.383975	0.12092	3.17546	0.00149601	0.0462442	0.443313	-+-+-++++++++-++	12	16
PCGF6	1.55176	0.43939	0.138428	3.17414	0.00150281	0.04638	0.618398	+++++-+......+.+	8	9
AKAP1	1.52201	0.42003	0.132353	3.17356	0.00150582	0.0464368	0.0078238	-++-+--+++.+++++	11	15
TFEC	1.29717	0.260183	0.0819867	3.17348	0.00150626	0.0464368	0.122433	+++++-+-++---+++	11	16
EHBP1L1	1.33386	0.288074	0.0907915	3.17292	0.00150916	0.0464707	0.700531	+++++-++++-+-+++	13	16
IRF2	1.52179	0.419887	0.132338	3.17285	0.00150951	0.0464707	0.22585	++++--++++.+-+++	12	15
CDK5RAP3	1.38786	0.32776	0.103303	3.1728	0.00150977	0.0464707	0.683882	+++++--+++.+++++	13	15
ASF1B	1.22276	0.201109	0.06342	3.17106	0.00151884	0.0467251	0.552507	+++-+-+---++++++	11	16
SMYD4	1.97928	0.682736	0.215441	3.16901	0.0015296	0.0469715	0.209965	++++-++...+..-.+	8	10
NUCKS1	1.34258	0.294595	0.0929642	3.16891	0.00153011	0.0469715	0.299386	++++-++-++++++++	14	16
PRKCI	1.35245	0.301919	0.0952798	3.16876	0.00153093	0.0469717	0.235201	+++-+-++++++++++	14	16
CCL20	1.13397	0.125727	0.039681	3.16844	0.00153258	0.04698	0.662515	+++-+++++--+--++	11	16
PTER	1.31527	0.27404	0.0864917	3.1684	0.00153282	0.04698	0.929698	+++-+--+++-+++++	12	16
HCP5	1.27573	0.243522	0.076864	3.16822	0.00153374	0.0469834	0.810756	+.+++++-+--+--+.	9	14
CEP89	1.43604	0.361886	0.114265	3.16706	0.00153987	0.0471459	0.482224	++++-++...+..+.+	9	10
NLRC3	1.35044	0.30043	0.094885	3.16625	0.00154418	0.047228	0.268868	+++++++...-..+..	8	9
RAD18	1.33473	0.288729	0.0911968	3.166	0.00154553	0.0472442	0.417534	+++++++......-.+	8	9
NOL3	0.745852	-0.293228	0.0926329	-3.16548	0.00154825	0.0472612	0.391488	---++----------+	13	16
FAM49A	1.38492	0.325645	0.102875	3.16545	0.00154843	0.0472612	0.472181	+++...+........+	5	5
PTGDS	1.13018	0.122379	0.0386612	3.16541	0.00154863	0.0472612	0.516374	+++++-+-++++-+++	13	16
RCCD1	1.46689	0.383145	0.121049	3.1652	0.00154979	0.0472612	0.255255	+++++++...-..+.+	9	10
TBC1D1	1.48859	0.397829	0.125691	3.16512	0.00155018	0.0472612	0.267912	++++-++++-.++-++	12	15
PSMA7	1.4129	0.345645	0.109233	3.16428	0.00155466	0.047348	0.170116	+++-++++++-+++++	14	16
HDHD5	1.66936	0.512441	0.161998	3.16326	0.00156012	0.0474585	0.235988	..++++.++-.+++-.	9	11
SART1	1.48528	0.395602	0.125064	3.16321	0.00156039	0.0474585	0.271951	+++++++++++++--+	14	16
ZMYM3	1.70473	0.533409	0.168633	3.16314	0.00156076	0.0474585	0.22554	++++-++--+.++-++	11	15
CUL3	1.52149	0.419691	0.13269	3.16295	0.00156181	0.0474656	0.328417	-+++++-+++++++-+	13	16
PSMD14	1.35997	0.307463	0.0972159	3.16268	0.00156325	0.0474843	0.355867	-+++-+++++-+++-+	12	16
CLIC2	1.30012	0.262456	0.083025	3.16117	0.00157138	0.0476849	0.30938	++++----++---+++	9	16
HIRIP3	1.47164	0.386378	0.122227	3.16114	0.0015715	0.0476849	0.893813	+++-+-+-+-++-+++	11	16
TBX21	1.38435	0.32523	0.102899	3.16067	0.00157405	0.0477372	0.153638	+++++-+---+--+++	10	16
DHX30	1.88309	0.632914	0.200305	3.15975	0.00157907	0.0478361	0.0154259	-+++-+++++.++-++	12	15
GPRIN1	1.405	0.34004	0.107621	3.15962	0.00157977	0.0478361	0.243634	+.++--+...+..-.+	6	9
HEATR2	1.86006	0.620609	0.196419	3.15961	0.0015798	0.0478361	0.913141	.+....+........+	3	3
HLA-L	1.42301	0.352775	0.111675	3.15896	0.00158335	0.0479185	0.968551	++....+.........	3	3
TRIP12	1.48969	0.398571	0.126183	3.15868	0.00158486	0.0479392	0.339985	-+++++++++-+++++	14	16
RAMAC	5.31895	1.67128	0.529175	3.15827	0.00158711	0.0479821	0.699783	...+++.......+..	4	4
SUPT16H	1.7249	0.545169	0.172641	3.15781	0.00158959	0.048032	0.0114938	+++-+-++++-+++++	13	16
BRME1	0.377041	-0.975401	0.308938	-3.15727	0.00159252	0.048055	0.799387	...--+.---.----.	9	10
RBBP8	1.45819	0.377194	0.119469	3.15725	0.00159265	0.048055	0.0398661	-++-+++++++++-++	13	16
KRTCAP2	1.34302	0.294918	0.0934109	3.15721	0.00159285	0.048055	0.599186	++++-++...+..+.+	9	10
RCC1	1.31739	0.275652	0.0873623	3.15527	0.00160349	0.0483506	0.42242	-++++++++-.+-+++	12	15
NECAP2	1.60089	0.470562	0.149174	3.15446	0.00160797	0.0484605	0.130875	++++--++++-+-+++	12	16
SLCO5A1	1.24998	0.223128	0.0707427	3.15408	0.00161003	0.0484972	0.385594	+-+++++---+-++-+	10	16
PMAIP1	1.15474	0.143877	0.0456286	3.15322	0.0016148	0.0485643	0.470823	+++-++++-+--+-++	11	16
NELFB	1.86596	0.623777	0.197832	3.15307	0.00161561	0.0485643	0.0079756	-+++++.+++-++-++	12	15
BATF	1.33373	0.287983	0.0913679	3.15191	0.00162208	0.0487334	0.204159	+++++++---.---++	9	15
PVRIG	1.19929	0.181727	0.0576599	3.1517	0.00162322	0.0487421	0.461556	++-+++---+.--+++	9	15
IFI30	1.37359	0.317426	0.100737	3.15102	0.00162701	0.0488306	0.064937	+++-++++++.+-+++	13	15
CD40LG	1.29007	0.254699	0.0808634	3.14975	0.00163412	0.0490185	0.403226	++++---+--.-+-++	8	15
CXCR2P1	1.23289	0.209363	0.0664951	3.14855	0.00164081	0.0491937	0.313586	++....+.........	3	3
LGALS2	1.17066	0.15757	0.0500745	3.14671	0.0016512	0.0494254	0.600121	+++++++-++.-++++	13	15
MAP6	0.785607	-0.241298	0.0766861	-3.14657	0.00165196	0.0494254	0.458007	-------......-.+	8	9
HSD11B1	1.25291	0.225472	0.0716616	3.14635	0.00165325	0.0494382	0.323363	+++++-+-++--++++	12	16
IGLV2-11	1.14705	0.137192	0.0436078	3.14604	0.001655	0.0494557	0.916169	++....+.........	3	3
SMG8	1.75291	0.561275	0.178413	3.14594	0.00165554	0.0494557	0.0562573	-++++-++-+-+++++	12	16
LSM2	1.80893	0.592736	0.188423	3.14577	0.00165653	0.0494595	0.0013415	++--++++++.+++++	13	15
ZNF24	1.4178	0.349107	0.110989	3.14543	0.00165846	0.0494915	0.369928	+++-++++++-+++++	14	16
PRAMEF10	0.467507	-0.760341	0.241829	-3.14413	0.00166582	0.0496742	0.600155	-..+--.-----+--.	10	12
THOC7	1.37363	0.317459	0.100976	3.14392	0.00166699	0.0496742	0.314949	++++-+++++-++-++	13	16
PEX19	1.38341	0.324552	0.103232	3.14389	0.00166716	0.0496742	0.532126	++++-+++++--+-++	12	16
HLA-DPA1	1.19162	0.175317	0.0557816	3.14291	0.00167275	0.0498151	0.287593	++.-+-++++.+--++	10	14
BMPR1A	1.56264	0.446375	0.142046	3.14246	0.00167534	0.0498635	0.0225165	++++-+-+++++--++	12	16
IGKV1-13	1.27095	0.239765	0.0763016	3.14233	0.0016761	0.0498635	0.849513	++....+.........	3	3
GMIP	1.41606	0.347876	0.110761	3.14078	0.00168499	0.050102	0.370896	++++-++---+--+++	10	16
NCOR1	1.45254	0.373311	0.118865	3.14063	0.00168585	0.050102	0.744761	+++++--+++-+++++	13	16
LINC00899	0.694633	-0.364372	0.116085	-3.13884	0.00169616	0.0503825	0.610018	--.+-+....+..-..	4	7
LYRM4	1.4322	0.359214	0.114479	3.13781	0.00170217	0.0505349	0.121852	+++---++++++++-+	12	16
CCDC59	1.48173	0.393213	0.125344	3.13708	0.00170641	0.0506348	0.175421	+++--+++++-+++++	13	16
ANP32B	1.56859	0.450175	0.143528	3.13651	0.00170973	0.0507075	0.0508585	-++---++++-+++++	11	16
RUFY4	1.48748	0.39708	0.126634	3.13565	0.00171476	0.0508304	0.0392694	+++...+........+	5	5
GHITM	1.35128	0.301055	0.0960896	3.13307	0.0017299	0.0512529	0.979525	++++-+++++++-+++	14	16
UBL4A	1.53021	0.425406	0.135813	3.13229	0.00173449	0.0513626	0.246864	++++-++++-+-+--+	11	16
PGA4	0.809629	-0.211179	0.0674617	-3.13036	0.00174593	0.051675	0.764051	--.............-	3	3
HARS	1.58844	0.462754	0.147866	3.12954	0.00175081	0.0517864	0.670181	+++...+...+....+	6	6
MYB	1.13673	0.128152	0.0409507	3.12942	0.00175149	0.0517864	0.434648	+++-++-+--++++-+	11	16
HERC5	1.26632	0.236119	0.0754648	3.12886	0.00175487	0.0518599	0.15403	++++-+++++.+--++	12	15
NCAPD2	1.28116	0.247766	0.0792166	3.12771	0.00176176	0.0520369	0.206978	+++--+++++++++++	14	16
TNK2-AS1	1.39057	0.329717	0.10546	3.12648	0.00176913	0.0521546	0.720708	+..+++....+..-..	5	6
KIAA0226	1.55716	0.442865	0.141653	3.12641	0.00176955	0.0521546	0.818158	++....+........+	4	4
LY75	1.28369	0.24974	0.079883	3.12632	0.00177008	0.0521546	0.269376	+-++-+-+++.+-+++	11	15
SETDB1	1.50094	0.406093	0.129902	3.12614	0.00177116	0.0521546	0.299386	++++-+++---+++++	12	16
CCNL1	1.50449	0.408453	0.130665	3.12595	0.00177232	0.0521619	0.0507883	+++-+--+-+.+-+++	10	15
IMP3	1.44055	0.365024	0.116815	3.1248	0.00177925	0.0523127	0.322637	+++-++++++++++-+	14	16
RBL1	1.4473	0.369696	0.118319	3.12459	0.00178056	0.0523244	0.114895	+++--+-++--+-+++	10	16
TBK1	1.57365	0.453399	0.145129	3.12411	0.00178341	0.0523551	0.314656	-++++-++++.--+++	11	15
GTF2A1	1.50052	0.405814	0.129908	3.12385	0.00178501	0.0523587	0.762214	+++++-+++-+--+++	12	16
DAG1	1.37693	0.319853	0.102393	3.1238	0.00178535	0.0523587	0.200214	+++--+++++++--++	12	16
MOV10	1.74927	0.559199	0.179022	3.12363	0.00178633	0.0523608	0.138331	+++-+++......-.+	7	9
IGSF9	1.17705	0.163015	0.0522003	3.12288	0.00179089	0.0524679	0.544371	++++-++......+.+	8	9
CNBP	1.68203	0.520004	0.166537	3.12246	0.00179348	0.0525172	0.0798168	++++-+++++-++-++	13	16
ZCCHC2	1.33463	0.288656	0.0924746	3.12146	0.00179959	0.0526093	0.351715	++++-+++++-+++-+	13	16
CX3CR1	0.850685	-0.161713	0.0518087	-3.12135	0.00180021	0.0526093	0.768243	-.--+---+-.----+	11	14
SLC5A4	0.778096	-0.250905	0.0803835	-3.12135	0.00180027	0.0526093	0.390142	----------.-+---	14	15
RHOF	1.25031	0.223393	0.0715994	3.12004	0.00180826	0.0527363	0.708401	+++--+++-++--+++	11	16
MT4	0.548845	-0.599939	0.192351	-3.11898	0.00181475	0.0528989	0.517533	---+-+----.----.	12	14
AKR1A1	1.35231	0.301814	0.0967821	3.11849	0.00181781	0.0529611	0.89844	++++-+++++-+-+-+	12	16
CDV3	1.66722	0.511156	0.163929	3.11815	0.00181988	0.0529949	0.00968521	+++--+++++-+++++	13	16
MPHOSPH9	1.59502	0.466886	0.149857	3.11554	0.0018361	0.0534402	0.0831871	++++-+++-+++++++	14	16
TCHP	1.52752	0.423644	0.135998	3.11508	0.00183893	0.0534955	0.808018	++++++-...-..+.+	8	10
HARS2	1.41742	0.348836	0.111991	3.11486	0.00184035	0.0535076	0.697152	-+++++++++.-+-++	12	15
KIR3DS1	0.38797	-0.946827	0.303985	-3.11472	0.00184119	0.0535076	0.407105	...--+.---.--++.	7	10
ESPL1	1.46397	0.381149	0.122419	3.11349	0.00184888	0.0536883	0.043207	++++--+--+-+++++	11	16
NDUFB3	1.59147	0.464657	0.149243	3.11343	0.00184927	0.0536883	0.140776	++++-++++++++--+	13	16
TPMT	1.55513	0.441559	0.141842	3.11302	0.0018518	0.0537349	0.153248	++++-++-+-++++++	13	16
MRPL37	1.53772	0.430301	0.138255	3.11238	0.00185584	0.0538251	0.21499	+++-+++......-.+	7	9
FCGR1B	1.67833	0.5178	0.166381	3.11214	0.00185735	0.0538417	0.0633868	+++...+...+....+	6	6
ME2	1.3235	0.280277	0.0900883	3.11114	0.00186367	0.0539889	0.278958	-++++-++++.+-+++	12	15
PSMD1	1.67938	0.518426	0.166648	3.11091	0.00186513	0.0539889	0.0721436	-+++-+++++-+++++	13	16
ALDH5A1	1.27364	0.241883	0.0777553	3.11082	0.00186567	0.0539889	0.485265	+++++-++++-+-+++	13	16
TLR7	1.23891	0.214228	0.0688689	3.11067	0.00186664	0.0539889	0.429654	++++-++-++---+++	11	16
KNG1	1.36964	0.314546	0.101142	3.10996	0.00187115	0.0540789	0.492203	++---++---+---++	7	16
XPC	1.39142	0.330327	0.106247	3.10904	0.00187695	0.0542194	0.441036	-+++++++++-++-++	13	16
FAM105A	1.71229	0.537833	0.173007	3.10873	0.00187894	0.0542498	0.1074	+++...+...+....+	6	6
TOX	1.19612	0.179079	0.0576298	3.10741	0.00188733	0.0544455	0.724282	++++-+-+++-+++++	13	16
ATP6V1B2	1.47243	0.386916	0.124516	3.10737	0.0018876	0.0544455	0.195037	+++-++++++-+-+++	13	16
GUF1	1.41134	0.344541	0.110942	3.1056	0.00189892	0.0547447	0.467121	++++--+++++---++	11	16
ANKLE2	1.56165	0.445743	0.143569	3.10473	0.00190452	0.0548512	0.126688	-++--++++-.+++++	11	15
TRAPPC14	0.336002	-1.09064	0.351442	-3.10333	0.00191358	0.0550849	0.166066	...+--.---.----.	9	10
CCKAR	0.400126	-0.915976	0.295224	-3.10265	0.00191798	0.0551839	8.39e-05	-.--------+-+--+	12	15
BRD7	1.47726	0.390188	0.125846	3.10053	0.00193175	0.0555375	0.124723	-++++-++++.+++++	13	15
OR2I1P	1.17129	0.158105	0.0509942	3.10046	0.00193219	0.0555375	0.979004	+..---+......+..	3	6
LOC100129503	0.332449	-1.10127	0.355281	-3.09971	0.00193713	0.0556241	0.444279	...--+.-----+--.	9	11
NARS1	1.72885	0.547454	0.176708	3.09806	0.00194791	0.0558781	0.77788	...+-+.+++.++++.	9	10
SIN3A	1.73246	0.549542	0.177477	3.09641	0.00195876	0.0561343	0.232098	++++-++...-..+.+	8	10
PRPF19	1.64015	0.494789	0.159801	3.09628	0.00195968	0.0561343	0.0910489	++++++++++.++-++	14	15
TRBV25-1	1.22752	0.204996	0.06621	3.09614	0.00196055	0.0561343	0.730598	+..+.++......+..	5	5
LARP7	1.48939	0.398366	0.128666	3.09612	0.00196073	0.0561343	0.173577	-++++-++++++++++	14	16
NR2C1	1.46041	0.378718	0.122335	3.09575	0.00196319	0.0561416	0.201469	-+++-+-+++.+++++	12	15
SGO1	1.55944	0.44433	0.143532	3.09569	0.00196355	0.0561416	0.553001	..+--+....+..-..	3	6
NAA35	1.44669	0.369276	0.11929	3.09561	0.00196407	0.0561416	0.141791	+++-+-+++++++-++	13	16
RILP	1.42656	0.355264	0.114768	3.09549	0.00196487	0.0561416	0.672826	++-++++...+..-.+	8	10
KIR2DL1	1.27523	0.24313	0.0785673	3.09454	0.00197118	0.0562664	0.482875	+-....+........-	2	4
ITM2A	1.17262	0.159241	0.0514697	3.09387	0.00197561	0.0563467	0.302408	+++++--+++.+-+++	12	15
PDSS1	1.30666	0.267477	0.086487	3.09269	0.00198353	0.056535	0.320469	++++--++++-+++++	13	16
EPM2AIP1	1.36456	0.310829	0.100515	3.09235	0.00198577	0.0565711	0.45286	++++-+-...+..+.+	8	10
C4orf46	1.47408	0.388032	0.125554	3.09056	0.00199779	0.0568854	0.304672	++++--+......+.+	7	9
ACOT7	1.4505	0.371907	0.120439	3.08793	0.00201554	0.0573625	0.0582753	++++-+++++-+-+-+	12	16
NRD1	1.7717	0.57194	0.185288	3.08676	0.00202353	0.0575049	0.491006	++....+........+	4	4
ACAT2	1.38778	0.327702	0.106165	3.08673	0.0020237	0.0575049	0.205289	+++-++++++++-+-+	13	16
MMUT	1.54664	0.436086	0.141287	3.08654	0.00202504	0.0575049	0.758031	...--+.+++.+++-.	7	10
BMS1	1.68889	0.524072	0.169797	3.08646	0.00202552	0.0575049	0.0647566	-+++-+++-+-+++++	12	16
RBMXL1	1.5237	0.421144	0.136521	3.08484	0.00203662	0.0577633	0.367934	+++++++...-..+.+	9	10
MTHFD2	1.36481	0.311015	0.100826	3.08468	0.00203771	0.0577658	0.0705871	+++---++++-+++-+	11	16
SCAMP3	1.59067	0.464155	0.150506	3.08396	0.00204262	0.0578766	0.200161	+++--+++++-++--+	11	16
GNGT2	1.55631	0.442316	0.143465	3.08308	0.00204868	0.0580198	0.127702	+++++++......-.+	8	9
SSR1	1.49132	0.399662	0.129644	3.08277	0.00205081	0.0580336	0.050772	++---+++++++-+++	12	16
LRRC40	1.54328	0.433909	0.140755	3.08272	0.00205118	0.0580336	0.0216714	-+++--++++++++++	13	16
AP2M1	1.5703	0.451266	0.146477	3.0808	0.00206443	0.0583799	0.0486481	-++-++++++-+++-+	12	16
LRRC25	1.3956	0.333322	0.10826	3.07889	0.00207773	0.0586705	0.304169	+++++-+...+..-.+	8	10
SLC38A5	1.2291	0.206279	0.0670014	3.07874	0.00207881	0.0586705	0.603586	+++-+++...+..+.+	9	10
PTH1R	0.830922	-0.18522	0.0601682	-3.07836	0.00208141	0.0586705	0.572257	-+--------.----+	13	15
EIF1AX	1.40192	0.337841	0.109748	3.07833	0.00208162	0.0586705	0.0706233	-+-+-+++++-+++++	12	16
CARD11	1.47179	0.386478	0.12555	3.07828	0.00208201	0.0586705	0.142965	++++-++...+..+.+	9	10
CEBPG	1.40481	0.339904	0.110425	3.07816	0.00208283	0.0586705	0.125703	++++--++++++---+	11	16
DNAJC8	1.53259	0.426961	0.138723	3.07779	0.00208539	0.0586893	0.320551	-++++-++++++-+-+	12	16
TUBA1C	1.67592	0.516361	0.167771	3.07777	0.00208552	0.0586893	0.0306326	+++--+++++-+++++	13	16
GET1	1.55162	0.439297	0.142743	3.07755	0.00208713	0.0587059	0.548514	...-++.+++.+-++.	8	10
PTGDR	1.26949	0.238618	0.0775488	3.077	0.00209093	0.0587612	0.656447	+++++----+.+++-+	10	15
SPIC	1.18917	0.173255	0.0563172	3.07642	0.00209502	0.0588133	0.850609	+++++++...-..+.+	9	10
EXOC3L4	1.19457	0.177787	0.0577943	3.0762	0.00209657	0.0588283	0.388091	+++---+...+..-.+	6	10
GPRIN3	1.3197	0.277407	0.0902009	3.07543	0.00210196	0.0589196	0.857992	++++--+......+.+	7	9
TRDV3	1.27364	0.241879	0.0786645	3.07482	0.00210629	0.0589578	0.821015	+..++--+++.+-++.	9	12
SSBP1	1.30848	0.268865	0.0874785	3.0735	0.00211565	0.0591911	0.30443	-+++-++++++++-++	13	16
WDFY1	1.50493	0.408749	0.133018	3.07289	0.00211994	0.0592824	0.321479	+++++-+...-..+.+	8	10
GTPBP4	1.27654	0.244156	0.0794796	3.07194	0.00212674	0.0594431	0.180492	-+++--++++-+++-+	11	16
WAC	1.37976	0.321912	0.104796	3.0718	0.00212774	0.0594431	0.323135	++++---+++-+++++	12	16
USP6NL	1.41528	0.347325	0.113086	3.07133	0.00213107	0.0595071	0.253468	++++--++++-+++++	13	16
KIF20A	1.41795	0.349209	0.11373	3.07051	0.00213696	0.0596428	0.00359644	+++--+++++-+++++	13	16
OR10H3	0.507013	-0.67922	0.22124	-3.07006	0.00214016	0.0596745	0.634013	-----+.-------+.	12	14
DHRS13	1.33759	0.290873	0.0947532	3.0698	0.00214204	0.0596981	0.52331	+-++-++...+..-.+	7	10
CCDC144NL-AS1	0.802993	-0.219409	0.0714802	-3.06951	0.0021441	0.0597269	0.62729	-+........-.....	2	3
EXOSC9	1.61695	0.480545	0.156614	3.06834	0.00215253	0.0599326	0.0843835	+++-++++++++++-+	14	16
SPATA13	1.36191	0.308885	0.100699	3.06742	0.00215918	0.060089	0.799873	++++++-...+..+.+	9	10
C21orf91	1.25189	0.224652	0.0732458	3.0671	0.00216148	0.060124	0.424034	+++----++--+++-+	9	16
ZNF22	1.42796	0.356244	0.116172	3.06653	0.00216561	0.0601808	0.162763	-+++--++++-+++++	12	16
PHF19	1.62382	0.484782	0.158102	3.06626	0.00216753	0.0602053	0.0882886	++++-++......+.+	8	9
IGLV4-60	1.11773	0.111297	0.0363107	3.06512	0.00217582	0.0604063	0.858818	+..++--+--.+-+-.	6	12
GPBAR1	1.5704	0.451333	0.147351	3.06298	0.00219144	0.0606942	0.2054	+++--++......-.+	6	9
KIF18A	1.63491	0.491589	0.160511	3.06264	0.0021939	0.0607334	0.000396	++++-+++++.+-+++	13	15
AURKA	1.28952	0.254267	0.0830347	3.06217	0.00219736	0.0607682	0.0835236	++++-+++-+--++++	12	16
SMAD5-AS1	0.743663	-0.296167	0.0967225	-3.06202	0.00219845	0.0607682	0.681741	-..+--+---+----.	10	13
CHEK2	1.46215	0.379909	0.124076	3.0619	0.00219937	0.0607682	0.285042	+++++++++--+++++	14	16
PDCD5	1.3619	0.308884	0.100894	3.06148	0.00220246	0.0608247	0.120975	+++--+++++++--++	12	16
UHRF1BP1	2.10616	0.744869	0.243361	3.06075	0.00220782	0.0609435	0.0283527	++++-++......+.+	8	9
LONP1	1.32976	0.285002	0.0931225	3.06051	0.00220963	0.0609643	0.471936	++++-+++++-+--++	12	16
PMPCA	1.88829	0.635674	0.207731	3.06008	0.00221279	0.0610187	0.00122303	-++--++++++++-++	12	16
MCM7	1.30691	0.267669	0.0874747	3.05995	0.00221371	0.0610187	0.246416	-++-++++++.+++++	13	15
COCH	1.21996	0.198821	0.0649821	3.05962	0.00221615	0.0610568	0.0520884	++++--++-+++-+++	12	16
MSH5	1.48014	0.392139	0.128235	3.05798	0.00222836	0.0613347	0.419665	++-...-........+	3	5
HIST1H2BB	1.18915	0.173243	0.0566599	3.05759	0.00223124	0.0613846	0.743161	+-+...+........+	4	5
UBE2R2	1.44133	0.365568	0.119578	3.05714	0.00223457	0.061423	0.892861	++++-++...-..-.+	7	10
DEPDC1	1.40874	0.342695	0.112098	3.05712	0.00223476	0.061423	0.00036	-++-++++++-++-++	12	16
FIG4	1.43475	0.360988	0.118118	3.05617	0.00224187	0.0615561	0.761992	++++-+--++-+++++	12	16
EMC8	1.35574	0.304349	0.0995875	3.05609	0.00224244	0.0615561	0.503188	-+++-+.+++++++-+	12	15
RAP2A	1.52201	0.420031	0.137456	3.05575	0.00224497	0.0615561	0.00697978	+++---++++-+++++	12	16
PAX5	1.12597	0.118648	0.0388295	3.05562	0.00224598	0.0615561	0.821788	++++-+-+-+++-+++	12	16
NAA38	1.41832	0.349476	0.114375	3.05552	0.0022467	0.0615561	0.397681	++++-++...+..-.+	8	10
MRPS15	1.32932	0.284669	0.0931664	3.05549	0.00224696	0.0615561	0.391157	++++-+++++--++++	13	16
PPM1M	1.41351	0.346075	0.113266	3.05541	0.00224751	0.0615561	0.949882	++++--+...+..-.+	7	10
PALB2	1.53803	0.430502	0.140902	3.05533	0.00224813	0.0615561	0.299851	+++-+++--++++-++	12	16
ARPC4	1.40092	0.337131	0.110378	3.05433	0.00225565	0.0617328	0.875698	++++++++--++--++	12	16
NAE1	1.34641	0.297443	0.0974022	3.05376	0.00225993	0.0618038	0.294717	-+++++++++.+++++	14	15
TCERG1	1.49869	0.404593	0.132497	3.05361	0.00226105	0.0618038	0.175965	-++--+-+++-+++++	11	16
LINS	1.79948	0.587495	0.192397	3.05356	0.00226145	0.0618038	0.465006	+-....+........+	3	4
SIKE1	1.65451	0.503504	0.164905	3.05329	0.00226344	0.0618287	0.0101215	-+++-+++++-+++++	13	16
ARFGAP2	1.74019	0.553994	0.181466	3.05288	0.00226657	0.0618852	0.176918	+++-+++++++++--+	13	16
NUP188	1.60368	0.472302	0.154731	3.05241	0.0022701	0.0619521	0.23778	-+++-+++++++-+-+	12	16
TMX1	1.35992	0.307425	0.100728	3.05204	0.00227293	0.0620001	0.247111	+++-++++++-+++++	14	16
OIP5	1.3861	0.326497	0.106999	3.0514	0.00227773	0.0621018	0.0338612	++++-++++--+++-+	12	16
PRSS36	1.38061	0.322527	0.105706	3.05118	0.00227942	0.0621184	0.523627	+++--+-...+..-.+	6	10
ZBTB9	1.91327	0.648814	0.212681	3.05064	0.00228354	0.0622015	0.273312	+++...+...-....+	5	6
MIR3142HG	1.33686	0.290321	0.0952125	3.04919	0.00229456	0.0624614	0.765173	..+++-.......+..	4	5
LCP2	1.30735	0.268006	0.0878975	3.04907	0.00229549	0.0624614	0.0797901	++++--++---+-+++	10	16
CDC25A	1.41832	0.349472	0.11462	3.04896	0.00229633	0.0624614	0.0615184	++++-+++--.++-++	11	15
POLR2G	1.53135	0.426149	0.139852	3.04714	0.00231026	0.0628109	0.185751	++++-+++++-+++-+	13	16
TRAF3IP3	1.25333	0.225802	0.0741128	3.04674	0.00231341	0.0628669	0.249418	++++-+++-+---+++	11	16
LPIN2	1.54814	0.437055	0.14348	3.04611	0.00231822	0.0629678	0.0968321	+++-+-++++.+++++	13	15
CREBZF	1.34361	0.295361	0.0969732	3.04581	0.00232058	0.0629861	0.415358	+++++--+++.+++++	13	15
OXSR1	1.6357	0.492072	0.161564	3.04568	0.00232153	0.0629861	0.14028	-++++-+++-.+-+++	11	15
RNF165	1.21118	0.191592	0.0629078	3.0456	0.00232216	0.0629861	0.551678	++++-+-...-..+.+	7	10
PTPN6	1.35298	0.30231	0.0992763	3.04514	0.00232572	0.0630532	0.250483	+++-++++-+.----+	9	15
TNPO3	1.53022	0.425415	0.139719	3.04478	0.00232852	0.0630993	0.200337	-+++++++++.+++++	14	15
RPSAP52	0.765886	-0.266722	0.0876157	-3.04423	0.0023328	0.0631857	0.562913	---.............	3	3
PHIP	1.77362	0.573022	0.188275	3.04353	0.0023382	0.0633023	0.00131862	++++---+++-+++++	12	16
EFNA4	1.31158	0.27123	0.0891366	3.04286	0.00234342	0.0633841	0.265855	+-++++-++-++++++	13	16
IFI27L1	2.13604	0.758953	0.249457	3.04242	0.00234686	0.0634477	0.0645624	+++++++...+..-.+	9	10
FCRL3	1.27548	0.243322	0.0799902	3.0419	0.00235092	0.0635276	0.251556	+++++++...-..+.+	9	10
SERPINA11	0.87332	-0.135453	0.0445356	-3.04146	0.00235434	0.0635606	0.718074	---...-...+....-	5	6
TADA3	1.41969	0.350435	0.115248	3.04071	0.0023602	0.0636889	0.878431	+++++++++--+-+++	13	16
GALNT1	1.46378	0.381021	0.125318	3.04042	0.00236248	0.0637208	0.075396	-+++++-+++.+++++	13	15
LINC02325	2.26309	0.81673	0.268657	3.04005	0.00236541	0.0637402	0.776832	..++.-.......+..	3	4
CEBPB	1.26362	0.23398	0.0770128	3.03819	0.00238004	0.0640748	0.7686	+++-+-++--+---++	9	16
PRSS22	0.862704	-0.147684	0.0486169	-3.03771	0.00238385	0.064112	0.604563	-------+--.---++	12	15
HOXC13	0.869232	-0.140145	0.0461365	-3.03762	0.00238456	0.064112	0.475616	-+-+--------++--	12	16
LRRK1	1.60201	0.47126	0.155154	3.03736	0.00238657	0.064112	0.146076	++++-+--++.-++++	11	15
ADO	1.37135	0.315795	0.103981	3.03705	0.00238906	0.0641382	0.326742	++++-+++++-+++++	14	16
RAB12	1.34403	0.295673	0.0973726	3.03651	0.00239335	0.0641996	0.681951	-++++++...+..+.+	9	10
EXOSC10	1.35696	0.305248	0.100531	3.03636	0.0023945	0.0641996	0.553529	-+-+-+++++.+++-+	11	15
SLC23A1	1.27398	0.242148	0.07975	3.03634	0.00239468	0.0641996	0.779946	++++.-+......-.+	6	8
TNIP3	1.48426	0.394914	0.130088	3.03574	0.00239945	0.0642976	0.117641	+++++-+-+-.---++	9	15
FKBP3	1.32779	0.283516	0.0934003	3.03549	0.00240143	0.0643137	0.393808	++++--++++.+++++	13	15
S100PBP	1.72596	0.545784	0.179807	3.03539	0.00240227	0.0643137	0.103366	++++----++.+++++	11	15
SLF1	1.84746	0.613814	0.202247	3.03498	0.00240556	0.0643161	0.67868	..+++-....+..+..	5	6
CIAO1	1.70945	0.53617	0.176716	3.03408	0.00241274	0.0644447	0.0673683	-+++-+++++++++++	14	16
MDM1	1.68391	0.521118	0.1718	3.03329	0.00241902	0.0645552	0.0251959	-++++-++++-+++++	13	16
VPS33B	1.86839	0.625075	0.206102	3.03284	0.00242267	0.0646202	0.0616191	++++-+++-+-+++++	13	16
PRELID1	1.35733	0.305518	0.100742	3.03269	0.00242386	0.0646222	0.581649	+++--++...-..-.+	6	10
RAD23B	1.48748	0.39708	0.130945	3.03242	0.00242599	0.0646491	0.0875416	-++-+++++++++-++	13	16
TOR2A	1.53914	0.431227	0.142255	3.03136	0.00243453	0.0648467	0.467659	++++-++......+.+	8	9
MAGEF1	1.30577	0.26679	0.0880169	3.03112	0.00243647	0.0648497	0.367108	-+++-+++++.++--+	11	15
GPATCH1	1.38954	0.328974	0.108534	3.03107	0.00243689	0.0648497	0.789607	++++-++++++++-++	14	16
PTPRC	1.16706	0.15449	0.0509993	3.02925	0.00245159	0.0651809	0.255494	+++++-++++++-+++	14	16
RRP1	1.26163	0.232401	0.0767438	3.02827	0.0024596	0.0653336	0.578033	+++--+++-+-++-++	11	16
NABP1	1.32035	0.277894	0.0917846	3.02767	0.00246446	0.0654328	0.511946	++++-+.-+-+--+++	10	15
PSMB8-AS1	1.37946	0.321689	0.106265	3.02723	0.0024681	0.0654992	0.786581	++.+-+.......-..	4	6
KRT12	0.830795	-0.185372	0.0612409	-3.02693	0.00247055	0.0655341	0.665989	--.-------.-+---	13	14
MALT1	1.38446	0.325313	0.107487	3.02652	0.00247386	0.0655632	0.365851	++++-++-++-+-+++	12	16
PMEPA1	0.824818	-0.192592	0.063635	-3.02651	0.00247391	0.0655632	0.93299	---------+---+-+	13	16
ATAD2	1.29043	0.254976	0.0842531	3.02631	0.00247558	0.0655773	0.0781729	+++--+++++-+++++	13	16
CHAMP1	1.63965	0.494484	0.163415	3.02595	0.00247855	0.0656259	0.122539	+++-+++...+..+.+	9	10
PAG1	1.47563	0.389086	0.128616	3.02518	0.00248482	0.0657152	0.118407	++++--+......+.+	7	9
HLA-DMA	1.2606	0.23159	0.076554	3.02518	0.00248486	0.0657152	0.317153	++.-+-++++++--++	11	15
DBF4B	1.66576	0.510279	0.168681	3.02512	0.00248533	0.0657152	0.156265	++++--+--++-++++	11	16
ICAM1	1.23435	0.210544	0.0696093	3.02465	0.00248919	0.0657726	0.248368	+++-+++-++----++	10	16
DEDD2	1.49406	0.401497	0.132745	3.02457	0.00248985	0.0657726	0.471718	+++++++...-..+.+	9	10
TMX2	1.43961	0.364374	0.120476	3.02444	0.00249092	0.0657726	0.222848	+++--+++++-+++-+	12	16
ZDHHC21	1.32913	0.284522	0.0940801	3.02425	0.00249253	0.0657748	0.906915	+++++++...-..+.+	9	10
CBX3	1.36344	0.310008	0.102512	3.02412	0.00249359	0.0657748	0.174732	-+++-+++++.+++++	13	15
NDUFA9	1.40936	0.343137	0.11347	3.02402	0.00249442	0.0657748	0.203227	+-+-++++++++++-+	13	16
FCRL2	1.14491	0.135323	0.0447621	3.02317	0.00250145	0.0659001	0.7964	++++-+---+.+-+-+	9	15
AP1S2	1.30153	0.263542	0.0871803	3.02296	0.00250319	0.0659062	0.615147	++++-++++++---++	12	16
HINT1	1.43414	0.360565	0.119286	3.0227	0.00250526	0.0659062	0.13423	+++++-++++.+++-+	13	15
CEBPA-DT	0.388539	-0.945361	0.312765	-3.02259	0.00250625	0.0659062	0.455692	...+++.---.----.	7	10
PTPRH	0.525346	-0.643698	0.212985	-3.02226	0.00250893	0.0659468	0.00126471	-----+----.----+	13	15
SYK	1.46968	0.385046	0.127441	3.02137	0.00251632	0.0661109	0.0350805	+++-+-++++-+-+++	12	16
C11orf84	1.70132	0.531402	0.175898	3.02107	0.0025188	0.066146	0.146281	+-+...+........+	4	5
IL12B	1.25016	0.223268	0.0739172	3.02052	0.00252345	0.0662119	0.425455	+++++-++-+-+-+-+	11	16
HIST1H2AB	1.38913	0.328676	0.108815	3.0205	0.0025236	0.0662119	0.151131	+++...+........+	5	5
H3C3	5.39232	1.68498	0.557929	3.02006	0.00252729	0.0662785	0.520883	...-.+.+++.+-++.	7	9
KDM2B	1.61432	0.478913	0.158588	3.01985	0.00252902	0.0662938	0.221477	++++-++...+..+.+	9	10
MTIF2	1.42708	0.355633	0.117773	3.01966	0.00253061	0.0663055	0.249537	-+-+++++++.+++++	13	15
MAIP1	1.67547	0.516092	0.17095	3.01897	0.00253638	0.0664264	0.239966	..++-+.+++.+++-.	9	11
FBXO46	1.36015	0.307595	0.101937	3.01749	0.00254874	0.0667201	0.679257	+-++-+++++.++-++	12	15
U2AF2	1.44132	0.365561	0.121157	3.01725	0.00255083	0.0667445	0.366233	-++-+-++++.++-++	11	15
IFNA16	0.427687	-0.849364	0.281575	-3.01647	0.00255735	0.0668241	0.828	---++-.---.---+.	10	13
TTF2	1.5183	0.417594	0.138556	3.01391	0.00257908	0.0673007	0.0895553	--++-++++-++++++	12	16
CRYGC	0.433926	-0.834882	0.277041	-3.01357	0.00258193	0.0673446	0.585462	-.----.---+----.	12	13
PHB2	1.23974	0.214903	0.0713329	3.01268	0.00258952	0.0675122	0.581768	+++-+++++++++--+	13	16
HIST1H2BJ	1.30453	0.265845	0.0882537	3.01229	0.00259288	0.0675692	0.162328	+++...+...+....+	6	6
DAAM2	0.804261	-0.217831	0.0723545	-3.01061	0.00260722	0.0678816	0.645051	-+-------+---+-+	12	16
TMEM14A	1.2424	0.217043	0.0721115	3.00983	0.00261398	0.0679658	0.410683	+++----+++-+++-+	10	16
UQCRFS1	1.28407	0.250037	0.0830778	3.00967	0.00261528	0.0679691	0.686445	+++--+++++-+--++	11	16
GOLGA4	1.3493	0.299583	0.0995477	3.00944	0.00261729	0.0679907	0.249425	-++--+++++++--++	11	16
IL15RA	1.44113	0.365425	0.121438	3.00914	0.00261987	0.0680213	0.0520689	+++++++-++.----+	10	15
DENND4A	1.56119	0.44545	0.148042	3.00894	0.00262163	0.0680213	0.210016	++++-++-++-+-+++	12	16
C9orf40	1.39352	0.331831	0.110283	3.00889	0.002622	0.0680213	0.278036	+.++-+++++++--++	12	15
RAB37	1.23216	0.20877	0.0693999	3.00821	0.00262789	0.0681435	0.563387	++++-++...+..-.+	8	10
SNX4	1.52317	0.420792	0.139888	3.00806	0.0026292	0.0681469	0.0591653	-++--+++++-+++++	12	16
C1orf54	1.43996	0.364617	0.121234	3.00754	0.0026337	0.0682024	0.167393	++++--+-+++--+++	11	16
PLCXD2	1.52584	0.422544	0.140525	3.0069	0.00263928	0.0683162	0.102159	+++++-.......+.+	7	8
TRAPPC1	1.40973	0.343396	0.11421	3.00672	0.00264086	0.0683264	0.461035	+++--++...+..-.+	7	10
TADA2A	2.07282	0.728911	0.242461	3.0063	0.00264447	0.0683893	0.054939	+++-++++++-+++++	14	16
FAM124A	1.27505	0.242984	0.0808316	3.00605	0.00264667	0.0684156	0.734782	++++++-...+..+.+	9	10
CNOT10	1.83365	0.606307	0.201751	3.00523	0.00265379	0.0685383	0.117971	+++-+++......-.+	7	9
METTL23	1.7282	0.547079	0.182086	3.00451	0.00266005	0.0686418	0.172916	+++-+++...+..+.+	9	10
KLRC2	1.26351	0.233896	0.07785	3.00445	0.00266062	0.0686418	0.241199	+++...+...+....+	6	6
BABAM1	1.47542	0.388945	0.129466	3.00423	0.00266255	0.0686418	0.352806	++++++++-+.+-+-+	12	15
MEIG1	1.1955	0.178567	0.0594543	3.00344	0.0026695	0.0687772	0.451466	+-+----...+..-.+	4	10
IL21	1.51104	0.412799	0.137452	3.00322	0.00267138	0.0687772	0.100118	++++.++---+--+-+	9	15
FIP1L1	1.56262	0.446366	0.148642	3.00296	0.00267369	0.0688063	0.247258	-+++++++++-++-++	13	16
GFI1	1.38491	0.325633	0.108454	3.0025	0.00267773	0.0688794	0.197011	+++++++-------++	9	16
H1-2	1.27645	0.244084	0.0813087	3.00194	0.00268265	0.0689754	0.451571	...--+.+++.++-+.	7	10
CNOT8	1.60304	0.4719	0.157245	3.00105	0.00269053	0.0691472	0.246081	-++--+-+++.-++++	10	15
GAS2L1P2	0.781505	-0.246534	0.0821603	-3.00064	0.0026941	0.0691897	0.68223	-.+.......+.....	1	3
H2AFX	1.27499	0.242938	0.0809637	3.00058	0.00269466	0.0691897	0.449721	+++...+...+....+	6	6
WRAP73	1.44627	0.368984	0.122976	3.00045	0.00269578	0.0691897	0.626635	+++-++++++-+-+-+	12	16
KLHL22	1.55304	0.440215	0.146809	2.99856	0.00271256	0.069466	0.230494	+++-+++-+-+-++++	12	16
ZBED4	1.61225	0.477632	0.159315	2.99804	0.00271725	0.0695105	0.0290429	-+++-+++++-+++++	13	16
IGHV3-73	1.10619	0.100923	0.0336634	2.99802	0.00271741	0.0695105	0.725092	+..-++++++.+++-.	10	12
CDK11B	1.50712	0.410202	0.136827	2.99796	0.00271791	0.0695105	0.244451	-++-++++-+++-+++	12	16
ZBTB5	1.64731	0.499144	0.166521	2.99748	0.00272221	0.0695594	0.0296556	+++++-+++-.+++-+	12	15
CTAGE3P	0.728494	-0.316775	0.105717	-2.99645	0.00273146	0.0697325	0.841525	-.....-...-.....	3	3
RRP7A	1.42307	0.352816	0.117796	2.99514	0.00274319	0.0699713	0.199345	+++++-++++.-+-++	12	15
TRAF1	1.4054	0.340322	0.113635	2.99486	0.00274574	0.0700055	0.273531	++++-++-+--+++++	12	16
IREB2	1.60559	0.473488	0.158117	2.99454	0.00274856	0.0700465	0.160099	+++-++++++++++++	15	16
HENMT1	1.30331	0.264904	0.0884774	2.99403	0.00275318	0.0701024	0.669629	++++-++...+..+.+	9	10
MLPH	0.880196	-0.127611	0.0426355	-2.99307	0.0027619	0.0702315	0.370507	---++-------+--+	12	16
METTL16	1.52122	0.419514	0.140169	2.99292	0.00276321	0.0702339	0.399049	+++-++++++++-+-+	13	16
MAN1A2	1.48537	0.395666	0.132217	2.99254	0.00276668	0.0702912	0.21208	-+++--++++++++++	13	16
ATP5G1	1.39713	0.334418	0.111774	2.9919	0.00277247	0.0704009	0.394823	+++...+...-....+	5	6
ACOT13	1.49931	0.405005	0.135372	2.99179	0.00277343	0.0704009	0.170464	++++-+++++.+++++	14	15
SASH3	1.29403	0.257765	0.086188	2.99073	0.00278313	0.070616	0.199366	+++++++--++--+++	12	16
MAPKAPK3	1.38464	0.325439	0.108825	2.99049	0.00278532	0.0706405	0.469644	+++--+++++.+-+++	12	15
NYAP2	1.23002	0.207032	0.0692341	2.99031	0.00278692	0.0706501	0.999285	+-++++.........+	6	7
PARP2	1.59673	0.467961	0.1565	2.99016	0.00278829	0.0706538	0.0137771	+-+-+-++++-+++++	12	16
PFDN4	1.29295	0.256923	0.0859629	2.98877	0.00280107	0.0709464	0.271865	+++--+++++-+++++	13	16
[truncated: 22,555 more rows]

## Sheet: GSEA results for pCR
pathway	pval	padj	log2err	ES	NES	size	leadingEdge
REACTOME_M_PHASE	1.00559e-45	2.0323e-42	1.76244	0.632118	2.17521	398	NUP210,KIF2A,PSME2,PMF1,NUP153,TUBG1,PSMB4,PSMA4,SMC4,PSMD11,PSMC5,PSMB10,PSMB6,RAN,VRK2,TMPO,CDC16,LMNB1,PSMD2,STAG1,SMC1A,PSMB3,SEC13,PSMB7,PSMB9,NUP85,TUBA1B,NCAPG2,KPNB1,NUP88,KNTC1,PSME1,PSMA5,ZWINT,MCPH1,CENPA,CCNB1,H2AZ1,NUP205,TUBGCP3,HAUS1,PSMC3,XPO1,PTTG1,CDK1,CEP192,PLK4,NUP62,BUB3,PSMB8,PSMD12,PSMD3,BIRC5,FBXO5,PPP1CC,CENPN,CENPU,PSMB2,SUMO1,SKA2,UBE2S,NUP50,MZT2A,HAUS8,MIS12,SMC2,CCN…
REACTOME_CELL_CYCLE_CHECKPOINTS	2.29342e-44	2.31751e-41	1.73282	0.682156	2.33263	283	MCM5,TOPBP1,KIF2A,PSME2,RFC4,PMF1,PSMB4,PSMA4,PSMD11,CDKN2A,CCNE1,PSMC5,PSMB10,PSMB6,RMI1,MCM3,BARD1,CDC16,PSMD2,PSMB3,SEC13,RFC5,CDKN1B,PSMB7,PSMB9,NUP85,MCM6,MCM2,KNTC1,PSME1,PSMA5,ZWINT,CENPA,CCNB1,RPA2,PSMC3,XPO1,CDK1,RNF168,MDC1,CDK2,BUB3,PSMB8,PSMD12,PSMD3,BIRC5,PPP1CC,CENPN,CENPU,DNA2,CCNE2,MCM10,PSMB2,RPA1,SUMO1,SKA2,UBE2S,TP53,MIS12,CCNB2,BRIP1,ATR,PSMA2,CDC7,CENPQ,CDC6,BUB1,NDC80,ORC1,P…
REACTOME_MITOTIC_METAPHASE_AND_ANAPHASE	4.20569e-41	2.83323e-38	1.672	0.69629	2.3629	235	KIF2A,PSME2,PMF1,PSMB4,PSMA4,PSMD11,PSMC5,PSMB10,PSMB6,RAN,VRK2,TMPO,CDC16,LMNB1,PSMD2,STAG1,SMC1A,PSMB3,SEC13,PSMB7,PSMB9,NUP85,TUBA1B,KPNB1,KNTC1,PSME1,PSMA5,ZWINT,CENPA,CCNB1,NUP205,PSMC3,XPO1,PTTG1,CDK1,NUP62,BUB3,PSMB8,PSMD12,PSMD3,BIRC5,FBXO5,PPP1CC,CENPN,CENPU,PSMB2,SUMO1,SKA2,UBE2S,MIS12,CCNB2,PSMA2,CENPQ,BUB1,NDC80,LBR,CHMP7,PSME3,NUP54,AURKB,PSME4,NUP107,CC2D1B,SPC25,ITGB3BP,NUP160,BUB1…
REACTOME_PROCESSING_OF_CAPPED_INTRON_CONTAINING_PRE_MRNA	1.47129e-38	7.43367e-36	1.6153	0.683344	2.32038	240	NUP210,SNRPD1,CHTOP,DDX23,NUP153,SNRPG,HNRNPA3,PRPF3,MAGOH,SRSF7,SRSF2,SEC13,SNRPF,SNRPA,SRSF1,SRSF3,NUP85,SNRPA1,NUP88,HNRNPM,PRCC,LSM3,SRSF9,NUP205,ISY1,DDX39A,SF3B4,HNRNPF,SNRPB,PRPF8,NUP62,POLR2D,POLR2H,HNRNPA0,NUP50,HNRNPA1,CDC40,RBMX,EFTUD2,WBP11,LSM6,EIF4A3,NUP54,U2SURP,SNRPD3,HNRNPU,SNRNP200,NUP107,SF3B3,SMNDC1,LSM7,ELAVL1,NUP160,HNRNPK,CSTF1,TRA2B,LSM8,TXNL4A,NXT1,NCBP1,HNRNPD,SF3B2,SUGP…
REACTOME_SEPARATION_OF_SISTER_CHROMATIDS	5.84693e-35	2.36333e-32	1.53646	0.702075	2.36349	190	KIF2A,PSME2,PMF1,PSMB4,PSMA4,PSMD11,PSMC5,PSMB10,PSMB6,CDC16,PSMD2,STAG1,SMC1A,PSMB3,SEC13,PSMB7,PSMB9,NUP85,TUBA1B,KNTC1,PSME1,PSMA5,ZWINT,CENPA,PSMC3,XPO1,PTTG1,BUB3,PSMB8,PSMD12,PSMD3,BIRC5,PPP1CC,CENPN,CENPU,PSMB2,SKA2,UBE2S,MIS12,PSMA2,CENPQ,BUB1,NDC80,PSME3,AURKB,PSME4,NUP107,SPC25,ITGB3BP,NUP160,BUB1B,UBE2E1,PLK1,CENPI,CDCA8,PPP2CB,ZWILCH,CKAP5,NUP98,SMC3,CDC23,PSMB5,INCENP,KIF2C,PSMD7,CDC…
REACTOME_MRNA_SPLICING	3.63816e-33	1.22545e-30	1.49548	0.696188	2.3422	188	SNRPD1,DDX23,SNRPG,HNRNPA3,PRPF3,MAGOH,SRSF7,SRSF2,SNRPF,SNRPA,SRSF1,SRSF3,SNRPA1,HNRNPM,PRCC,LSM3,SRSF9,ISY1,SF3B4,HNRNPF,SNRPB,PRPF8,POLR2D,POLR2H,HNRNPA0,HNRNPA1,CDC40,RBMX,EFTUD2,WBP11,LSM6,EIF4A3,U2SURP,SNRPD3,HNRNPU,SNRNP200,SF3B3,SMNDC1,LSM7,ELAVL1,HNRNPK,CSTF1,TRA2B,LSM8,TXNL4A,NCBP1,HNRNPD,SF3B2,SUGP1,PCF11,HNRNPR,SNRNP40,SNRNP25,DDX46,CHERP,SART1,LSM2,PRPF19,DNAJC8,POLR2G,U2AF2,FIP1L1,H…
REACTOME_MITOTIC_G1_PHASE_AND_G1_S_TRANSITION	4.71107e-29	1.19013e-26	1.40259	0.715005	2.37496	149	MCM5,PSME2,GMNN,PSMB4,POLA1,CDKN2C,PRIM1,PSMA4,JAK2,PSMD11,TFDP1,CDKN2A,CCNE1,PSMC5,PSMB10,PSMB6,MCM3,DYRK1A,CDT1,CKS1B,PSMD2,POLA2,PSMB3,CDKN1B,E2F3,PSMB7,PSMB9,MCM6,MCM2,PSME1,CDK4,PSMA5,CCNB1,RPA2,PSMC3,PCNA,CDK1,CDK2,TOP2A,PSMB8,PSMD12,PSMD3,FBXO5,POLE2,CCNE2,MCM10,PSMB2,RBBP4,RPA1,PSMA2,CDC7,TYMS,CDC6,ORC1,PSME3,CCNA2,RRM2,DHFR,CUL1,LIN37,POLE3,CDC45,SKP2,PPP2CB,DBF4,ORC3,E2F2,PSMB5,PSMD7,PS…
REACTOME_SIGNALING_BY_THE_B_CELL_RECEPTOR_BCR	4.34037e-29	1.19013e-26	1.40259	0.714174	2.36816	145	RASGRP1,PSME2,PSMB4,PSMA4,PSMD11,PSMC5,PSMB10,IGKV4-1,PSMB6,NFKBIE,CD79A,IGLV2-14,PSMD2,PSMB3,IGLV1-44,PSMB7,PSMB9,IGLV2-23,PSME1,PSMA5,IGLC2,IGKV1-17,IGKV3-11,IGLC3,IGHV3-33,IGLV1-51,GRB2,IGLV3-25,PSMC3,NCK1,IGKV2-30,IGHV3-23,IGHV3-53,REL,IGHM,PSMB8,PSMD12,CHUK,PSMD3,IGKV3-20,IGLV1-40,PSMB2,IGHV1-69,IGLV1-47,IGKV3-15,BLNK,IGLV2-8,PSMA2,NFKBIA,IGHV2-5,PSME3,IGHV4-39,IGLV3-21,SOS1,CUL1,PSME4,IGLV3…
REACTOME_S_PHASE	6.91984e-29	1.55389e-26	1.39519	0.69807	2.3279	162	MCM5,PSME2,RFC4,PSMB4,POLA1,PRIM1,PSMA4,PSMD11,TFDP1,CCNE1,PSMC5,PSMB10,PSMB6,MCM3,POLD3,CDC16,CDT1,CKS1B,FEN1,PSMD2,STAG1,SMC1A,POLA2,PSMB3,RFC5,CDKN1B,PSMB7,PSMB9,MCM6,MCM2,PSME1,CDK4,PSMA5,RPA2,PSMC3,PCNA,CDK2,PSMB8,GINS2,PSMD12,PSMD3,POLE2,DNA2,CCNE2,PSMB2,RBBP4,RPA1,UBE2S,PSMA2,CDC6,ORC1,PSME3,CCNA2,GINS1,RFC2,CUL1,PSME4,LIN37,POLE3,CDC45,SKP2,LIG1,UBE2E1,ORC3,SMC3,CDC23,PSMB5,PSMD7,PSMA3,LI…
REACTOME_DNA_REPAIR	7.23861e-28	1.46292e-25	1.37274	0.593175	2.0295	318	TOPBP1,FANCL,UBE2L6,RFC4,USP1,COPS3,FANCI,ACTL6A,RMI1,FANCG,FANCE,BARD1,POLD3,MSH2,ERCC5,FEN1,TIMELESS,KPNA2,MSH6,RFC5,OGG1,DDB2,MBD4,CENPX,TIPIN,H2AZ1,RPA2,ISY1,PCLAF,PCNA,RNF168,MDC1,FANCA,CDK2,CUL4A,DCLRE1B,MCRS1,POLR2D,POLR2H,POLE2,DNA2,DCLRE1A,SMARCA5,HMGN1,RPA1,SUMO1,BRCA2,TP53,RUVBL1,BRIP1,ATR,PAXIP1,PARP1,CCNA2,SUMO3,RFC2,POLE3,SUMO2,ZNF830,RIF1,TDG,CHEK1,LIG1,RAD51AP1,WRN,BLM,GPS1,ASCC3,…
REACTOME_FCERI_MEDIATED_NF_KB_ACTIVATION	3.91719e-27	7.19695e-25	1.34993	0.745392	2.44519	115	RASGRP1,PSME2,PSMB4,PSMA4,PSMD11,PSMC5,PSMB10,IGKV4-1,PSMB6,IGLV2-14,PSMD2,PSMB3,IGLV1-44,PSMB7,PSMB9,IGLV2-23,PSME1,PSMA5,IGLC2,IGKV1-17,IGKV3-11,IGLC3,IGHV3-33,IGLV1-51,IGLV3-25,PSMC3,IGKV2-30,IGHV3-23,IGHV3-53,PSMB8,PSMD12,CHUK,PSMD3,IGKV3-20,IGLV1-40,PSMB2,IGHV1-69,IGLV1-47,IGKV3-15,IGLV2-8,PSMA2,NFKBIA,IGHV2-5,PSME3,IGHV4-39,IGLV3-21,CUL1,PSME4,UBE2D2,IGLV3-19,IGHV3-30,IGLV3-1,IGKV1-16,PSMB5…
REACTOME_SYNTHESIS_OF_DNA	5.08411e-27	8.5625e-25	1.34993	0.734214	2.41462	120	MCM5,PSME2,RFC4,PSMB4,POLA1,PRIM1,PSMA4,PSMD11,CCNE1,PSMC5,PSMB10,PSMB6,MCM3,POLD3,CDC16,CDT1,FEN1,PSMD2,POLA2,PSMB3,RFC5,PSMB7,PSMB9,MCM6,MCM2,PSME1,PSMA5,RPA2,PSMC3,PCNA,CDK2,PSMB8,GINS2,PSMD12,PSMD3,POLE2,DNA2,CCNE2,PSMB2,RPA1,UBE2S,PSMA2,CDC6,ORC1,PSME3,CCNA2,GINS1,RFC2,CUL1,PSME4,POLE3,CDC45,SKP2,LIG1,UBE2E1,ORC3,CDC23,PSMB5,PSMD7,PSMA3,PSMA7,PSMD14,PSMD1,MCM7,UBE2C,PSMA6,PSMB1,PSMC2,UBB,RFC…
REACTOME_MITOTIC_PROMETAPHASE	1.68387e-26	2.61776e-24	1.3345	0.653016	2.20334	202	KIF2A,PMF1,TUBG1,SMC4,STAG1,SMC1A,SEC13,NUP85,TUBA1B,KNTC1,ZWINT,CENPA,CCNB1,TUBGCP3,HAUS1,XPO1,CDK1,CEP192,PLK4,BUB3,BIRC5,PPP1CC,CENPN,CENPU,SKA2,MZT2A,HAUS8,MIS12,SMC2,CCNB2,CENPQ,BUB1,NDC80,DCTN3,AURKB,NUP107,SPC25,ITGB3BP,NUP160,CEP76,PCM1,CDK5RAP2,BUB1B,PLK1,CENPI,CDCA8,CEP135,PPP2CB,ZWILCH,CKAP5,NUP98,SSNA1,SMC3,INCENP,KIF2C,CDC20,MAD2L1,NCAPG,PPP2R5E,NCAPD2,SGO1,TUBA1C,KIF18A,RAD21,EML4,C…
REACTOME_FC_EPSILON_RECEPTOR_FCERI_SIGNALING	7.70913e-26	1.11287e-23	1.31889	0.676946	2.257	165	RASGRP1,PSME2,PSMB4,PSMA4,ITK,PSMD11,PSMC5,PSMB10,IGKV4-1,PSMB6,IGLV2-14,PSMD2,PSMB3,IGLV1-44,PSMB7,GRAP2,PSMB9,IGLV2-23,PSME1,PSMA5,IGLC2,IGKV1-17,IGKV3-11,IGLC3,IGHV3-33,IGLV1-51,GRB2,IGLV3-25,PSMC3,IGKV2-30,IGHV3-23,IGHV3-53,PSMB8,PSMD12,CHUK,PSMD3,IGKV3-20,IGLV1-40,PSMB2,IGHV1-69,IGLV1-47,IGKV3-15,IGLV2-8,PSMA2,NFKBIA,IGHV2-5,PSME3,IGHV4-39,IGLV3-21,SOS1,CUL1,PSME4,UBE2D2,IGLV3-19,IGHV3-30,IG…
REACTOME_DNA_REPLICATION	1.43975e-25	1.93982e-23	1.31101	0.668104	2.23407	173	MCM5,PSME2,GMNN,RFC4,PSMB4,POLA1,PRIM1,PSMA4,PSMD11,CCNE1,PSMC5,PSMB10,PSMB6,MCM3,POLD3,CDC16,CDT1,FEN1,PSMD2,POLA2,PSMB3,RFC5,E2F3,PSMB7,PSMB9,MCM6,MCM2,KPNB1,PSME1,PSMA5,H2AZ1,RPA2,PSMC3,PCNA,CDK2,PSMB8,GINS2,PSMD12,PSMD3,POLE2,DNA2,CCNE2,MCM10,PSMB2,RPA1,UBE2S,PSMA2,CDC7,CDC6,ORC1,PSME3,CCNA2,GINS1,RFC2,CUL1,PSME4,POLE3,CDC45,SKP2,LIG1,UBE2E1,DBF4,ORC3,E2F2,CDC23,PSMB5,PSMD7,PSMA3,PSMA7,PSMD14…
REACTOME_TRANSCRIPTIONAL_REGULATION_BY_TP53	2.99494e-25	3.78299e-23	1.30309	0.568075	1.94812	363	TOPBP1,TACO1,RFC4,TFDP1,CDKN2A,CCNE1,FANCI,SSRP1,RMI1,BARD1,MSH2,RFC5,CDKN1B,DDB2,RFFL,COX5A,BTG2,SCO2,CNOT6,DDIT4,CCNB1,TAF5,RPA2,NELFE,RNF34,LAMTOR2,PCNA,BID,CDK1,MDC1,CDK2,CNOT6L,GATAD2A,POLR2D,BIRC5,POLR2H,DNA2,CNOT7,CCNE2,RBBP7,RBBP4,RPA1,PRMT1,TP53,BRIP1,ATR,HDAC2,PIN1,DAXX,CCNA2,COX11,AURKB,MAPKAPK5,RFC2,PRMT5,LRPPRC,TAF11,CNOT2,YWHAH,CHEK1,TPX2,COX8A,PPP2CB,WRN,BLM,ING2,COX7B,CNOT4,E2F8,R…
REACTOME_CLASS_I_MHC_MEDIATED_ANTIGEN_PROCESSING_PRESENTATION	3.48951e-25	4.14841e-23	1.30309	0.566355	1.94409	376	PSME2,FBXO6,UBE2L6,DTX3L,SOCS1,PSMB4,PSMA4,TPP2,SMURF2,PSMD11,PSMC5,PSMB10,RNF213,RNF19B,PSMB6,CDC16,SIAH2,PSMD2,RNF115,PSMB3,RNF138,SEC13,TAP1,UBE2Q1,PSMB7,PSMB9,PSME1,MYD88,PSMA5,SEC61B,HUWE1,LRR1,FCGR1A,RNF34,PSMC3,PSMB8,PSMD12,UBE2J1,CHUK,PSMD3,PSMB2,CYBB,UBE2S,TAP2,HERC6,UBE2G1,PSMA2,ZNRF1,PSME3,FBXO11,CUL1,PSME4,UBE2D2,SKP2,CTSS,KBTBD8,UBE2E1,UBAC1,TRIM37,THOP1,TRIM69,UBE2Z,KEAP1,KLHL9,HLA-…
REACTOME_HIV_INFECTION	6.90304e-25	7.75058e-23	1.29512	0.624607	2.11828	231	NUP210,PSME2,NUP153,PSMB4,PSMA4,GTF2E2,PSMD11,PSMC5,LCK,SSRP1,PSMB10,PSMB6,RAN,CD4,FEN1,PSMD2,PSIP1,PSMB3,SEC13,MVB12B,PSMB7,PSMB9,CCR5,NUP85,KPNB1,NUP88,PSME1,PSMA5,RANBP1,NUP205,TAF5,NELFE,PSMC3,APOBEC3G,XPO1,NUP62,PSMB8,PSMD12,POLR2D,PSMD3,POLR2H,NMT1,PSMB2,NUP50,CD8B,PSMA2,CHMP7,PSME3,NUP54,PSME4,NUP107,TAF11,NUP160,VPS37A,LIG1,NCBP1,NUP98,PSMB5,HMGA1,PSMD7,SLC25A5,CD247,PSMA3,DOCK2,SUPT4H1,P…
KEGG_SPLICEOSOME	1.24196e-24	1.32106e-22	1.2871	0.706797	2.32655	126	SNRPD1,DDX23,SNRPG,HNRNPA3,PRPF3,MAGOH,SRSF7,SRSF2,SNRPF,SNRPA,SRSF1,SRSF3,SNRPA1,HNRNPM,LSM3,SRSF9,ISY1,SF3B4,SNRPB,PRPF8,HNRNPA1,CDC40,RBMX,EFTUD2,WBP11,LSM6,EIF4A3,U2SURP,SNRPD3,HNRNPU,DHX8,PRPF18,SNRNP200,SF3B3,SMNDC1,LSM7,HNRNPK,TRA2B,LSM8,TXNL4A,NCBP1,SF3B2,SNRNP40,DDX46,CHERP,SART1,LSM2,PRPF19,TCERG1,U2AF2,DDX5,THOC2,THOC1,LSM4,NCBP2,DHX16,PRPF40A,SNW1,SNRPE,BCAS2,U2AF1,HNRNPC,RBM8A,PRPF31…
REACTOME_MITOTIC_G2_G2_M_PHASES	7.53624e-23	7.61537e-21	1.2379	0.631951	2.13076	199	PSME2,TUBG1,PSMB4,PSMA4,PSMD11,PSMC5,OPTN,PSMB10,PSMB6,PSMD2,PSMB3,E2F3,PSMB7,PSMB9,TUBA1B,PSME1,PSMA5,CCNB1,TUBGCP3,HAUS1,PSMC3,XPO1,CDK1,CEP192,CDK2,PLK4,PSMB8,PSMD12,PSMD3,PSMB2,RBBP4,MZT2A,HAUS8,TP53,CCNB2,PSMA2,FKBPL,PSME3,DCTN3,CCNA2,CUL1,PSME4,LIN37,RAB8A,CEP76,PCM1,CDK5RAP2,TPX2,PLK1,HMMR,FOXM1,BORA,CEP135,PPP2CB,CKAP5,SSNA1,PSMB5,PSMD7,PSMA3,PPP2R2A,LIN54,PSMA7,PSMD14,PSMD1,TUBA1C,AURKA,…
REACTOME_MITOTIC_SPINDLE_CHECKPOINT	9.38598e-23	9.03288e-21	1.2379	0.717004	2.34254	111	KIF2A,PMF1,CDC16,SEC13,NUP85,KNTC1,ZWINT,CENPA,XPO1,BUB3,BIRC5,PPP1CC,CENPN,CENPU,SKA2,UBE2S,MIS12,CENPQ,BUB1,NDC80,AURKB,NUP107,SPC25,ITGB3BP,NUP160,BUB1B,UBE2E1,PLK1,CENPI,CDCA8,PPP2CB,ZWILCH,CKAP5,NUP98,CDC23,INCENP,KIF2C,CDC20,MAD2L1,PPP2R5E,SGO1,KIF18A,UBE2C,CENPM,SPDL1,CENPF,ERCC6L,CENPS,NSL1,CENPH,CENPC,DYNLL2,SGO2,NUDC,CDC26,SPC24,DYNC1LI1,DSN1,PPP2CA,SEH1L,RANGAP1,ANAPC11,MAPRE1,CENPP,NU…
REACTOME_G2_M_CHECKPOINTS	1.90464e-22	1.74967e-20	1.2295	0.65867	2.19479	159	MCM5,TOPBP1,PSME2,RFC4,PSMB4,PSMA4,PSMD11,PSMC5,PSMB10,PSMB6,RMI1,MCM3,BARD1,PSMD2,PSMB3,RFC5,PSMB7,PSMB9,MCM6,MCM2,PSME1,PSMA5,CCNB1,RPA2,PSMC3,CDK1,RNF168,MDC1,CDK2,PSMB8,PSMD12,PSMD3,DNA2,MCM10,PSMB2,RPA1,SUMO1,TP53,CCNB2,BRIP1,ATR,PSMA2,CDC7,CDC6,ORC1,PSME3,RFC2,PSME4,CDC45,YWHAH,CHEK1,WRN,BLM,DBF4,ORC3,PSMB5,PSMD7,PSMA3,PSMA7,PSMD14,RBBP8,PSMD1,CHEK2,MCM7,CDC25A,BABAM1,PSMA6,BRCC3,PSMB1,PSMC…
WP_MRNA_PROCESSING	2.36179e-22	2.07529e-20	1.22105	0.698438	2.29794	125	SNRPD1,SNRPG,PRPF3,SRSF7,SRSF2,SMC1A,SNRPF,SNRPA,SRSF1,SRSF3,SNRPA1,HNRNPM,SRSF9,SF3B4,SNRPB,PRPF8,PPM1G,PRMT1,HNRNPA1,CDC40,RBMX,SFPQ,EFTUD2,HNRNPAB,SNRPD3,HNRNPU,DHX8,PRPF18,CLK2,SF3B3,LSM7,HNRNPK,CSTF1,TRA2B,TXNL4A,NCBP1,HNRNPD,SF3B2,SUGP1,HNRNPR,SPOP,SNRNP40,PRPF4B,DICER1,LSM2,DNAJC8,U2AF2,HNRNPL,DHX9,NUDT21,CELF2,HNRNPA2B1,NCBP2,DHX16,PRPF40A,RNPS1,SNRPE,U2AF1,HNRNPC,CSTF3,PRPF4,SRSF4,SF3A3,…
REACTOME_TCR_SIGNALING	3.13161e-22	2.63708e-20	1.22105	0.704741	2.31411	119	CD3D,PSME2,PTPN22,PSMB4,CD3G,PSMA4,ITK,PSMD11,PSMC5,LCK,PSMB10,PSMB6,CD4,TRAT1,PSMD2,PSMB3,PSMB7,GRAP2,PSMB9,PSME1,PSMA5,PSMC3,NCK1,CSK,PSMB8,PSMD12,CHUK,PSMD3,EVL,PSMB2,ZAP70,PSMA2,NFKBIA,PSME3,HLA-DPB1,CUL1,PSME4,UBE2D2,PSMB5,PSMD7,CD247,LAT,PSMA3,PSMA7,PSMD14,HLA-DPA1,PSMD1,CARD11,LCP2,PTPRC,MALT1,PAG1,PSMA6,PSMB1,PAK2,HLA-DRA,PSMC2,UBB,PSMD4,UBE2N,FYB1,PAK1,HLA-DQA2,HLA-DRB5,PSMD8,TRAV19,CD3E…
REACTOME_RESOLUTION_OF_SISTER_CHROMATID_COHESION	1.14608e-21	9.2649e-20	1.20398	0.693655	2.2822	125	KIF2A,PMF1,STAG1,SMC1A,SEC13,NUP85,TUBA1B,KNTC1,ZWINT,CENPA,CCNB1,XPO1,CDK1,BUB3,BIRC5,PPP1CC,CENPN,CENPU,SKA2,MIS12,CCNB2,CENPQ,BUB1,NDC80,AURKB,NUP107,SPC25,ITGB3BP,NUP160,BUB1B,PLK1,CENPI,CDCA8,PPP2CB,ZWILCH,CKAP5,NUP98,SMC3,INCENP,KIF2C,CDC20,MAD2L1,PPP2R5E,SGO1,TUBA1C,KIF18A,RAD21,CDCA5,CENPM,SPDL1,CENPF,ERCC6L,CENPS,TUBB4B,NSL1,CENPH,CENPC,DYNLL2,SGO2,NUDC,SPC24,HDAC8,DYNC1LI1,DSN1,PPP2CA,S…
REACTOME_DEUBIQUITINATION	1.70737e-21	1.32715e-19	1.19534	0.580999	1.98343	269	PSME2,TNFAIP3,PSMB4,PSMA4,SMURF2,PSMD11,PSMC5,ACTL6A,PSMB10,PSMB6,USP13,USP18,BIRC3,BARD1,SIAH2,PSMD2,PSMB3,STAMBPL1,USP12,PSMB7,PSMB9,IFIH1,DDB2,PSME1,PSMA5,PSMC3,DDX58,CDK1,PSMB8,MCRS1,USP24,PSMD12,PSMD3,OTUB1,PSMB2,TP53,RUVBL1,PSMA2,TRAF3,USP16,NFKBIA,PSME3,CCNA2,STAM,PSME4,SKP2,ADRM1,PTRH2,USP21,KEAP1,USP14,PSMB5,PSMD7,CDC20,PSMA3,USP33,PSMA7,PSMD14,PSMD1,CDC25A,TADA3,TNIP3,RAD23B,BABAM1,PSMA…
REACTOME_UB_SPECIFIC_PROCESSING_PROTEASES	2.39986e-21	1.79634e-19	1.19534	0.626963	2.1113	191	PSME2,PSMB4,PSMA4,SMURF2,PSMD11,PSMC5,PSMB10,PSMB6,USP13,USP18,BIRC3,SIAH2,PSMD2,PSMB3,USP12,PSMB7,PSMB9,IFIH1,DDB2,PSME1,PSMA5,PSMC3,DDX58,PSMB8,USP24,PSMD12,PSMD3,OTUB1,PSMB2,TP53,RUVBL1,PSMA2,USP16,NFKBIA,PSME3,CCNA2,PSME4,SKP2,ADRM1,PTRH2,USP21,KEAP1,USP14,PSMB5,PSMD7,CDC20,PSMA3,USP33,PSMA7,PSMD14,PSMD1,CDC25A,TADA3,PSMA6,PSMB1,USP10,UFD1,PSMC2,UBB,USP4,PSMD4,H2AC11,BECN1,VDAC3,ATXN7,USP11,U…
REACTOME_ANTIGEN_PROCESSING_UBIQUITINATION_PROTEASOME_DEGRADATION	2.85568e-21	2.06119e-19	1.19534	0.564432	1.93034	307	PSME2,FBXO6,UBE2L6,DTX3L,SOCS1,PSMB4,PSMA4,TPP2,SMURF2,PSMD11,PSMC5,PSMB10,RNF213,RNF19B,PSMB6,CDC16,SIAH2,PSMD2,RNF115,PSMB3,RNF138,UBE2Q1,PSMB7,PSMB9,PSME1,PSMA5,HUWE1,LRR1,RNF34,PSMC3,PSMB8,PSMD12,UBE2J1,PSMD3,PSMB2,UBE2S,HERC6,UBE2G1,PSMA2,ZNRF1,PSME3,FBXO11,CUL1,PSME4,UBE2D2,SKP2,KBTBD8,UBE2E1,UBAC1,TRIM37,THOP1,TRIM69,UBE2Z,KEAP1,KLHL9,ASB2,FBXW5,CDC23,PSMB5,PSMD7,ASB16,CDC20,PSMA3,PSMA7,CU…
REACTOME_INTERFERON_SIGNALING	5.6431e-21	3.93266e-19	1.18665	0.617878	2.08478	202	GBP5,GBP4,NUP210,IRF4,GBP1,UBE2L6,NUP153,SOCS1,PTPN2,JAK2,ADAR,USP18,IRF1,ISG20,OAS3,TRIM14,MX1,KPNA2,SEC13,XAF1,IFNG,NUP85,KPNB1,OAS1,NUP88,SP100,IRF8,STAT1,EIF2AK2,NUP205,FCGR1A,IRF9,DDX58,NUP62,GBP2,PSMB8,TRIM38,TRIM35,SUMO1,NUP50,PIN1,IFIT5,IFI35,EIF4A3,KPNA4,NUP54,HLA-DPB1,RSAD2,PPM1B,NUP107,NUP160,IFI6,TRIM26,UBE2E1,OAS2,IFI27,NUP98,HLA-F,ISG15,IFIT1,TYK2,IRF2,IFI30,HLA-DPA1,HERC5,FCGR1B,NU…
WP_RETINOBLASTOMA_GENE_IN_CANCER	7.03054e-21	4.73624e-19	1.17789	0.748812	2.39867	87	RFC4,HMGB2,POLA1,PRIM1,TFDP1,CCNE1,FANCG,MCM3,BARD1,POLD3,CDT1,SMC1A,MSH6,RFC5,CDKN1B,E2F3,MCM6,CDK4,TTK,CCNB1,H2AZ1,DNMT1,RPA2,HLTF,PCNA,CDK1,CDK2,PLK4,TOP2A,POLE2,STMN1,CCNE2,RBBP7,RBBP4,RPA1,DCK,TP53,SMC2,CCNB2,RAF1,CDC7,TYMS,ORC1,CCNA2,RRM2,DHFR,CDC45,SKP2,CHEK1,KIF4A,E2F2,SMC3,NPAT,SIN3A,MCM7,CDC25A,SUV39H1,RRM1,RPA3,HMGB1,ABL1,RABIF,SMARCA2,TFDP2,FAF1
REACTOME_HOST_INTERACTIONS_OF_HIV_FACTORS	1.37786e-20	8.98273e-19	1.16907	0.678052	2.23391	131	NUP210,PSME2,NUP153,PSMB4,PSMA4,PSMD11,PSMC5,LCK,PSMB10,PSMB6,RAN,CD4,PSMD2,PSIP1,PSMB3,SEC13,PSMB7,PSMB9,NUP85,KPNB1,NUP88,PSME1,PSMA5,RANBP1,NUP205,PSMC3,APOBEC3G,XPO1,NUP62,PSMB8,PSMD12,PSMD3,PSMB2,NUP50,CD8B,PSMA2,PSME3,NUP54,PSME4,NUP107,NUP160,NUP98,PSMB5,HMGA1,PSMD7,SLC25A5,CD247,PSMA3,DOCK2,PSMA7,PSMD14,RCC1,PSMD1,AP2M1,NUP188,AP1S2,PSMA6,RAE1,PSMB1,PAK2,PSMC2,UBB,PSMD4,NDC1,AP1M1,AP2S1,P…
REACTOME_SIGNALING_BY_INTERLEUKINS	7.94937e-20	5.02052e-18	1.15122	0.517634	1.78702	458	CXCL10,IRF4,CCR2,PSME2,IL2RG,SOCS1,PSMB4,PTPN2,PSMA4,JAK2,PSMD11,IL10RA,PSMC5,LCK,PSMB10,IL27,PSMB6,IL21R,HAVCR2,CASP3,CD4,IL32,LMNB1,PSMD2,IGHG1,PSMB3,IL7,PSMB7,PSMB9,CCR5,IFNG,TNF,SNRPA1,PSME1,IL2RB,MYD88,IL18,PSMA5,STAT1,SOD2,GRB2,PSMC3,HNRNPF,PIK3R3,IGHG4,PSMB8,PSMD12,CHUK,PSMD3,BIRC5,PSMB2,IL7R,STAT5A,TP53,IL17RB,BLNK,PSMA2,CCL5,IL10,PTPN7,NFKBIA,PSME3,SOS1,IL12RB2,CUL1,PSME4,LCP1,NKIRAS2,PP…
REACTOME_FCGR_ACTIVATION	8.42044e-20	5.15688e-18	1.15122	0.839777	2.54535	48	CD3G,IGKV4-1,IGLV2-14,IGHG1,IGHG2,IGLV1-44,FCGR3A,IGLV2-23,IGLC2,IGKV1-17,IGKV3-11,IGLC3,IGHV3-33,FCGR1A,IGLV1-51,IGLV3-25,IGKV2-30,IGHV3-23,IGHV3-53,IGHG4,IGKV3-20,IGLV1-40,IGHV1-69,IGLV1-47,IGKV3-15,IGLV2-8,IGHV2-5,IGHV4-39,IGLV3-21,IGLV3-19,IGHV3-30,IGLV3-1,YES1,IGKV1-16,CD247,IGLV2-11,SYK
REACTOME_APC_C_MEDIATED_DEGRADATION_OF_CELL_CYCLE_PROTEINS	1.12893e-19	6.71047e-18	1.14219	0.729917	2.34186	88	PSME2,PSMB4,PSMA4,PSMD11,PSMC5,PSMB10,PSMB6,CDC16,PSMD2,PSMB3,PSMB7,PSMB9,PSME1,PSMA5,CCNB1,PSMC3,PTTG1,CDK1,CDK2,BUB3,PSMB8,PSMD12,PSMD3,FBXO5,PSMB2,UBE2S,PSMA2,PSME3,CCNA2,AURKB,CUL1,PSME4,SKP2,BUB1B,UBE2E1,PLK1,CDC23,PSMB5,PSMD7,CDC20,PSMA3,MAD2L1,PSMA7,PSMD14,PSMD1,AURKA,UBE2C,PSMA6,PSMB1,PSMC2,UBB,PSMD4,CDC26,PSMD8,ANAPC11,PSMD6,UBE2D1,NEK2,ANAPC5,ANAPC16,ANAPC2,ANAPC1,ANAPC10,PSMC6
REACTOME_CD22_MEDIATED_BCR_REGULATION	1.78206e-19	1.00351e-17	1.14219	0.863387	2.5635	40	IGKV4-1,CD79A,IGLV2-14,IGLV1-44,IGLV2-23,IGLC2,IGKV1-17,IGKV3-11,IGLC3,IGHV3-33,IGLV1-51,IGLV3-25,IGKV2-30,IGHV3-23,IGHV3-53,IGHM,IGKV3-20,IGLV1-40,IGHV1-69,IGLV1-47,IGKV3-15,IGLV2-8,IGHV2-5,IGHV4-39,IGLV3-21,IGLV3-19,IGHV3-30,IGLV3-1,CD79B,IGKV1-16,IGLV2-11,PTPN6,IGKV1D-33
REACTOME_TRANSLATION	1.78755e-19	1.00351e-17	1.14219	0.559324	1.9123	292	RPN1,MRPL9,MRPS11,CARS2,MRPL46,DAP3,SSR2,MRPL3,FARS2,SSR4,SEC61B,PPA1,SSR3,MRPL16,MRPL58,MRPS7,MRPL43,SPCS2,MRPL12,MRPS22,SPCS3,MRPL47,MRPL22,MRPL24,SEC11C,MRPS2,ERAL1,RPL36AL,MRPL33,EIF5,MRPL49,RPL39L,EIF2B1,MRPL11,SEC61A1,LARS2,MRPS18A,HARS2,MRPL37,NARS1,SSR1,EIF1AX,MRPS15,MTIF2,TARS2,MARS1,SEC11A,EIF2S3,MRPL27,RPSA,MRPS12,MRPL20,EIF4G1,AURKAIP1,EIF3M,MRPL39,RPL26L1,CHCHD1,FAU,SRP54,MRPL54,MRPL…
REACTOME_PROGRAMMED_CELL_DEATH	2.26211e-19	1.2356e-17	1.13309	0.601479	2.03281	208	GZMB,PSME2,HMGB2,PSMB4,PSMA4,PSMD11,TFDP1,CDKN2A,PSMC5,PSMB10,PSMB6,IRF1,BIRC3,CASP3,LMNB1,PSMD2,MLKL,PSMB3,PSMB7,PSMB9,KPNB1,PSME1,IL18,PSMA5,STK24,PSMC3,BID,PSMB8,PSMD12,PSMD3,NMT1,PSMB2,TP53,PSMA2,C1QBP,BAK1,CHMP7,PSME3,BMF,PSME4,YWHAH,CASP7,PPP3CC,APIP,RIPK3,TJP2,PSMB5,PSMD7,PSMA3,TP53BP2,IRF2,PSMA7,PSMD14,PMAIP1,PSMD1,H1-2,PSMA6,TNFSF10,FASLG,PSMB1,PAK2,STAT3,PSMC2,UBB,PSMD4,BAX,DAPK1,HMGB1,…
REACTOME_INITIAL_TRIGGERING_OF_COMPLEMENT	3.31884e-19	1.7651e-17	1.13309	0.79468	2.45961	58	IGKV4-1,C1QC,IGLV2-14,IGHG1,IGHG2,IGLV1-44,IGLV2-23,IGLC2,IGKV1-17,IGKV3-11,IGLC3,IGHV3-33,IGLV1-51,IGLV3-25,IGKV2-30,GZMM,IGHV3-23,IGHV3-53,IGHG4,IGKV3-20,IGLV1-40,C1QB,IGHV1-69,IGLV1-47,IGKV3-15,IGLV2-8,IGHV2-5,IGHV4-39,IGLV3-21,C1QA,IGLV3-19,IGHV3-30,IGLV3-1,C3,IGKV1-16,IGLV2-11,CFB,IGKV1D-33
REACTOME_SWITCHING_OF_ORIGINS_TO_A_POST_REPLICATIVE_STATE	4.03883e-19	2.09294e-17	1.13309	0.725028	2.3311	91	MCM5,PSME2,PSMB4,PSMA4,PSMD11,CCNE1,PSMC5,PSMB10,PSMB6,MCM3,CDC16,CDT1,PSMD2,PSMB3,PSMB7,PSMB9,MCM6,MCM2,PSME1,PSMA5,PSMC3,CDK2,PSMB8,PSMD12,PSMD3,CCNE2,PSMB2,UBE2S,PSMA2,CDC6,ORC1,PSME3,CCNA2,CUL1,PSME4,SKP2,UBE2E1,ORC3,CDC23,PSMB5,PSMD7,PSMA3,PSMA7,PSMD14,PSMD1,MCM7,UBE2C,PSMA6,PSMB1,PSMC2,UBB,PSMD4,CDC26,PSMD8,ORC6,ANAPC11,PSMD6,UBE2D1,ANAPC5,ANAPC16,ANAPC2,ANAPC1,ANAPC10,PSMC6,MCM8,PSMC4,RBX1…
REACTOME_G1_S_DNA_DAMAGE_CHECKPOINTS	2.38422e-18	1.20463e-16	1.10534	0.76317	2.40943	68	PSME2,PSMB4,PSMA4,PSMD11,CDKN2A,CCNE1,PSMC5,PSMB10,PSMB6,PSMD2,PSMB3,CDKN1B,PSMB7,PSMB9,PSME1,PSMA5,PSMC3,CDK2,PSMB8,PSMD12,PSMD3,CCNE2,PSMB2,TP53,PSMA2,PSME3,CCNA2,PSME4,CHEK1,PSMB5,PSMD7,PSMA3,PSMA7,PSMD14,PSMD1,CHEK2,CDC25A,PSMA6,PSMB1,PSMC2,UBB,PSMD4,ZNF385A
REACTOME_CREATION_OF_C4_AND_C2_ACTIVATORS	2.59848e-18	1.28086e-16	1.10534	0.818283	2.49032	50	IGKV4-1,C1QC,IGLV2-14,IGHG1,IGHG2,IGLV1-44,IGLV2-23,IGLC2,IGKV1-17,IGKV3-11,IGLC3,IGHV3-33,IGLV1-51,IGLV3-25,IGKV2-30,IGHV3-23,IGHV3-53,IGHG4,IGKV3-20,IGLV1-40,C1QB,IGHV1-69,IGLV1-47,IGKV3-15,IGLV2-8,IGHV2-5,IGHV4-39,IGLV3-21,C1QA,IGLV3-19,IGHV3-30,IGLV3-1,IGKV1-16,IGLV2-11
REACTOME_IMMUNOREGULATORY_INTERACTIONS_BETWEEN_A_LYMPHOID_AND_A_NON_LYMPHOID_CELL	5.25596e-18	2.52912e-16	1.09593	0.623206	2.07874	166	SLAMF7,CD3D,CD96,CD8A,SIGLEC10,CD3G,HCST,SLAMF6,IGKV4-1,CD300LF,LILRB4,ITGAL,SH2D1A,IGLV2-14,IGLV1-44,CD226,KLRK1,FCGR3A,IGLV2-23,CLEC2D,ITGB7,IGLC2,IGKV1-17,IGKV3-11,IGLC3,IGHV3-33,SIGLEC8,FCGR1A,IGLV1-51,IGLV3-25,IGKV2-30,IGHV3-23,IGHV3-53,IGKV3-20,KLRD1,IGLV1-40,IGHV1-69,IGLV1-47,IGKV3-15,IGLV2-8,CD8B,IGHV2-5,IGHV4-39,IGLV3-21,MICB,IGLV3-19,IGHV3-30,JAML,IGLV3-1,CRTAM,CD19,KLRC1,C3,IGKV1-16,HL…
KEGG_CELL_CYCLE	5.70082e-18	2.67939e-16	1.09593	0.656131	2.16125	124	MCM5,CDKN2C,TFDP1,CDKN2A,CCNE1,MCM3,CDC16,STAG1,SMC1A,CDKN1B,E2F3,MCM6,MCM2,CDK4,TTK,CCNB1,PCNA,PTTG1,CDK1,CDK2,BUB3,CCNE2,TP53,CCNB2,ATR,CDC7,HDAC2,CDC6,BUB1,ORC1,CCNA2,CUL1,CDC45,SKP2,YWHAH,CHEK1,BUB1B,PLK1,DBF4,ORC3,E2F2,SMC3,CDC23,CDC20,MAD2L1,RBL1,ESPL1,CHEK2,MCM7,CDC25A,RAD21,CREBBP,MAD2L2,ABL1,YWHAQ,CDC26,ORC6,YWHAE,TFDP2,ZBTB17,ANAPC11,SMAD4,ANAPC13,SMAD2,ANAPC5,ANAPC2,PKMYT1,ANAPC1,ANAPC…
REACTOME_RHO_GTPASES_ACTIVATE_FORMINS	6.20507e-18	2.8501e-16	1.09593	0.643663	2.13045	139	KIF2A,PMF1,SEC13,NUP85,TUBA1B,KNTC1,ZWINT,CENPA,XPO1,PFN1,BUB3,BIRC5,PFN2,PPP1CC,CENPN,CENPU,EVL,SKA2,MIS12,CENPQ,BUB1,NDC80,AURKB,NUP107,SPC25,ITGB3BP,NUP160,BUB1B,PLK1,CENPI,CDCA8,PPP2CB,ZWILCH,CKAP5,NUP98,INCENP,KIF2C,CDC20,MAD2L1,PPP2R5E,SGO1,TUBA1C,KIF18A,CENPM,SPDL1,CENPF,ERCC6L,CENPS,TUBB4B,NSL1,FMNL3,CENPH,CENPC,DYNLL2,SGO2,NUDC,SPC24,DYNC1LI1,DSN1,PPP2CA,SEH1L,RANGAP1,FMNL2,MAPRE1,CENPP,…
REACTOME_ORC1_REMOVAL_FROM_CHROMATIN	2.22545e-17	9.99474e-16	1.07687	0.746264	2.3593	71	MCM5,PSME2,PSMB4,PSMA4,PSMD11,PSMC5,PSMB10,PSMB6,MCM3,CDT1,PSMD2,PSMB3,PSMB7,PSMB9,MCM6,MCM2,PSME1,PSMA5,PSMC3,CDK2,PSMB8,PSMD12,PSMD3,PSMB2,PSMA2,CDC6,ORC1,PSME3,CCNA2,CUL1,PSME4,SKP2,ORC3,PSMB5,PSMD7,PSMA3,PSMA7,PSMD14,PSMD1,MCM7,PSMA6,PSMB1,PSMC2,UBB,PSMD4,PSMD8,ORC6
REACTOME_FCGR3A_MEDIATED_IL10_SYNTHESIS	3.32498e-17	1.46082e-15	1.06721	0.734367	2.33685	74	CD3G,IGKV4-1,IGLV2-14,IGHG1,IGHG2,IGLV1-44,FCGR3A,IGLV2-23,IGLC2,IGKV1-17,PRKX,IGKV3-11,IGLC3,IGHV3-33,FCGR1A,IGLV1-51,IGLV3-25,IGKV2-30,IGHV3-23,IGHV3-53,IGHG4,IGKV3-20,IGLV1-40,IGHV1-69,IGLV1-47,IGKV3-15,IGLV2-8,IL10,IGHV2-5,IGHV4-39,IGLV3-21,IGLV3-19,IGHV3-30,IGLV3-1,YES1,IGKV1-16,CD247,AHCYL1,IGLV2-11,SYK
REACTOME_APOPTOSIS	3.84309e-17	1.65253e-15	1.06721	0.602777	2.02352	179	GZMB,PSME2,HMGB2,PSMB4,PSMA4,PSMD11,TFDP1,CDKN2A,PSMC5,PSMB10,PSMB6,CASP3,LMNB1,PSMD2,PSMB3,PSMB7,PSMB9,KPNB1,PSME1,PSMA5,STK24,PSMC3,BID,PSMB8,PSMD12,PSMD3,NMT1,PSMB2,TP53,PSMA2,C1QBP,BAK1,PSME3,BMF,PSME4,YWHAH,CASP7,PPP3CC,APIP,TJP2,PSMB5,PSMD7,PSMA3,TP53BP2,PSMA7,PSMD14,PMAIP1,PSMD1,H1-2,PSMA6,TNFSF10,FASLG,PSMB1,PAK2,STAT3,PSMC2,UBB,PSMD4,BAX,DAPK1,HMGB1,DYNLL2,YWHAQ,FAS,PSMD8,OPA1,DIABLO,FNT…
REACTOME_FCERI_MEDIATED_CA_2_MOBILIZATION	8.01721e-17	3.37558e-15	1.05746	0.755871	2.37584	65	ITK,IGKV4-1,IGLV2-14,IGLV1-44,GRAP2,IGLV2-23,IGLC2,IGKV1-17,IGKV3-11,IGLC3,IGHV3-33,IGLV1-51,GRB2,IGLV3-25,IGKV2-30,IGHV3-23,IGHV3-53,IGKV3-20,IGLV1-40,IGHV1-69,IGLV1-47,IGKV3-15,IGLV2-8,IGHV2-5,IGHV4-39,IGLV3-21,SOS1,IGLV3-19,IGHV3-30,IGLV3-1,NFATC2,IGKV1-16,LAT,NFATC3,AHCYL1,IGLV2-11,LCP2,SYK
REACTOME_DNA_REPLICATION_PRE_INITIATION	8.95243e-17	3.69242e-15	1.05746	0.646143	2.12727	130	MCM5,PSME2,GMNN,PSMB4,POLA1,PRIM1,PSMA4,PSMD11,PSMC5,PSMB10,PSMB6,MCM3,CDT1,PSMD2,POLA2,PSMB3,E2F3,PSMB7,PSMB9,MCM6,MCM2,KPNB1,PSME1,PSMA5,H2AZ1,RPA2,PSMC3,CDK2,PSMB8,PSMD12,PSMD3,POLE2,MCM10,PSMB2,RPA1,PSMA2,CDC7,CDC6,ORC1,PSME3,PSME4,POLE3,CDC45,DBF4,ORC3,E2F2,PSMB5,PSMD7,PSMA3,PSMA7,PSMD14,PSMD1,MCM7,H3C3,PSMA6,PSMB1,PSMC2,UBB,PSMD4,H2AZ2,H4C3,RPA3,PSMD8,ORC6,H2BC12,PRIM2,H3C8,H3-3B,H2AX,KPNA1…
REACTOME_SUMOYLATION	1.17919e-16	4.76629e-15	1.04763	0.597427	2.00602	182	NUP210,NUP153,CDKN2A,SUZ12,NR1H3,STAG1,SMC1A,SEC13,UBA2,NUP85,NUP88,SP100,SP3,NUP205,DNMT1,PCNA,RNF168,MDC1,NUP62,TOP2A,BIRC5,RPA1,SUMO1,NUP50,TP53,HDAC2,PARP1,TOP2B,TRIM28,NFKBIA,DAXX,NUP54,SUMO3,AURKB,SAE1,NUP107,SUMO2,NUP160,HNRNPK,TDG,CDCA8,WRN,BLM,ING2,SENP5,NUP98,CBX5,SMC3,INCENP,XPC,SIN3A,NR2C1,AURKA,NUP188,RAD21,RAE1,DDX5,DNMT3A,CREBBP,NDC1,NSMCE4A,PIAS2,SAFB,H4C3,PIAS4,HNRNPC,PHC3,SMC5,U…
REACTOME_ROLE_OF_PHOSPHOLIPIDS_IN_PHAGOCYTOSIS	1.29233e-16	5.12119e-15	1.04763	0.766913	2.39399	61	CD3G,IGKV4-1,IGLV2-14,IGHG1,IGHG2,IGLV1-44,FCGR3A,IGLV2-23,IGLC2,IGKV1-17,IGKV3-11,IGLC3,IGHV3-33,FCGR1A,IGLV1-51,IGLV3-25,IGKV2-30,IGHV3-23,IGHV3-53,IGHG4,IGKV3-20,IGLV1-40,IGHV1-69,IGLV1-47,IGKV3-15,IGLV2-8,IGHV2-5,IGHV4-39,IGLV3-21,IGLV3-19,IGHV3-30,IGLV3-1,IGKV1-16,CD247,AHCYL1,IGLV2-11,SYK
REACTOME_NEDDYLATION	1.68481e-16	6.5481e-15	1.04763	0.566715	1.92214	233	PSME2,FBXO6,PSMB4,PSMA4,PSMD11,COPS3,PSMC5,PSMB10,PSMB6,DCAF7,PSMD2,COMMD4,PSMB3,PSMB7,PSMB9,DDB2,PSME1,UBD,PSMA5,LRR1,PSMC3,DCUN1D2,CUL4A,PSMB8,PSMD12,PSMD3,BIRC5,RBBP7,PSMB2,PSMA2,PSME3,CAND1,FBXO11,CUL1,PSME4,UBE2D2,SKP2,DCUN1D1,KBTBD8,NUB1,GPS1,KEAP1,KLHL9,ASB2,FBXW5,PSMB5,PSMD7,ASB16,PSMA3,PSMA7,CUL3,PSMD14,PSMD1,NAE1,KLHL22,PSMA6,WSB2,PSMB1,UCHL3,DTL,PUM2,CUL2,PSMC2,UBB,PSMD4,LRRC41,UBXN7,F…
WP_CELL_CYCLE	2.00698e-16	7.65302e-15	1.04763	0.650435	2.1391	120	MCM5,CDKN2C,TFDP1,CDKN2A,CCNE1,MCM3,CDC16,STAG1,SMC1A,CDKN1B,E2F3,MCM6,MCM2,CDK4,TTK,CCNB1,PCNA,PTTG1,CDK1,CDK2,BUB3,CCNE2,TP53,CCNB2,ATR,CDC7,HDAC2,CDC6,BUB1,ORC1,CCNA2,CUL1,CDC45,SKP2,YWHAH,CHEK1,PLK1,DBF4,ORC3,E2F2,SMC3,CDC23,CDC20,RBL1,ESPL1,CHEK2,MCM7,CDC25A,RAD21,MAD2L2,ABL1,YWHAQ,ORC6,YWHAE,TFDP2,ZBTB17,ANAPC11,SMAD4,ANAPC13,SMAD2,ANAPC5,ANAPC2,PKMYT1,ANAPC1,ANAPC10,CCND2,EP300,PTTG2,CDKN1…
REACTOME_APC_C_CDH1_MEDIATED_DEGRADATION_OF_CDC20_AND_OTHER_APC_C_CDH1_TARGETED_PROTEINS_IN_LATE_MITOSIS_EARLY_G1	3.67559e-16	1.37562e-14	1.0377	0.722444	2.29891	74	PSME2,PSMB4,PSMA4,PSMD11,PSMC5,PSMB10,PSMB6,CDC16,PSMD2,PSMB3,PSMB7,PSMB9,PSME1,PSMA5,PSMC3,PTTG1,PSMB8,PSMD12,PSMD3,PSMB2,UBE2S,PSMA2,PSME3,AURKB,PSME4,SKP2,UBE2E1,PLK1,CDC23,PSMB5,PSMD7,CDC20,PSMA3,PSMA7,PSMD14,PSMD1,AURKA,UBE2C,PSMA6,PSMB1,PSMC2,UBB,PSMD4,CDC26,PSMD8,ANAPC11,PSMD6,UBE2D1,ANAPC5,ANAPC16,ANAPC2,ANAPC1,ANAPC10,PSMC6
WP_NETWORK_MAP_OF_SARSCOV2_SIGNALING_PATHWAY	5.09595e-16	1.87253e-14	1.02767	0.569189	1.92805	218	CXCL10,CD2,CXCL9,CXCL13,CD8A,CD3G,JAK2,LCK,BTN3A1,CASP3,CD4,MX1,IL7,CD226,CCR5,IFIH1,IFNG,TNF,MYD88,IL18,APOC1,STAT1,DDIT4,CCNB1,IRF9,DDX58,BID,CDK1,BIRC5,ZAP70,CCNB2,CD8B,IFI44L,C1QBP,CCL5,IL10,TRAF3,SKAP1,APOL1,RRM2,IFI6,LGALS3BP,OAS2,IFI27,CCL4,RHEB,CD247,IFIT1,NFATC3,CCL20,TBK1,CARD11,PTPN6,CEBPB,IL21,PARP2,TNFSF10,CCL8,HLA-DRA,BST2,CTSZ,CFB,CTSB,APOA2,HLA-DRB5,IL12A,CASP8,CCL2,VPS33A,EIF4A2,…
WP_DNA_REPAIR_PATHWAYS_FULL_NETWORK	6.03339e-16	2.17741e-14	1.02767	0.645427	2.12263	120	FANCL,RFC4,USP1,FANCI,FANCG,FANCE,POLD3,MSH2,ERCC5,FEN1,MSH6,RFC5,OGG1,DDB2,MBD4,CENPX,RPA2,PCNA,FANCA,CUL4A,POLE2,RPA1,BRCA2,BRIP1,ATR,PARP1,RFC2,POLE3,TDG,CHEK1,LIG1,WRN,MLH1,RAP1A,UNG,FANCD2,XPC,PALB2,RAD23B,PARP2,RAD51C,RAD51,RFC1,RPA3,HMGB1,CENPS,GTF2H4,XRCC5,XRCC1,FANCB,POLD1,REV1,CETN2,POLD2,EXO1,NEIL3,REV3L,APEX1,H2AX,SMUG1,RFC3,XRCC6,POLE,DDB1,MSH3,POLH,RBX1,PNKP,NEIL2,RAD54B,LIG4,APEX2,…
REACTOME_SCAVENGING_OF_HEME_FROM_PLASMA	8.22795e-16	2.91731e-14	1.02767	0.798227	2.41942	48	IGKV4-1,IGLV2-14,IGLV1-44,IGLV2-23,IGLC2,IGKV1-17,IGKV3-11,IGLC3,IGHV3-33,IGLV1-51,IGLV3-25,IGKV2-30,IGHV3-23,IGHV3-53,IGKV3-20,IGLV1-40,IGHV1-69,IGLV1-47,IGKV3-15,IGLV2-8,APOL1,IGHV2-5,IGHV4-39,IGLV3-21,JCHAIN,IGLV3-19,IGHV3-30,IGLV3-1,IGKV1-16,IGLV2-11
REACTOME_ANTIGEN_ACTIVATES_B_CELL_RECEPTOR_BCR_LEADING_TO_GENERATION_OF_SECOND_MESSENGERS	9.26407e-16	3.22805e-14	1.01754	0.745021	2.34174	65	IGKV4-1,CD79A,IGLV2-14,IGLV1-44,IGLV2-23,IGLC2,IGKV1-17,IGKV3-11,IGLC3,IGHV3-33,IGLV1-51,GRB2,IGLV3-25,NCK1,IGKV2-30,IGHV3-23,IGHV3-53,IGHM,IGKV3-20,IGLV1-40,IGHV1-69,IGLV1-47,IGKV3-15,BLNK,IGLV2-8,IGHV2-5,IGHV4-39,IGLV3-21,SOS1,IGLV3-19,IGHV3-30,IGLV3-1,CD19,CD79B,IGKV1-16,AHCYL1,IGLV2-11,PTPN6,SYK,IGKV1D-33,VAV1,PLCG2,BTK,FYN
REACTOME_RHO_GTPASE_EFFECTORS	1.03797e-15	3.55549e-14	1.01754	0.530396	1.81435	305	KIF2A,PMF1,SEC13,PRC1,CDKN1B,NUP85,TUBA1B,KNTC1,ZWINT,CENPA,H2AZ1,GRB2,NCK1,XPO1,PFN1,BUB3,BIRC5,PFN2,PPP1CC,CENPN,CENPU,EVL,CYBB,SKA2,MIS12,PIK3R4,CENPQ,BUB1,NDC80,PIN1,AURKB,NUP107,SPC25,ITGB3BP,NUP160,YWHAH,BUB1B,PLK1,CENPI,CDCA8,PPP2CB,ZWILCH,CKAP5,NUP98,INCENP,KIF2C,CDC20,MAD2L1,NCF1,PPP2R5E,SGO1,TUBA1C,KIF18A,ARPC4,H3C3,CENPM,SPDL1,PPP1R12A,CENPF,MEN1,PAK2,ERCC6L,WIPF1,H2AZ2,H4C3,WIPF3,KIF1…
REACTOME_SCF_SKP2_MEDIATED_DEGRADATION_OF_P27_P21	1.50168e-15	5.05817e-14	1.01754	0.748372	2.33162	60	PSME2,PSMB4,PSMA4,PSMD11,CCNE1,PSMC5,PSMB10,PSMB6,CKS1B,PSMD2,PSMB3,CDKN1B,PSMB7,PSMB9,PSME1,CDK4,PSMA5,PSMC3,CDK2,PSMB8,PSMD12,PSMD3,CCNE2,PSMB2,PSMA2,PSME3,CCNA2,CUL1,SKP2,PSMB5,PSMD7,PSMA3,PSMA7,PSMD14,PSMD1,PSMA6,PSMB1,PSMC2,UBB,PSMD4
REACTOME_CYTOPROTECTION_BY_HMOX1	1.54592e-15	5.12183e-14	1.01754	0.633601	2.08704	124	TACO1,PSME2,PSMB4,TBL1XR1,PSMA4,PSMD11,PSMC5,PSMB10,PSMB6,PSMD2,PSMB3,PSMB7,PSMB9,PSME1,COX5A,PSMA5,SCO2,PSMC3,HELZ2,PSMB8,PSMD12,PSMD3,PSMB2,PSMA2,PSME3,COX11,CUL1,PSME4,LRPPRC,SKP2,HDAC3,COX8A,COX7B,KEAP1,MED1,PSMB5,PSMD7,COX6A1,PSMA3,PSMA7,CUL3,PSMD14,NCOR1,PSMD1,SIN3A,PSMA6,PSMB1,STAT3,PSMC2,UBB,PSMD4,CREBBP,COX5B,COX14,PSMD8,TBL1X,COX7A2L,PSMD6,CSNK2B,COX4I1,SCO1,PSMC6,COX18,COX20,PSMC4,RBX1…
REACTOME_PARASITE_INFECTION	2.3376e-15	7.61983e-14	1.00732	0.681122	2.19892	95	CD3G,IGKV4-1,IGLV2-14,IGHG1,IGHG2,IGLV1-44,FCGR3A,IGLV2-23,IGLC2,IGKV1-17,IGKV3-11,IGLC3,IGHV3-33,IGLV1-51,GRB2,IGLV3-25,NCK1,IGKV2-30,IGHV3-23,IGHV3-53,IGHG4,IGKV3-20,IGLV1-40,IGHV1-69,IGLV1-47,IGKV3-15,IGLV2-8,IGHV2-5,IGHV4-39,IGLV3-21,IGLV3-19,IGHV3-30,IGLV3-1,YES1,IGKV1-16,CD247,IGLV2-11,ARPC4,SYK,WIPF1,IGKV1D-33,WIPF3,ACTR3,ARPC5,NCKAP1L,ABL1,CYFIP2,VAV1,ARPC2,BTK,FYN,ABI1,ARPC3,ACTG1,IGHV1-…
REACTOME_STABILIZATION_OF_P53	3.67718e-15	1.17962e-13	0.996986	0.759011	2.3472	57	PSME2,PSMB4,PSMA4,PSMD11,CDKN2A,PSMC5,PSMB10,PSMB6,PSMD2,PSMB3,PSMB7,PSMB9,PSME1,PSMA5,PSMC3,PSMB8,PSMD12,PSMD3,PSMB2,TP53,PSMA2,PSME3,PSME4,PSMB5,PSMD7,PSMA3,PSMA7,PSMD14,PSMD1,CHEK2,PSMA6,PSMB1,PSMC2,UBB,PSMD4
REACTOME_C_TYPE_LECTIN_RECEPTORS_CLRS	4.66524e-15	1.4732e-13	0.996986	0.622901	2.06234	140	PSME2,PSMB4,PSMA4,PSMD11,PSMC5,PSMB10,PSMB6,CLEC4E,PSMD2,PSMB3,PSMB7,PSMB9,PSME1,PSMA5,PSMC3,PSMB8,PSMD12,CHUK,PSMD3,PSMB2,PYCARD,RAF1,PSMA2,NFKBIA,CLEC7A,PSME3,CARD9,CUL1,PSME4,UBE2D2,NFATC2,PSMB5,PSMD7,PSMA3,NFATC3,AHCYL1,PSMA7,PSMD14,PSMD1,CARD11,MALT1,SYK,PSMA6,PSMB1,PAK2,PSMC2,UBB,PSMD4,CREBBP,UBE2N,NRAS,PAK1,CLEC10A,PSMD8,CASP8,PLCG2,MUC16,ICAM2,FYN,CLEC6A,PSMD6,UBE2D1,CCL17,BCL10,UBE2M,MAP…
REACTOME_CLEC7A_DECTIN_1_SIGNALING	4.75456e-15	1.4783e-13	0.996986	0.670275	2.17542	100	PSME2,PSMB4,PSMA4,PSMD11,PSMC5,PSMB10,PSMB6,PSMD2,PSMB3,PSMB7,PSMB9,PSME1,PSMA5,PSMC3,PSMB8,PSMD12,CHUK,PSMD3,PSMB2,PYCARD,PSMA2,NFKBIA,CLEC7A,PSME3,CARD9,CUL1,PSME4,UBE2D2,NFATC2,PSMB5,PSMD7,PSMA3,NFATC3,AHCYL1,PSMA7,PSMD14,PSMD1,CARD11,MALT1,SYK,PSMA6,PSMB1,PSMC2,UBB,PSMD4,UBE2N,PSMD8,CASP8,PLCG2,PSMD6,UBE2D1,CCL17,BCL10,UBE2M,MAP3K7,PSMC6,PSMC4,NFKB2,PSMA1,TAB2
REACTOME_CHROMOSOME_MAINTENANCE	5.68233e-15	1.74e-13	0.996986	0.628183	2.06778	126	RFC4,POLA1,PRIM1,POLD3,FEN1,POLA2,RFC5,CENPX,CENPA,H2AZ1,RPA2,MIS18BP1,PCNA,CDK2,POLR2D,POLR2H,CENPN,CENPU,DNA2,RBBP7,SMARCA5,RBBP4,RPA1,RUVBL1,CENPQ,DAXX,CCNA2,RFC2,ITGB3BP,LIG1,ATRX,CENPI,DKC1,WRN,BLM,OIP5,POLR2G,PIF1,CENPW,CENPM,MIS18A,RFC1,H2AZ2,H4C3,RPA3,CENPS,PPP6C,CENPH,HJURP,CENPC,RUVBL2,GAR1,H2BC12,PRIM2,POLD1,ACD,POLD2,H3-3B,NHP2,CENPP,CENPK,H2AX,H2BC5,CHTF8,CENPO,RFC3,POLR2F,POLR2I,POL…
REACTOME_FCGAMMA_RECEPTOR_FCGR_DEPENDENT_PHAGOCYTOSIS	6.35744e-15	1.91767e-13	0.996986	0.635255	2.08912	122	CD3G,IGKV4-1,IGLV2-14,IGHG1,IGHG2,IGLV1-44,FCGR3A,IGLV2-23,IGLC2,IGKV1-17,IGKV3-11,IGLC3,IGHV3-33,FCGR1A,IGLV1-51,GRB2,IGLV3-25,NCK1,IGKV2-30,IGHV3-23,IGHV3-53,IGHG4,IGKV3-20,IGLV1-40,IGHV1-69,IGLV1-47,IGKV3-15,IGLV2-8,IGHV2-5,IGHV4-39,IGLV3-21,IGLV3-19,IGHV3-30,IGLV3-1,YES1,IGKV1-16,CD247,AHCYL1,IGLV2-11,ARPC4,SYK,WIPF1,IGKV1D-33,WIPF3,PAK1,ACTR3,ARPC5,NCKAP1L,ABL1,CYFIP2,VAV1,HSP90AA1,PLCG2,ARP…
REACTOME_HIV_LIFE_CYCLE	8.24534e-15	2.45056e-13	0.986546	0.607227	2.01696	149	NUP210,NUP153,GTF2E2,SSRP1,RAN,CD4,FEN1,PSIP1,SEC13,MVB12B,CCR5,NUP85,NUP88,RANBP1,NUP205,TAF5,NELFE,XPO1,NUP62,POLR2D,POLR2H,NMT1,NUP50,CHMP7,NUP54,NUP107,TAF11,NUP160,VPS37A,LIG1,NCBP1,NUP98,HMGA1,SUPT4H1,SUPT16H,RCC1,NELFB,GTF2A1,NUP188,POLR2G,RAE1,TAF3,UBB,TAF7,NDC1,NELFCD,NCBP2,GTF2A2,GTF2H4,GTF2E1,XRCC5,TPR,SUPT5H,SEH1L,TBP,RANGAP1,TAF15,NUP93,NUP37,CHMP2B,KPNA1,VPS37B,TAF9,CHMP6,POLR2F,NUP…
KEGG_PROTEASOME	1.16957e-14	3.42565e-13	0.986546	0.800226	2.40023	44	PSME2,PSMB4,PSMA4,PSMD11,PSMC5,PSMB10,PSMB6,PSMD2,PSMB3,PSMB7,PSMB9,IFNG,PSME1,PSMA5,PSMC3,PSMB8,PSMD12,PSMD3,PSMB2,PSMA2,PSME3,POMP,PSME4,PSMB5,PSMD7,PSMA3,PSMA7,PSMD14,PSMD1,PSMA6,PSMB1,PSMC2,PSMD4
REACTOME_CHROMATIN_MODIFYING_ENZYMES	1.37972e-14	3.98346e-13	0.986546	0.540342	1.83964	251	EZH2,SMARCD2,TBL1XR1,HAT1,JAK2,ACTL6A,SUZ12,JMJD6,MSL2,EED,CDK4,MSL3,H2AZ1,MCRS1,ELP3,KANSL2,GATAD2A,RBBP7,RBBP4,PRMT1,RUVBL1,HDAC2,SUPT7L,YEATS2,PRMT5,VPS72,HDAC3,RIOX2,ATF7IP,GPS2,ATXN7L3,COPRS,KDM3B,JADE3,PBRM1,ING3,NCOR1,SETDB1,TADA3,H3C3,KDM2B,TADA2A,SUV39H1,YEATS4,DNMT3A,ARID1A,SMARCC1,ENY2,KAT2B,H2AC11,CREBBP,BRD8,H2AZ2,H4C3,EHMT2,OGT,ATXN7,WDR77,RUVBL2,HDAC8,SUV39H2,TBL1X,H2BC12,RBBP5,HMG…
REACTOME_CDT1_ASSOCIATION_WITH_THE_CDC6_ORC_ORIGIN_COMPLEX	1.48081e-14	4.21509e-13	0.975995	0.741359	2.3029	59	PSME2,GMNN,PSMB4,PSMA4,PSMD11,PSMC5,PSMB10,PSMB6,CDT1,PSMD2,PSMB3,PSMB7,PSMB9,PSME1,PSMA5,PSMC3,PSMB8,PSMD12,PSMD3,PSMB2,PSMA2,CDC6,ORC1,PSME3,PSME4,ORC3,PSMB5,PSMD7,PSMA3,PSMA7,PSMD14,PSMD1,PSMA6,PSMB1,PSMC2,UBB,PSMD4,PSMD8,ORC6
REACTOME_CYCLIN_A_CDK2_ASSOCIATED_EVENTS_AT_S_PHASE_ENTRY	1.77051e-14	4.96972e-13	0.975995	0.688395	2.20657	85	PSME2,PSMB4,PSMA4,PSMD11,TFDP1,CCNE1,PSMC5,PSMB10,PSMB6,CKS1B,PSMD2,PSMB3,CDKN1B,PSMB7,PSMB9,PSME1,CDK4,PSMA5,PSMC3,CDK2,PSMB8,PSMD12,PSMD3,CCNE2,PSMB2,RBBP4,PSMA2,PSME3,CCNA2,CUL1,LIN37,SKP2,PSMB5,PSMD7,PSMA3,LIN54,PSMA7,PSMD14,PSMD1,CDC25A,PSMA6,PSMB1,PSMC2,UBB,PSMD4,LIN9,LIN52,PSMD8
WP_PROTEASOME_DEGRADATION	1.84625e-14	5.11133e-13	0.975995	0.733611	2.29692	62	PSME2,RPN1,PSMB4,PSMA4,PSMD11,PSMC5,PSMB10,PSMB6,PSMD2,PSMB3,PSMB7,PSMB9,IFNG,PSME1,PSMA5,H2AZ1,PSMC3,PSMB8,PSMD12,PSMD3,PSMB2,PSMA2,PSME3,UBE2D2,HLA-F,PSMB5,PSMD7,PSMA3,PSMA7,PSMD1,PSMA6,PSMB1,UCHL3,PSMC2,UBB,PSMD4,PSMD8,HLA-A,UBA7,UBE2D3,H2AX,PSMD6,UBE2D1,HLA-G
REACTOME_TNFR2_NON_CANONICAL_NF_KB_PATHWAY	2.67252e-14	7.29886e-13	0.975995	0.662746	2.15099	100	PSME2,PSMB4,CD27,PSMA4,PSMD11,PSMC5,PSMB10,PSMB6,BIRC3,TNFSF13B,TNFRSF17,PSMD2,PSMB3,PSMB7,PSMB9,TNF,PSME1,PSMA5,TNFRSF25,PSMC3,PSMB8,PSMD12,CHUK,PSMD3,PSMB2,PSMA2,TRAF3,PSME3,CUL1,PSME4,TNFRSF9,PSMB5,PSMD7,PSMA3,PSMA7,PSMD14,CD40LG,PSMD1,PSMA6,FASLG,PSMB1,TNFRSF18,PSMC2,UBB,TNFSF4,PSMD4,TNFRSF13C,PSMD8,TNFRSF4,TNFRSF1B,PSMD6,UBE2M,EDARADD,PSMC6,TNFSF9,PSMC4,TRAF2,NFKB2,TNFRSF14,PSMA1,LTB
REACTOME_ROLE_OF_LAT2_NTAL_LAB_ON_CALCIUM_MOBILIZATION	3.08069e-14	8.30144e-13	0.965328	0.774155	2.35602	50	IGKV4-1,IGLV2-14,IGLV1-44,IGLV2-23,IGLC2,IGKV1-17,IGKV3-11,IGLC3,IGHV3-33,IGLV1-51,GRB2,IGLV3-25,IGKV2-30,IGHV3-23,IGHV3-53,IGKV3-20,IGLV1-40,IGHV1-69,IGLV1-47,IGKV3-15,IGLV2-8,IGHV2-5,IGHV4-39,IGLV3-21,SOS1,IGLV3-19,IGHV3-30,IGLV3-1,IGKV1-16,IGLV2-11,SYK,IGKV1D-33
REACTOME_TRANSPORT_OF_MATURE_TRANSCRIPT_TO_CYTOPLASM	3.37484e-14	8.97441e-13	0.965328	0.689896	2.20812	82	NUP210,CHTOP,NUP153,MAGOH,SRSF7,SRSF2,SEC13,SRSF1,SRSF3,NUP85,NUP88,SRSF9,NUP205,DDX39A,NUP62,NUP50,CDC40,EIF4A3,NUP54,NUP107,NUP160,NXT1,NCBP1,NUP98,THOC7,NUP188,U2AF2,FIP1L1,RAE1,THOC2,UPF3B,SLBP,THOC1,NDC1,NCBP2,CASC3,RNPS1,U2AF1,RBM8A,SRSF4,MAGOHB,DDX39B,TPR,ALYREF,SEH1L,U2AF1L4,NUP93,EIF4E,NUP37,WDR33,SYMPK,NUP155,CPSF3,NUP43
REACTOME_DOWNSTREAM_SIGNALING_EVENTS_OF_B_CELL_RECEPTOR_BCR	6.05706e-14	1.5694e-12	0.954542	0.689125	2.20263	81	RASGRP1,PSME2,PSMB4,PSMA4,PSMD11,PSMC5,PSMB10,PSMB6,NFKBIE,PSMD2,PSMB3,PSMB7,PSMB9,PSME1,PSMA5,PSMC3,REL,PSMB8,PSMD12,CHUK,PSMD3,PSMB2,PSMA2,NFKBIA,PSME3,CUL1,PSME4,NFATC2,PSMB5,PSMD7,PSMA3,NFATC3,PSMA7,PSMD14,PSMD1,CARD11,MALT1,PSMA6,PSMB1,PSMC2,UBB,PSMD4,NRAS,PSMD8,RASGRP3,NFKBIB,PSMD6,BCL10,MAP3K7,PSMC6,PRKCB
REACTOME_THE_CITRIC_ACID_TCA_CYCLE_AND_RESPIRATORY_ELECTRON_TRANSPORT	6.03873e-14	1.5694e-12	0.954542	0.56991	1.91159	178	TACO1,IDH2,PDHA1,PDK1,COX5A,SCO2,NDUFB4,NDUFB11,SDHB,ATP5MC3,NDUFB6,NDUFA6,ATP5F1A,NDUFB8,NDUFS3,NDUFV2,NDUFB5,NDUFA8,COX11,ATP5PB,ATP5MC1,LRPPRC,ATP5F1C,COX8A,NDUFS2,ATP5PO,COX7B,UQCRH,NDUFB2,NDUFAB1,COX6A1,NDUFB3,ME2,NDUFA9,UQCRFS1,ACAD9,ATP5F1B,UQCR10,SUCLG1,UQCRC1,UQCRQ,ECSIT,ATP5PF,NDUFA3,COX5B,CS,COX14,PDHB,ATP5MF,SDHA,SDHC,NDUFA12,NDUFS7,NDUFB1,LDHB,IDH3G,COX7A2L,NDUFS6,NDUFC2,NDUFA5,NNT,G…
REACTOME_FCERI_MEDIATED_MAPK_ACTIVATION	8.31029e-14	2.12596e-12	0.954542	0.724193	2.28562	66	IGKV4-1,IGLV2-14,IGLV1-44,GRAP2,IGLV2-23,IGLC2,IGKV1-17,IGKV3-11,IGLC3,IGHV3-33,IGLV1-51,GRB2,IGLV3-25,IGKV2-30,IGHV3-23,IGHV3-53,IGKV3-20,IGLV1-40,IGHV1-69,IGLV1-47,IGKV3-15,IGLV2-8,IGHV2-5,IGHV4-39,IGLV3-21,SOS1,IGLV3-19,IGHV3-30,IGLV3-1,IGKV1-16,LAT,IGLV2-11,LCP2,SYK,PAK2,IGKV1D-33,NRAS,PAK1
WP_DNA_IRDAMAGE_AND_CELLULAR_RESPONSE_VIA_ATR	9.2936e-14	2.3478e-12	0.954542	0.695531	2.22172	80	TOPBP1,USP1,PPM1D,FANCI,RMI1,BARD1,MSH2,FEN1,SMC1A,RFWD3,MCM2,MCPH1,RPA2,PCNA,CDK1,MDC1,FANCA,CDK2,DCLRE1A,RPA1,BRCA2,TP53,BRIP1,ATR,PARP1,TRIM28,CLK2,CDC45,CHEK1,PLK1,FOXM1,WRN,MLH1,FANCD2,RBBP8,CHEK2,PALB2,BRCC3,TDP1,RAD51,XRCC5,EXO1,EEF1E1,UBE2D3,H2AX,SMARCC2,RECQL,RAD9A
REACTOME_COMPLEMENT_CASCADE	1.02735e-13	2.53977e-12	0.954542	0.665815	2.14384	93	IGKV4-1,C1QC,IGLV2-14,IGHG1,IGHG2,IGLV1-44,IGLV2-23,IGLC2,IGKV1-17,IGKV3-11,IGLC3,IGHV3-33,IGLV1-51,IGLV3-25,IGKV2-30,GZMM,IGHV3-23,IGHV3-53,IGHG4,IGKV3-20,IGLV1-40,C1QB,IGHV1-69,IGLV1-47,IGKV3-15,IGLV2-8,IGHV2-5,IGHV4-39,IGLV3-21,C1QA,IGLV3-19,IGHV3-30,IGLV3-1,CD19,C3,IGKV1-16,IGLV2-11,CFB,IGKV1D-33,C3AR1,SERPING1,C2
REACTOME_REGULATION_OF_MRNA_STABILITY_BY_PROTEINS_THAT_BIND_AU_RICH_ELEMENTS	1.03049e-13	2.53977e-12	0.954542	0.678403	2.17313	87	PSME2,PSMB4,PSMA4,PSMD11,PSMC5,PSMB10,PSMB6,XRN1,PSMD2,PSMB3,PSMB7,PSMB9,PSME1,PSMA5,EXOSC1,PSMC3,XPO1,PSMB8,PSMD12,PSMD3,PSMB2,PSMA2,PSME3,KHSRP,PSME4,EXOSC8,ELAVL1,HNRNPD,PSMB5,PSMD7,PSMA3,PSMA7,PSMD14,PSMD1,EXOSC9,PSMA6,PSMB1,PSMC2,UBB,DCP2,PSMD4,EIF4G1,SET,TNPO1,MAPKAPK2,EXOSC7,PSMD8,EXOSC2
REACTOME_CROSS_PRESENTATION_OF_SOLUBLE_EXOGENOUS_ANTIGENS_ENDOSOMES	1.1866e-13	2.88929e-12	0.943632	0.765479	2.32962	50	PSME2,PSMB4,PSMA4,PSMD11,PSMC5,PSMB10,PSMB6,PSMD2,PSMB3,PSMB7,PSMB9,PSME1,PSMA5,FCGR1A,PSMC3,PSMB8,PSMD12,PSMD3,PSMB2,PSMA2,PSME3,PSME4,PSMB5,PSMD7,PSMA3,PSMA7,PSMD14,FCGR1B,PSMD1,PSMA6,PSMB1,PSMC2,PSMD4
REACTOME_REGULATION_OF_RUNX3_EXPRESSION_AND_ACTIVITY	1.65493e-13	3.98169e-12	0.943632	0.741026	2.27701	55	PSME2,PSMB4,PSMA4,SMURF2,PSMD11,CDKN2A,PSMC5,PSMB10,PSMB6,PSMD2,PSMB3,PSMB7,PSMB9,PSME1,PSMA5,PSMC3,PSMB8,PSMD12,PSMD3,PSMB2,PSMA2,PSME3,PSMB5,PSMD7,PSMA3,PSMA7,PSMD14,PSMD1,PSMA6,PSMB1,PSMC2,UBB,PSMD4,RUNX3,PSMD8
REACTOME_ANTIVIRAL_MECHANISM_BY_IFN_STIMULATED_GENES	1.67862e-13	3.99116e-12	0.943632	0.679292	2.17418	82	NUP210,UBE2L6,NUP153,USP18,OAS3,MX1,KPNA2,SEC13,NUP85,KPNB1,OAS1,NUP88,STAT1,EIF2AK2,NUP205,DDX58,NUP62,NUP50,PIN1,EIF4A3,KPNA4,NUP54,PPM1B,NUP107,NUP160,UBE2E1,OAS2,NUP98,ISG15,IFIT1,HERC5,NUP188,RAE1,UBB,EIF4G1,UBE2N,NDC1,ABCE1,ARIH1,TPR,SEH1L,UBA7,EIF4A2,EIF4E3,NUP93,EIF4E,NUP37,KPNA1,NUP155,NUP43,OASL,PDE12,EIF4E2,EIF4G2,NUP42
KEGG_HUNTINGTONS_DISEASE	2.07259e-13	4.87058e-12	0.943632	0.564183	1.89238	178	CASP3,COX5A,SOD2,NDUFB4,SDHB,ATP5MC3,NDUFB6,NDUFA6,POLR2D,ATP5F1A,POLR2H,NDUFB8,TP53,NDUFS3,NDUFV2,HDAC2,NDUFB5,NDUFA8,ATP5PB,ATP5MC1,ATP5F1C,COX8A,NDUFS2,ATP5PO,COX7B,UQCRH,NDUFB2,SLC25A5,NDUFAB1,COX6A1,NDUFB3,SIN3A,AP2M1,POLR2G,NDUFA9,UQCRFS1,ATP5F1B,CLTC,UQCR10,CREBBP,UQCRC1,BAX,UQCRQ,TBPL1,ATP5PF,VDAC3,NDUFA3,COX5B,PPID,AP2S1,TFAM,SDHA,SDHC,NDUFS7,CASP8,NDUFB1,TBP,COX7A2L,NDUFS6,NDUFC2,NDUFA5…
REACTOME_DEFECTIVE_CFTR_CAUSES_CYSTIC_FIBROSIS	2.10982e-13	4.90109e-12	0.943632	0.731782	2.28433	61	PSME2,PSMB4,PSMA4,PSMD11,PSMC5,PSMB10,PSMB6,PSMD2,PSMB3,PSMB7,PSMB9,PSME1,PSMA5,DERL2,PSMC3,SEL1L,DERL3,PSMB8,PSMD12,PSMD3,PSMB2,PSMA2,PSME3,PSME4,PSMB5,PSMD7,PSMA3,PSMA7,PSMD14,PSMD1,PSMA6,PSMB1,DERL1,PSMC2,UBB,PSMD4
REACTOME_DEGRADATION_OF_GLI1_BY_THE_PROTEASOME	2.8233e-13	6.48396e-12	0.932595	0.719778	2.24253	60	PSME2,PSMB4,PSMA4,PSMD11,PSMC5,PSMB10,PSMB6,PSMD2,PSMB3,PSMB7,PSMB9,PSME1,PSMA5,PSMC3,PSMB8,PSMD12,PSMD3,PSMB2,PSMA2,PSME3,CUL1,PSME4,PSMB5,PSMD7,PSMA3,PSMA7,PSMD14,PSMD1,PSMA6,PSMB1,PSMC2,UBB,PSMD4
REACTOME_SUMOYLATION_OF_DNA_DAMAGE_RESPONSE_AND_REPAIR_PROTEINS	2.98194e-13	6.77136e-12	0.932595	0.68485	2.18102	77	NUP210,NUP153,CDKN2A,STAG1,SMC1A,SEC13,NUP85,NUP88,SP100,NUP205,RNF168,MDC1,NUP62,RPA1,SUMO1,NUP50,PARP1,NUP54,SUMO3,NUP107,SUMO2,NUP160,TDG,WRN,BLM,NUP98,SMC3,XPC,NUP188,RAD21,RAE1,NDC1,NSMCE4A,PIAS2,PIAS4,PHC3,SMC5,TPR,CETN2,SEH1L,NUP93,NUP37,SMC6,CBX2,NUP155,PIAS1,NUP43,PML,STAG2
REACTOME_CELLULAR_RESPONSE_TO_CHEMICAL_STRESS	3.25293e-13	7.30463e-12	0.932595	0.579757	1.93277	160	TACO1,PSME2,PSMB4,TBL1XR1,PSMA4,PSMD11,PSMC5,PSMB10,PSMB6,PSMD2,PSMB3,PSMB7,PSMB9,PSME1,COX5A,PSMA5,SCO2,SOD2,PSMC3,HELZ2,PSMB8,PSMD12,PSMD3,PSMB2,CYBB,ATOX1,PSMA2,PSME3,COX11,CUL1,PSME4,LRPPRC,SKP2,HDAC3,COX8A,COX7B,KEAP1,MED1,PSMB5,PSMD7,COX6A1,PSMA3,NCF1,PSMA7,CUL3,PSMD14,NCOR1,PSMD1,SIN3A,PSMA6,PSMB1,STAT3,PSMC2,GPX7,UBB,PSMD4,CREBBP,COX5B,COX14,PSMD8,TBL1X,COX7A2L,GPX1,PSMD6,CSNK2B,COX4I1,SC…
REACTOME_DEGRADATION_OF_AXIN	3.71074e-13	8.23217e-12	0.932595	0.735285	2.25937	55	PSME2,PSMB4,PSMA4,SMURF2,PSMD11,PSMC5,PSMB10,PSMB6,PSMD2,PSMB3,PSMB7,PSMB9,PSME1,PSMA5,PSMC3,PSMB8,PSMD12,PSMD3,PSMB2,PSMA2,PSME3,PSME4,PSMB5,PSMD7,PSMA3,PSMA7,PSMD14,PSMD1,PSMA6,PSMB1,PSMC2,UBB,PSMD4
REACTOME_REGULATION_OF_HMOX1_EXPRESSION_AND_ACTIVITY	3.74745e-13	8.23217e-12	0.932595	0.711304	2.23576	65	PSME2,PSMB4,PSMA4,PSMD11,PSMC5,PSMB10,PSMB6,PSMD2,PSMB3,PSMB7,PSMB9,PSME1,PSMA5,PSMC3,PSMB8,PSMD12,PSMD3,PSMB2,PSMA2,PSME3,CUL1,PSME4,SKP2,KEAP1,PSMB5,PSMD7,PSMA3,PSMA7,CUL3,PSMD14,PSMD1,PSMA6,PSMB1,PSMC2,UBB,PSMD4
REACTOME_UCH_PROTEINASES	4.36553e-13	9.48682e-12	0.932595	0.654351	2.11019	94	PSME2,PSMB4,PSMA4,PSMD11,PSMC5,ACTL6A,PSMB10,PSMB6,BARD1,PSMD2,PSMB3,PSMB7,PSMB9,PSME1,PSMA5,PSMC3,PSMB8,MCRS1,PSMD12,PSMD3,PSMB2,RUVBL1,PSMA2,PSME3,PSME4,ADRM1,PSMB5,PSMD7,PSMA3,PSMA7,PSMD14,PSMD1,PSMA6,PSMB1,UCHL3,PSMC2,UBB,PSMD4,H2AC11,FOXK2,OGT,PSMD8,ACTR8,NEDD8,PSMD6,TFPT,PSMC6,H2AC8,PSMC4,H2AC13,UCHL5,PSMA1,ASXL1,INO80C,ACTB,H2AC6
REACTOME_AUF1_HNRNP_D0_BINDS_AND_DESTABILIZES_MRNA	4.98499e-13	1.07177e-11	0.921426	0.733275	2.25319	55	PSME2,PSMB4,PSMA4,PSMD11,PSMC5,PSMB10,PSMB6,PSMD2,PSMB3,PSMB7,PSMB9,PSME1,PSMA5,PSMC3,PSMB8,PSMD12,PSMD3,PSMB2,PSMA2,PSME3,PSME4,HNRNPD,PSMB5,PSMD7,PSMA3,PSMA7,PSMD14,PSMD1,PSMA6,PSMB1,PSMC2,UBB,PSMD4,EIF4G1
REACTOME_DISEASES_OF_SIGNAL_TRANSDUCTION_BY_GROWTH_FACTOR_RECEPTORS_AND_SECOND_MESSENGERS	5.92322e-13	1.26009e-11	0.921426	0.474945	1.63912	432	PSME2,PSMB4,TBL1XR1,ICOS,PSMA4,JAK2,PSMD11,PSMC5,LCK,PSMB10,RNF213,PSMB6,TRAT1,PSMD2,PSMB3,CDKN1B,PSMB7,PSMB9,PSME1,PSMA5,STAT1,DERL2,CCNC,GRB2,PSMC3,PIK3R3,CSK,SEL1L,PSMB8,PSMD12,CHUK,POLR2D,PSMD3,PPP1CC,POLR2H,PSMB2,RBPJ,STAT5A,BCL11A,RAF1,PSMA2,HDAC2,CPSF6,PSME3,SOS1,PPM1B,CUL1,PSME4,HDAC3,CD19,EIF2AK3,NCBP1,PPP2CB,YES1,TRIM24,FXR1,NCSTN,PSMB5,RAP1A,PSMD7,PSMA3,FLT3LG,PPP2R5E,PSMA7,PSMD14,NCOR…
WP_TCELL_ANTIGEN_RECEPTOR_TCR_PATHWAY_DURING_STAPHYLOCOCCUS_AUREUS_INFECTION	6.13148e-13	1.2908e-11	0.921426	0.713497	2.23394	62	CD3D,CD8A,ICOS,ITK,LCK,CD4,GRAP2,IFNG,PDK1,TNF,CDK4,GRB2,NCK1,CHUK,ZAP70,RAF1,IL10,NFKBIA,SOS1,NFATC2,LAT,CD40LG,CARD11,LCP2,PTPN6,PTPRC,MALT1,AHSA1,PAK1,CTLA4,CALM2,FYN,PRKCQ,BCL10,DLG1,MAP3K7,PIK3CA,MAPK9
REACTOME_ASYMMETRIC_LOCALIZATION_OF_PCP_PROTEINS	6.55459e-13	1.36565e-11	0.921426	0.712808	2.23851	64	PSME2,PSMB4,PSMA4,SMURF2,PSMD11,PSMC5,PSMB10,PSMB6,PSMD2,PSMB3,PSMB7,PSMB9,PSME1,PSMA5,PSMC3,PSMB8,PSMD12,PSMD3,PSMB2,PSMA2,PSME3,PSME4,FZD2,PSMB5,PSMD7,PSMA3,PSMA7,PSMD14,PSMD1,PSMA6,PSMB1,PSMC2,UBB,PSMD4
REACTOME_REGULATION_OF_TP53_ACTIVITY	7.3506e-13	1.51587e-11	0.921426	0.575991	1.92022	160	TOPBP1,RFC4,CDKN2A,SSRP1,RMI1,BARD1,RFC5,RFFL,TAF5,RPA2,RNF34,CDK1,CDK2,GATAD2A,DNA2,RBBP7,RBBP4,RPA1,TP53,BRIP1,ATR,HDAC2,PIN1,DAXX,CCNA2,AURKB,MAPKAPK5,RFC2,PRMT5,TAF11,CHEK1,TPX2,PPP2CB,WRN,BLM,ING2,TP53BP2,SUPT16H,RBBP8,BRD7,AURKA,CHEK2,MAP2K6,TAF3,UBB,TAF7,ZNF385A,RPA3,EHMT2,DYRK2,PPP2CA,BRPF1,TBP,EXO1,USP7,RMI2,TAF15,PIP4K2A,BRD1,TAF9,SMYD2,CSNK2B,RFC3,RAD9A,RHNO1,MAPKAP1,EP300,PML,CCNG1,RA…
REACTOME_ANTIGEN_PROCESSING_CROSS_PRESENTATION	7.55137e-13	1.53925e-11	0.921426	0.634541	2.06805	106	PSME2,PSMB4,PSMA4,PSMD11,PSMC5,PSMB10,PSMB6,PSMD2,PSMB3,TAP1,PSMB7,PSMB9,PSME1,MYD88,PSMA5,SEC61B,FCGR1A,PSMC3,PSMB8,PSMD12,CHUK,PSMD3,PSMB2,CYBB,TAP2,PSMA2,PSME3,PSME4,CTSS,HLA-F,PSMB5,PSMD7,PSMA3,SEC61A1,NCF1,PSMA7,PSMD14,FCGR1B,PSMD1,PSMA6,PSMB1,PSMC2,UBB,PSMD4,HMGB1,PSMD8,TAPBP,HLA-A,VAMP8,BTK,CALR,PSMD6,HLA-G,PSMC6,CYBA,PSMC4,NCF4,TLR1,PSMA1,HLA-C,LY96,RPS27A,PDIA3,HLA-E,MRC1,HLA-B,PSMD9,B2M…
REACTOME_RRNA_PROCESSING	7.61627e-13	1.53925e-11	0.921426	0.551819	1.86189	202	NOL11,FTSJ3,RPP30,LAS1L,UTP6,EXOSC1,UTP18,ISG20L2,FBL,RPP21,HSD17B10,PELP1,DDX52,EXOSC8,DKC1,RPP40,RPL36AL,UTP3,ERI1,RPL39L,IMP3,BMS1,EXOSC9,EXOSC10,RRP1,RRP7A,RPSA,RRP36,PES1,EBNA1BP2,DDX49,RBM28,RPL26L1,EXOSC7,FAU,GAR1,NCL,CSNK1D,WDR18,ELAC2,DHX37,EXOSC2,TEX10,RPL21,RCL1,NAT10,DDX21,TRMT10C,NOP56,TRMT112,NHP2,EXOSC3,EMG1,SENP3,WDR43,GNL3,RPS29,RPL15,RPL22L1,RPL14,HEATR1,UTP14A,RIOK2,RPS27L,MRM3…
REACTOME_DNA_DOUBLE_STRAND_BREAK_REPAIR	8.08416e-13	1.60783e-11	0.921426	0.582385	1.94025	158	TOPBP1,RFC4,RMI1,BARD1,POLD3,FEN1,TIMELESS,KPNA2,RFC5,TIPIN,RPA2,PCNA,RNF168,MDC1,CDK2,POLE2,DNA2,SMARCA5,RPA1,SUMO1,BRCA2,TP53,BRIP1,ATR,PAXIP1,PARP1,CCNA2,RFC2,POLE3,SUMO2,RIF1,CHEK1,RAD51AP1,WRN,BLM,TDP2,RBBP8,CHEK2,PALB2,BABAM1,PARP2,BRCC3,TDP1,RAD51C,RAD51,BAZ1B,UBB,RFC1,UBE2N,PPP4C,H4C3,RPA3,PIAS4,EME1,ABL1,XRCC5,RNF8,XRCC1,H2BC12,POLD1,SLX1A,POLD2,EXO1,RMI2,EYA3,H2AX,H2BC5,RFC3,RAD9A,UBXN1…
REACTOME_REGULATION_OF_RAS_BY_GAPS	8.11471e-13	1.60783e-11	0.921426	0.698298	2.20462	68	PSME2,PSMB4,PSMA4,PSMD11,PSMC5,PSMB10,PSMB6,PSMD2,PSMB3,PSMB7,PSMB9,RASAL3,PSME1,PSMA5,PSMC3,PSMB8,PSMD12,PSMD3,PSMB2,PSMA2,PSME3,PSME4,PSMB5,PSMD7,PSMA3,PSMA7,CUL3,PSMD14,PSMD1,PSMA6,PSMB1,PSMC2,UBB,PSMD4,NRAS,PSMD8
PID_E2F_PATHWAY	1.38499e-12	2.71754e-11	0.91012	0.68257	2.16969	73	TOPBP1,POLA1,CDKN2C,TFDP1,CDKN2A,CCNE1,MCM3,CDKN1B,E2F3,RANBP1,CDK1,CDK2,CCNE2,RBBP4,TYMS,CDC6,ORC1,TRIM28,CCNA2,RRM2,DHFR,PRMT5,CASP7,CBX5,E2F2,RBBP8,RBL1,CDC25A,RRM1,RYBP,E2F7,KAT2B,CREBBP,MYBL2,TK1,XRCC1,SMARCA2,TFDP2,E2F6
REACTOME_THE_ROLE_OF_GTSE1_IN_G2_M_PROGRESSION_AFTER_G2_CHECKPOINT	1.56518e-12	3.04156e-11	0.91012	0.678644	2.16297	78	PSME2,PSMB4,PSMA4,PSMD11,PSMC5,PSMB10,PSMB6,PSMD2,PSMB3,PSMB7,PSMB9,TUBA1B,PSME1,PSMA5,CCNB1,PSMC3,CDK1,PSMB8,PSMD12,PSMD3,PSMB2,TP53,CCNB2,PSMA2,FKBPL,PSME3,PSME4,PLK1,PSMB5,PSMD7,PSMA3,PSMA7,PSMD14,PSMD1,TUBA1C,PSMA6,PSMB1,PSMC2,UBB,PSMD4,TUBB4B,PSMD8
REACTOME_MAPK6_MAPK4_SIGNALING	1.88791e-12	3.63377e-11	0.898671	0.655723	2.10827	91	PSME2,PSMB4,PSMA4,PSMD11,PSMC5,PSMB10,PSMB6,PSMD2,PSMB3,PSMB7,PSMB9,PSME1,PSMA5,PSMC3,XPO1,CDK1,PSMB8,PSMD12,PSMD3,PSMB2,PSMA2,PSME3,MAPKAPK5,PSME4,PSMB5,PSMD7,PSMA3,PSMA7,PSMD14,MOV10,PSMD1,PSMA6,PSMB1,PAK2,PSMC2,UBB,PSMD4,PAK1,FOXO3,PSMD8
REACTOME_HEDGEHOG_LIGAND_BIOGENESIS	1.94177e-12	3.70218e-11	0.898671	0.701316	2.20437	65	PSME2,PSMB4,PSMA4,PSMD11,PSMC5,PSMB10,PSMB6,PSMD2,PSMB3,PSMB7,PSMB9,PSME1,PSMA5,DERL2,PSMC3,SEL1L,PSMB8,PSMD12,PSMD3,PSMB2,PSMA2,PSME3,PSME4,PSMB5,PSMD7,PSMA3,PSMA7,PSMD14,PSMD1,PSMA6,PSMB1,PSMC2,UBB,PSMD4,SYVN1
REACTOME_NEGATIVE_REGULATION_OF_NOTCH4_SIGNALING	1.98878e-12	3.72159e-11	0.898671	0.727644	2.23232	54	PSME2,PSMB4,PSMA4,PSMD11,PSMC5,PSMB10,PSMB6,PSMD2,PSMB3,PSMB7,PSMB9,PSME1,PSMA5,PSMC3,PSMB8,PSMD12,PSMD3,PSMB2,PSMA2,PSME3,CUL1,PSMB5,PSMD7,PSMA3,PSMA7,PSMD14,PSMD1,PSMA6,PSMB1,TACC3,PSMC2,UBB,PSMD4
REACTOME_TRANSCRIPTIONAL_REGULATION_BY_RUNX3	1.97451e-12	3.72159e-11	0.898671	0.642807	2.07723	96	PSME2,PSMB4,PSMA4,SMURF2,PSMD11,CDKN2A,PSMC5,PSMB10,PSMB6,ITGAL,PSMD2,PSMB3,PSMB7,PSMB9,PSME1,PSMA5,PSMC3,PSMB8,PSMD12,PSMD3,PSMB2,RBPJ,TP53,PSMA2,PSME3,PSMB5,PSMD7,PSMA3,PSMA7,PSMD14,PSMD1,PSMA6,PSMB1,PSMC2,UBB,KAT2B,PSMD4,CREBBP,SNW1,FOXO3,RUNX3,PSMD8,ITGA4,MAML1,TEAD4,SMAD4,CBFB,PSMD6,BRD2,HDAC4,EP300,PSMC6
KEGG_T_CELL_RECEPTOR_SIGNALING_PATHWAY	2.20673e-12	4.09156e-11	0.898671	0.625381	2.04169	108	CD3D,RASGRP1,CD8A,ICOS,CD3G,ITK,LCK,NFKBIE,CD4,GRAP2,IFNG,TNF,CDK4,GRB2,NCK1,PIK3R3,CHUK,ZAP70,RAF1,CD8B,IL10,NFKBIA,SOS1,NFATC2,PPP3CC,CD247,LAT,NFATC3,CD40LG,CARD11,LCP2,PTPN6,PTPRC,MALT1,PAK2,NRAS,PAK1,PIK3CG,VAV1,CTLA4,CD3E,NFKBIB,FYN,PRKCQ,BCL10,MAPK13,DLG1,MAP3K7,PIK3CA,MAPK9,NCK2,CBLB
WP_DNA_REPLICATION	2.36818e-12	4.351e-11	0.898671	0.772907	2.30761	42	MCM5,GMNN,RFC4,POLA1,PRIM1,MCM3,POLD3,CDT1,POLA2,RFC5,MCM6,MCM2,RPA2,PCNA,CDK2,POLE2,MCM10,RPA1,CDC7,CDC6,ORC1,RFC2,CDC45,DBF4,ORC3,MCM7,RFC1,RPA3,ORC6,PRIM2,POLD1,POLD2
REACTOME_NUCLEOTIDE_EXCISION_REPAIR	2.59965e-12	4.69098e-11	0.898671	0.613186	2.00188	110	RFC4,COPS3,ACTL6A,POLD3,ERCC5,RFC5,DDB2,RPA2,ISY1,PCNA,CUL4A,MCRS1,POLR2D,POLR2H,POLE2,HMGN1,RPA1,SUMO1,RUVBL1,PARP1,SUMO3,RFC2,POLE3,SUMO2,ZNF830,LIG1,GPS1,XPC,PRPF19,POLR2G,RAD23B,PARP2,UBB,RFC1,UBE2N,RPA3,GTF2H4,CHD1L,XRCC1,POLD1,CETN2,ACTR8,POLD2,USP7,RFC3,TFPT,POLR2F,POLR2I,POLR2E,EP300,PIAS1,POLE,DDB1,RBX1,COPS4,ELL,INO80C,POLR2J,ACTB,POLR2B,POLR2K
REACTOME_SNRNP_ASSEMBLY	2.58384e-12	4.69098e-11	0.898671	0.726336	2.2283	54	NUP210,SNRPD1,NUP153,SNRPG,SEC13,SNRPF,GEMIN4,NUP85,NUP88,NUP205,SNRPB,NUP62,NUP50,SNUPN,NUP54,SNRPD3,PRMT5,NUP107,NUP160,NCBP1,GEMIN2,NUP98,NUP188,RAE1,NDC1,NCBP2,SNRPE,CLNS1A,WDR77,TPR,SEH1L,DDX20,NUP93,NUP37,GEMIN5,NUP155,SNRPD2,NUP43
REACTOME_METABOLISM_OF_POLYAMINES	2.64164e-12	4.72457e-11	0.898671	0.711573	2.21037	59	PSME2,PSMB4,PSMA4,PSMD11,PSMC5,PSMB10,PSMB6,PSMD2,PSMB3,PSMB7,PSMB9,PSME1,PSMA5,PSMC3,PSMB8,PSMD12,PSMD3,PSMB2,PSMA2,PSME3,PSME4,SMS,PSMB5,PSMD7,PSMA3,PSMA7,PSMD14,PSMD1,AMD1,PSMA6,PSMB1,PSMC2,PSMD4,SRM,PSMD8,ODC1,AGMAT,PSMD6
REACTOME_DECTIN_1_MEDIATED_NONCANONICAL_NF_KB_SIGNALING	2.72302e-12	4.82739e-11	0.898671	0.703365	2.20222	62	PSME2,PSMB4,PSMA4,PSMD11,PSMC5,PSMB10,PSMB6,PSMD2,PSMB3,PSMB7,PSMB9,PSME1,PSMA5,PSMC3,PSMB8,PSMD12,CHUK,PSMD3,PSMB2,PSMA2,PSME3,CUL1,PSME4,PSMB5,PSMD7,PSMA3,PSMA7,PSMD14,PSMD1,PSMA6,PSMB1,PSMC2,UBB,PSMD4
REACTOME_PTEN_REGULATION	3.51239e-12	6.17265e-11	0.898671	0.587201	1.94357	139	PSME2,EZH2,PSMB4,PSMA4,PSMD11,PSMC5,PSMB10,SUZ12,PSMB6,USP13,PSMD2,PSMB3,PSMB7,PSMB9,PSME1,EED,PSMA5,PSMC3,LAMTOR2,PSMB8,PSMD12,GATAD2A,PSMD3,RBBP7,PSMB2,RBBP4,TP53,PSMA2,HDAC2,PSME3,PSME4,HDAC3,RHEB,PSMB5,PSMD7,PSMA3,PSMA7,PSMD14,MOV10,PSMD1,PSMA6,RRAGA,PSMB1,PSMC2,UBB,PSMD4,PHC3,PSMD8,TNKS2,USP7,PSMD6,LAMTOR5,CSNK2B,TRIM27,RRAGD,KDM1A,CBX2,PSMC6,PML,TNKS,PSMC4,PSMA1,HDAC1,MTA2,ATF2,MTA3,CHD4,MA…
REACTOME_DEGRADATION_OF_DVL	5.38826e-12	9.30741e-11	0.887075	0.712797	2.20429	57	PSME2,PSMB4,PSMA4,PSMD11,PSMC5,PSMB10,PSMB6,PSMD2,PSMB3,PSMB7,PSMB9,PSME1,PSMA5,PSMC3,PSMB8,PSMD12,PSMD3,PSMB2,PSMA2,PSME3,PSME4,PSMB5,PSMD7,PSMA3,PSMA7,CUL3,PSMD14,PSMD1,PSMA6,PSMB1,PSMC2,UBB,PSMD4
REACTOME_RESPIRATORY_ELECTRON_TRANSPORT_ATP_SYNTHESIS_BY_CHEMIOSMOTIC_COUPLING_AND_HEAT_PRODUCTION_BY_UNCOUPLING_PROTEINS	5.38444e-12	9.30741e-11	0.887075	0.600225	1.97531	127	TACO1,COX5A,SCO2,NDUFB4,NDUFB11,SDHB,ATP5MC3,NDUFB6,NDUFA6,ATP5F1A,NDUFB8,NDUFS3,NDUFV2,NDUFB5,NDUFA8,COX11,ATP5PB,ATP5MC1,LRPPRC,ATP5F1C,COX8A,NDUFS2,ATP5PO,COX7B,UQCRH,NDUFB2,NDUFAB1,COX6A1,NDUFB3,NDUFA9,UQCRFS1,ACAD9,ATP5F1B,UQCR10,UQCRC1,UQCRQ,ECSIT,ATP5PF,NDUFA3,COX5B,COX14,ATP5MF,SDHA,SDHC,NDUFA12,NDUFS7,NDUFB1,COX7A2L,NDUFS6,NDUFC2,NDUFA5,NDUFA13,UQCR11,NDUFAF7,NDUFC1,NDUFA2,NDUFS5,NDUFV1,…
PID_TCR_PATHWAY	9.33586e-12	1.59896e-10	0.875325	0.695902	2.18542	64	CD3D,RASGRP1,SLA2,CD3G,ITK,LCK,CD4,GRAP2,MAP4K1,GRB2,NCK1,CSK,CHUK,ZAP70,SOS1,RASSF5,RAP1A,CD247,LAT,CARD11,LCP2,PTPN6,PTPRC,MALT1,PAG1,HLA-DRA,FYB1,NRAS,VAV1,CD3E,FYN,PRKCQ,BCL10,PTPN11,CD86,PRKCB,RASGRP2,ORAI1,CD80
REACTOME_ABC_TRANSPORTER_DISORDERS	9.76018e-12	1.65759e-10	0.875325	0.667327	2.1269	78	PSME2,PSMB4,PSMA4,PSMD11,PSMC5,PSMB10,PSMB6,PSMD2,PSMB3,PSMB7,PSMB9,PSME1,PSMA5,DERL2,PSMC3,SEL1L,DERL3,PSMB8,PSMD12,PSMD3,PSMB2,PSMA2,PSME3,PSME4,PSMB5,PSMD7,PSMA3,PSMA7,PSMD14,PSMD1,PSMA6,PSMB1,DERL1,PSMC2,UBB,PSMD4
KEGG_UBIQUITIN_MEDIATED_PROTEOLYSIS	1.02072e-11	1.71906e-10	0.875325	0.589851	1.94975	134	FANCL,UBE2L6,SOCS1,SMURF2,BIRC3,CDC16,UBE2Q1,DDB2,UBA2,HUWE1,CUL4A,UBE2J1,UBE2S,UBE2G1,SAE1,CUL1,UBE2D2,SKP2,UBE2E1,TRIM37,UBE2Z,KEAP1,KLHL9,CDC23,CDC20,CUL3,TRIP12,PRPF19,UBE2R2,UBE2C,CUL2,UBE2N,SYVN1,RCHY1,PIAS2,PIAS4,UBE2J2,CDC26,UBE2E3,UBA7,HERC1,UBE2D3,ANAPC11,UBE2G2,UBE3A,FBXW7,ANAPC13,UBE2E2,NHLRC1,UBE2D1,ANAPC5,UBE2M,ANAPC2,ANAPC1,ANAPC10,PIAS1,DDB1,UBE2L3,UBA6,CBLB,PML,RBX1,MAP3K1,UBE2A,…
REACTOME_HEDGEHOG_ON_STATE	1.26561e-11	2.11389e-10	0.875325	0.644541	2.06482	86	PSME2,PSMB4,PSMA4,SMURF2,PSMD11,PSMC5,PSMB10,PSMB6,PSMD2,PSMB3,PSMB7,PSMB9,PSME1,PSMA5,PSMC3,PSMB8,PSMD12,PSMD3,PSMB2,PSMA2,PSME3,PSME4,SPOP,PSMB5,PSMD7,PSMA3,PSMA7,CUL3,PSMD14,PSMD1,PSMA6,PSMB1,PSMC2,UBB,PSMD4
REACTOME_MRNA_SPLICING_MINOR_PATHWAY	1.35331e-11	2.24183e-10	0.875325	0.723568	2.21816	52	SNRPD1,DDX23,SNRPG,SRSF7,SRSF2,SNRPF,SRSF1,SF3B4,SNRPB,PRPF8,POLR2D,POLR2H,EFTUD2,SNRPD3,SNRNP200,SF3B3,TXNL4A,NCBP1,SF3B2,SNRNP40,SNRNP25,LSM2,POLR2G,NCBP2,SNRPE,ZRSR2,SF3B1,PDCD7,DDX42,POLR2F,POLR2I,SNRPD2,POLR2E,SNU13,YBX1,POLR2J,POLR2B,POLR2K,SNRNP35,PRPF6,SF3B5,GTF2F1,ZCRB1
REACTOME_CELLULAR_RESPONSE_TO_HYPOXIA	1.51908e-11	2.49599e-10	0.863415	0.669646	2.13076	75	PSME2,PSMB4,PSMA4,PSMD11,PSMC5,PSMB10,PSMB6,PSMD2,PSMB3,PSMB7,PSMB9,PSME1,PSMA5,PSMC3,PSMB8,PSMD12,PSMD3,PSMB2,PSMA2,PSME3,PSME4,UBE2D2,HIF1AN,PSMB5,PSMD7,PSMA3,PSMA7,PSMD14,PSMD1,PSMA6,PSMB1,CUL2,PSMC2,UBB,PSMD4,CREBBP,LIMD1,PSMD8,HIGD1A,UBE2D3,PSMD6,UBE2D1,ARNT,EP300,PSMC6,PSMC4,RBX1,PSMA1
PID_AURORA_B_PATHWAY	1.64237e-11	2.6768e-10	0.863415	0.768746	2.27557	39	SMC4,RACGAP1,CENPA,BIRC5,PPP1CC,STMN1,SMC2,BUB1,NDC80,AURKB,CDCA8,CBX5,KLHL9,INCENP,KIF2C,PSMA3,NCAPG,CUL3,NCAPD2,SGO1,KIF20A,AURKA,NCAPH,KIF23,NCL
REACTOME_RNA_POLYMERASE_II_TRANSCRIPTION_TERMINATION	1.69371e-11	2.73839e-10	0.863415	0.692768	2.18644	66	CHTOP,SNRPG,MAGOH,SRSF7,SRSF2,SNRPF,SRSF1,SRSF3,SRSF9,DDX39A,SNRPB,CDC40,EIF4A3,SNRPD3,CSTF1,NCBP1,PCF11,THOC7,U2AF2,FIP1L1,THOC2,UPF3B,NUDT21,SLBP,THOC1,NCBP2,CASC3,RNPS1,SNRPE,U2AF1,RBM8A,CSTF3,SRSF4,CSTF2,MAGOHB,DDX39B,ALYREF,U2AF1L4,CSTF2T,WDR33,SYMPK,CLP1,PABPN1,CPSF3,LSM10
REACTOME_BINDING_AND_UPTAKE_OF_LIGANDS_BY_SCAVENGER_RECEPTORS	1.76789e-11	2.83564e-10	0.863415	0.662286	2.10916	77	IGKV4-1,IGLV2-14,IGLV1-44,IGLV2-23,IGLC2,IGKV1-17,IGKV3-11,IGLC3,IGHV3-33,IGLV1-51,IGLV3-25,IGKV2-30,IGHV3-23,IGHV3-53,IGKV3-20,IGLV1-40,IGHV1-69,IGLV1-47,IGKV3-15,IGLV2-8,MARCO,APOL1,IGHV2-5,IGHV4-39,IGLV3-21,JCHAIN,IGLV3-19,IGHV3-30,IGLV3-1,APOE,IGKV1-16,HSP90B1,IGLV2-11
REACTOME_RHO_GTPASE_CYCLE	1.99096e-11	3.16829e-10	0.863415	0.459107	1.58484	450	EPSTI1,DEF6,LCK,TAGAP,VRK2,ECT2,TMPO,DOCK8,IL32,LMNB1,RHOH,RACGAP1,ARHGAP9,TUBA1B,MTX1,FNBP1,ARHGAP15,GRB2,NCK1,PIK3R3,CSK,CEP97,OSBPL11,ARHGAP30,CYBB,ZAP70,CDC42SE2,NDUFS3,RBMX,C1QBP,LBR,GNA13,SOS1,STAM,ARHGEF39,ARHGEF26,TRA2B,RALBP1,MTMR1,GPS1,FGD3,TJP2,ARHGEF6,PREX1,NCF1,DOCK2,CUL3,GMIP,RHOF,ANKLE2,SPATA13,ARFGAP2,PHIP,TAOK3,PAK2,TFRC,CLTC,TXNL1,CDC42EP4,WHAMM,WIPF1,NET1,ARHGEF19,WIPF3,KIF14,A…
REACTOME_REGULATION_OF_PTEN_STABILITY_AND_ACTIVITY	2.38602e-11	3.76731e-10	0.863415	0.677202	2.14157	69	PSME2,PSMB4,PSMA4,PSMD11,PSMC5,PSMB10,PSMB6,USP13,PSMD2,PSMB3,PSMB7,PSMB9,PSME1,PSMA5,PSMC3,PSMB8,PSMD12,PSMD3,PSMB2,PSMA2,PSME3,PSME4,PSMB5,PSMD7,PSMA3,PSMA7,PSMD14,PSMD1,PSMA6,PSMB1,PSMC2,UBB,PSMD4,PSMD8,TNKS2,PSMD6,CSNK2B,TRIM27,PSMC6,TNKS,PSMC4,PSMA1
REACTOME_INTERLEUKIN_1_SIGNALING	2.40836e-11	3.77309e-10	0.863415	0.620761	2.01698	102	PSME2,PSMB4,PSMA4,PSMD11,PSMC5,PSMB10,PSMB6,PSMD2,PSMB3,PSMB7,PSMB9,PSME1,MYD88,PSMA5,PSMC3,PSMB8,PSMD12,CHUK,PSMD3,PSMB2,PSMA2,NFKBIA,PSME3,CUL1,PSME4,NKIRAS2,PSMB5,PSMD7,PSMA3,PSMA7,PSMD14,PSMD1,PSMA6,PSMB1,MAP2K6,PSMC2,UBB,PSMD4,UBE2N,HMGB1,PSMD8,MAP3K3,NFKBIB,PSMD6,MAP3K7,PSMC6,PSMC4,RBX1,NFKB2,PSMA1,TAB2,PELI1,MAP3K8,RPS27A,AGER,NOD2,PSMD9,IRAK1,RIPK2,IRAK2,UBE2V1,IRAK4,NKIRAS1,SEM1,PSMC1,PS…
REACTOME_HOMOLOGY_DIRECTED_REPAIR	2.66211e-11	4.13855e-10	0.863415	0.585065	1.92636	129	TOPBP1,RFC4,RMI1,BARD1,POLD3,FEN1,TIMELESS,RFC5,TIPIN,RPA2,PCNA,RNF168,MDC1,CDK2,POLE2,DNA2,RPA1,SUMO1,BRCA2,BRIP1,ATR,PARP1,CCNA2,RFC2,POLE3,SUMO2,CHEK1,RAD51AP1,WRN,BLM,RBBP8,PALB2,BABAM1,PARP2,BRCC3,RAD51C,RAD51,UBB,RFC1,UBE2N,PPP4C,H4C3,RPA3,PIAS4,EME1,ABL1,RNF8,XRCC1,H2BC12,POLD1,SLX1A,POLD2,EXO1,RMI2,H2AX,H2BC5,RFC3,RAD9A,RHNO1,H2BC9,GEN1,POLE,POLH,CLSPN,H2BC6,RAD1,H4C8,SLX4,XRCC2,H2BC7,HER…
REACTOME_PCP_CE_PATHWAY	3.32721e-11	5.13305e-10	0.851339	0.628204	2.02174	92	PSME2,PSMB4,PSMA4,SMURF2,PSMD11,PSMC5,PSMB10,PSMB6,PSMD2,PSMB3,PSMB7,PSMB9,PSME1,PSMA5,PSMC3,PFN1,PSMB8,PSMD12,PSMD3,PSMB2,PSMA2,PSME3,PSME4,FZD2,PSMB5,PSMD7,PSMA3,PSMA7,PSMD14,PSMD1,AP2M1,PSMA6,PSMB1,CLTC,PSMC2,UBB,PSMD4,AP2S1,PSMD8,RAC2,VANGL2,WNT1,PSMD6,CLTA,DVL3,PSMC6,PRKCB,PSMC4,PSMA1,RAC3,RHOA
REACTOME_MITOCHONDRIAL_TRANSLATION	4.25511e-11	6.51483e-10	0.851339	0.629413	2.02977	94	MRPL9,MRPS11,MRPL46,DAP3,MRPL3,MRPL16,MRPL58,MRPS7,MRPL43,MRPL12,MRPS22,MRPL47,MRPL22,MRPL24,MRPS2,ERAL1,MRPL33,MRPL49,MRPL11,MRPS18A,MRPL37,MRPS15,MTIF2,MRPL27,MRPS12,MRPL20,AURKAIP1,MRPL39,CHCHD1,MRPL54,MRPL19,MRPS33,MRPS14,MRPS16,MRPS31,MRPL50,MRPL14,MRPL42,MRPL38,MRPL23,MRPL17,MRPL53,MRPL40,MRPL4,GADD45GIP1,MRPL34,MRPL10,MRPL44,MRPS36,PTCD3,MRPS5,TUFM,MRPS23,MRPS18C,MRPS34,MRPL48,MRPL35,MRPS1…
PID_IL12_2PATHWAY	5.09625e-11	7.68736e-10	0.851339	0.684844	2.14423	62	GZMB,CD3D,CD8A,IL2RG,SOCS1,GZMA,CD3G,JAK2,LCK,EOMES,CD4,CCR5,IFNG,IL2RB,IL18,STAT1,STAT5A,CD8B,IL12RB2,CCL4,CD247,TYK2,TBX21,IL12B,FASLG,MAP2K6,HLA-DRA,STAT3,RAB7A,IL12A,HLA-A,CD3E
WP_TCELL_RECEPTOR_TCR_SIGNALING_PATHWAY	5.09701e-11	7.68736e-10	0.851339	0.629702	2.02528	90	IRF4,CD3D,CD8A,ICOS,CD3G,ITK,LCK,CD83,PSTPIP1,CD4,GRAP2,CCR5,MAP4K1,GRB2,NCK1,REL,CHUK,ZAP70,RAF1,SKAP1,NFKBIA,SOS1,TNFRSF9,NFATC2,CD247,LAT,CARD11,LCP2,MALT1,IL15RA,CRKL,FYB1,PAK1,FAS,VAV1,CD3E,FYN,PRKCQ,BCL10,MAP3K7,PTPN11,MAPK9,CBLB,HRAS,ATF2,CD28,CRK,MAP3K8,MAPK1,MAP2K2,PIK3R1,RIPK2,AKT1
KEGG_DNA_REPLICATION	6.3895e-11	9.51517e-10	0.839089	0.778134	2.27027	36	MCM5,RFC4,POLA1,PRIM1,MCM3,POLD3,FEN1,POLA2,RFC5,MCM6,MCM2,RPA2,RNASEH2A,PCNA,POLE2,DNA2,RPA1,RFC2,POLE3,LIG1,RNASEH1,SSBP1,MCM7,RFC1,RPA3,PRIM2,POLD1,POLD2
REACTOME_SIGNALING_BY_NOTCH4	6.40308e-11	9.51517e-10	0.839089	0.643347	2.05913	82	PSME2,PSMB4,PSMA4,PSMD11,PSMC5,PSMB10,PSMB6,PSMD2,PSMB3,PSMB7,PSMB9,PSME1,PSMA5,PSMC3,PSMB8,PSMD12,PSMD3,PSMB2,RBPJ,PSMA2,PSME3,CUL1,NCSTN,PSMB5,PSMD7,PSMA3,PSMA7,PSMD14,PSMD1,PSMA6,PSMB1,TACC3,PSMC2,UBB,KAT2B,PSMD4,CREBBP,SNW1,APH1A,PSMD8
REACTOME_TRNA_PROCESSING	6.75891e-11	9.97063e-10	0.839089	0.60114	1.9626	109	NUP210,NUP153,RAN,RPP30,MTO1,SEC13,NUP85,NUP88,NUP205,NUP62,TSEN54,TSEN34,NUP50,RPP21,HSD17B10,NUP54,NUP107,TRMT11,NUP160,LAGE3,POP5,CDKAL1,RPP40,TRNT1,TPRKB,QTRT2,NUP98,PUS1,NUP188,RAE1,THADA,NDC1,POP4,ADAT1,RTRAF,CSTF2,ELAC2,TPR,SEH1L,TRMT10C,TRMT5,TRMT112,TSEN15,XPOT,NUP93,TSEN2,NUP37,OSGEP,CLP1,POP7,NUP155,ALKBH8,NUP43,CTU2,RPP38,ZBTB8OS,NUP42,TRMU,C2orf49,THG1L,FTSJ1
REACTOME_G1_S_SPECIFIC_TRANSCRIPTION	7.23456e-11	1.0595e-09	0.839089	0.812336	2.29293	29	POLA1,TFDP1,CCNE1,CDT1,PCNA,CDK1,FBXO5,RBBP4,TYMS,CDC6,ORC1,RRM2,DHFR,LIN37,CDC45,LIN54,RBL1,CDC25A,LIN9,TK1,LIN52,TFDP2,E2F6
PID_CD8_TCR_PATHWAY	8.88533e-11	1.29189e-09	0.839089	0.703981	2.15675	53	CD3D,RASGRP1,CD8A,CD3G,LCK,GRAP2,GRB2,CSK,CHUK,ZAP70,CD8B,PRF1,SOS1,RASSF5,RAP1A,CD247,LAT,CARD11,LCP2,PTPN6,PTPRC,MALT1,PAG1,NRAS,HLA-A,VAV1,CD3E,FYN,PRKCQ,BCL10,CD86,PRKCB,RASGRP2,ORAI1,CD80
REACTOME_SUMOYLATION_OF_DNA_REPLICATION_PROTEINS	1.07229e-10	1.54792e-09	0.839089	0.731731	2.20483	46	NUP210,NUP153,SEC13,NUP85,NUP88,NUP205,PCNA,NUP62,TOP2A,BIRC5,SUMO1,NUP50,TOP2B,NUP54,SUMO3,AURKB,NUP107,SUMO2,NUP160,CDCA8,NUP98,INCENP,AURKA,NUP188,RAE1,NDC1,PIAS4,TPR,SEH1L,RANGAP1,NUP93,NUP37,NUP155,NUP43,TOP1
REACTOME_RESPIRATORY_ELECTRON_TRANSPORT	1.08301e-10	1.55232e-09	0.839089	0.608749	1.9776	103	TACO1,COX5A,SCO2,NDUFB4,NDUFB11,SDHB,NDUFB6,NDUFA6,NDUFB8,NDUFS3,NDUFV2,NDUFB5,NDUFA8,COX11,LRPPRC,COX8A,NDUFS2,COX7B,UQCRH,NDUFB2,NDUFAB1,COX6A1,NDUFB3,NDUFA9,UQCRFS1,ACAD9,UQCR10,UQCRC1,UQCRQ,ECSIT,NDUFA3,COX5B,COX14,SDHA,SDHC,NDUFA12,NDUFS7,NDUFB1,COX7A2L,NDUFS6,NDUFC2,NDUFA5,NDUFA13,UQCR11,NDUFAF7,NDUFC1,NDUFA2,NDUFS5,NDUFV1,COX4I1,NDUFV3,SCO1,COQ10A,COX18,COX20,NDUFAF4,NDUFA7,COX7C,NDUFS8,CY…
REACTOME_NUCLEAR_ENVELOPE_NE_REASSEMBLY	1.13309e-10	1.61265e-09	0.839089	0.653432	2.07916	75	RAN,VRK2,TMPO,LMNB1,SEC13,NUP85,TUBA1B,KPNB1,CCNB1,NUP205,CDK1,NUP62,SUMO1,CCNB2,LBR,CHMP7,NUP54,NUP107,CC2D1B,NUP160,VRK1,NUP98,PPP2R2A,RCC1,ANKLE2,TUBA1C,NUP188,NDC1,TNPO1,TUBB4B,PPP2CA,SEH1L,RANGAP1,NUP93,NUP37,CHMP2B,CHMP6,SPAST,AHCTF1,NUP155,TUBB3,NUP43,IST1,CHMP4A,LEMD3,VPS4A,TUBB6,NUP35,NUP133,LEMD2,TUBA3D,CHMP2A,EMD,BANF1,TUBAL3,TUBB2B,TUBB8,TUBB1,LMNA
REACTOME_REGULATION_OF_TP53_ACTIVITY_THROUGH_PHOSPHORYLATION	1.14495e-10	1.61814e-09	0.839089	0.619015	1.99217	92	TOPBP1,RFC4,SSRP1,RMI1,BARD1,RFC5,TAF5,RPA2,CDK2,DNA2,RPA1,TP53,BRIP1,ATR,PIN1,CCNA2,AURKB,MAPKAPK5,RFC2,TAF11,CHEK1,TPX2,WRN,BLM,SUPT16H,RBBP8,AURKA,CHEK2,TAF3,UBB,TAF7,RPA3,DYRK2,TBP,EXO1,RMI2,TAF15,TAF9,CSNK2B,RFC3,RAD9A,RHNO1
REACTOME_INFLUENZA_INFECTION	1.167e-10	1.62655e-09	0.826657	0.554123	1.84593	156	NUP210,NUP153,RAN,KPNA2,SEC13,NUP85,KPNB1,IPO5,NUP88,EIF2AK2,NUP205,XPO1,NUP62,POLR2D,POLR2H,NUP50,PARP1,KPNA4,NUP54,NUP107,NUP160,RPL36AL,NUP98,RPL39L,ISG15,NUP188,POLR2G,RAE1,CLTC,RPSA,NDC1,RPL26L1,FAU,TPR,RPL21,SEH1L,HSP90AA1,NUP93,DNAJC3,NUP37,RPS29,RPL15,KPNA1,CALR,RPL22L1,RPL14,CLTA,RPS27L,POLR2F,NUP155,POLR2I,POLR2E,PABPN1,NUP43,RPS26,RPL27,RPL23A,RPS3A,RPS27,GRSF1,RPL35,POLR2J,RPL24,NUP42…
REACTOME_ORGANELLE_BIOGENESIS_AND_MAINTENANCE	1.16583e-10	1.62655e-09	0.826657	0.494121	1.68886	295	ALAS1,TUBG1,TBL1XR1,IDH2,HSPB11,IQCB1,TUBA1B,SOD2,MTX1,EXOC2,HAUS1,ATP5MC3,CDK1,CEP192,PLK4,HELZ2,CEP97,IFT122,ATP5F1A,SIRT5,HAUS8,CCT3,DCTN3,ATP5PB,ATP5MC1,RAB8A,ATP5F1C,CCT4,CEP76,PCM1,CDK5RAP2,PLK1,HDAC3,CEP135,ATP5PO,CKAP5,SSNA1,MED1,CHCHD3,INPP5E,CEP89,NCOR1,TUBA1C,SSBP1,TMEM11,ATP5F1B,CNTRL,IMMT,TUBB,POLG2,CREBBP,CCT8,CCT5,HAUS6,PCNT,ATP5PF,TNPO1,TUBB4B,ARL3,CRTC2,DYNLL2,TFAM,IFT20,ATP5MF,F…
REACTOME_REGULATION_OF_RUNX2_EXPRESSION_AND_ACTIVITY	1.19325e-10	1.65175e-09	0.826657	0.654961	2.08193	73	PSME2,PSMB4,PSMA4,PSMD11,PSMC5,PSMB10,PSMB6,PSMD2,PSMB3,PSMB7,PSMB9,PSME1,PSMA5,STAT1,PSMC3,PSMB8,PSMD12,PSMD3,PSMB2,PSMA2,PSME3,CUL1,PSME4,SKP2,PSMB5,PSMD7,PSMA3,PSMA7,PSMD14,PSMD1,PSMA6,PSMB1,PSMC2,UBB,PSMD4,PSMD8,FBXW7,CBFB,PSMD6,PSMC6,PPARGC1B,PSMC4,RBX1,PSMA1
REACTOME_INTERLEUKIN_1_FAMILY_SIGNALING	1.36998e-10	1.88349e-09	0.826657	0.570616	1.88924	140	PSME2,PSMB4,PTPN2,PSMA4,PSMD11,PSMC5,PSMB10,PSMB6,PSMD2,PSMB3,PSMB7,PSMB9,PSME1,MYD88,IL18,PSMA5,PSMC3,PSMB8,PSMD12,CHUK,PSMD3,PSMB2,PSMA2,PTPN7,NFKBIA,PSME3,CUL1,PSME4,NKIRAS2,PSMB5,PSMD7,PSMA3,PSMA7,PSMD14,TBK1,PSMD1,PTPN6,PSMA6,PSMB1,MAP2K6,STAT3,PSMC2,UBB,PSMD4,UBE2N,HMGB1,PSMD8,MAP3K3,NFKBIB,GSDMD,PSMD6,IL36RN,CASP1,MAP3K7,PTPN11,PSMC6,IL18R1,PSMC4,RBX1,NFKB2,PSMA1,TAB2,SIGIRR,PELI1,PTPN4,MA…
REACTOME_HDR_THROUGH_HOMOLOGOUS_RECOMBINATION_HRR	1.3808e-10	1.88553e-09	0.826657	0.670751	2.11385	67	TOPBP1,RFC4,RMI1,BARD1,POLD3,RFC5,RPA2,PCNA,POLE2,DNA2,RPA1,BRCA2,BRIP1,ATR,RFC2,POLE3,CHEK1,RAD51AP1,WRN,BLM,RBBP8,PALB2,RAD51C,RAD51,UBB,RFC1,RPA3,EME1,POLD1,SLX1A,POLD2,EXO1,RMI2,RFC3,RAD9A,RHNO1,GEN1,POLE,POLH,RAD1,SLX4,XRCC2
WP_NONALCOHOLIC_FATTY_LIVER_DISEASE	1.42339e-10	1.93065e-09	0.826657	0.551475	1.83623	155	NR1H3,CASP3,TNF,COX5A,NDUFB4,NDUFB11,SDHB,BID,PIK3R3,NDUFB6,NDUFA6,NDUFB8,NDUFS3,NDUFV2,BAK1,NDUFB5,NDUFA8,EIF2AK3,COX8A,CASP7,NDUFS2,COX7B,UQCRH,NDUFB2,NDUFAB1,COX6A1,NDUFB3,NDUFA9,UQCRFS1,FASLG,UQCR10,ATF4,UQCRC1,VCAM1,BAX,UQCRQ,NDUFA3,COX5B,MLX,FAS,SDHA,SDHC,NDUFA12,NDUFS7,CASP8,NDUFB1,CCL2,COX7A2L,NDUFS6,NDUFC2,NDUFA5,NDUFA13,UQCR11,MLXIP,IL6R,NDUFC1,NDUFA2,CEBPA,NDUFS5,NDUFV1,EIF2S1,COX7A2,C…
KEGG_PARKINSONS_DISEASE	1.613e-10	2.17325e-09	0.826657	0.583997	1.92141	125	UBE2L6,CASP3,COX5A,NDUFB4,SDHB,ATP5MC3,NDUFB6,NDUFA6,UBE2J1,ATP5F1A,NDUFB8,NDUFS3,UBE2G1,NDUFV2,NDUFB5,NDUFA8,ATP5PB,ATP5MC1,ATP5F1C,COX8A,NDUFS2,ATP5PO,COX7B,UQCRH,NDUFB2,SLC25A5,NDUFAB1,COX6A1,NDUFB3,NDUFA9,UQCRFS1,ATP5F1B,UQCR10,UBB,UQCRC1,HTRA2,UQCRQ,ATP5PF,VDAC3,NDUFA3,COX5B,UBE2J2,PPID,SDHA,PARK7,SDHC,NDUFS7,NDUFB1,UBA7,COX7A2L,NDUFS6,NDUFC2,NDUFA5,UBE2G2,UQCR11,NDUFC1,NDUFA2,NDUFS5,NDUFV1,…
WP_MEASLES_VIRUS_INFECTION	1.86277e-10	2.49315e-09	0.826657	0.570799	1.88888	136	CD3D,TNFAIP3,IL2RG,CD3G,ADAR,CCNE1,CASP3,OAS3,MX1,CDKN1B,IFIH1,OAS1,IL2RB,MYD88,CDK4,STAT1,EIF2AK2,IRF9,SLAMF1,DDX58,BID,PIK3R3,CDK2,CHUK,CCNE2,STAT5A,TP53,BAK1,TRAF3,NFKBIA,EIF2AK3,OAS2,RAB9A,TYK2,TBK1,TLR7,IL12B,FASLG,STAT3,IFNAR2,BAX,RCHY1,IRF7,FAS,IL12A,CASP8,CD3E,NFKBIB,STAT5B,CSNK2B,EIF2S1,MAP3K7,CCND2,PIK3CA,RAB9B,MAPK9,FCGR2B,CBLB,EIF2AK1,MSN,JAK3,IFNAR1,NFKB2,HSPA8,TAB2,CYCS,CD28,BAD,EIF…
REACTOME_TRANSCRIPTIONAL_REGULATION_BY_RUNX1	1.94957e-10	2.59216e-09	0.826657	0.517072	1.75169	220	PSME2,SMARCD2,PSMB4,PSMA4,PSMD11,PSMC5,ACTL6A,PSMB10,TCF3,PSMB6,PSMD2,PSMB3,PSMB7,PSMB9,IFNG,PSME1,PSMA5,H2AZ1,PSMC3,PSMB8,PSMD12,PSMD3,PSMB2,PRMT1,PSMA2,PSME3,PCGF5,PSME4,NFATC2,PSMB5,PSMD7,PSMA3,PBRM1,PSMA7,PSMD14,MYB,MOV10,PSMD1,SIN3A,PAX5,H3C3,PSMA6,RYBP,PSMB1,TNFRSF18,ARID1A,SMARCC1,PSMC2,UBB,KAT2B,PSMD4,CREBBP,H2AZ2,H4C3,ABL1,PHC3,RSPO3,PSMD8,H2BC12,RBBP5,SMARCA2,CTLA4,H3C8,SMARCE1,H3-3B,SM…
KEGG_RNA_DEGRADATION	2.11475e-10	2.79341e-09	0.826657	0.688755	2.12994	57	XRN1,LSM3,EXOSC1,CNOT6,CNOT6L,CNOT7,LSM6,EXOSC8,LSM7,CNOT2,LSM8,CNOT4,LSM2,EXOSC9,EXOSC10,CNOT10,CNOT8,EDC3,DCP2,LSM4,CNOT9,PATL1,EXOSC7,HSPD1,EXOSC2,CNOT1,DCPS,EDC4,EXOSC3,LSM1,PNPT1,HSPA9,C1D,EXOSC5,CNOT3,LSM5,ENO3,DCP1A,PAPOLA,PAPOLG,ENO1,MTREX
REACTOME_AMINE_LIGAND_BINDING_RECEPTORS	2.2876e-10	2.98274e-09	0.826657	-0.654393	-2.83236	42	CHRM2,ADRA2C,HTR1F,HTR1A,DRD5,CHRM5,TAAR2,TAAR5,HTR5A,HRH3,HRH4,HTR1E,HTR7,HTR4,DRD1,HRH1,ADRA2A,ADRA1D,HTR6,HTR2A,DRD2
WP_TYPE_II_INTERFERON_SIGNALING_IFNG	2.28247e-10	2.98274e-09	0.826657	0.765862	2.23446	36	CXCL10,CXCL9,IRF4,GBP1,SOCS1,JAK2,IRF1,TAP1,PSMB9,IFNG,OAS1,IRF8,STAT1,EIF2AK2,IRF9,CYBB,IFI6,ISG15,IRF2,ICAM1
REACTOME_DNA_DAMAGE_BYPASS	2.35689e-10	3.05338e-09	0.814036	0.716724	2.17238	48	UBE2L6,RFC4,USP1,POLD3,RFC5,RPA2,PCLAF,PCNA,CUL4A,POLE2,RPA1,RFC2,POLE3,ISG15,RAD18,DTL,USP10,UFD1,UBB,RFC1,MAD2L2,NPLOC4,RCHY1,RPA3,POLD1,REV1,POLD2,UBA7,VCP,REV3L,RFC3,POLE,DDB1,POLH,RBX1
REACTOME_TP53_REGULATES_TRANSCRIPTION_OF_CELL_CYCLE_GENES	2.89305e-10	3.72411e-09	0.814036	0.717211	2.17963	49	TFDP1,CCNE1,CDKN1B,BTG2,CNOT6,CCNB1,PCNA,CDK1,CDK2,CNOT6L,CNOT7,CCNE2,PRMT1,TP53,CCNA2,CNOT2,CNOT4,E2F8,RBL1,AURKA,CNOT10,CNOT8,E2F7,ZNF385A,BAX,CNOT9,CNOT11,CNOT1,TFDP2,ARID3A
REACTOME_INTERFERON_GAMMA_SIGNALING	3.1016e-10	3.9673e-09	0.814036	0.612447	1.97103	92	GBP5,GBP4,IRF4,GBP1,SOCS1,PTPN2,JAK2,IRF1,OAS3,TRIM14,IFNG,OAS1,SP100,IRF8,STAT1,FCGR1A,IRF9,GBP2,TRIM38,TRIM35,SUMO1,HLA-DPB1,TRIM26,OAS2,HLA-F,IRF2,IFI30,HLA-DPA1,FCGR1B,PTPN6,ICAM1,TRIM22,GBP6,HLA-DRA,VCAM1,IRF7,HLA-DQA2,HLA-DRB5,HLA-A,CIITA,GBP7,GBP3,TRIM21,HLA-G,PTPN11,PIAS1,PTPN1,OASL,HLA-DRB1,PML,HLA-DQB2
WP_ELECTRON_TRANSPORT_CHAIN_OXPHOS_SYSTEM_IN_MITOCHONDRIA	3.6944e-10	4.69584e-09	0.814036	0.601255	1.95325	103	COX5A,NDUFB4,SDHB,ATP5MC3,NDUFB6,NDUFA6,ATP5F1A,NDUFB8,NDUFS3,NDUFV2,NDUFB5,NDUFA8,COX11,COX17,ATP5PB,ATP5MC1,ATP5F1C,COX8A,NDUFS2,ATP5PO,COX7B,UQCRH,NDUFB2,SLC25A5,NDUFAB1,COX6A1,NDUFB3,NDUFA9,UQCRFS1,ATP5F1B,UQCR10,ATP5IF1,UQCRC1,UQCRQ,ATP5PF,NDUFA3,COX5B,ATP5MF,SDHA,SDHC,NDUFA12,NDUFS7,NDUFB1,COX7A2L,NDUFS6,NDUFC2,NDUFA5,UQCR11,NDUFC1,NDUFA2,NDUFS5,NDUFV1,COX7A2,COX4I1,NDUFV3,SCO1,COX15,NDUFA7…
REACTOME_ACTIVATION_OF_THE_PRE_REPLICATIVE_COMPLEX	3.93772e-10	4.97383e-09	0.814036	0.778513	2.24299	33	MCM5,GMNN,POLA1,PRIM1,MCM3,CDT1,POLA2,MCM6,MCM2,RPA2,CDK2,POLE2,MCM10,RPA1,CDC7,CDC6,ORC1,POLE3,CDC45,DBF4,ORC3,MCM7,RPA3,ORC6,PRIM2
WP_MODULATORS_OF_TCR_SIGNALING_AND_T_CELL_ACTIVATION	4.23276e-10	5.3133e-09	0.814036	0.68074	2.125	61	CD3D,TNFAIP3,CD8A,SOCS1,CD3G,ITK,LCK,SH2D1A,UBASH3A,RHOH,CDKN1B,GRAP2,MAP4K1,GRB2,REL,CHUK,ZAP70,DGKZ,NFKBIA,GNA13,CD247,LAT,CARD11,LCP2,PTPN6,MALT1,VAV1,PCBP2,CD3E,PRKCQ,BCL10,SMARCB1,CBLB
REACTOME_DNA_STRAND_ELONGATION	5.16909e-10	6.44859e-09	0.801216	0.784687	2.24943	32	MCM5,RFC4,POLA1,PRIM1,MCM3,POLD3,FEN1,POLA2,RFC5,MCM6,MCM2,RPA2,PCNA,GINS2,DNA2,RPA1,GINS1,RFC2,CDC45,LIG1,MCM7,RFC1,RPA3,PRIM2,POLD1,POLD2
REACTOME_REGULATION_OF_EXPRESSION_OF_SLITS_AND_ROBOS	5.99385e-10	7.43164e-09	0.801216	0.538538	1.79909	171	PSME2,PSMB4,PSMA4,PSMD11,PSMC5,PSMB10,PSMB6,MAGOH,PSMD2,PSMB3,PSMB7,PSMB9,PSME1,PSMA5,PSMC3,PSMB8,PSMD12,PSMD3,UPF3A,PSMB2,PSMA2,EIF4A3,PSME3,PSME4,NCBP1,RPL36AL,RPL39L,PSMB5,PSMD7,PSMA3,USP33,PSMA7,PSMD14,DAG1,PSMD1,PSMA6,UPF3B,PSMB1,UPF2,RPSA,CUL2,PSMC2,UBB,PSMD4,EIF4G1,NCBP2,CASC3,RNPS1,RPL26L1,RBM8A,PSMD8,FAU,MAGOHB,RPL21,RPS29,RPL15,RPL22L1,PSMD6,RPL14,RPS27L,ETF1,PSMC6,RPS26,RPL27,RPL23A,RP…
WP_CILIARY_LANDSCAPE	8.19287e-10	1.00962e-08	0.801216	0.51218	1.73255	215	MCM5,SMC4,COPS3,HSPB11,MCM3,DCAF7,MSH2,IQCB1,MCM6,MCM2,NUP88,EXOC2,CNOT6L,CEP97,IFT122,PSMD12,RANBP9,MCM10,HDAC2,EFTUD2,DYNLT1,UBE2D2,LRPPRC,RAB8A,EIPR1,SSNA1,PSMD7,EXOSC9,MCM7,NDUFA9,CNOT10,DDX5,MYL6B,DGKE,ECHS1,RBM14,CREBBP,SNAP29,LSM4,ARMC8,HTRA2,CNOT9,DYNLL2,GLB1,NUDC,EXOSC7,NME8,PSMD8,IFT20,DYNC1LI1,EXOSC2,CNOT1,EIF5B,ZMYND19,CALM2,EXOC6,ARHGDIA,NDUFA5,IQGAP3,TIPRL,DYNLL1,DCAF11,EXOC5,TBC1D4…
REACTOME_SIGNALING_BY_ROBO_RECEPTORS	8.35195e-10	1.02299e-08	0.801216	0.508764	1.72196	217	PSME2,PSMB4,PSMA4,PSMD11,PSMC5,PSMB10,PSMB6,MAGOH,PSMD2,PSMB3,PSMB7,PSMB9,PSME1,PSMA5,PSMC3,NCK1,PFN1,PSMB8,PSMD12,PSMD3,PFN2,UPF3A,EVL,PSMB2,AKAP5,PSMA2,EIF4A3,PSME3,SOS1,PSME4,NCBP1,RPL36AL,NELL2,RPL39L,PSMB5,PSMD7,PSMA3,USP33,PSMA7,PSMD14,DAG1,PSMD1,PSMA6,UPF3B,PSMB1,PAK2,UPF2,RPSA,CUL2,PSMC2,UBB,PSMD4,EIF4G1,NCBP2,CASC3,PAK1,RNPS1,RPL26L1,RBM8A,ABL1,PSMD8,FAU,MAGOHB,RPL21,RPS29,RPL15,RPL22L1,…
REACTOME_NEUTROPHIL_DEGRANULATION	8.98827e-10	1.08883e-08	0.801216	0.441568	1.52648	476	CD47,PSMD11,ITGAL,RAP2B,NFAM1,PSMD2,TBC1D10C,PSMB7,ARHGAP9,KPNB1,PSMA5,HUWE1,PSMC3,LAMTOR2,TXNDC5,COTL1,CTSC,ILF2,CD53,PSMD12,PSMD3,SLC27A2,CYBB,DERA,CLEC12A,PYCARD,PSMA2,CD68,CAND1,PRDX4,DYNLT1,OLR1,MAN2B1,FGL2,DNAJC13,CTSS,ATP11B,NIT2,GDI2,SVIP,GPR84,C3,GYG1,HVCN1,PGAM1,PA2G4,NCSTN,RAP1A,PSMD7,UNC13D,DOCK2,PSMD14,RHOF,PSMD1,PTPN6,PTPRC,RAB37,TRAPPC1,FUCA2,S100A11,PSMB1,TUBB,PSMC2,BST2,SNAP29,CT…
REACTOME_SARS_COV_INFECTIONS	8.99725e-10	1.08883e-08	0.801216	0.54318	1.80948	156	PARP14,RPN1,JAK2,PTGES3,GATAD2A,PARP9,RBBP7,RBBP4,SUMO1,PRMT1,PIK3R4,HDAC2,CHMP7,MGAT4A,SIGMAR1,KEAP1,TYK2,CUL3,TBK1,TLR7,AP2M1,GALNT1,CYSLTR1,DDX5,ST6GAL1,TUBB,IFNAR2,UBB,BECN1,CRBN,ZBP1,AP2S1,FNTA,HMG20B,SRPK1,HSP90AA1,FUT8,UVRAG,ITGA4,ST6GALNAC4,SAP18,RIPK1,MOGS,ROCK1,PHF21A,PRKCSH,VCP,IL6R,CHMP2B,CHMP6,DDOST,PARP4,SAP30L,PARP10,MAGT1,BRD4,SAP30,KDM1A,ROCK2,RBX1,JAK3,IFNAR1,MGAT2,HDAC1,MTA2,AR…
REACTOME_DEADENYLATION_DEPENDENT_MRNA_DECAY	1.00356e-09	1.20726e-08	0.788187	0.682546	2.11191	56	XRN1,LSM3,EXOSC1,CNOT6,CNOT6L,CNOT7,LSM6,EIF4A3,EXOSC8,LSM7,CNOT2,CNOT4,LSM2,EXOSC9,CNOT10,CNOT8,EDC3,NT5C3B,DCP2,EIF4G1,LSM4,CNOT9,PATL1,CNOT11,EXOSC7,TUT4,EXOSC2,CNOT1,DCPS,EIF4A2,EDC4,EXOSC3,EIF4E,HBS1L,LSM1,EXOSC5,CNOT3,LSM5,DCP1A,PAIP1
REACTOME_COSTIMULATION_BY_THE_CD28_FAMILY	1.035e-09	1.23771e-08	0.788187	0.650777	2.058	69	CD274,CD3D,ICOS,CD3G,LCK,PDCD1LG2,CD4,GRAP2,BTLA,GRB2,PIK3R3,CSK,HLA-DPB1,PPP2CB,YES1,CD247,PPP2R5E,HLA-DPA1,PTPN6,PAK2,HLA-DRA,PAK1,HLA-DQA2,HLA-DRB5,TRAV19,PPP2CA,VAV1,CTLA4,CD3E,FYN,MAPKAP1,PIK3CA,PTPN11,CD86,HLA-DRB1,CD80,HLA-DQB2,TNFRSF14,CD28,HLA-DQB1,MAP3K8,HLA-DQA1,PPP2R1B,PIK3R1
REACTOME_HCMV_INFECTION	1.04828e-09	1.24622e-08	0.788187	0.557856	1.84699	140	NUP210,EZH2,NUP153,TBL1XR1,CBX1,SUZ12,SEC13,MVB12B,NUP85,TUBA1B,NUP88,EED,NUP205,SNF8,NUP62,RBBP7,RBBP4,NUP50,TRIM28,CHMP7,DAXX,NUP54,NUP107,NUP160,HNRNPK,VPS37A,HDAC3,GPS2,NUP98,NCOR1,TUBA1C,NUP188,H3C3,RAE1,H2AC11,NDC1,H4C3,TUBB4B,DYNLL2,TBL1X,H2BC12,DYNC1LI1,TPR,SEH1L,H3C8,NUP93,NUP37,DYNLL1,CHMP2B,VPS37B,H2BC5,CHMP6,NUP155,TUBB3,H2BC9,NUP43,H2AC8,PML,H2BC6,CHMP1A,H2AC13,H4C8,NUP42,H2AC6,CHMP4…
WP_TNFALPHA_SIGNALING_PATHWAY	1.10742e-09	1.30883e-08	0.788187	0.603037	1.94074	92	TNFAIP3,NFKBIE,BIRC3,CASP3,PSMD2,TNF,RFFL,GRB2,BID,REL,CHUK,RAF1,NFKBIA,SOS1,CUL1,PLK1,CASP7,RIPK3,PTPRCAP,TBK1,TRAF1,SMPD2,MAP2K6,CREBBP,BAX,NRAS,DIABLO,MAP3K3,PPP2CA,CASP8,CCL2,HSP90AA1,TNFRSF1B,RIPK1,NFKBIB,MAP3K7,TXN,MAPK9,CYBA,TRAF2,MAP3K1,NFKB2,TAB2,HRAS,BAD,SELE,MAP3K8,MAPK1
REACTOME_SIGNALING_BY_NOTCH	1.2488e-09	1.46734e-08	0.788187	0.508454	1.72234	219	GZMB,PSME2,PSMB4,TBL1XR1,PSMA4,PSMD11,TFDP1,PSMC5,PSMB10,PSMB6,IKZF1,PSMD2,PSMB3,E2F3,PSMB7,PSMB9,PSME1,PSMA5,STAT1,H2AZ1,CCNC,PSMC3,SEL1L,PSMB8,PSMD12,PSMD3,PSMB2,RBPJ,MDK,TP53,PSMA2,HDAC2,DLGAP5,PSME3,CUL1,HDAC3,TLE1,NCSTN,PSMB5,PSMD7,PSMA3,PRKCI,PSMA7,PSMD14,NCOR1,MOV10,PSMD1,H3C3,PSMA6,PSMB1,TACC3,PSMC2,UBB,KAT2B,PSMD4,CREBBP,H2AZ2,H4C3,PBX1,SNW1,APH1A,PLXND1,PSMD8,HDAC8,TBL1X,H2BC12,TLE3,H3C…
KEGG_PYRIMIDINE_METABOLISM	1.28006e-09	1.49537e-08	0.788187	0.603519	1.95627	98	POLA1,PRIM1,CMPK2,POLD3,POLA2,POLR3C,NME1,POLR2D,POLR2H,POLE2,DCK,TYMS,RRM2,TYMP,POLE3,NT5C,POLR3GL,UMPS,UCK2,CTPS1,DTYMK,NT5C3A,POLR2G,RRM1,POLR1D,DUT,POLR1C,TK1,CMPK1,PRIM2,POLD1,CANT1,POLR1A,POLD2,AK3,POLR1E,POLR3K,POLR3H,UCKL1,POLR2F,POLR2I,POLR2E,PNPT1,POLE,PNP,NT5C2,DPYD,NUDT2,POLR2J,POLR2B,POLR2K,CTPS2,POLR3D,POLR3A
REACTOME_TRNA_PROCESSING_IN_THE_NUCLEUS	1.29808e-09	1.50771e-08	0.788187	0.671411	2.08562	59	NUP210,NUP153,RAN,RPP30,SEC13,NUP85,NUP88,NUP205,NUP62,TSEN54,TSEN34,NUP50,RPP21,NUP54,NUP107,NUP160,POP5,RPP40,TRNT1,NUP98,NUP188,RAE1,NDC1,POP4,RTRAF,CSTF2,ELAC2,TPR,SEH1L,TSEN15,XPOT,NUP93,TSEN2,NUP37,CLP1,POP7,NUP155,NUP43,RPP38
WP_APOPTOSIS	1.57946e-09	1.82405e-08	0.788187	0.62082	1.98936	84	GZMB,IRF4,CDKN2A,HELLS,NFKBIE,IRF1,BIRC3,CASP3,TNF,TNFRSF25,BID,CHUK,BIRC5,TP53,PRF1,BAK1,TRAF3,NFKBIA,CASP7,IRF2,PMAIP1,TRAF1,TNFSF10,FASLG,SCAF11,BAX,IRF7,FAS,DIABLO,CASP8,CASP4,TNFRSF1B,RIPK1,NFKBIB,DFFB,CASP1,TNFRSF21,CASP2,TRAF2,MAP3K1,CASP6,CYCS,MCL1,BAD
REACTOME_MITOTIC_PROPHASE	1.82476e-09	2.09536e-08	0.788187	0.570855	1.87817	125	NUP210,NUP153,SMC4,VRK2,TMPO,LMNB1,SEC13,NUP85,NCAPG2,NUP88,MCPH1,CCNB1,H2AZ1,NUP205,CDK1,NUP62,NUP50,SMC2,CCNB2,NUP54,NUP107,NUP160,PLK1,CTDNEP1,VRK1,PPP2CB,NUP98,NUP188,LPIN2,H3C3,RAE1,NCAPH2,NDC1,H2AZ2,H4C3,SET,H2BC12,PPP2CA,TPR,SEH1L,H3C8,ENSA,H3-3B,NUP93,MASTL,NUP37,NCAPD3,H2AX,H2BC5,LPIN1,NUP155,H2BC9,RAB1A,GORASP2,NUP43,PRKCB,H2AC8,H2BC6,ARPP19,H4C8,NUP42,H2AC6,H2BC7,KMT5A,LEMD3,H2AC14,MAP…
WP_TCELL_ACTIVATION_SARSCOV2	1.84148e-09	2.10262e-08	0.788187	0.621076	1.98949	87	CD3D,RASGRP1,ICOS,CD3G,JAK2,CDKN2A,LCK,CD4,GRAP2,IFNG,TNF,MYD88,GRB2,CHUK,ZAP70,TP53,RAF1,NFKBIA,SOS1,IL12RB2,PPP3CC,RHEB,CD247,LAT,TYK2,CARD11,LCP2,MALT1,IL12B,HLA-DRA,IFNAR2,BAX,FOXO3,IL12A,CCL19,CTLA4,CD3E,FYN,PRKCQ,BCL10,IL18R1,CD86,HLA-DRB1,CD80,STAT4,IFNAR1,IRF2BPL,HRAS,CD28,MAPK1,MAP2K2,IL12RB1,PIK3R1,CDKN1A,AKT1
REACTOME_EXTENSION_OF_TELOMERES	2.11009e-09	2.39578e-08	0.774939	0.69817	2.13178	51	RFC4,POLA1,PRIM1,POLD3,FEN1,POLA2,RFC5,RPA2,PCNA,CDK2,DNA2,RPA1,RUVBL1,CCNA2,RFC2,LIG1,DKC1,WRN,BLM,PIF1,RFC1,RPA3,PPP6C,RUVBL2,GAR1,PRIM2,POLD1,ACD,POLD2,NHP2,CHTF8,RFC3
REACTOME_ABC_FAMILY_PROTEINS_MEDIATED_TRANSPORT	2.31856e-09	2.61777e-08	0.774939	0.589497	1.91505	103	PSME2,PSMB4,PSMA4,PSMD11,PSMC5,PSMB10,PSMB6,PSMD2,PSMB3,PSMB7,PSMB9,PSME1,PSMA5,DERL2,PSMC3,SEL1L,DERL3,PSMB8,PSMD12,PSMD3,PSMB2,PSMA2,PSME3,PSME4,PSMB5,PSMD7,PSMA3,PSMA7,PSMD14,PEX19,PSMD1,PSMA6,EIF2S3,PSMB1,DERL1,PSMC2,UBB,PSMD4,PSMD8,ABCC10,VCP,ERLIN1,ABCA5,PSMD6,EIF2S1,PSMC6,PSMC4,ABCF1,EIF2S2,PSMA1,ABCB7,ERLEC1,APOA1,ABCC4,RPS27A,ABCB10,ABCD3,PSMD9,ABCD2,PEX3
KEGG_ALZHEIMERS_DISEASE	2.71262e-09	3.04567e-08	0.774939	0.532414	1.77478	163	CASP3,TNF,COX5A,NDUFB4,SDHB,ATP5MC3,BID,NDUFB6,NDUFA6,ATP5F1A,NDUFB8,NDUFS3,NDUFV2,NDUFB5,NDUFA8,HSD17B10,ATP5PB,ATP5MC1,ATP5F1C,EIF2AK3,COX8A,CASP7,NDUFS2,PPP3CC,ATP5PO,COX7B,APOE,UQCRH,NDUFB2,NCSTN,NDUFAB1,COX6A1,NDUFB3,NAE1,NDUFA9,UQCRFS1,ATP5F1B,UQCR10,UQCRC1,UQCRQ,ATP5PF,APH1A,NDUFA3,COX5B,FAS,SDHA,SDHC,NDUFS7,CASP8,NDUFB1,IDE,CALM2,COX7A2L,NDUFS6,NDUFC2,NDUFA5,UQCR11,NDUFC1,NDUFA2,NDUFS5,ND…
REACTOME_ACTIVATION_OF_ATR_IN_RESPONSE_TO_REPLICATION_STRESS	3.7006e-09	4.13199e-08	0.774939	0.737345	2.16057	37	MCM5,RFC4,MCM3,RFC5,MCM6,MCM2,RPA2,CDK2,MCM10,RPA1,ATR,CDC7,CDC6,ORC1,RFC2,CDC45,CHEK1,DBF4,ORC3,MCM7,CDC25A,RPA3,ORC6,RFC3,RAD9A,MCM8,CLSPN,RAD1,ORC4,MCM4
PID_MYC_ACTIV_PATHWAY	3.84784e-09	4.27279e-08	0.761461	0.622411	1.98342	79	PDCD10,ACTL6A,E2F3,CDK4,CCNB1,HUWE1,NME1,BIRC5,TP53,RUVBL1,SUPT7L,RIOX2,HMGA1,RCC1,PMAIP1,CDC25A,IREB2,ID2,TFRC,CREBBP,EIF4G1,BAX,TK1,RUVBL2,NCL,HSPD1,PTMA,UBTF,HSP90AA1,ODC1,EIF4E,SMAD4,CDCA7,TAF9,LIN28B,MAX,EIF2S1,CCND2,EP300,MMP9,DDX18,MTDH,SHMT1,POLR3D,ENO1,MTA1,NBN,GAPDH,LDHA,NDUFAF2,MYC,TAF4B,CAD,TRRAP,TAF12,BMI1,NPM1,PRDX3,RPL11
PID_PLK1_PATHWAY	3.9266e-09	4.33643e-08	0.761461	0.701892	2.11493	46	KIF2A,TUBG1,ECT2,PRC1,CCNB1,CDK1,FBXO5,CENPU,BUB1,NDC80,BUB1B,TPX2,PLK1,BORA,INCENP,CDC20,SGO1,KIF20A,AURKA,PPP1R12A,ERCC6L,PAK1,NUDC,SPC24,PPP2CA,CENPE,RAB1A,ROCK2,CLSPN,STAG2,WEE1,CDC25B,RHOA
REACTOME_TRANSLESION_SYNTHESIS_BY_Y_FAMILY_DNA_POLYMERASES_BYPASSES_LESIONS_ON_DNA_TEMPLATE	5.06219e-09	5.56015e-08	0.761461	0.723964	2.14301	39	UBE2L6,RFC4,POLD3,RFC5,RPA2,PCLAF,PCNA,POLE2,RPA1,RFC2,POLE3,ISG15,USP10,UFD1,UBB,RFC1,MAD2L2,NPLOC4,RCHY1,RPA3,POLD1,REV1,POLD2,UBA7,VCP,REV3L,RFC3,POLE,POLH
KEGG_PRIMARY_IMMUNODEFICIENCY	5.14481e-09	5.62036e-08	0.761461	0.746979	2.16953	35	CD3D,CD8A,IL2RG,ICOS,LCK,CD79A,CD4,RFX5,TAP1,IL7R,ZAP70,TAP2,BLNK,CD8B,CD19,RFXANK,UNG,CD40LG,PTPRC,TNFRSF13C,CIITA,CD3E,BTK
REACTOME_DEGRADATION_OF_BETA_CATENIN_BY_THE_DESTRUCTION_COMPLEX	5.726e-09	6.22164e-08	0.761461	0.610671	1.95744	85	PSME2,PSMB4,PSMA4,PSMD11,PSMC5,PSMB10,PSMB6,PSMD2,PSMB3,PSMB7,PSMB9,PSME1,PSMA5,PSMC3,PSMB8,PSMD12,PSMD3,PSMB2,PSMA2,PSME3,CUL1,PSME4,PPP2CB,TLE1,PSMB5,PSMD7,PSMA3,PPP2R5E,PSMA7,PSMD14,PSMD1,PSMA6,PSMB1,PSMC2,UBB,PSMD4,PSMD8,PPP2CA,TLE3,PSMD6,PSMC6,PSMC4,RBX1,PSMA1,HDAC1,CSNK1A1,RPS27A,CTBP1,LEF1,PPP2R1B,PSMD9,TLE5,MYC,TLE4,SEM1,TCF7L1,PSMC1,PSMA8,PPP2R5C,PSMD13,GSK3B,PSMD10,UBA52,PPP2R1A,AMER1,P…
WP_ALLOGRAFT_REJECTION	6.24316e-09	6.74729e-08	0.761461	0.609661	1.95924	89	GZMB,CXCL9,CXCL11,CXCL13,C1QC,CASP3,GNLY,IFNG,TNF,TUBA1B,STAT1,C1QB,PRF1,IL10,HLA-DPB1,C1QA,CASP7,HLA-DOB,C3,HLA-F,CD40LG,HLA-DPA1,HLA-DMA,IL12B,IL21,HLA-DOA,FASLG,HLA-DRA,HLA-DQA2,HLA-DRB5,FAS,IL12A,CCL19,CASP8,HLA-A,CTLA4,C2,GABPA,HLA-G,HLA-DMB,CD86,LRRK2,HLA-DRB1,CD80
REACTOME_GLOBAL_GENOME_NUCLEOTIDE_EXCISION_REPAIR_GG_NER	7.29977e-09	7.84725e-08	0.761461	0.609324	1.95253	84	RFC4,COPS3,ACTL6A,POLD3,ERCC5,RFC5,DDB2,RPA2,PCNA,CUL4A,MCRS1,POLE2,RPA1,SUMO1,RUVBL1,PARP1,SUMO3,RFC2,POLE3,SUMO2,LIG1,GPS1,XPC,RAD23B,PARP2,UBB,RFC1,UBE2N,RPA3,GTF2H4,CHD1L,XRCC1,POLD1,CETN2,ACTR8,POLD2,RFC3,TFPT,PIAS1,POLE,DDB1,RBX1,COPS4,INO80C,ACTB,ERCC3,RPS27A,GTF2H1,RAD23A,YY1,PIAS3,POLE4,USP45
KEGG_OXIDATIVE_PHOSPHORYLATION	7.60919e-09	8.1366e-08	0.74774	0.550556	1.81273	129	COX5A,NDUFB4,SDHB,PPA1,ATP5MC3,NDUFB6,ATP6V0A2,NDUFA6,ATP5F1A,NDUFB8,NDUFS3,NDUFV2,NDUFB5,NDUFA8,COX11,COX17,ATP5PB,ATP5MC1,ATP5F1C,COX8A,NDUFS2,ATP5PO,COX7B,UQCRH,NDUFB2,NDUFAB1,COX6A1,NDUFB3,ATP6V1B2,NDUFA9,UQCRFS1,ATP5F1B,UQCR10,UQCRC1,UQCRQ,ATP5PF,NDUFA3,COX5B,COX10,ATP5MF,SDHA,SDHC,NDUFS7,NDUFB1,COX7A2L,NDUFS6,NDUFC2,NDUFA5,ATP6V1F,UQCR11,NDUFC1,NDUFA2,ATP4B,NDUFS5,NDUFV1,COX7A2,COX4I1,NDUFV…
REACTOME_INTERACTIONS_OF_REV_WITH_HOST_CELLULAR_PROTEINS	8.41088e-09	8.94652e-08	0.74774	0.730289	2.13989	37	NUP210,NUP153,RAN,SEC13,NUP85,KPNB1,NUP88,RANBP1,NUP205,XPO1,NUP62,NUP50,NUP54,NUP107,NUP160,NUP98,RCC1,NUP188,RAE1,NDC1,TPR,SEH1L,RANGAP1,NUP93,NUP37,NUP155,NUP43
REACTOME_LEISHMANIA_INFECTION	9.49337e-09	1.00451e-07	0.74774	0.471876	1.61284	286	CD3G,IGKV4-1,PSTPIP1,IGLV2-14,IGHG1,IGHG2,IGLV1-44,P2RX7,FCGR3A,IGLV2-23,IL18,IGLC2,IGKV1-17,PRKX,IGKV3-11,IGLC3,IGHV3-33,RHBDF2,FCGR1A,IGLV1-51,GRB2,IGLV3-25,NCK1,IGKV2-30,GNG5,IGHV3-23,IGHV3-53,IGHG4,IGKV3-20,IGLV1-40,IGHV1-69,IGLV1-47,IGKV3-15,PYCARD,IGLV2-8,IL10,IGHV2-5,IGHV4-39,IGLV3-21,GNAI3,IGLV3-19,IGHV3-30,IGLV3-1,YES1,GPR84,C3,IGKV1-16,PTGER4,CD247,AHCYL1,IGLV2-11,GNGT2,PTGDR,GPBAR1,ARP…
REACTOME_HOMOLOGOUS_DNA_PAIRING_AND_STRAND_EXCHANGE	1.01526e-08	1.06867e-07	0.74774	0.712266	2.12656	42	TOPBP1,RFC4,RMI1,BARD1,RFC5,RPA2,DNA2,RPA1,BRCA2,BRIP1,ATR,RFC2,CHEK1,RAD51AP1,WRN,BLM,RBBP8,PALB2,RAD51C,RAD51,RPA3,EXO1,RMI2,RFC3,RAD9A,RHNO1
WP_G1_TO_S_CELL_CYCLE_CONTROL	1.04417e-08	1.0934e-07	0.74774	0.642896	2.01896	64	MCM5,CDKN2C,PRIM1,TFDP1,CDKN2A,CCNE1,MCM3,POLA2,CDKN1B,E2F3,MCM6,MCM2,CDK4,CCNB1,RPA2,PCNA,CDK1,CDK2,POLE2,CCNE2,RPA1,TP53,ORC1,CDC45,ORC3,E2F2,MCM7,CDC25A,RPA3,ORC6,PRIM2,TFDP2,CCND2,POLE,CDKN1C,WEE1,ORC4,MCM4,E2F1,CDKN2B
REACTOME_GENERATION_OF_SECOND_MESSENGER_MOLECULES	1.06218e-08	1.10653e-07	0.74774	0.752119	2.17747	34	CD3D,CD3G,ITK,LCK,CD4,GRAP2,NCK1,EVL,ZAP70,HLA-DPB1,CD247,LAT,HLA-DPA1,LCP2,PAK2,HLA-DRA,FYB1,PAK1,HLA-DQA2,HLA-DRB5,TRAV19,CD3E,PLCG2,ENAH,HLA-DRB1,HLA-DQB2
REACTOME_TRANSPORT_OF_MATURE_MRNAS_DERIVED_FROM_INTRONLESS_TRANSCRIPTS	1.07857e-08	1.11784e-07	0.74774	0.703325	2.10946	43	NUP210,NUP153,SEC13,NUP85,NUP88,NUP205,NUP62,NUP50,NUP54,NUP107,NUP160,NCBP1,NUP98,NUP188,FIP1L1,RAE1,SLBP,NDC1,NCBP2,TPR,ALYREF,SEH1L,NUP93,EIF4E,NUP37,WDR33,SYMPK,NUP155,CPSF3,NUP43
REACTOME_NS1_MEDIATED_EFFECTS_ON_HOST_PATHWAYS	1.1457e-08	1.18136e-07	0.74774	0.714453	2.12417	41	NUP210,NUP153,KPNA2,SEC13,NUP85,KPNB1,NUP88,EIF2AK2,NUP205,NUP62,NUP50,KPNA4,NUP54,NUP107,NUP160,NUP98,ISG15,NUP188,RAE1,NDC1,TPR,SEH1L,NUP93,NUP37,KPNA1,NUP155,PABPN1,NUP43
REACTOME_EPIGENETIC_REGULATION_OF_GENE_EXPRESSION	1.17714e-08	1.20273e-07	0.74774	0.552597	1.81929	130	EZH2,DEK,SUZ12,JARID2,EED,H2AZ1,DNMT1,MBD2,SAP30BP,GATAD2A,POLR2H,RBBP7,SMARCA5,RBBP4,MTF2,HDAC2,TDG,SIN3A,PHF19,CBX3,H3C3,SUV39H1,POLR1D,BAZ1B,DNMT3A,POLR1C,KAT2B,TTF1,H2AZ2,H4C3,EHMT2,GTF2H4,H2BC12,UBTF,POLR1A,DDX21,H3C8,TBP,H3-3B,SAP18,POLR1E,SF3B1,H2AX,H2BC5,SAP30L,SAP30,POLR2F,POLR2E,SIRT1,H2BC9,EP300,TET1,UHRF1,H2AC8,H2BC6,H4C8,HDAC1,MTA2,ACTB,H2AC6,ARID4B,POLR2K,TAF1D,MTA3,H2BC7,ERCC3,CHD4…
REACTOME_TRANSCRIPTIONAL_REGULATION_BY_RUNX2	1.17833e-08	1.20273e-07	0.74774	0.555622	1.82728	120	PSME2,PSMB4,PSMA4,PSMD11,PPM1D,PSMC5,PSMB10,PSMB6,PSMD2,PSMB3,PSMB7,PSMB9,PSME1,CDK4,PSMA5,STAT1,CCNB1,PSMC3,CDK1,PSMB8,PSMD12,PSMD3,PSMB2,PSMA2,PSME3,CUL1,PSME4,SKP2,HDAC3,YES1,PSMB5,PSMD7,PSMA3,PSMA7,PSMD14,PSMD1,PSMA6,PSMB1,PSMC2,UBB,PSMD4,RBM14,BAX,ABL1,PSMD8
REACTOME_DISORDERS_OF_TRANSMEMBRANE_TRANSPORTERS	1.31361e-08	1.33407e-07	0.74774	0.516247	1.73114	177	NUP210,PSME2,NUP153,PSMB4,PSMA4,PSMD11,PSMC5,PSMB10,PSMB6,PSMD2,PSMB3,SEC13,PSMB7,SLC33A1,PSMB9,NUP85,NUP88,PSME1,PSMA5,DERL2,NUP205,PSMC3,NUP62,SEL1L,DERL3,PSMB8,PSMD12,PSMD3,PSMB2,NUP50,PSMA2,PSME3,NUP54,PSME4,NUP107,SLC9A9,NUP160,NUP98,PSMB5,PSMD7,PSMA3,PSMA7,PSMD14,PSMD1,NUP188,PSMA6,RAE1,PSMB1,DERL1,PSMC2,UBB,PSMD4,NDC1,HEPH,PSMD8,TPR,SEH1L,NUP93,NUP37,VCP,ERLIN1,PSMD6,NUP155,SLC7A7,PSMC6,NU…
REACTOME_RUNX1_REGULATES_TRANSCRIPTION_OF_GENES_INVOLVED_IN_DIFFERENTIATION_OF_HSCS	1.32421e-08	1.33812e-07	0.74774	0.564562	1.84602	112	PSME2,PSMB4,PSMA4,PSMD11,PSMC5,PSMB10,TCF3,PSMB6,PSMD2,PSMB3,PSMB7,PSMB9,PSME1,PSMA5,H2AZ1,PSMC3,PSMB8,PSMD12,PSMD3,PSMB2,PSMA2,PSME3,PSME4,PSMB5,PSMD7,PSMA3,PSMA7,PSMD14,MYB,PSMD1,H3C3,PSMA6,PSMB1,PSMC2,UBB,PSMD4,H2AZ2,H4C3,ABL1,PSMD8,H2BC12,H3C8,H3-3B,H2AX,H2BC5,CBFB,PSMD6,H2BC9,PSMC6,H2AC8,H2BC6,PSMC4,PSMA1,H4C8,H2AC6,H2BC7,H2AC14,LMO1,RPS27A,H2BC10,H2BC8,PSMD9,H2BC14,H3C2,KMT2A,H3C10,H2AJ,SEM…
REACTOME_TELOMERE_MAINTENANCE	1.43489e-08	1.44274e-07	0.74774	0.582519	1.88773	99	RFC4,POLA1,PRIM1,POLD3,FEN1,POLA2,RFC5,H2AZ1,RPA2,PCNA,CDK2,POLR2D,POLR2H,DNA2,RPA1,RUVBL1,DAXX,CCNA2,RFC2,LIG1,ATRX,DKC1,WRN,BLM,POLR2G,PIF1,RFC1,H2AZ2,H4C3,RPA3,PPP6C,RUVBL2,GAR1,H2BC12,PRIM2,POLD1,ACD,POLD2,H3-3B,NHP2,H2AX,H2BC5,CHTF8,RFC3,POLR2F,POLR2I,POLR2E,H2BC9,H2AC8,H2BC6,H4C8,POLR2J,ANKRD28,POLR2B,H2AC6,POLR2K,H2BC7,H2AC14,H2BC10,H2BC8,NOP10,TINF2,H2BC14,RTEL1,H2AJ,DSCC1,POT1
REACTOME_NUCLEAR_ENVELOPE_BREAKDOWN	1.46342e-08	1.46415e-07	0.74774	0.667141	2.04389	53	NUP210,NUP153,VRK2,TMPO,LMNB1,SEC13,NUP85,NUP88,CCNB1,NUP205,CDK1,NUP62,NUP50,CCNB2,NUP54,NUP107,NUP160,PLK1,CTDNEP1,VRK1,NUP98,NUP188,LPIN2,RAE1,NDC1,TPR,SEH1L,NUP93,NUP37,LPIN1,NUP155,NUP43,PRKCB
REACTOME_INTRACELLULAR_SIGNALING_BY_SECOND_MESSENGERS	1.54462e-08	1.53206e-07	0.733762	0.463474	1.58506	307	PSME2,EZH2,PSMB4,ICOS,PSMA4,PSMD11,PSMC5,LCK,PSMB10,SUZ12,PSMB6,USP13,TRAT1,PSMD2,PSMB3,KPNA2,CDKN1B,PSMB7,PSMB9,PSME1,MYD88,EED,PSMA5,PRKX,GRB2,PSMC3,LAMTOR2,PIK3R3,PSMB8,PSMD12,GATAD2A,CHUK,PSMD3,RBBP7,PSMB2,RBBP4,TP53,PSMA2,HDAC2,PSME3,PSME4,HDAC3,CD19,PPP2CB,RHEB,PSMB5,PSMD7,PSMA3,AHCYL1,FLT3LG,PPP2R5E,PSMA7,PSMD14,MOV10,PSMD1,PSMA6,PIP5K1B,RRAGA,PSMB1,PSMC2,UBB,PSMD4,FOXO3,PHC3,PSMD8,PPP2CA,…
WP_PYRIMIDINE_METABOLISM	1.54647e-08	1.53206e-07	0.733762	0.604669	1.93761	84	POLA1,PRIM1,CMPK2,POLD3,POLA2,POLR3C,NME1,POLR2D,POLR2H,POLE2,DCK,TYMS,RRM2,TYMP,POLE3,NT5C,POLR3GL,UMPS,UCK2,CTPS1,DTYMK,POLR2G,RRM1,POLR1D,DUT,POLR1C,TK1,CMPK1,PRIM2,POLD1,POLR1A,POLD2,POLR1E,POLR3K,POLR3H,UCKL1,POLR2I,POLR2E,PNPT1,POLE,DCTPP1,DPYD,POLR2J,POLR2B,POLR2K,CTPS2,POLR3D,POLR3A
WP_DNA_IRDOUBLE_STRAND_BREAKS_AND_CELLULAR_RESPONSE_VIA_ATM	1.59515e-08	1.57258e-07	0.733762	0.656843	2.01833	55	CDKN2A,ACTL6A,CASP3,SMC1A,MCPH1,PCNA,BID,MDC1,BRCA2,TP53,ATR,PARP1,BAK1,TRIM28,RIF1,CHEK1,BLM,SMC3,FANCD2,CHEK2,RAD51,BAX,ABL1,RNF8,EXO1,H2AX,RASSF1,RAD9A
WP_SARSCOV2_INNATE_IMMUNITY_EVASION_AND_CELLSPECIFIC_IMMUNE_RESPONSE	2.00812e-08	1.9701e-07	0.733762	0.643316	2.03036	66	CXCL10,CXCL9,CXCL11,CXCL13,HAVCR2,DHX58,MX1,TNF,LAG3,STAT1,DDX58,HDAC2,CCL5,IL10,TRAF3,NUP98,CCL4,TBK1,TLR7,RAE1,IFNAR2,IRF7,CASP8,CCL2,RIPK1,IL6R,IFITM1,CCL3,EP300,TFAP2A,LARP1,TRAF2,IFNAR1
WP_B_CELL_RECEPTOR_SIGNALING_PATHWAY	2.3851e-08	2.32864e-07	0.733762	0.581081	1.87755	97	IRF4,LCK,CD79A,E2F3,MAP4K1,GRB2,NCK1,REL,ILF2,CHUK,RAF1,BLNK,NFKBIA,SOS1,CD19,NFATC2,CD79B,NFATC3,CARD11,PTPN6,PTPRC,MALT1,SYK,PIP5K1B,CRKL,MAP2K6,PIK3CG,RASGRP3,VAV1,PLCG2,HCLS1,RAC2,BTK,FYN,MAX,BCL10,BLK,MAP3K7,PTPN11,MAPK9,INPP5D,PRKCB,PIK3AP1,HRAS,ATF2,KLF11,CRK,PIP5K1A,MAPK1,GTF2I,MAP2K2,PIK3R1,RAPGEF1,AKT1,MYC,MAPK14,CD81
PID_FANCONI_PATHWAY	2.40609e-08	2.33784e-07	0.733762	0.681842	2.06167	47	TOPBP1,FANCL,RFC4,USP1,FANCI,RMI1,FANCG,FANCE,RFC5,RPA2,FANCA,RPA1,BRCA2,BRIP1,ATR,RFC2,CHEK1,BLM,FANCD2,PALB2,CENPS,FANCB,H2AX,RFC3,RAD9A
REACTOME_HDR_THROUGH_SINGLE_STRAND_ANNEALING_SSA	2.5846e-08	2.49928e-07	0.733762	0.719629	2.10866	37	TOPBP1,RFC4,RMI1,BARD1,RFC5,RPA2,DNA2,RPA1,BRIP1,ATR,RFC2,WRN,BLM,RBBP8,RAD51,RPA3,ABL1,EXO1,RMI2,RFC3,RAD9A,RHNO1
REACTOME_TCF_DEPENDENT_SIGNALING_IN_RESPONSE_TO_WNT	2.63492e-08	2.53579e-07	0.733762	0.491737	1.66396	216	PSME2,PSMB4,PSMA4,SMURF2,PSMD11,PSMC5,PSMB10,PSMB6,PSMD2,PSMB3,PSMB7,PSMB9,PSME1,PSMA5,H2AZ1,PSMC3,XPO1,PSMB8,PSMD12,PSMD3,PYGO2,PSMB2,RUVBL1,PSMA2,PSME3,PSME4,FZD2,PPP2CB,TLE1,PSMB5,PSMD7,PSMA3,PPP2R5E,PSMA7,CUL3,PSMD14,PSMD1,H3C3,PSMA6,PIP5K1B,MEN1,PSMB1,PSMC2,UBB,PSMD4,CREBBP,H2AZ2,H4C3,RSPO3,RUNX3,PSMD8,H2BC12,RBBP5,CCDC88C,PPP2CA,CHD8,TLE3,H3C8,TNKS2,H3-3B,SMARCA4,H2AX,H2BC5,WNT1,PSMD6,CSNK2…
REACTOME_POSTMITOTIC_NUCLEAR_PORE_COMPLEX_NPC_REFORMATION	2.66857e-08	2.55601e-07	0.733762	0.768635	2.13889	27	RAN,SEC13,NUP85,KPNB1,NUP205,NUP62,SUMO1,NUP54,NUP107,NUP160,NUP98,RCC1,NUP188,NDC1,TNPO1,SEH1L,RANGAP1,NUP93,NUP37,AHCTF1,NUP155,NUP43
REACTOME_HEDGEHOG_OFF_STATE	2.81677e-08	2.68523e-07	0.733762	0.561806	1.84049	113	PSME2,PSMB4,PSMA4,PSMD11,PSMC5,PSMB10,PSMB6,PSMD2,PSMB3,PSMB7,PSMB9,TUBA1B,PSME1,PSMA5,PSMC3,PSMB8,IFT122,PSMD12,PSMD3,PSMB2,PSMA2,PSME3,CUL1,PSME4,PSMB5,PSMD7,PSMA3,PSMA7,PSMD14,PSMD1,TUBA1C,PSMA6,PSMB1,PSMC2,UBB,PSMD4,TUBB4B,PSMD8,PRKAR1A
REACTOME_UNFOLDED_PROTEIN_RESPONSE_UPR	3.31399e-08	3.1444e-07	0.719513	0.579394	1.86465	92	HDGF,TATDN2,EXOSC1,DNAJB11,HERPUD1,KLHDC3,PDIA5,KHSRP,EXOSC8,EIF2AK3,EDEM1,SERP1,HSP90B1,SSR1,CEBPG,EXOSC9,CEBPB,CXXC1,EIF2S3,HSPA5,ATF4,DCP2,SYVN1,EXOSC7,EXOSC2,PREB,CCL2,ZBTB17,EXOSC3,PDIA6,DNAJC3,CALR,NFYB,EIF2S1,ASNS,DNAJB9,MYDGF,NFYC,SRPRB,XBP1,CREB3L2,EIF2S2,EXOSC5,NFYA
REACTOME_LAGGING_STRAND_SYNTHESIS	3.80009e-08	3.58878e-07	0.719513	0.827541	2.17577	20	RFC4,POLA1,PRIM1,POLD3,FEN1,POLA2,RFC5,RPA2,PCNA,DNA2,RPA1,RFC2,LIG1,RFC1,RPA3,PRIM2,POLD1,POLD2,RFC3
REACTOME_REGULATION_OF_PLK1_ACTIVITY_AT_G2_M_TRANSITION	3.85596e-08	3.6246e-07	0.719513	0.60059	1.92387	87	TUBG1,OPTN,CCNB1,HAUS1,CDK1,CEP192,PLK4,HAUS8,CCNB2,DCTN3,CUL1,RAB8A,CEP76,PCM1,CDK5RAP2,PLK1,BORA,CEP135,CKAP5,SSNA1,AURKA,PPP1R12A,CNTRL,TUBB,UBB,HAUS6,PCNT,TUBB4B,HAUS4,CSNK1D,YWHAE,CETN2,CEP152,HSP90AA1,MAPRE1,DYNLL1,CEP78,CEP57,CCP110,NEK2,CEP70,CEP131,CLASP1,PAFAH1B1,ODF2,NEDD1,RPS27A,ACTR1A,DYNC1I2,NINL,CEP41,HAUS7,CEP250,DCTN2,PPP1CB
REACTOME_CELLULAR_SENESCENCE	4.10402e-08	3.83992e-07	0.719513	0.503996	1.6905	178	EZH2,CDKN2C,TFDP1,CDKN2A,CCNE1,SUZ12,CDC16,LMNB1,CDKN1B,E2F3,EED,CDK4,HIRA,H2AZ1,CDK2,CCNE2,RBBP7,RBBP4,UBE2S,TP53,ASF1A,CCNA2,MAPKAPK5,UBE2E1,E2F2,CDC23,HMGA1,MOV10,CEBPB,H3C3,H1-2,MAPKAPK3,UBE2C,MAP2K6,STAT3,UBB,H2AZ2,H4C3,EHMT2,MAPKAPK2,PHC3,CDC26,H2BC12,ACD,H3C8,TFDP2,RPS6KA3,H3-3B,ANAPC11,H2AX,H2BC5,UBE2D1,ANAPC5,ANAPC16,ANAPC2,CBX2,ANAPC1,ANAPC10,TXN,H2BC9,MAPK9,H2AC8,H2BC6,H4C8,ANAPC15,H2A…
KEGG_RETINOL_METABOLISM	4.21153e-08	3.92235e-07	0.719513	-0.505419	-2.3806	61	UGT2B28,CYP2A6,RETSAT,CYP1A1,UGT1A8,UGT2A1,CYP4A11,CYP2A7,CYP3A4,UGT2B11,DHRS3,UGT2B10,RDH16,UGT2B4,ADH1C,UGT1A6,CYP1A2,RDH8,BCO1,CYP3A43,PNPLA4,CYP2C19,RDH12,UGT1A1,CYP2B6,ALDH1A2,DGAT1,CYP2C18,ADH1A,UGT1A9,CYP26A1,RPE65,CYP26B1,UGT1A10
REACTOME_RNA_POLYMERASE_II_TRANSCRIBES_SNRNA_GENES	4.29456e-08	3.96315e-07	0.719513	0.607725	1.93694	78	GTF2E2,TAF5,POLR2D,POLR2H,INTS2,RPRD2,TAF11,NCBP1,PCF11,RPRD1A,SUPT4H1,GTF2A1,POLR2G,NABP1,SSU72,NCBP2,INTS7,GTF2A2,GTF2E1,INTS9,SUPT5H,TBP,SNAPC5,INTS10,TAF9,INTS3,POLR2F,POLR2I,ZNF143,POLR2E,INTS4,POU2F2,SNAPC3,CCNT2,ELL,GTF2B,POLR2J,POLR2B,POLR2K,INTS12,ICE2,INTS13,RNU5A-1,GTF2F1,ELL2,ICE1,POU2F1
REACTOME_SUMOYLATION_OF_RNA_BINDING_PROTEINS	4.28327e-08	3.96315e-07	0.719513	0.676961	2.04692	47	NUP210,NUP153,SEC13,NUP85,NUP88,NUP205,NUP62,SUMO1,NUP50,NUP54,NUP107,SUMO2,NUP160,HNRNPK,NUP98,NUP188,RAE1,NDC1,HNRNPC,PHC3,TPR,SEH1L,NUP93,NUP37,CBX2,NUP155,NOP58,NUP43
REACTOME_TRANSPORT_OF_THE_SLBP_DEPENDANT_MATURE_MRNA	4.32409e-08	3.97227e-07	0.719513	0.71869	2.09683	36	NUP210,NUP153,SEC13,NUP85,NUP88,NUP205,NUP62,NUP50,NUP54,NUP107,NUP160,NCBP1,NUP98,NUP188,RAE1,SLBP,NDC1,NCBP2,TPR,ALYREF,SEH1L,NUP93,EIF4E,NUP37,NUP155,NUP43
REACTOME_TRANSCRIPTION_COUPLED_NUCLEOTIDE_EXCISION_REPAIR_TC_NER	4.4546e-08	4.07364e-07	0.719513	0.607335	1.93569	78	RFC4,COPS3,POLD3,ERCC5,RFC5,RPA2,ISY1,PCNA,CUL4A,POLR2D,POLR2H,POLE2,HMGN1,RPA1,RFC2,POLE3,ZNF830,LIG1,GPS1,PRPF19,POLR2G,UBB,RFC1,RPA3,GTF2H4,XRCC1,POLD1,POLD2,USP7,RFC3,POLR2F,POLR2I,POLR2E,EP300,POLE,DDB1,RBX1,COPS4,ELL,POLR2J,POLR2B,POLR2K
REACTOME_SUMOYLATION_OF_UBIQUITINYLATION_PROTEINS	4.8929e-08	4.4543e-07	0.719513	0.702523	2.07955	39	NUP210,NUP153,SEC13,NUP85,NUP88,NUP205,NUP62,SUMO1,NUP50,NUP54,NUP107,NUP160,NUP98,NUP188,RAE1,NDC1,PIAS2,PIAS4,TPR,SEH1L,NUP93,NUP37,TRIM27,NUP155,PIAS1,NUP43,PML
REACTOME_BETA_CATENIN_INDEPENDENT_WNT_SIGNALING	5.01789e-08	4.54761e-07	0.719513	0.526954	1.7483	146	PSME2,PSMB4,PSMA4,SMURF2,PSMD11,PSMC5,PSMB10,PSMB6,PSMD2,PSMB3,PSMB7,PSMB9,PSME1,PSMA5,PSMC3,PFN1,GNG5,PSMB8,PSMD12,PSMD3,PSMB2,PSMA2,PSME3,PSME4,FZD2,PSMB5,PSMD7,PSMA3,PSMA7,PSMD14,MOV10,PSMD1,GNGT2,AP2M1,PSMA6,PSMB1,CLTC,PSMC2,UBB,PSMD4,NLK,AP2S1,PSMD8,RAC2,VANGL2,WNT1,PSMD6,CLTA,DVL3,MAP3K7,PSMC6,PRKCB,PSMC4,PSMA1,RAC3,RHOA,GNB4,GNG8,PDE6B,RPS27A,LEF1,ITPR3,FZD3,KRAS,PSMD9,MYC,AP2B1,SEM1,AP2A1…
REACTOME_G0_AND_EARLY_G1	5.3635e-08	4.83912e-07	0.719513	0.762614	2.12213	27	TFDP1,CCNE1,DYRK1A,PCNA,CDK1,CDK2,TOP2A,CCNE2,RBBP4,CDC6,CCNA2,LIN37,LIN54,RBL1,CDC25A,LIN9,MYBL2,LIN52,TFDP2,MAX
REACTOME_HCMV_EARLY_EVENTS	5.46073e-08	4.90495e-07	0.719513	0.552074	1.81034	116	NUP210,EZH2,NUP153,TBL1XR1,CBX1,SUZ12,SEC13,NUP85,TUBA1B,NUP88,EED,NUP205,NUP62,RBBP7,RBBP4,NUP50,TRIM28,DAXX,NUP54,NUP107,NUP160,HDAC3,GPS2,NUP98,NCOR1,TUBA1C,NUP188,H3C3,RAE1,H2AC11,NDC1,H4C3,TUBB4B,DYNLL2,TBL1X,H2BC12,DYNC1LI1,TPR,SEH1L,H3C8,NUP93,NUP37,DYNLL1,H2BC5,NUP155,TUBB3,H2BC9,NUP43,H2AC8,PML,H2BC6,H2AC13,H4C8,NUP42,H2AC6,H2BC7,H2AC14,H2BC10,H2BC8,DYNC1I2,H2BC14,TUBB6,RANBP2,H3C2,NUP35…
REACTOME_VIRAL_MESSENGER_RNA_SYNTHESIS	5.63353e-08	5.03777e-07	0.719513	0.683893	2.05129	44	NUP210,NUP153,SEC13,NUP85,NUP88,NUP205,NUP62,POLR2D,POLR2H,NUP50,NUP54,NUP107,NUP160,NUP98,NUP188,POLR2G,RAE1,NDC1,TPR,SEH1L,NUP93,NUP37,POLR2F,NUP155,POLR2I,POLR2E,NUP43,POLR2J,NUP42,POLR2B,POLR2K
WP_MONOAMINE_GPCRS	5.72217e-08	5.09449e-07	0.719513	-0.657766	-2.72217	33	CHRM2,ADRA2C,HTR1F,HTR1A,DRD5,CHRM5,HTR5A,HTR1E,HTR7,HTR4,DRD1,HRH1,ADRA2A,ADRA1D,HTR6,HTR2A,DRD2,CHRM3
WP_DNA_MISMATCH_REPAIR	6.14332e-08	5.44546e-07	0.704976	0.786583	2.13769	23	RFC4,POLD3,MSH2,MSH6,RFC5,RPA2,PCNA,POLE2,RPA1,RFC2,POLE3,LIG1,MLH1,RFC1,RPA3,POLD1,POLD2,EXO1,RFC3,POLE
WP_VEGFAVEGFR2_SIGNALING_PATHWAY	6.23964e-08	5.50669e-07	0.704976	0.430329	1.48514	432	LRRC59,IDH2,CNP,PSMD11,SIAH2,TMSB10,STAT1,SOD2,TNFRSF25,SSR4,GRB2,NCK1,SSR3,TXNDC5,PFN1,CSK,PPM1G,PBK,BIRC5,CYBB,RPS6KB1,HERPUD1,RAF1,DNAJA1,NFKBIA,UBAP2L,MAPKAPK5,STAM,EIF2A,EPS15,ARPC5L,CSRP2,NFATC2,EIF2AK3,SH2D2A,LRRFIP2,ASCC3,RAP1A,PRKD2,NCF1,TMSB4X,PRKCI,MOV10,LARP7,TUBA1C,PTPN6,ICAM1,RAB37,ACP1,PAK2,USP10,CLTC,MAP2K6,PRRC2C,ATF4,DHX36,STAT3,PSMD4,CREBBP,EIF4G1,EWSR1,SET,HMGB1,PPP1CA,PAK1,FO…
PID_ATR_PATHWAY	6.79963e-08	5.9748e-07	0.704976	0.698807	2.06855	39	TOPBP1,RFC4,TIMELESS,RFC5,MCM2,TIPIN,RPA2,CDK2,RPA1,BRCA2,ATR,CDC6,CCNA2,RFC2,CHEK1,PLK1,FANCD2,MCM7,CDC25A,RAD51,PPP2CA,RFC3,RAD9A,CLSPN,SMARCAL1,RAD1
REACTOME_SUMOYLATION_OF_SUMOYLATION_PROTEINS	7.02484e-08	6.14597e-07	0.704976	0.719585	2.08997	35	NUP210,NUP153,SEC13,NUP85,NUP88,NUP205,NUP62,SUMO1,NUP50,NUP54,NUP107,SUMO2,NUP160,NUP98,NUP188,RAE1,NDC1,PIAS4,TOPORS,TPR,SEH1L,NUP93,NUP37,NUP155,NUP43
REACTOME_MHC_CLASS_II_ANTIGEN_PRESENTATION	7.24131e-08	6.30805e-07	0.704976	0.53627	1.76643	124	KIF2A,RACGAP1,SEC13,TUBA1B,LAG3,KIF11,CTSC,KIF15,DCTN3,HLA-DPB1,CTSS,KIF4A,HLA-DOB,KIF22,CAPZA1,KIF2C,IFI30,HLA-DPA1,RILP,AP2M1,TUBA1C,KIF20A,KIF18A,HLA-DMA,AP1S2,HLA-DOA,CLTC,HLA-DRA,CTSH,AP1M1,CTSB,TUBB4B,KIF23,DYNLL2,HLA-DQA2,HLA-DRB5,AP2S1,CD74,RAB7A,DYNC1LI1,DCTN6,LGMN,DYNLL1,CLTA,HLA-DMB,TUBB3,CENPE,HLA-DRB1,HLA-DQB2,DCTN4,SEC24A,CTSD,CAPZA2,HLA-DQB1,HLA-DQA1,ACTR1A,ARF1,OSBPL1A,SEC24D,DYNC…
WP_EBOLA_VIRUS_INFECTION_IN_HOST	7.44523e-08	6.45786e-07	0.704976	0.535751	1.76399	129	HAVCR2,STAT1,EIF2AK2,DDX58,PIK3R3,REL,C1QBP,HLA-DPB1,EPS15,HLA-DOB,HLA-F,RAB9A,HLA-DPA1,TBK1,HLA-DMA,HLA-DOA,CLTC,HLA-DRA,BST2,RFC1,CREBBP,CTSB,PAK1,IRF7,CLEC10A,HLA-DQA2,HLA-DRB5,RAB7A,HLA-A,TIAM1,VPS33A,ITGA4,ASGR1,ICAM2,VPS18,KPNA1,CLEC6A,PRKRA,CLTA,HLA-G,HLA-DMB,EIF2S1,PIK3CA,IQGAP1,EP300,ITGA6,HLA-DRB1,TFAP2A,ACTG1,TOP1,HLA-DQB2,ICAM3,NFKB2,HLA-C,ACTB,RHOA,HLA-DQB1,VPS4A,RELB,MAPK1,HLA-DQA1,…
WP_CANCER_IMMUNOTHERAPY_BY_PD1_BLOCKADE	7.57473e-08	6.54211e-07	0.704976	0.783768	2.13003	23	CD274,CD3D,CD8A,CD3G,LCK,PDCD1LG2,IFNG,ZAP70,CD8B,NFATC2,NFATC3,BATF,STAT3,HLA-A,CD3E,PTPN11,HLA-DRB1
REACTOME_AURKA_ACTIVATION_BY_TPX2	7.92957e-08	6.81943e-07	0.704976	0.607957	1.92675	72	TUBG1,HAUS1,CDK1,CEP192,PLK4,HAUS8,DCTN3,CEP76,PCM1,CDK5RAP2,TPX2,PLK1,HMMR,CEP135,CKAP5,SSNA1,AURKA,CNTRL,TUBB,HAUS6,PCNT,TUBB4B,HAUS4,CSNK1D,YWHAE,CETN2,CEP152,HSP90AA1,MAPRE1,DYNLL1,CEP78,CEP57,CCP110,NEK2,CEP70,CEP131,CLASP1,PAFAH1B1,ODF2,NEDD1,ACTR1A,DYNC1I2,NINL,CEP41,HAUS7,CEP250,DCTN2
KEGG_ALLOGRAFT_REJECTION	8.00926e-08	6.85878e-07	0.704976	0.712398	2.07848	36	GZMB,IFNG,TNF,PRF1,IL10,HLA-DPB1,HLA-DOB,HLA-F,CD40LG,HLA-DPA1,HLA-DMA,IL12B,HLA-DOA,FASLG,HLA-DRA,HLA-DQA2,HLA-DRB5,FAS,IL12A,HLA-A,HLA-G,HLA-DMB,CD86,HLA-DRB1,CD80,HLA-C,CD28,HLA-DQB1,HLA-DQA1,HLA-E,HLA-B
REACTOME_TELOMERE_C_STRAND_LAGGING_STRAND_SYNTHESIS	8.8524e-08	7.54882e-07	0.704976	0.731568	2.11797	34	RFC4,POLA1,PRIM1,POLD3,FEN1,POLA2,RFC5,RPA2,PCNA,DNA2,RPA1,RFC2,LIG1,WRN,BLM,RFC1,RPA3,PRIM2,POLD1,ACD,POLD2,CHTF8,RFC3
REACTOME_INTERACTIONS_OF_VPR_WITH_HOST_CELLULAR_PROTEINS	9.76354e-08	8.29081e-07	0.704976	0.707161	2.07212	37	NUP210,NUP153,PSIP1,SEC13,NUP85,NUP88,NUP205,NUP62,NUP50,NUP54,NUP107,NUP160,NUP98,HMGA1,SLC25A5,NUP188,RAE1,NDC1,TPR,SEH1L,NUP93,NUP37,KPNA1,NUP155,NUP43
REACTOME_RESOLUTION_OF_ABASIC_SITES_AP_SITES	1.03057e-07	8.7146e-07	0.704976	0.700985	2.06543	38	RFC4,POLD3,FEN1,RFC5,OGG1,MBD4,RPA2,PCNA,POLE2,RPA1,PARP1,RFC2,POLE3,TDG,LIG1,UNG,PARP2,RFC1,RPA3,XRCC1,POLD1,POLD2,APEX1,SMUG1,RFC3,POLE,PNKP,NEIL2,PARG
WP_ALZHEIMERS_DISEASE	1.10655e-07	9.31811e-07	0.704976	0.467348	1.59366	262	PSMB4,PSMA4,PSMC5,PSMB6,CASP3,PSMD2,PSMB3,PSMB7,TNF,TUBA1B,PSMA5,EIF2AK2,PSMC3,BID,PIK3R3,PSMD12,CHUK,PSMD3,PSMB2,CYBB,PIK3R4,RAF1,PSMA2,HSD17B10,FZD2,ADRM1,EIF2AK3,CASP7,WNT10A,PPP3CC,CALML4,PPIF,APOE,NCSTN,PSMB5,PSMD7,SLC25A5,PSMA3,PSMA7,PSMD14,PSMD1,TUBA1C,NAE1,PSMA6,PSMB1,AMBRA1,ATF4,TUBB,PSMC2,ARAF,PSMD4,BECN1,NRAS,VDAC3,TUBB4B,APH1A,PPID,FAS,PSMD8,CASP8,IDE,CALM2,WNT1,PSMD6,CSNK2B,DVL3,EIF2…
REACTOME_RECRUITMENT_OF_MITOTIC_CENTROSOME_PROTEINS_AND_COMPLEXES	1.15062e-07	9.64898e-07	0.704976	0.594307	1.89957	81	TUBG1,TUBGCP3,HAUS1,CDK1,CEP192,PLK4,MZT2A,HAUS8,DCTN3,CEP76,PCM1,CDK5RAP2,PLK1,CEP135,CKAP5,SSNA1,CDK11B,CNTRL,TUBB,HAUS6,PCNT,TUBB4B,HAUS4,CSNK1D,YWHAE,CETN2,CEP152,HSP90AA1,MAPRE1,DYNLL1,CEP78,CEP57,TUBGCP5,CCP110,NEK2,CEP70,CDK11A,CEP131,CLASP1,PAFAH1B1,ODF2,NEDD1,ACTR1A,DYNC1I2,NINL,CEP41,HAUS7,TUBGCP2,CEP250,MZT1,DCTN2
KEGG_STEROID_HORMONE_BIOSYNTHESIS	1.22496e-07	1.02299e-06	0.690132	-0.519685	-2.39549	52	AKR1C2,UGT2B28,AKR1C1,HSD3B1,CYP11B2,CYP1A1,UGT1A8,UGT2A1,AKR1D1,AKR1C3,CYP3A4,SULT1E1,UGT2B11,CYP17A1,UGT2B10,UGT2B4,UGT1A6,HSD3B2,HSD17B2,CYP3A43,SRD5A2,HSD17B7
KEGG_DRUG_METABOLISM_CYTOCHROME_P450	1.23542e-07	1.02327e-06	0.690132	-0.469366	-2.24669	69	UGT2B28,CYP2A6,FMO5,UGT1A8,UGT2A1,CYP2A7,GSTM3,FMO4,GSTM5,CYP3A4,UGT2B11,CYP2E1,UGT2B10,ALDH3B2,UGT2B4,ADH1C,UGT1A6,MAOA,CYP1A2,CYP3A43,CYP2C19,ALDH3B1,GSTO2,UGT1A1,FMO2,CYP2B6,GSTA3,GSTM2,MGST2,CYP2C18,ADH1A,UGT1A9,AOX1
KEGG_MISMATCH_REPAIR	1.23473e-07	1.02327e-06	0.690132	0.77798	2.1143	23	RFC4,POLD3,MSH2,MSH6,RFC5,RPA2,PCNA,RPA1,RFC2,LIG1,MLH1,SSBP1,RFC1,RPA3,POLD1,POLD2,EXO1,RFC3,MSH3
REACTOME_PROTEIN_LOCALIZATION	1.32261e-07	1.09102e-06	0.690132	0.507227	1.69082	163	PXMP2,TIMM10,MTX1,SEC61B,OTOF,ATP5F1A,SLC27A2,NDUFB8,TIMM23,CMC2,PITRM1,COX17,ATP5MC1,UBE2D2,SERP1,CHCHD3,PEX19,UBL4A,GET1,PMPCA,DNAJC19,PIPOX,ACOX1,ATP5F1B,FXN,UBB,TIMM17B,CS,UBE2J2,HSPD1,STX5,PEX14,SAMM50,IDE,GRPEL2,PEX13,HSCB,TOMM40,IDH3G,USP9X,UBE2D3,TIMM13,TIMM9,TOMM70,TIMM44,CHCHD2,BAG6,TIMM50,BCS1L,UBE2D1,ACO2,CHCHD4,DDO,TOMM5,AGPS,TIMM8A,COA6,HSPA9,HACL1,PEX12,TIMM17A,SGTA,ZFAND6,PEX26,CM…
REACTOME_DUAL_INCISION_IN_TC_NER	1.3986e-07	1.14901e-06	0.690132	0.615733	1.93536	65	RFC4,POLD3,ERCC5,RFC5,RPA2,ISY1,PCNA,CUL4A,POLR2D,POLR2H,POLE2,HMGN1,RPA1,RFC2,POLE3,ZNF830,PRPF19,POLR2G,UBB,RFC1,RPA3,GTF2H4,POLD1,POLD2,USP7,RFC3,POLR2F,POLR2I,POLR2E,EP300,POLE,DDB1,RBX1,POLR2J,POLR2B,POLR2K,ERCC3,RPS27A,GTF2H1
REACTOME_SIGNALING_BY_HEDGEHOG	1.40725e-07	1.15144e-06	0.690132	0.522087	1.73601	150	PSME2,PSMB4,PSMA4,SMURF2,PSMD11,PSMC5,PSMB10,PSMB6,PSMD2,PSMB3,PSMB7,PSMB9,TUBA1B,PSME1,PSMA5,DERL2,PSMC3,SEL1L,PSMB8,IFT122,PSMD12,PSMD3,PSMB2,PSMA2,PSME3,CUL1,PSME4,SPOP,PSMB5,PSMD7,PSMA3,PSMA7,CUL3,PSMD14,PSMD1,TUBA1C,PSMA6,PSMB1,PSMC2,UBB,PSMD4,SYVN1,TUBB4B,PSMD8,PRKAR1A
REACTOME_MITOCHONDRIAL_PROTEIN_IMPORT	1.44345e-07	1.17629e-06	0.690132	0.620663	1.94914	64	TIMM10,MTX1,ATP5F1A,NDUFB8,TIMM23,CMC2,PITRM1,COX17,ATP5MC1,CHCHD3,PMPCA,DNAJC19,ATP5F1B,FXN,TIMM17B,CS,HSPD1,SAMM50,GRPEL2,HSCB,TOMM40,IDH3G,TIMM13,TIMM9,TOMM70,TIMM44,CHCHD2,TIMM50,BCS1L,ACO2,CHCHD4,TOMM5,TIMM8A,COA6,HSPA9,TIMM17A,CMC4,TIMM8B,TOMM22,PMPCB,COX19,COA4,MTX2,TIMM10B,SLC25A12
REACTOME_FANCONI_ANEMIA_PATHWAY	1.70547e-07	1.3787e-06	0.690132	0.68689	2.03327	39	FANCL,USP1,FANCI,FANCG,FANCE,CENPX,RPA2,FANCA,DCLRE1B,DCLRE1A,RPA1,ATR,FANCD2,UBB,RPA3,CENPS,EME1,FANCB,SLX1A
REACTOME_NUCLEAR_PORE_COMPLEX_NPC_DISASSEMBLY	1.7011e-07	1.3787e-06	0.690132	0.70406	2.05415	36	NUP210,NUP153,SEC13,NUP85,NUP88,CCNB1,NUP205,CDK1,NUP62,NUP50,CCNB2,NUP54,NUP107,NUP160,NUP98,NUP188,RAE1,NDC1,TPR,SEH1L,NUP93,NUP37,NUP155,NUP43
REACTOME_RECRUITMENT_OF_NUMA_TO_MITOTIC_CENTROSOMES	1.76352e-07	1.41995e-06	0.690132	0.573324	1.84889	94	TUBG1,TUBA1B,TUBGCP3,HAUS1,CDK1,CEP192,PLK4,MZT2A,HAUS8,DCTN3,CEP76,PCM1,CDK5RAP2,PLK1,CEP135,CKAP5,SSNA1,TUBA1C,CNTRL,TUBB,HAUS6,PCNT,TUBB4B,HAUS4,CSNK1D,YWHAE,CETN2,CEP152,HSP90AA1,MAPRE1,DYNLL1,CEP78,CEP57,TUBGCP5,CCP110,NEK2,CEP70,TUBB3,CEP131,CLASP1,PAFAH1B1,ODF2,NEDD1,ACTR1A,DYNC1I2,NINL,CEP41,TUBB6,HAUS7,TUBGCP2,CEP250,MZT1,DCTN2,TUBA3D,TUBAL3,TUBB2B,OFD1,TUBB8,TUBB1
WP_ALZHEIMERS_DISEASE_AND_MIRNA_EFFECTS	1.78101e-07	1.42834e-06	0.690132	0.46199	1.57735	270	PSMB4,PSMA4,PSMC5,PSMB6,CASP3,PSMD2,PSMB3,PSMB7,TNF,TUBA1B,PSMA5,EIF2AK2,PSMC3,BID,PIK3R3,PSMD12,CHUK,PSMD3,PSMB2,CYBB,PIK3R4,RAF1,PSMA2,HSD17B10,FZD2,ADRM1,EIF2AK3,CASP7,WNT10A,PPP3CC,CALML4,PPIF,APOE,NCSTN,PSMB5,PSMD7,SLC25A5,PSMA3,PSMA7,PSMD14,PSMD1,TUBA1C,NAE1,PSMA6,PSMB1,AMBRA1,ATF4,TUBB,PSMC2,ARAF,PSMD4,BECN1,NRAS,VDAC3,TUBB4B,APH1A,PPID,FAS,PSMD8,CASP8,IDE,CALM2,MIR9-3HG,WNT1,PSMD6,CSNK2B,…
WP_PARKINUBIQUITIN_PROTEASOMAL_SYSTEM_PATHWAY	1.82476e-07	1.45764e-06	0.690132	0.610911	1.93193	69	UBE2L6,HSPA14,PSMD11,CCNE1,PSMC5,SIAH2,PSMD2,TUBA1B,PSMC3,PSMD12,UBE2J1,PSMD3,UBE2G1,CUL1,PSMD7,PSMD14,PSMD1,TUBA1C,HSPA5,TUBB,PSMC2,PSMD4,TUBB4B,UBE2J2,PSMD8,CASP8,UBE2G2,FBXW7,PSMD6,CASP1,TUBB3,PSMC6,UBE2L3,HSPA9,PSMC4,CASK,HSPA8,UBA1,HSPA1B,PSMD9,HSPA1A,TUBB6,TUBA3D,TUBAL3,PSMC1,PSMD13,TUBB2B,TUBB8,TUBB1
KEGG_NATURAL_KILLER_CELL_MEDIATED_CYTOTOXICITY	1.89777e-07	1.51e-06	0.690132	0.521144	1.72359	135	GZMB,HCST,LCK,ITGAL,SH2D1A,CD48,CASP3,KLRC3,KLRK1,IFNG,TNF,FCGR3A,GRB2,BID,PIK3R3,KLRD1,ZAP70,RAF1,PRF1,SOS1,MICB,NFATC2,KLRC1,PPP3CC,CD247,LAT,NFATC3,KIR2DL1,LCP2,PTPN6,ICAM1,SYK,KLRC2,TNFSF10,SH2D1B,FASLG,IFNAR2,ARAF,NRAS,PAK1,PIK3CG,FAS,HLA-A,VAV1,PLCG2,ITGB2,RAC2,ICAM2,FYN,HLA-G,TYROBP,PIK3CA,PTPN11,TNFRSF10A,PRKCB
PID_P53_REGULATION_PATHWAY	2.22373e-07	1.73544e-06	0.690132	0.628818	1.95331	59	PPM1D,CDKN2A,HUWE1,CDK2,TP53,ATR,TRIM28,PIN1,DAXX,CCNA2,FBXO11,PRMT5,SKP2,CHEK1,CHEK2,KAT2B,CREBBP,CSE1L,RCHY1,ABL1,DYRK2,CSNK1D,PPP2CA,USP7,NEDD8,CSNK1G1,UBE2D1,SMYD2,RASSF1,EP300,MAPK9,CCNG1,CSNK1A1,KMT5A,RPL5,CSNK1G2,YY1,AKT1,MAPK14,RPL23
REACTOME_ANCHORING_OF_THE_BASAL_BODY_TO_THE_PLASMA_MEMBRANE	2.21487e-07	1.73544e-06	0.690132	0.56535	1.82672	97	TUBG1,IQCB1,HAUS1,CDK1,CEP192,PLK4,CEP97,HAUS8,DCTN3,RAB8A,CEP76,PCM1,CDK5RAP2,PLK1,CEP135,CKAP5,SSNA1,CEP89,CNTRL,TUBB,HAUS6,PCNT,TUBB4B,FBF1,HAUS4,CSNK1D,YWHAE,C2CD3,CETN2,CEP152,HSP90AA1,RAB11A,MAPRE1,DYNLL1,CEP78,CEP57,CCP110,NEK2,CEP70,CEP131,KIF24,CLASP1,PAFAH1B1,SCLT1,NPHP4,ODF2,NEDD1,ACTR1A,B9D1,AHI1,DYNC1I2,NINL,CEP41,HAUS7,CEP250,DCTN2
REACTOME_INTERFERON_ALPHA_BETA_SIGNALING	2.20541e-07	1.73544e-06	0.690132	0.602862	1.90594	71	IRF4,SOCS1,ADAR,USP18,IRF1,ISG20,OAS3,MX1,XAF1,OAS1,IRF8,STAT1,IRF9,GBP2,PSMB8,IFIT5,IFI35,RSAD2,IFI6,OAS2,IFI27,HLA-F,ISG15,IFIT1,TYK2,IRF2,PTPN6,BST2,IFNAR2,ABCE1,IRF7,HLA-A,IFITM1,HLA-G,IFIT3,SAMHD1,PTPN11,PTPN1,OASL
REACTOME_SIGNALING_BY_WNT	2.22404e-07	1.73544e-06	0.690132	0.448406	1.53332	313	PSME2,PSMB4,PSMA4,SMURF2,PSMD11,PSMC5,PSMB10,PSMB6,PSMD2,PSMB3,PSMB7,PSMB9,PSME1,PSMA5,H2AZ1,PSMC3,XPO1,PFN1,GNG5,PSMB8,PSMD12,PSMD3,PYGO2,PSMB2,RUVBL1,PSMA2,PSME3,CUL1,PSME4,FZD2,PPP2CB,WNT10A,TLE1,PSMB5,PSMD7,PSMA3,PPP2R5E,PSMA7,CUL3,PSMD14,MOV10,PSMD1,GNGT2,AP2M1,H3C3,PSMA6,VPS29,PIP5K1B,MEN1,PSMB1,CLTC,PSMC2,UBB,PSMD4,CREBBP,H2AZ2,H4C3,VPS26A,NLK,RSPO3,AP2S1,RUNX3,PSMD8,H2BC12,RBBP5,CCDC88C,P…
WP_TYROBP_CAUSAL_NETWORK_IN_MICROGLIA	2.22143e-07	1.73544e-06	0.690132	0.623699	1.94694	61	IL10RA,C1QC,CAPG,CD4,GIMAP2,IL18,TMEM106A,STAT5A,PYCARD,C3,IGSF6,NRROS,PLEK,LHFPL2,PPP1R18,SAMSN1,RGS1,NCKAP1L,CD37,RUNX3,TNFRSF1B,HCLS1,ITGB2,GPX1,TYROBP,SLC7A7,RNASE6,CREB3L2,TCIRG1,DPYD,CD84,BIN2,ELF4,ABCC4,CXCL16,LGALS9C,APBB1IP
REACTOME_NUCLEAR_IMPORT_OF_REV_PROTEIN	2.51477e-07	1.95475e-06	0.674963	0.718953	2.08145	34	NUP210,NUP153,RAN,SEC13,NUP85,KPNB1,NUP88,NUP205,NUP62,NUP50,NUP54,NUP107,NUP160,NUP98,RCC1,NUP188,RAE1,NDC1,TPR,SEH1L,NUP93,NUP37,NUP155,NUP43
REACTOME_INTRINSIC_PATHWAY_FOR_APOPTOSIS	2.64752e-07	2.05005e-06	0.674963	0.629832	1.93533	55	GZMB,TFDP1,CDKN2A,CASP3,BID,NMT1,TP53,C1QBP,BAK1,BMF,YWHAH,CASP7,PPP3CC,APIP,TP53BP2,PMAIP1,STAT3,BAX,DYNLL2,YWHAQ,DIABLO,CASP8,YWHAE,TFDP2,DYNLL1,GSDMD
REACTOME_PERK_REGULATES_GENE_EXPRESSION	2.76654e-07	2.13404e-06	0.674963	0.718315	2.05917	32	EXOSC1,HERPUD1,KHSRP,EXOSC8,EIF2AK3,CEBPG,EXOSC9,CEBPB,EIF2S3,HSPA5,ATF4,DCP2,EXOSC7,EXOSC2,CCL2,EXOSC3,NFYB,EIF2S1,ASNS,NFYC,EIF2S2,EXOSC5,NFYA
REACTOME_CYTOSOLIC_SENSORS_OF_PATHOGEN_ASSOCIATED_DNA	2.85752e-07	2.19584e-06	0.674963	0.615253	1.93215	64	AIM2,MYD88,POLR3C,CHUK,POLR2H,NFKBIA,NKIRAS2,POLR3GL,RIPK3,IFI16,NLRC3,TBK1,POLR1D,DHX9,DHX36,POLR1C,UBB,CREBBP,IRF7,ZBP1,XRCC5,RIPK1,POLR3K,NFKBIB,POLR3H,TLR3,TRIM21,POLR2F,POLR2E,EP300,XRCC6,NFKB2,CGAS,POLR2K,POLR3D,POLR3A,RPS27A,DDX41,TICAM1,CRCP,PRKDC,NKIRAS1,TRIM56,TRIM32,UBA52,POLR2L,TREX1,RELA,POLR3E,CTNNB1,IRF3
WP_MIRNA_REGULATION_OF_DNA_DAMAGE_RESPONSE	2.97007e-07	2.27368e-06	0.674963	0.592177	1.88236	73	TLK2,CCNE1,CASP3,SMC1A,CDKN1B,DDB2,CDK4,CCNB1,RPA2,BID,CDK1,CDK2,CCNE2,TP53,CCNB2,ATR,CHEK1,FANCD2,PMAIP1,CHEK2,MCM7,CDC25A,RAD51,RFC1,BAX,ABL1,FAS,CASP8,H2AX,RAD9A,CCND2,MIR17HG,TLK1,PML,CCNG1,RAD1,CYCS,E2F1,CDK5,NBN,TNFRSF10B,HUS1B,CDKN1A,MYC,PRKDC,GADD45G,RAD17,BRCA1,CREB1,CCND3
REACTOME_INTERLEUKIN_2_FAMILY_SIGNALING	3.08685e-07	2.35416e-06	0.674963	0.665723	1.99679	44	IL2RG,JAK2,LCK,IL21R,HAVCR2,IL2RB,STAT1,GRB2,PIK3R3,STAT5A,SOS1,PTPN6,SYK,IL15RA,IL21,LGALS9,STAT3,CSF2RA,STAT5B,PIK3CA,INPP5D,STAT4,JAK3,CSF2RB
PID_BARD1_PATHWAY	3.14372e-07	2.38852e-06	0.674963	0.732354	2.06717	29	TOPBP1,FANCL,CCNE1,FANCG,FANCE,BARD1,PCNA,FANCA,CDK2,TP53,ATR,CSTF1,FANCD2,RBBP8,RAD51,EWSR1,XRCC5,UBE2D3,XRCC6,UBE2L3
REACTOME_TERMINATION_OF_TRANSLESION_DNA_SYNTHESIS	3.64996e-07	2.76276e-06	0.674963	0.714384	2.0479	32	UBE2L6,RFC4,POLD3,RFC5,RPA2,PCLAF,PCNA,POLE2,RPA1,RFC2,POLE3,ISG15,USP10,UBB,RFC1,RPA3,POLD1,REV1,POLD2,UBA7,RFC3,POLE,POLH
PID_PDGFRB_PATHWAY	3.81812e-07	2.87926e-06	0.674963	0.523179	1.72259	129	PTPN2,JAK2,LCK,STAT1,EIF2AK2,GRB2,NCK1,PIK3R3,CSK,STAT5A,RAF1,PIN1,SOS1,YWHAH,YES1,RAP1A,USP6NL,ARPC4,PAG1,STAT3,NRAS,PAK1,ACTR3,PIK3CG,ARPC5,ABL1,YWHAQ,CYFIP2,PPP2CA,YWHAE,RPS6KA3,ARHGDIA,SIPA1,ARPC2,FYN,ABI1,STAT5B,RAP1B,BLK,ARPC3,PIK3CA,IQGAP1,PTPN11,MAPK9,NCK2,PTPN1,SLA,JUND,PIK3R6,HCK,HRAS,RHOA,ACTR2,NCKAP1,CRK,SLC9A3R1,MAPK1,MAP2K2,RAB5A,SPHK1,PIK3R1,RAPGEF1,KRAS,MYC,PIK3CB
REACTOME_G2_M_DNA_DAMAGE_CHECKPOINT	4.24908e-07	3.19234e-06	0.674963	0.575489	1.84361	86	TOPBP1,RFC4,RMI1,BARD1,RFC5,CCNB1,RPA2,CDK1,RNF168,MDC1,DNA2,RPA1,SUMO1,TP53,BRIP1,ATR,RFC2,YWHAH,CHEK1,WRN,BLM,RBBP8,CHEK2,BABAM1,BRCC3,UBE2N,H4C3,RPA3,PIAS4,YWHAQ,RNF8,H2BC12,YWHAE,EXO1,RMI2,H2AX,H2BC5,RFC3,RAD9A,RHNO1,H2BC9,H2BC6,WEE1,RAD1,H4C8,H2BC7,HERC2,NSD2,NBN,H2BC10,H2BC8,RAD9B
REACTOME_REGULATION_OF_HSF1_MEDIATED_HEAT_SHOCK_RESPONSE	4.33536e-07	3.24509e-06	0.674963	0.572759	1.83321	82	NUP210,NUP153,HSPA14,SEC13,NUP85,NUP88,NUP205,RPA2,NUP62,RPA1,NUP50,ATR,DNAJC7,NUP54,NUP107,NUP160,HSPA13,NUP98,NUP188,DEDD2,RAE1,HSPA5,UBB,NDC1,RPA3,MAPKAPK2,YWHAE,TPR,SEH1L,DNAJC2,NUP93,NUP37,RPS19BP1,NUP155,SIRT1,HSPH1,NUP43,TNFRSF21,HSPA9,HSPA8,NUP42,BAG2,MRPL18,HSPA1B,MAPK1,HSPA4L,HSPA1A,RANBP2,NUP35,NUP133
REACTOME_RESOLUTION_OF_AP_SITES_VIA_THE_MULTIPLE_NUCLEOTIDE_PATCH_REPLACEMENT_PATHWAY	4.46993e-07	3.33348e-06	0.674963	0.749879	2.06426	25	RFC4,POLD3,FEN1,RFC5,RPA2,PCNA,POLE2,RPA1,PARP1,RFC2,POLE3,LIG1,PARP2,RFC1,RPA3,POLD1,POLD2,APEX1,RFC3,POLE
REACTOME_GENE_SILENCING_BY_RNA	4.50605e-07	3.34806e-06	0.674963	0.525211	1.72737	121	NUP210,NUP153,RAN,SEC13,NUP85,NUP88,H2AZ1,NUP205,DGCR8,NUP62,POLR2D,POLR2H,NUP50,NUP54,NUP107,NUP160,NUP98,DICER1,NUP188,POLR2G,H3C3,HENMT1,RAE1,NDC1,H2AZ2,H4C3,H2BC12,ELAC2,TPR,SEH1L,HSP90AA1,H3C8,H3-3B,NUP93,NUP37,H2AX,H2BC5,PRKRA,POLR2F,NUP155,POLR2I,POLR2E,TDRD6,H2BC9,NUP43,MYBL1,H2AC8,H2BC6,PLD6,XPO5,IPO8,H4C8,POLR2J,DROSHA,NUP42,POLR2B,H2AC6,POLR2K,H2BC7,H2AC14,H2BC10,H2BC8,H2BC14,RANBP2,H3…
REACTOME_TRANSCRIPTIONAL_REGULATION_BY_SMALL_RNAS	4.54727e-07	3.36631e-06	0.674963	0.571067	1.83521	89	NUP210,NUP153,RAN,SEC13,NUP85,NUP88,H2AZ1,NUP205,NUP62,POLR2D,POLR2H,NUP50,NUP54,NUP107,NUP160,NUP98,NUP188,POLR2G,H3C3,RAE1,NDC1,H2AZ2,H4C3,H2BC12,TPR,SEH1L,H3C8,H3-3B,NUP93,NUP37,H2AX,H2BC5,POLR2F,NUP155,POLR2I,POLR2E,H2BC9,NUP43,H2AC8,H2BC6,IPO8,H4C8,POLR2J,NUP42,POLR2B,H2AC6,POLR2K,H2BC7,H2AC14,H2BC10,H2BC8,H2BC14,RANBP2,H3C2,NUP35,H3C10,NUP133,H2AJ
KEGG_CHEMOKINE_SIGNALING_PATHWAY	4.73019e-07	3.48895e-06	0.674963	0.482467	1.62258	187	CXCL10,CXCL9,CCR2,CXCL11,CXCL13,ITK,JAK2,CXCR3,CCR5,CXCR6,STAT1,XCL2,PRKX,GRB2,PIK3R3,GNG5,CSK,CHUK,RAF1,CCL5,NFKBIA,SOS1,XCL1,GNAI3,CCR7,CCL13,CCL4,RAP1A,PREX1,NCF1,DOCK2,CCL20,GNGT2,CRKL,CCL8,STAT3,CCL18,NRAS,PAK1,FOXO3,PIK3CG,CCL19,VAV1,CCL2,TIAM1,RAC2,ROCK1,GRK6,NFKBIB,ADCY3,STAT5B,RAP1B,GNAI2,CCL17,CCL3,CCL11,PIK3CA,PRKCB,RASGRP2,ROCK2,JAK3,PLCB4,CCR8,HCK,HRAS,RHOA,GNB4,GNG8,CRK,CXCL16,MAPK1…
REACTOME_EXPORT_OF_VIRAL_RIBONUCLEOPROTEINS_FROM_NUCLEUS	4.7918e-07	3.52153e-06	0.659444	0.711883	2.05102	33	NUP210,NUP153,RAN,SEC13,NUP85,NUP88,NUP205,XPO1,NUP62,NUP50,NUP54,NUP107,NUP160,NUP98,NUP188,RAE1,NDC1,TPR,SEH1L,NUP93,NUP37,NUP155,NUP43
REACTOME_PROCESSIVE_SYNTHESIS_ON_THE_LAGGING_STRAND	4.89086e-07	3.58132e-06	0.659444	0.847009	2.09736	15	POLA1,PRIM1,POLD3,FEN1,POLA2,RPA2,PCNA,DNA2,RPA1,LIG1,RPA3,PRIM2,POLD1,POLD2
KEGG_OOCYTE_MEIOSIS	5.03115e-07	3.67074e-06	0.659444	0.536054	1.75281	112	CCNE1,CDC16,SMC1A,PRKX,CCNB1,PTTG1,CDK1,CDK2,FBXO5,PPP1CC,CCNE2,CCNB2,BUB1,CUL1,YWHAH,PLK1,PPP2CB,PPP3CC,SMC3,CDC23,CDC20,MAD2L1,PPP2R5E,ESPL1,SGO1,AURKA,MAD2L2,PPP1CA,YWHAQ,CDC26,PPP2CA,YWHAE,CALM2,RPS6KA3,ANAPC11,ADCY3,ANAPC13,ANAPC5,ANAPC2,PKMYT1,ANAPC1,ANAPC10,PTTG2,CALM3
REACTOME_PROTEIN_UBIQUITINATION	5.36494e-07	3.9002e-06	0.659444	0.579366	1.84509	77	HLTF,PCNA,UBE2S,UBE2G1,UBE2D2,UBE2E1,UBE2Z,RNF144A,RAD18,WAC,UBE2R2,UBE2C,OTULIN,RRAGA,UCHL3,DERL1,PAF1,UBB,UBE2N,UBE2J2,CTR9,H2BC12,UBE2E3,PEX14,HLA-A,PEX13,USP7,USP9X,UBE2D3,UBE2G2,VCP,RTF1,H2BC5,UBE2D1,BCL10,H2BC9,UBE2L3,UBA6,H2BC6,PEX12,RNF181,UBE2A,UBE2T,UBA1,H2BC7,RNF20,RPS27A,H2BC10,H2BC8,H2BC14,TMEM129,PRKDC,WDR61
REACTOME_TOLL_LIKE_RECEPTOR_CASCADES	5.58804e-07	4.04783e-06	0.659444	0.500388	1.66613	155	SOCS1,BIRC3,MYD88,CHUK,PIK3R4,TRAF3,NFKBIA,CUL1,UBE2D2,CTSS,NKIRAS2,PPP2CB,RIPK3,HSP90B1,TBK1,TLR7,MAPKAPK3,MAP2K6,UBB,UBE2N,CTSB,ECSIT,HMGB1,MAPKAPK2,IRF7,PPP2CA,CASP8,CD180,TLR8,RPS6KA3,PLCG2,UBE2D3,RIPK1,ITGB2,LGMN,MEF2A,TLR10,BTK,NFKBIB,TLR3,GSDMD,UBE2D1,MAP3K7,PTPN11,MAPK9,MAP3K1,NFKB2,TLR1,TAB2,VRK3,LY96,SIGIRR,ATF2,LY86,PELI1,PIK3C3,PTPN4,MAP3K8,MAPK1,RPS27A,CNPY3,AGER,NOD2,TICAM1,PPP2R1B,…
KEGG_GRAFT_VERSUS_HOST_DISEASE	5.97693e-07	4.31407e-06	0.659444	0.672733	1.99136	39	GZMB,IFNG,TNF,KLRD1,PRF1,HLA-DPB1,HLA-DOB,KLRC1,HLA-F,HLA-DPA1,KIR2DL1,HLA-DMA,HLA-DOA,FASLG,HLA-DRA,HLA-DQA2,HLA-DRB5,FAS,HLA-A,HLA-G,HLA-DMB,CD86,HLA-DRB1,CD80,HLA-C,CD28,HLA-DQB1,HLA-DQA1,HLA-E,HLA-B
WP_DNA_DAMAGE_RESPONSE	7.20421e-07	5.18139e-06	0.659444	0.595617	1.88044	68	TLK2,CCNE1,CASP3,SMC1A,CDKN1B,DDB2,CDK4,CCNB1,RPA2,BID,CDK1,CDK2,CCNE2,TP53,CCNB2,ATR,CHEK1,FANCD2,PMAIP1,CHEK2,CDC25A,RAD51,RFC1,BAX,ABL1,FAS,CASP8,H2AX,RAD9A,CCND2,TLK1,PML,RAD1,CYCS,E2F1,CDK5,NBN,TNFRSF10B,HUS1B,CDKN1A,MYC,PRKDC,GADD45G,RAD17,BRCA1,CREB1,CCND3
KEGG_METABOLISM_OF_XENOBIOTICS_BY_CYTOCHROME_P450	7.39251e-07	5.27924e-06	0.659444	-0.435727	-2.10301	67	AKR1C2,UGT2B28,AKR1C1,CYP1A1,UGT1A8,UGT2A1,GSTM3,AKR1C3,GSTM5,CYP3A4,UGT2B11,CYP2E1,UGT2B10,ALDH3B2,EPHX1,UGT2B4,ADH1C,UGT1A6,CYP1A2,CYP3A43,CYP2C19,ALDH3B1,GSTO2,UGT1A1,CYP2B6,GSTA3,GSTM2,MGST2,CYP2C18,ADH1A,UGT1A9
WP_NUCLEOTIDE_EXCISION_REPAIR	7.3816e-07	5.27924e-06	0.659444	0.656831	1.97012	44	RFC4,POLD3,ERCC5,RFC5,DDB2,RPA2,PCNA,CUL4A,POLE2,RPA1,RFC2,POLE3,LIG1,XPC,RAD23B,RFC1,RPA3,GTF2H4,POLD1,CETN2,POLD2,RFC3,POLE,DDB1,RBX1
WP_INTERFERON_TYPE_I_SIGNALING_PATHWAYS	7.58081e-07	5.39465e-06	0.659444	0.626821	1.92301	54	SOCS1,LCK,STAT1,IRF9,REL,RPS6KB1,PRMT1,ZAP70,STAT5A,RAP1A,TYK2,PTPN6,PTPRC,CRKL,MAP2K6,STAT3,IFNAR2,VAV1,EIF4E,FYN,MAPKAP1,PTPN11,PIAS1,EIF4EBP1,STAT4,IFNAR1,MAP3K1,CRK,RPS6,JAK1,IRS2,PIK3R1,RAPGEF1,PIAS3,MAPK14,RPTOR,STAT2
REACTOME_INTERLEUKIN_12_FAMILY_SIGNALING	8.03451e-07	5.69745e-06	0.659444	0.61849	1.91265	57	PSME2,JAK2,IL27,LMNB1,IFNG,SNRPA1,STAT1,SOD2,HNRNPF,IL10,IL12RB2,LCP1,CAPZA1,TYK2,IL12B,PAK2,STAT3,HNRNPA2B1,BOLA2B,IL12A,EBI3,IL27RA,PITPNA,VAMP7,RAP1B,GSTO1,HSPA9,SOD1,STAT4,MSN,P4HB,PPIA,CRLF1,MIF,IL12RB1,MTAP,JAK1,ARF1
PID_TELOMERASE_PATHWAY	8.18994e-07	5.78737e-06	0.659444	0.601833	1.89665	67	IRF1,CDKN1B,IFNG,SMG5,SP3,PTGES3,RBBP7,RBBP4,RPS6KB1,HDAC2,ZNFX1,DKC1,WRN,BLM,SIN3A,PARP2,IFNAR2,HNRNPC,ABL1,XRCC5,NCL,YWHAE,ACD,HSP90AA1,PINX1,SAP18,UBE3A,MAX,RAD9A,SAP30,XRCC6,TNKS,RAD1,HDAC1,E2F1,MAPK1,NBN,AKT1,MYC,TINF2
BIOCARTA_PROTEASOME_PATHWAY	8.35275e-07	5.88185e-06	0.659444	0.791719	2.05296	19	RPN1,PSMB4,PSMA4,PSMB6,PSMB3,PSMB7,PSMA5,PSMB2,PSMA2,PSMB5,PSMA3,PSMA7,PSMA6,PSMB1,UBE3A,PSMA1,UBE2A,UBA1
REACTOME_HATS_ACETYLATE_HISTONES	8.45412e-07	5.93256e-06	0.659444	0.519999	1.71023	121	HAT1,ACTL6A,MSL2,MSL3,MCRS1,ELP3,KANSL2,RBBP7,RUVBL1,SUPT7L,YEATS2,VPS72,ATXN7L3,JADE3,ING3,TADA3,H3C3,TADA2A,YEATS4,ENY2,KAT2B,H2AC11,CREBBP,BRD8,H4C3,OGT,ATXN7,RUVBL2,H2BC12,TAF5L,BRPF1,H3C8,MRGBP,MSL1,USP22,BRD1,DR1,H2BC5,TAF9,H2BC9,EP300,ELP1,MORF4L1,H2AC8,H2BC6,H2AC13,ZZZ3,MBIP,TADA1,H4C8,ACTB,MEAF6,H2AC6,ATF2,WDR5,H2BC7,KAT7,H2AC14,ELP4,KAT14,SUPT20H,H2BC10,H2BC8,ING5,H2BC14,H3C2,H3C10,BRPF…
WP_IL18_SIGNALING_PATHWAY	9.15535e-07	6.40241e-06	0.659444	0.450347	1.53837	273	TNFAIP3,DEK,HDGF,LCK,NFKBIE,IRF1,CD83,BIRC3,NR1H3,CASP3,RFX5,PLA2G7,IFNG,TNF,MYD88,IL18,PRCC,BTG2,BID,REL,CHUK,STMN1,RPS6KB1,TP53,CCNB2,ITM2C,CCL5,PARP1,IL10,PTPN7,NFKBIA,CCNA2,COX17,ELAVL1,HDAC3,CCL4,ABHD16A,NCF1,LARS2,TMSB4X,CCL20,TBX21,IMP3,ARFGAP2,CEBPB,TNIP3,ICAM1,IL12B,TRAF1,RAE1,NCAPH2,BAZ1B,FASLG,HADH,MMP1,BAX,CCL18,LMNB2,ZC3H12A,FAS,CCL19,ARF6,CASP8,CCL2,TOMM40,RANGAP1,MEF2A,S1PR4,EPB41,…
WP_GASTRIC_CANCER_NETWORK_1	9.23063e-07	6.43279e-06	0.659444	0.738062	2.04915	26	ACTL6A,ECT2,KIF20B,CEP192,TOP2A,KIF15,RUVBL1,NUP107,TPX2,AURKA,UBE2C,CENPF,E2F7,LIN9,MYBL2
WP_IMMUNE_RESPONSE_TO_TUBERCULOSIS	9.73341e-07	6.75987e-06	0.643552	0.751425	2.04214	23	SOCS1,PTPN2,JAK2,IRF1,MX1,TAP1,OAS1,STAT1,IRF9,PSMB8,IFI35,MED14,IFIT1,TYK2,IFNAR2,IFITM1,IFIT3,PIAS1,IFNAR1
REACTOME_PROCESSING_OF_DNA_DOUBLE_STRAND_BREAK_ENDS	9.83576e-07	6.80756e-06	0.643552	0.565078	1.81596	89	TOPBP1,RFC4,RMI1,BARD1,TIMELESS,RFC5,TIPIN,RPA2,RNF168,MDC1,CDK2,DNA2,RPA1,SUMO1,BRIP1,ATR,CCNA2,RFC2,SUMO2,CHEK1,WRN,BLM,RBBP8,BABAM1,BRCC3,UBB,UBE2N,PPP4C,H4C3,RPA3,PIAS4,RNF8,H2BC12,EXO1,RMI2,H2AX,H2BC5,RFC3,RAD9A,RHNO1,H2BC9,CLSPN,H2BC6,RAD1,H4C8,H2BC7,HERC2,RPS27A,NSD2,NBN,H2BC10,H2BC8,RAD9B
REACTOME_INTERLEUKIN_10_SIGNALING	1.02417e-06	7.04029e-06	0.643552	0.647367	1.94867	45	CXCL10,CCR2,IL10RA,CCR5,TNF,IL18,CCL5,IL10,CCL4,TYK2,CCL20,ICAM1,IL12B,STAT3,IL12A,CCL19,CCL2,TNFRSF1B,CCL3,CD86,CD80
REACTOME_PD_1_SIGNALING	1.02196e-06	7.04029e-06	0.643552	0.750631	2.03998	23	CD274,CD3D,CD3G,LCK,PDCD1LG2,CD4,CSK,HLA-DPB1,CD247,HLA-DPA1,PTPN6,HLA-DRA,HLA-DQA2,HLA-DRB5,TRAV19,CD3E,PTPN11,HLA-DRB1,HLA-DQB2
REACTOME_CILIUM_ASSEMBLY	1.03532e-06	7.09283e-06	0.643552	0.480714	1.62204	201	TUBG1,HSPB11,IQCB1,TUBA1B,EXOC2,HAUS1,CDK1,CEP192,PLK4,CEP97,IFT122,HAUS8,CCT3,DCTN3,RAB8A,CCT4,CEP76,PCM1,CDK5RAP2,PLK1,CEP135,CKAP5,SSNA1,INPP5E,CEP89,TUBA1C,CNTRL,TUBB,CCT8,CCT5,HAUS6,PCNT,TNPO1,TUBB4B,ARL3,DYNLL2,IFT20,FBF1,HAUS4,CSNK1D,YWHAE,C2CD3,CETN2,CEP152,HSP90AA1,RAB11A,EXOC6,MAPRE1,DYNLL1,CEP78,CEP57,CCP110,EXOC5,NEK2,CEP70,TUBB3,EXOC7,CEP131,CCT2,KIF24,CLASP1,IFT57,IFT80,IFT74,PAFAH1…
REACTOME_MAPK_FAMILY_SIGNALING_CASCADES	1.05243e-06	7.18571e-06	0.643552	0.439093	1.50259	325	RASGRP1,PSME2,IL2RG,PSMB4,PSMA4,JAK2,PSMD11,PSMC5,PSMB10,PSMB6,DUSP2,PSMD2,PSMB3,PSMB7,PSMB9,RASAL3,PSME1,IL2RB,PSMA5,GRB2,PSMC3,LAMTOR2,XPO1,CDK1,CSK,PSMB8,PSMD12,PEA15,PSMD3,PPP1CC,RANBP9,PSMB2,RAF1,PSMA2,PTPN7,PSME3,SOS1,MAPKAPK5,PSME4,RALGDS,PPP2CB,PSMB5,RAP1A,PSMD7,LAT,PSMA3,ABHD17A,FLT3LG,TYK2,PPP2R5E,PSMA7,CUL3,PSMD14,MOV10,PSMD1,PSMA6,PSMB1,PAK2,PSMC2,UBB,ARAF,PSMD4,NRAS,PAK1,FOXO3,PSMD8,…
REACTOME_PCNA_DEPENDENT_LONG_PATCH_BASE_EXCISION_REPAIR	1.20261e-06	8.18342e-06	0.643552	0.77025	2.06075	21	RFC4,POLD3,FEN1,RFC5,RPA2,PCNA,POLE2,RPA1,RFC2,POLE3,LIG1,RFC1,RPA3,POLD1,POLD2,APEX1,RFC3,POLE
REACTOME_CELLULAR_RESPONSE_TO_HEAT_STRESS	1.27562e-06	8.65113e-06	0.643552	0.544432	1.76666	101	NUP210,NUP153,HSPA14,SEC13,NUP85,NUP88,NUP205,RPA2,PTGES3,NUP62,RPA1,NUP50,ATR,DNAJC7,NUP54,NUP107,NUP160,HSPA13,NUP98,NUP188,DEDD2,RAE1,HSPA5,UBB,CREBBP,NDC1,RPA3,MAPKAPK2,YWHAE,TPR,SEH1L,HSP90AA1,DNAJC2,AKT1S1,NUP93,NUP37,VCP,RPS19BP1,NUP155,SIRT1,EP300,HSPH1,NUP43,TNFRSF21,HSPA9,HSPA8,NUP42,HSP90AB1,BAG2,MRPL18,HSPA1B,MAPK1,HSPA4L,HSPA1A,RANBP2,RPTOR,NUP35,NUP133
KEGG_NUCLEOTIDE_EXCISION_REPAIR	1.35619e-06	9.16672e-06	0.643552	0.650039	1.94975	44	RFC4,POLD3,ERCC5,RFC5,DDB2,RPA2,PCNA,CUL4A,POLE2,RPA1,RFC2,POLE3,LIG1,XPC,RAD23B,RFC1,RPA3,GTF2H4,POLD1,CETN2,POLD2,RFC3,POLE,DDB1,RBX1
KEGG_B_CELL_RECEPTOR_SIGNALING_PATHWAY	1.37494e-06	9.26249e-06	0.643552	0.579914	1.84524	75	NFKBIE,CD79A,GRB2,PIK3R3,CHUK,CD72,RAF1,BLNK,NFKBIA,SOS1,CD19,NFATC2,PPP3CC,CD79B,NFATC3,CARD11,PTPN6,MALT1,SYK,NRAS,PIK3CG,LILRB3,RASGRP3,VAV1,PLCG2,RAC2,BTK,NFKBIB,IFITM1,BCL10,PIK3CA,INPP5D,FCGR2B,PRKCB,PIK3AP1,RAC3,HRAS,MAPK1,MAP2K2,PIK3R1,KRAS,AKT1,PIK3CB,CD81
REACTOME_RRNA_MODIFICATION_IN_THE_NUCLEUS_AND_CYTOSOL	1.40829e-06	9.45567e-06	0.643552	0.601973	1.8755	60	NOL11,UTP6,UTP18,FBL,DDX52,DKC1,UTP3,IMP3,BMS1,RRP7A,RRP36,DDX49,GAR1,DHX37,RCL1,NAT10,NOP56,TRMT112,NHP2,EMG1,WDR43,HEATR1,UTP14A,NOP58,SNU13,MPHOSPH10,WDR46,PDCD11,DIMT1,KRR1,TSR3,RRP9,RPS7,RPS6,WDR36,NOP2,NOP10,UTP15,RPS14,UTP11,UTP25,WDR75,UTP14C,NOC4L
REACTOME_DEATH_RECEPTOR_SIGNALLING	1.45328e-06	9.72542e-06	0.643552	0.509653	1.68818	141	TNFAIP3,BIRC3,ECT2,CASP3,TNF,MYD88,CHUK,HDAC2,NFKBIA,GNA13,SOS1,ARHGEF39,ARHGEF26,ITGB3BP,HDAC3,USP21,FGD3,NCSTN,AATF,RNF31,ARHGEF6,PREX1,PRKCI,TRAF1,SMPD2,TNFSF10,OTULIN,FASLG,UBB,USP4,NET1,ARHGEF19,APH1A,FAS,ARHGEF3,FGD2,CASP8,YWHAE,VAV1,TIAM1,ARHGEF2,ARHGDIA,CYLD,RIPK1,ARHGEF7,MAP3K7,TNFRSF10A,FGD1,CASP2,RTN4R,TRAF2,TAB2,HDAC1,RHOA,PSEN2,BAD,AKAP13,RPS27A,ABR,FGD4,TNFRSF10B,IRAK1,RIPK2,BEX3,PR…
WP_INTEGRATED_CANCER_PATHWAY	1.50181e-06	1.0017e-05	0.643552	0.648912	1.94637	44	BARD1,MSH2,CASP3,MSH6,CDKN1B,CDK4,STAT1,CDK1,CDK2,TP53,ATR,CHEK1,PLK1,BLM,CHEK2,CDC25A,MMP1,BAX,CASP8,SMAD2,CDC25B,E2F1,CDKN2B,BAD,JAK1,POU2F1,CDKN1A,AKT1,MYC
REACTOME_ECM_PROTEOGLYCANS	1.57773e-06	1.04888e-05	0.643552	-0.413419	-2.0572	76	ITGB3,FMOD,LAMB2,TGFB2,COMP,COL5A3,ASPN,ITGA2,TGFB3,AGRN,VCAN,COL4A6,DMP1,BGN,COL4A5,COL5A1,COL1A1,SERPINE1,ITGB5,LAMA2,LRP4,DSPP,MATN3,COL1A2,LAMA1,MATN4,COL3A1,VTN,TNR,LAMA3,ACAN,LUM,MATN1,COL6A3,COL5A2,FN1
REACTOME_SUMOYLATION_OF_CHROMATIN_ORGANIZATION_PROTEINS	1.58674e-06	1.05141e-05	0.643552	0.604612	1.90821	66	NUP210,NUP153,SUZ12,SEC13,NUP85,NUP88,NUP205,NUP62,SUMO1,NUP50,HDAC2,NUP54,SUMO3,NUP107,SUMO2,NUP160,NUP98,CBX5,NUP188,RAE1,NDC1,PIAS2,H4C3,PHC3,TPR,SEH1L,ZBED1,NUP93,NUP37,HDAC4,CBX2,NUP155,PIAS1,NUP43,H4C8,HDAC1,NUP42
REACTOME_RECOGNITION_OF_DNA_DAMAGE_BY_PCNA_CONTAINING_REPLICATION_COMPLEX	1.70346e-06	1.12506e-05	0.643552	0.712163	2.0146	30	RFC4,USP1,POLD3,RFC5,RPA2,PCNA,CUL4A,POLE2,RPA1,RFC2,POLE3,RAD18,DTL,UBB,RFC1,RPA3,POLD1,POLD2,RFC3,POLE,DDB1,RBX1
REACTOME_PROCESSING_OF_CAPPED_INTRONLESS_PRE_MRNA	1.71681e-06	1.13019e-05	0.643552	0.716555	2.00837	28	SNRPG,SNRPF,SNRPB,SNRPD3,CSTF1,NCBP1,PCF11,FIP1L1,NUDT21,SLBP,NCBP2,SNRPE,CSTF3,CSTF2,CSTF2T,WDR33,SYMPK,CLP1,PABPN1,CPSF3,LSM10
PID_HDAC_CLASSI_PATHWAY	1.76207e-06	1.15247e-05	0.643552	0.603222	1.90382	66	RAN,TNF,SMG5,XPO1,MBD2,GATAD2A,SIRT5,RBBP7,RBBP4,SUMO1,HDAC2,NFKBIA,PRMT5,HDAC3,NCOR1,SIN3A,NR2C1,FKBP3,SIRT7,STAT3,KAT2B,CREBBP,WDR77,HDAC8,RANGAP1,SAP18,MAX,SAP30,HDAC4,SIRT1,EP300
REACTOME_COMPLEX_I_BIOGENESIS	1.75758e-06	1.15247e-05	0.643552	0.610012	1.88643	57	NDUFB4,NDUFB11,NDUFB6,NDUFA6,NDUFB8,NDUFS3,NDUFV2,NDUFB5,NDUFA8,NDUFS2,NDUFB2,NDUFAB1,NDUFB3,NDUFA9,ACAD9,ECSIT,NDUFA3,NDUFA12,NDUFS7,NDUFB1,NDUFS6,NDUFC2,NDUFA5,NDUFA13,NDUFAF7,NDUFC1,NDUFA2,NDUFS5,NDUFV1,NDUFV3,NDUFAF4,NDUFA7,NDUFS8,NDUFA1,NDUFS4,NDUFAF6,NDUFAF2,NDUFS1,NDUFB9,NDUFB7,NDUFAF5,TMEM126B
BIOCARTA_NO2IL12_PATHWAY	1.8309e-06	1.19363e-05	0.643552	0.831849	2.05982	15	CD2,CD3D,CD3G,JAK2,CXCR3,CD4,CCR5,IFNG,IL12RB2,CD247,TYK2
REACTOME_DISEASES_OF_DNA_REPAIR	1.85464e-06	1.20135e-05	0.643552	0.696376	2.01609	34	RMI1,BARD1,MSH2,MSH6,OGG1,DNA2,BRCA2,BRIP1,RAD51AP1,WRN,BLM,MLH1,RBBP8,PALB2,RAD51C,RAD51,EXO1,NEIL3,RMI2
REACTOME_DUAL_INCISION_IN_GG_NER	1.84913e-06	1.20135e-05	0.643552	0.665154	1.9776	41	RFC4,POLD3,ERCC5,RFC5,DDB2,RPA2,PCNA,CUL4A,POLE2,RPA1,PARP1,RFC2,POLE3,PARP2,UBB,RFC1,RPA3,GTF2H4,CHD1L,POLD1,POLD2,RFC3,POLE,DDB1,RBX1
PID_IL2_1PATHWAY	2.0773e-06	1.34128e-05	0.627257	0.611214	1.87812	55	IKZF3,IL2RG,SOCS1,LCK,IFNG,IL2RB,STAT1,GRB2,CDK2,STAT5A,RAF1,SOS1,STAM,SYK,STAT3,NRAS,MAPKAPK2,FYN,STAT5B,PIK3CA,PTPN11,MAPK9,DOK2,PRKCB,JAK3,HRAS,RHOA,MAPK1,MAP2K2,JAK1,IRS2,PIK3R1,KRAS,MYC,IL2RA,MAPK14
WP_NUCLEOTIDE_EXCISION_REPAIR_IN_XERODERMA_PIGMENTOSUM	2.1032e-06	1.35369e-05	0.627257	0.58554	1.85158	70	RFC4,POLD3,RFC5,DDB2,RPA2,PCNA,CUL4A,POLE2,HMGN1,RPA1,PARP1,RFC2,POLE3,LIG1,GPS1,RAD18,XPC,RAD23B,RFC1,H4C3,RPA3,GTF2H4,CHD1L,XRCC1,POLD1,CETN2,POLD2,USP7,H3-3B,RFC3,POLE,DDB1,POLH,RBX1,H4C8,SLX4,H2AC6
WP_CHEMOKINE_SIGNALING_PATHWAY	2.12375e-06	1.36257e-05	0.627257	0.488126	1.62702	164	CXCL10,CXCL9,CCR2,CXCL11,CXCL13,ITK,JAK2,CXCR3,CXCR6,STAT1,PRKX,GRB2,PIK3R3,GNG5,CSK,CHUK,RAF1,CCL5,NFKBIA,SOS1,XCL1,GNAI3,CCR7,CCL4,RAP1A,PREX1,NCF1,DOCK2,CCL20,GNGT2,CRKL,STAT3,NRAS,PAK1,FOXO3,PIK3CG,CCL19,VAV1,TIAM1,RAC2,ROCK1,GRK6,NFKBIB,ADCY3,STAT5B,RAP1B,GNAI2,CCL17,CCL3,CCL11,PIK3CA,PRKCB,RASGRP2,ROCK2,JAK3,PLCB4,CCR8,HCK,HRAS,GNB4,GNG8,CRK,CXCL16,MAPK1,XCR1,CCL15,CCR1,PIK3R1,KRAS,ADCY7,AK…
WP_INTERACTIONS_OF_NATURAL_KILLER_CELLS_IN_PANCREATIC_CANCER	2.13976e-06	1.3685e-05	0.627257	0.712684	1.99752	28	GZMB,CD96,TIGIT,CD226,KLRK1,IFNG,TNF,FCGR3A,PRF1,CCL5,MICB,CCL4,KLRC4-KLRK1,CCL2
REACTOME_GLYCOLYSIS	2.21152e-06	1.4055e-05	0.627257	0.576395	1.82673	72	NUP210,NUP153,SEC13,NUP85,NUP88,NUP205,NUP62,NUP50,NUP54,NUP107,NUP160,PPP2CB,TPI1,NUP98,PGAM1,PFKP,NUP188,RAE1,NDC1,PFKL,PPP2CA,TPR,SEH1L,GNPDA1,NUP93,PGK1,NUP37,NUP155,NUP43,GPI,HK3,PKM,PGP,NUP42,ENO3,ENO1,PPP2R1B,GAPDH,ADPGK,RANBP2,NUP35,NUP133
REACTOME_REGULATED_NECROSIS	2.2056e-06	1.4055e-05	0.627257	0.612098	1.89394	56	GZMB,IRF1,BIRC3,CASP3,MLKL,IL18,TP53,BAK1,CHMP7,RIPK3,IRF2,TNFSF10,FASLG,UBB,BAX,HMGB1,OGT,FAS,CASP8,HSP90AA1,CASP4,RIPK1,CHMP2B,GSDMD,CHMP6,CASP1,TNFRSF10A,TRAF2,CYCS,CHMP4A,PELI1,FLOT2,RPS27A,PDCD6IP,TNFRSF10B
REACTOME_INTERLEUKIN_3_INTERLEUKIN_5_AND_GM_CSF_SIGNALING	2.49563e-06	1.58109e-05	0.627257	0.631944	1.91541	48	IL2RG,JAK2,IL2RB,GRB2,PIK3R3,STAT5A,BLNK,SOS1,YES1,PTPN6,SYK,CRKL,UBB,CSF2RA,VAV1,FYN,STAT5B,PIK3CA,PTPN11,INPP5D,JAK3,CSF2RB,HCK,CRK,RPS27A,JAK1,PIK3R1,RAPGEF1,PIK3CB,IL2RA
WP_HOSTPATHOGEN_INTERACTION_OF_HUMAN_CORONAVIRUSES_INTERFERON_INDUCTION	2.53706e-06	1.60231e-05	0.627257	0.69336	1.99766	33	OAS3,IFIH1,OAS1,MYD88,STAT1,EIF2AK2,IRF9,DDX58,CHUK,TRAF3,NFKBIA,OAS2,TYK2,TBK1,TLR7,IFNAR2
WP_APOPTOSIS_MODULATION_AND_SIGNALING	2.5769e-06	1.6224e-05	0.627257	0.560809	1.79644	87	CDKN2A,BIRC3,CASP3,MYD88,TNFRSF25,BID,PEA15,BIRC5,TP53,BAK1,TRAF3,NFKBIA,DAXX,BMF,PTRH2,CASP7,PMAIP1,TNFSF10,FASLG,BAX,HTRA2,FAS,DIABLO,CASP8,CASP4,TNFRSF1B,RIPK1,DFFB,CASP1,BLK,AIFM2,BCL2A1,TNFRSF10A,CASP2,CASP6,CYCS,MCL1,BAD,BNIP3,NAIP,TNFRSF10B,IRAK1,HSPA1A
KEGG_ANTIGEN_PROCESSING_AND_PRESENTATION	2.85447e-06	1.78052e-05	0.627257	0.556492	1.78377	85	PSME2,CD8A,CD4,RFX5,KLRC3,TAP1,PSME1,KLRD1,TAP2,CD8B,PSME3,HLA-DPB1,CTSS,HLA-DOB,KLRC1,RFXANK,HLA-F,IFI30,HLA-DPA1,KIR2DL1,HLA-DMA,KLRC2,HLA-DOA,HSPA5,HLA-DRA,CTSB,HLA-DQA2,HLA-DRB5,CD74,TAPBP,HLA-A,HSP90AA1,CIITA,KLRC4,LGMN,CALR,HLA-G,NFYB,HLA-DMB,NFYC,HLA-DRB1,NFYA,HSPA8,HLA-C,HSP90AB1,HLA-DQB1,HSPA1B,RFXAP,HLA-DQA1,PDIA3,HLA-E,HLA-B,HSPA1A
REACTOME_GLUCOSE_METABOLISM	2.84867e-06	1.78052e-05	0.627257	0.538555	1.73322	92	NUP210,NUP153,SEC13,NUP85,NUP88,NUP205,NUP62,MDH1,NUP50,NUP54,NUP107,NUP160,PCK2,PPP2CB,TPI1,NUP98,PGAM1,PFKP,NUP188,RAE1,NDC1,PFKL,PPP2CA,TPR,SEH1L,GNPDA1,NUP93,PGK1,NUP37,FBP1,NUP155,NUP43,GPI,HK3,PKM,PGP,NUP42,MDH2,ENO3,ENO1,SLC37A4,SLC25A11,SLC25A10,PPP2R1B,GAPDH,ADPGK,RANBP2,SLC25A12,NUP35,NUP133
REACTOME_HCMV_LATE_EVENTS	2.84002e-06	1.78052e-05	0.627257	0.543189	1.75362	95	NUP210,NUP153,SEC13,MVB12B,NUP85,NUP88,NUP205,SNF8,NUP62,NUP50,CHMP7,NUP54,NUP107,NUP160,HNRNPK,VPS37A,NUP98,NUP188,H3C3,RAE1,H2AC11,NDC1,H4C3,H2BC12,TPR,SEH1L,H3C8,NUP93,NUP37,CHMP2B,VPS37B,H2BC5,CHMP6,NUP155,H2BC9,NUP43,H2AC8,H2BC6,CHMP1A,H2AC13,H4C8,NUP42,H2AC6,CHMP4A,H2BC7,VPS4A,H2AC14,H2BC10,H2BC8,H2BC14,RANBP2,H3C2,NUP35,H3C10,NUP133,VPS25,MVB12A,TSG101,CHMP2A
BIOCARTA_MCM_PATHWAY	2.9481e-06	1.83326e-05	0.627257	0.781584	1.99741	18	MCM5,CCNE1,MCM3,CDT1,CDKN1B,MCM6,MCM2,CDK2,CDC6,ORC1,ORC3,MCM7,ORC6
PID_BCR_5PATHWAY	2.95761e-06	1.83354e-05	0.627257	0.588288	1.84343	63	CD79A,MAP4K1,GRB2,CSK,CHUK,CD72,RAF1,BLNK,NFKBIA,SOS1,CD19,PPP3CC,CD79B,CARD11,PTPN6,PTPRC,MALT1,PAG1,SYK,SH3BP5,PLCG2,BTK,NFKBIB,BCL10,BCL2A1,MAP3K7,PIK3CA,FCGR2B,POU2F2,MAP3K1,HRAS
REACTOME_TRANSCRIPTIONAL_REGULATION_BY_E2F6	3.12818e-06	1.93335e-05	0.627257	0.689791	1.99703	34	EZH2,TFDP1,SUZ12,EED,RBBP7,RBBP4,CDC7,RRM2,CHEK1,CBX5,PCGF6,RBBP8,CBX3,RAD51,RYBP,EHMT2,PHC3,TFDP2,E2F6,MAX
REACTOME_INTRA_GOLGI_AND_RETROGRADE_GOLGI_TO_ER_TRAFFIC	3.14708e-06	1.9391e-05	0.627257	0.471078	1.58946	202	KIF2A,VTI1A,RACGAP1,KIF20B,TUBA1B,RAB39A,VPS45,KIF11,KIF15,DCTN3,KIF18B,GOSR1,KIF4A,KIFC1,KIF22,RIC1,CAPZA1,RAB9A,KIF2C,KIF1A,NAA35,TUBA1C,USP6NL,KIF20A,KIF18A,NAA38,ARFGAP2,GALNT1,GOLGA4,MAN1A2,SNAP29,PAFAH1B3,COPA,COPE,VPS54,TUBB4B,KIF23,DYNLL2,DYNC1LI1,STX5,DCTN6,COG4,COPB2,M6PR,DYNLL1,RINT1,VPS51,USE1,TUBB3,CENPE,NSF,RAB9B,RAB1A,GALNT2,GOLGA1,MAN1A1,KIF19,BNIP1,KIF21B,COPG1,DCTN4,KIF21A,CYTH4…
REACTOME_TP53_REGULATES_TRANSCRIPTION_OF_DNA_REPAIR_GENES	3.22213e-06	1.97742e-05	0.627257	0.587202	1.83852	62	FANCI,SSRP1,MSH2,DDB2,NELFE,MDC1,POLR2D,POLR2H,TP53,ATR,CHEK1,MLH1,FANCD2,SUPT4H1,SUPT16H,NELFB,POLR2G,NELFCD,GTF2H4,SUPT5H,POLR2F,POLR2I,POLR2E,CCNT2,ELL,CDK12,POLR2J,POLR2B,POLR2K,ATF2,ERCC3,GTF2F1,GTF2H1
WP_ATM_SIGNALING_PATHWAY	3.22884e-06	1.97742e-05	0.627257	0.663598	1.9703	40	CCNE1,SMC1A,CCNB1,BID,CDK1,MDC1,CDK2,TP53,NFKBIA,CHEK1,FANCD2,CHEK2,CDC25A,RAD51,ABL1,RIPK1,H2AX,RAD9A,MAPK9,TLK1,CASP2
KEGG_LEISHMANIA_INFECTION	3.27977e-06	2.00254e-05	0.627257	0.574329	1.81573	71	JAK2,IFNG,TNF,FCGR3A,MYD88,STAT1,FCGR1A,IL10,NFKBIA,HLA-DPB1,MARCKSL1,HLA-DOB,C3,NCF1,HLA-DPA1,PTPN6,HLA-DMA,IL12B,HLA-DOA,HLA-DRA,HLA-DQA2,HLA-DRB5,IL12A,ITGA4,ITGB2,NFKBIB,HLA-DMB,FCGR2A,MAPK13,MAP3K7,PRKCB,HLA-DRB1,CYBA,NCF4,TAB2,HLA-DQB1,MAPK1,HLA-DQA1,JAK1,IRAK1,MAPK14,IRAK4
REACTOME_NUCLEOTIDE_BINDING_DOMAIN_LEUCINE_RICH_REPEAT_CONTAINING_RECEPTOR_NLR_SIGNALING_PATHWAYS	3.35321e-06	2.04122e-05	0.627257	0.60772	1.88039	56	TNFAIP3,AIM2,BIRC3,PSTPIP1,P2RX7,CHUK,PYCARD,CARD9,MAP2K6,UBB,UBE2N,CASP8,CASP4,CYLD,CASP1,MAPK13,MAP3K7,TXN,CASP2,NFKB2,TAB2,AAMP,TXNIP,HSP90AB1,RPS27A,NOD2,IRAK1,RIPK2,IRAK2,UBE2V1,BIRC2,MAPK14,PANX1
PID_IL12_STAT4_PATHWAY	3.37869e-06	2.04441e-05	0.627257	0.682353	1.95607	32	CD3D,CD3G,IRF1,CD4,IFNG,IL18,PRF1,CD247,TBX21,HLA-DRA,STAT3,CREBBP,PIAS2,CD3E,MAPK9,IL18R1,CD86,CD80,STAT4
WP_HEPATITIS_B_INFECTION	3.37028e-06	2.04441e-05	0.627257	0.487237	1.61879	152	JAK2,CASP3,IFIH1,TNF,DDB2,MYD88,STAT1,GRB2,PCNA,DDX58,BID,PIK3R3,CHUK,BIRC5,STAT5A,RAF1,TRAF3,SOS1,NFATC2,EGR2,NFATC3,TYK2,TBK1,FASLG,MAP2K6,ATF4,STAT3,ARAF,CREBBP,BAX,NRAS,VDAC3,IRF7,YWHAQ,FAS,CASP8,SMAD4,TLR3,STAT5B,SMAD2,MAPK13,MAP3K7,PIK3CA,EP300,MAPK9,MMP9,DDB1,PRKCB,STAT4,CREB3L2,JAK3,IFNAR1,MAP3K1,TAB2,CYCS,HRAS,ATF2,BAD,MAPK1,MAP2K2,JAK1,TICAM1,PIK3R1,CREB3,KRAS,IRAK1,CDKN1A,AKT1,MYC,PIK3…
PID_FOXM1_PATHWAY	3.52028e-06	2.12373e-05	0.627257	0.652285	1.93084	39	CDKN2A,CCNE1,CKS1B,CDK4,CENPA,CCNB1,CDK1,CDK2,BIRC5,BRCA2,CCNB2,CCNA2,AURKB,SKP2,PLK1,FOXM1,NFATC3,CHEK2,CENPF,CREBBP,XRCC1
REACTOME_REGULATION_OF_GLUCOKINASE_BY_GLUCOKINASE_REGULATORY_PROTEIN	3.6807e-06	2.2139e-05	0.627257	0.681284	1.95301	32	NUP210,NUP153,SEC13,NUP85,NUP88,NUP205,NUP62,NUP50,NUP54,NUP107,NUP160,NUP98,NUP188,RAE1,NDC1,TPR,SEH1L,NUP93,NUP37,NUP155,NUP43
WP_3Q29_COPY_NUMBER_VARIATION_SYNDROME	3.72224e-06	2.23224e-05	0.627257	0.581464	1.83576	68	PIK3R3,RNF168,MCRS1,MAD2L1BP,STAT5A,DYNLT1,NCBP1,CASP7,WDR53,FBXO45,SENP5,NRROS,PAK2,TFRC,UBE2N,NCBP2,UBXN7,CEP350,DYNLL2,PIGX,RNF8,MELTF,HAMP,DYNLL1,FBXW7,STAT5B,DLG1,SIRT1,SMCO1,MYCBP2,SLC51A
WP_OXIDATIVE_PHOSPHORYLATION	3.82844e-06	2.28913e-05	0.610527	0.590807	1.84071	60	GZMB,NDUFB4,ATP5MC3,NDUFB6,NDUFA6,ATP5F1A,NDUFB8,NDUFS3,NDUFV2,NDUFB5,NDUFA8,ATP5PB,ATP5MC1,NDUFS2,ATP5PO,NDUFB2,NDUFAB1,NDUFA9,ATP5F1B,ATP5PF,NDUFA3,ATP5MF,NDUFS7,NDUFB1,NDUFS6,NDUFC2,NDUFA5,NDUFC1,NDUFA2,NDUFS5,NDUFV1,NDUFV3,NDUFA7,ATP5PD,NDUFS8
REACTOME_CELL_SURFACE_INTERACTIONS_AT_THE_VASCULAR_WALL	4.12553e-06	2.45949e-05	0.610527	0.478523	1.60013	173	CD2,CD47,LCK,IGKV4-1,ITGAL,CD48,IGLV2-14,IGLV1-44,IGLV2-23,IGLC2,IGKV1-17,SIRPG,IGKV3-11,IGLC3,IGHV3-33,IGLV1-51,GRB2,IGLV3-25,IGKV2-30,IGHV3-23,IGHV3-53,IGHM,IGKV3-20,IGLV1-40,IGHV1-69,IGLV1-47,IGKV3-15,IGLV2-8,IGHV2-5,IGHV4-39,IGLV3-21,JCHAIN,SOS1,F11R,IGLV3-19,IGHV3-30,OLR1,JAML,IGLV3-1,YES1,IGKV1-16,SDC3,IGLV2-11,PTPN6,MMP1,IGKV1D-33,NRAS,CD74,ITGA4,ITGB2,FYN,SELL,SLC7A7,PIK3CA,PTPN11,TNFRSF1…
WP_BASE_EXCISION_REPAIR	4.16718e-06	2.47702e-05	0.610527	0.684789	1.95028	31	POLD3,FEN1,OGG1,MBD4,PCNA,POLE2,PARP1,POLE3,TDG,LIG1,UNG,PARP2,HMGB1,XRCC1,POLD1,POLD2,NEIL3,APEX1,SMUG1,POLE,PNKP,NEIL2,APEX2
WP_REGULATION_OF_SISTER_CHROMATID_SEPARATION_AT_THE_METAPHASEANAPHASE_TRANSITION	4.38756e-06	2.60037e-05	0.610527	0.817693	2.02477	15	STAG1,SMC1A,PTTG1,BUB3,BUB1,BUB1B,SMC3,CDC20,MAD2L1,ESPL1,RAD21,ANAPC11,ANAPC2,CENPE
REACTOME_TRANSCRIPTION_OF_THE_HIV_GENOME	4.72449e-06	2.79187e-05	0.610527	0.576687	1.82359	70	GTF2E2,SSRP1,TAF5,NELFE,POLR2D,POLR2H,TAF11,NCBP1,SUPT4H1,SUPT16H,NELFB,GTF2A1,POLR2G,TAF3,TAF7,NELFCD,NCBP2,GTF2A2,GTF2H4,GTF2E1,SUPT5H,TBP,TAF15,TAF9,POLR2F,POLR2I,POLR2E,RNMT,CCNT2,ELL,GTF2B,POLR2J,POLR2B,RNGTT,POLR2K,ERCC3,GTF2F1,GTF2H1,TAF2
REACTOME_DISEASES_OF_MITOTIC_CELL_CYCLE	5.08588e-06	2.99667e-05	0.610527	0.655681	1.93195	38	TFDP1,CCNE1,CDC16,CDKN1B,E2F3,CDK4,CDK2,CCNE2,UBE2S,DAXX,SKP2,UBE2E1,ATRX,E2F2,CDC23,UBE2C,CDC26,TFDP2,ANAPC11,UBE2D1,ANAPC5,ANAPC16,ANAPC2,ANAPC1,ANAPC10,CCND2,CDKN1C,ANAPC15,E2F1
BIOCARTA_IL2RB_PATHWAY	5.17122e-06	3.03809e-05	0.610527	0.659611	1.93279	37	IKZF3,IL2RG,SOCS1,IL2RB,GRB2,NMI,RPS6KB1,STAT5A,RAF1,SOS1,PTPN6,SYK,FASLG,CRKL,PIK3CG,FAS,STAT5B,PIK3CA,JAK3,HRAS,E2F1,BAD,PPIA,MAPK1,JAK1,PIK3R1,AKT1,MYC,IL2RA
PID_PI3KCI_PATHWAY	6.40717e-06	3.7533e-05	0.610527	0.622491	1.88676	48	ITK,LCK,PIK3R3,ZAP70,BLNK,PLEKHA2,YES1,RAP1A,LAT,SYK,NRAS,FOXO3,PIK3CG,ARF6,HSP90AA1,PLCG2,BTK,FYN,BLK,PIK3CA,PIK3R6,HCK,HRAS,RHOA,ARF5,CYTH1,PIK3R1,ARF1,KRAS,PIK3CB
REACTOME_GAP_FILLING_DNA_REPAIR_SYNTHESIS_AND_LIGATION_IN_GG_NER	6.74812e-06	3.9416e-05	0.610527	0.711602	1.95889	25	RFC4,POLD3,RFC5,RPA2,PCNA,POLE2,RPA1,RFC2,POLE3,LIG1,UBB,RFC1,RPA3,XRCC1,POLD1,POLD2,RFC3,POLE
BIOCARTA_TCR_PATHWAY	6.94915e-06	4.04733e-05	0.610527	0.629316	1.88759	44	CD3D,CD3G,LCK,GRB2,ZAP70,RAF1,PTPN7,NFKBIA,SOS1,NFATC2,PPP3CC,CD247,LAT,NFATC3,PIK3CG,VAV1,CALM2,CD3E,FYN,PIK3CA,CALM3,PRKCB,MAP3K1,HRAS
PID_IL27_PATHWAY	7.10613e-06	4.12687e-05	0.610527	0.711081	1.97424	26	JAK2,IL27,IFNG,TNF,IL18,STAT1,STAT5A,IL12RB2,TYK2,TBX21,IL12B,STAT3,IL12A,EBI3,IL27RA
BIOCARTA_CSK_PATHWAY	7.14882e-06	4.13976e-05	0.610527	0.745047	1.99332	21	CD3D,CD3G,LCK,CD4,CSK,ZAP70,CD247,PTPRC,HLA-DRA,CREBBP,HLA-DRB5,PRKAR1A,CD3E
PID_P53_DOWNSTREAM_PATHWAY	7.19137e-06	4.1525e-05	0.610527	0.492159	1.62963	137	TFDP1,SH2D1A,MSH2,TAP1,E2F3,DDB2,BTG2,DDIT4,CCNB1,DGCR8,PCNA,BID,CEBPZ,PRMT1,TP53,PYCARD,HDAC2,BAK1,E2F2,MLH1,TP53BP2,PMAIP1,DDX5,CREBBP,CSE1L,ZNF385A,BAX,RCHY1,TRIAP1,FDXR,FAS,BCL2L14,ARID3A,VDR,SMARCA4,TAF9,GPX1,CASP1,NFYB,RPS27L,AIFM2,BCL2A1,NFYC,EP300,TNFRSF10A,PML,CCNG1,CASP6,NFYA,DROSHA,CTSD,MCL1,E2F1
WP_MITOCHONDRIAL_COMPLEX_I_ASSEMBLY_MODEL_OXPHOS_SYSTEM	7.60592e-06	4.37936e-05	0.610527	0.59656	1.84586	56	NDUFB4,NDUFB11,NDUFB6,NDUFA6,NDUFB8,NDUFS3,NDUFV2,NDUFB5,NDUFA8,NDUFS2,NDUFB2,NDUFAB1,NDUFB3,ACAD9,ECSIT,NDUFA3,NDUFA12,NDUFB1,TMEM70,NDUFS6,NDUFC2,NDUFA5,NDUFA13,NDUFAF7,NDUFC1,NDUFA2,NDUFS5,NDUFV1,NDUFV3,NDUFAF4,NDUFA7,NDUFA1,NDUFS4,NDUFAF6,FOXRED1,NDUFAF2,NDUFS1,NDUFB9,NDUFB7
REACTOME_POTENTIAL_THERAPEUTICS_FOR_SARS	7.71877e-06	4.43172e-05	0.593325	0.549901	1.7615	87	JAK2,PTGES3,GATAD2A,RBBP7,RBBP4,HDAC2,SIGMAR1,KEAP1,TYK2,CUL3,TBK1,TLR7,AP2M1,CYSLTR1,TUBB,IFNAR2,CRBN,ZBP1,AP2S1,FNTA,HMG20B,HSP90AA1,ITGA4,SAP18,RIPK1,ROCK1,PHF21A,IL6R,SAP30L,BRD4,SAP30,KDM1A,ROCK2,RBX1,JAK3,IFNAR1,HDAC1,MTA2,ARID4B,HSP90AB1,MTA3,CHD4,BRMS1,FXYD6,JAK1,MTA1,GATAD2B,RCOR1,AP2B1,FKBP1A,STAT2,AP2A1,IFNGR2,NR3C1,NFE2L2,SUDS3,FKBP4
WP_IL2_SIGNALING_PATHWAY	8.09811e-06	4.63634e-05	0.593325	0.639281	1.90865	42	IL2RG,LCK,IL2RB,STAT1,GRB2,NMI,RPS6KB1,STAT5A,RAF1,SOS1,SYK,CRKL,STAT3,FOXO3,FYN,STAT5B,CCND2,PTPN11,RPS6KB2,JAK3,HRAS,MAPK1,MAP2K2,RPS6,JAK1,PIK3R1,AKT1,MYC,IL2RA,CISH
WP_T_CELL_RECEPTOR_AND_COSTIMULATORY_SIGNALING	8.14011e-06	4.64722e-05	0.593325	0.692609	1.95498	29	RASGRP1,CD8A,ITK,LCK,DYRK1A,PDK1,ZAP70,CD8B,NFKBIA,NFATC2,PTPN6,DYRK2,CTLA4,CALM2,FYN
BIOCARTA_IL12_PATHWAY	8.40682e-06	4.74134e-05	0.593325	0.759239	1.96874	19	CD3D,CD3G,JAK2,CXCR3,CCR5,IFNG,IL18,IL12RB2,CD247,TYK2,MAP2K6,CD3E,IL18R1,STAT4
REACTOME_ANTI_INFLAMMATORY_RESPONSE_FAVOURING_LEISHMANIA_PARASITE_INFECTION	8.40588e-06	4.74134e-05	0.593325	0.4648	1.56834	201	CD3G,IGKV4-1,IGLV2-14,IGHG1,IGHG2,IGLV1-44,FCGR3A,IGLV2-23,IGLC2,IGKV1-17,PRKX,IGKV3-11,IGLC3,IGHV3-33,RHBDF2,FCGR1A,IGLV1-51,IGLV3-25,IGKV2-30,GNG5,IGHV3-23,IGHV3-53,IGHG4,IGKV3-20,IGLV1-40,IGHV1-69,IGLV1-47,IGKV3-15,IGLV2-8,IL10,IGHV2-5,IGHV4-39,IGLV3-21,GNAI3,IGLV3-19,IGHV3-30,IGLV3-1,YES1,GPR84,IGKV1-16,PTGER4,CD247,AHCYL1,IGLV2-11,GNGT2,PTGDR,GPBAR1,SYK,CYSLTR1,ADORA2A,IGKV1D-33,GPR25,PRKAR1…
REACTOME_ASPARAGINE_N_LINKED_GLYCOSYLATION	8.40588e-06	4.74134e-05	0.593325	0.430174	1.47159	304	RPN1,B4GALT3,SEC13,NGLY1,TUBA1B,DERL2,SEL1L,CTSC,NAGK,DPM3,DCTN3,MANEA,MGAT4A,GOSR1,UAP1,EDEM1,CAPZA1,PMM1,TUBA1C,ARFGAP2,RAD23B,TRAPPC1,MAN1A2,ST6GAL1,DERL1,UBB,CTSZ,SYVN1,NEU1,COPA,COPE,TFG,TUBB4B,PPP6C,ALG6,TRAPPC3,DYNLL2,GLB1,DPM1,CSNK1D,DYNC1LI1,STX5,DCTN6,PREB,ALG5,FUT8,UGGT2,COG4,GMPPB,NANP,ST6GALNAC4,MOGS,COPB2,PGM3,PRKCSH,ASGR1,TRAPPC2,DYNLL1,VCP,CALR,DDOST,ANK3,MAGT1,UBXN1,NUS1,CNIH2,B4…
REACTOME_POLO_LIKE_KINASE_MEDIATED_EVENTS	8.35858e-06	4.74134e-05	0.593325	0.796726	1.9975	16	CCNB1,RBBP4,CCNB2,LIN37,PLK1,FOXM1,LIN54,CDC25A,CENPF,LIN9,MYBL2,LIN52,PKMYT1,EP300,WEE1
WP_OXIDATIVE_DAMAGE_RESPONSE	8.42228e-06	4.74134e-05	0.593325	0.652734	1.93805	40	NFKBIE,C1QC,CASP3,CDKN1B,TNF,PCNA,C1QB,BAK1,TRAF3,C1QA,TDP2,TRAF1,C3AR1,C2,TNFRSF1B,MAPK13,CDKN1C,TRAF2,MAP3K1,CYCS,C1R,BAD
KEGG_TYPE_I_DIABETES_MELLITUS	8.54387e-06	4.79643e-05	0.593325	0.638666	1.90682	42	GZMB,IFNG,TNF,PRF1,HLA-DPB1,HLA-DOB,HLA-F,HLA-DPA1,HLA-DMA,IL12B,HLA-DOA,FASLG,HLA-DRA,HLA-DQA2,HLA-DRB5,FAS,IL12A,HSPD1,HLA-A,HLA-G,HLA-DMB,CD86,HLA-DRB1,CD80,HLA-C,CD28,HLA-DQB1,HLA-DQA1,HLA-E,HLA-B
WP_NONSMALL_CELL_LUNG_CANCER	8.64778e-06	4.84132e-05	0.593325	0.563023	1.78435	72	CDKN2A,CASP3,E2F3,PDK1,DDB2,CDK4,GRB2,BID,PIK3R3,STAT5A,TP53,RAF1,STK4,BAK1,SOS1,RASSF5,E2F2,EML4,STAT3,ARAF,BAX,NRAS,FOXO3,CASP8,PLCG2,STAT5B,RASSF1,CRABP2,PIK3CA,PRKCB,CRABP1,JAK3,CYCS,HRAS,E2F1,BAD,MAPK1,MAP2K2,PIK3R1,KRAS,CDKN1A,AKT1,PIK3CB
REACTOME_INTERLEUKIN_12_SIGNALING	9.05118e-06	5.05316e-05	0.593325	0.621287	1.87858	47	PSME2,JAK2,LMNB1,IFNG,SNRPA1,SOD2,HNRNPF,IL10,IL12RB2,LCP1,CAPZA1,TYK2,IL12B,PAK2,HNRNPA2B1,BOLA2B,IL12A,PITPNA,VAMP7,RAP1B,GSTO1,HSPA9,SOD1,STAT4,MSN,P4HB,PPIA,MIF,IL12RB1,MTAP,JAK1,ARF1
REACTOME_BASE_EXCISION_REPAIR	9.46647e-06	5.27045e-05	0.593325	0.552538	1.75965	77	RFC4,POLD3,FEN1,RFC5,OGG1,MBD4,H2AZ1,RPA2,PCNA,POLE2,RPA1,PARP1,RFC2,POLE3,TDG,LIG1,UNG,PARP2,RFC1,H2AZ2,H4C3,RPA3,XRCC1,H2BC12,POLD1,ACD,POLD2,NEIL3,APEX1,H2AX,H2BC5,SMUG1,RFC3,H2BC9,POLE,H2AC8,H2BC6,PNKP,H4C8,NEIL2,PARG,H2AC6,H2BC7,H2AC14,H2BC10,H2BC8,TINF2,H2BC14,POLE4,H2AJ,POT1
WP_TUMOR_SUPPRESSOR_ACTIVITY_OF_SMARCB1	1.00659e-05	5.5888e-05	0.593325	0.674158	1.92	31	EZH2,SMARCD2,CDKN2A,ACTL6A,SUZ12,EED,CDK4,RBBP4,ARID1A,SMARCC1,DPF2,SMARCE1,H3-3B,SMARCA4,SMARCC2,SMARCB1
WP_PROLACTIN_SIGNALING_PATHWAY	1.05944e-05	5.86612e-05	0.593325	0.548362	1.74666	76	SOCS1,JAK2,IRF1,CASP3,STAT1,GRB2,RPS6KB1,ZAP70,STAT5A,RAF1,NFKBIA,SOS1,PTPN6,STAT3,PAK1,PIK3CG,VAV1,NFKBIB,FYN,STAT5B,PIK3CA,PTPN11,MAPK9,PTPN1,PPIB,EIF4EBP1,HRAS,CTSD,PPIA,MAPK1,MAP2K2,PRLR,RPS6,JAK1,IRS2,PIK3R1,FLNA,AKT1,MYC,PIK3CB,PIAS3,MAPK14
REACTOME_POSITIVE_EPIGENETIC_REGULATION_OF_RRNA_EXPRESSION	1.08125e-05	5.97051e-05	0.593325	0.532845	1.70958	88	DEK,H2AZ1,GATAD2A,POLR2H,RBBP7,SMARCA5,RBBP4,HDAC2,CBX3,H3C3,POLR1D,BAZ1B,POLR1C,KAT2B,TTF1,H2AZ2,H4C3,EHMT2,H2BC12,POLR1A,DDX21,H3C8,TBP,H3-3B,POLR1E,SF3B1,H2AX,H2BC5,POLR2F,POLR2E,H2BC9,EP300,H2AC8,H2BC6,H4C8,HDAC1,MTA2,ACTB,H2AC6,POLR2K,TAF1D,MTA3,H2BC7,CHD4,H2AC14,TAF1A,TAF1B,MTA1,GATAD2B,H2BC10,H2BC8,H2BC14,H3C2,H3C10,H2AJ
REACTOME_DISEASES_OF_PROGRAMMED_CELL_DEATH	1.0965e-05	6.03821e-05	0.593325	0.542876	1.74013	85	EZH2,POLA1,PRIM1,CDKN2A,SUZ12,LMNB1,POLA2,EED,SOD2,H2AZ1,DNMT1,RBBP7,RBBP4,TP53,C1QBP,CDC25A,H3C3,FASLG,DNMT3A,H2AZ2,H4C3,FOXO3,H2BC12,PRIM2,CASP8,YWHAE,H3C8,H3-3B,RIPK1,H2AX,H2BC5,H2BC9,H2AC8,H2BC6,PRDX1,TRAF2,H4C8,CDC25B,H2AC6,H2BC7,PRDX2,H2AC14,CDK5,H2BC10,H2BC8,H2BC14,H3C2,H3C10,H2AJ
WP_EGFEGFR_SIGNALING_PATHWAY	1.109e-05	6.09046e-05	0.593325	0.474394	1.58199	162	JAK2,MAP4K1,STAT1,GRB2,NCK1,PCNA,CSK,STMN1,RPS6KB1,STAT5A,RAF1,SOS1,STAM,EPS15,RALGDS,RALBP1,SH2D2A,RAP1A,PRKCI,AP2M1,USP6NL,AURKA,CRKL,STAT3,MYBL2,PAK1,PLSCR1,ABL1,AP2S1,MAP3K3,ARF6,VAV1,RPS6KA3,HGS,MEF2A,ROCK1,NDUFA13,NEDD8,ABI1,STAT5B,SYNJ1,STAMBP,IQGAP1,PTPN11,MAPK9,NCK2,INPP5D,DOK2,PRKCB,CBLB,EIF4EBP1,JUND,MAP3K1,HRAS,E2F1,CRK,PEBP1,MAPK1,MAP2K2,JAK1,RAB5A,PIK3R1,KRAS,LIMK2,AKT1,ARHGEF1,PIAS…
BIOCARTA_CTLA4_PATHWAY	1.1828e-05	6.47817e-05	0.593325	0.736556	1.97061	21	CD3D,ICOS,CD3G,ITK,LCK,GRB2,CD247,HLA-DRA,HLA-DRB5,CTLA4,CD3E,PIK3CA,PTPN11,CD86,HLA-DRB1,CD80,CD28
REACTOME_TP53_REGULATES_TRANSCRIPTION_OF_GENES_INVOLVED_IN_G2_CELL_CYCLE_ARREST	1.19091e-05	6.50496e-05	0.593325	0.76266	1.94905	18	TFDP1,CCNB1,PCNA,CDK1,PRMT1,TP53,RBL1,AURKA,ZNF385A,BAX,TFDP2,EP300
REACTOME_NOREPINEPHRINE_NEUROTRANSMITTER_RELEASE_CYCLE	1.22666e-05	6.68215e-05	0.593325	-0.7104	-2.55374	18	SLC18A2,SYT1,RIMS1,MAOA,SLC22A2,RAB3A,CPLX1,STXBP1,STX1A,PPFIA3,TSPOAP1,SLC22A1,VAMP2
REACTOME_INHIBITION_OF_THE_PROTEOLYTIC_ACTIVITY_OF_APC_C_REQUIRED_FOR_THE_ONSET_OF_ANAPHASE_BY_MITOTIC_SPINDLE_CHECKPOINT_COMPONENTS	1.26218e-05	6.85456e-05	0.593325	0.73578	1.96853	21	CDC16,BUB3,UBE2S,BUB1B,UBE2E1,CDC23,CDC20,MAD2L1,UBE2C,CDC26,ANAPC11,UBE2D1,ANAPC5,ANAPC16,ANAPC2,ANAPC1,ANAPC10
REACTOME_PROCESSIVE_SYNTHESIS_ON_THE_C_STRAND_OF_THE_TELOMERE	1.26509e-05	6.85456e-05	0.593325	0.752015	1.95001	19	POLD3,FEN1,RPA2,PCNA,DNA2,RPA1,LIG1,WRN,BLM,RPA3,POLD1,ACD,POLD2
PID_CXCR4_PATHWAY	1.38656e-05	7.49261e-05	0.593325	0.520184	1.6883	100	CD3D,CD3G,JAK2,LCK,CD4,STAT1,PIK3R3,CSK,STAT5A,GNA13,GNAI3,YES1,CD247,PTPN6,PTPRC,PAG1,HLA-DRA,STAT3,PAK1,RGS1,PIK3CG,VAV1,CD3E,HGS,ITGA4,GRK6,FYN,STAT5B,RAP1B,GNAI2,BLK,MAPKAP1,PIK3CA,PTPN11,MMP9,ITGA6,PIK3R6,HCK,ITGA9,RHOA,BAD,CRK,VPS4A,SSH1
PID_HIV_NEF_PATHWAY	1.47553e-05	7.93097e-05	0.593325	0.650475	1.88924	35	BIRC3,CASP3,TNF,BID,CHUK,NFKBIA,DAXX,CASP7,CD247,TRAF1,FASLG,FAS,CASP8,RIPK1,DFFB,CASP2,TRAF2,CASP6,CYCS
REACTOME_ATF4_ACTIVATES_GENES_IN_RESPONSE_TO_ENDOPLASMIC_RETICULUM_STRESS	1.47507e-05	7.93097e-05	0.593325	0.696934	1.93936	27	EXOSC1,HERPUD1,KHSRP,EXOSC8,CEBPG,EXOSC9,CEBPB,ATF4,DCP2,EXOSC7,EXOSC2,CCL2,EXOSC3,NFYB,ASNS,NFYC,EXOSC5,NFYA
WP_TYPE_I_INTERFERON_INDUCTION_AND_SIGNALING_DURING_SARSCOV2_INFECTION	1.48299e-05	7.94992e-05	0.593325	0.667938	1.90229	31	OAS3,IFIH1,OAS1,MYD88,STAT1,EIF2AK2,IRF9,DDX58,TRAF3,OAS2,TYK2,TBK1,TLR7,IFNAR2,IRF7
REACTOME_SRP_DEPENDENT_COTRANSLATIONAL_PROTEIN_TARGETING_TO_MEMBRANE	1.50908e-05	8.0684e-05	0.593325	0.507536	1.65956	112	RPN1,SSR2,SSR4,SEC61B,SSR3,SPCS2,SPCS3,SEC11C,RPL36AL,RPL39L,SEC61A1,SSR1,SEC11A,RPSA,RPL26L1,FAU,SRP54,SRP72,RPL21,SRP68,RPS29,RPL15,SPCS1,RPL22L1,DDOST,RPL14,RPS27L,SRPRB,SRP9,RPS26,RPL27,RPL23A,RPS3A,RPS27,SRP19,RPL35,RPL24,RPS21,RPL38,RPS7,RPL5,RPS27A,RPLP1,RPS6,RPS16,RPL32,RPLP2,RPS15,SRP14,RPS12,RPL7A,RPS14,SEC61A2,RPL23,RPL10,RPL39,RPL12,RPS18,RPL36A,RPL28,RPS8,RPS17,UBA52,RPL11,RPL36,RPL1…
REACTOME_FATTY_ACIDS	1.51368e-05	8.07162e-05	0.593325	-0.738335	-2.52732	15	CYP4F2,CYP4F8,CYP4F3,CYP2J2,CYP4A11,CYP2A7,CYP4B1,CYP4F12
REACTOME_NONSENSE_MEDIATED_DECAY_NMD	1.53729e-05	8.17595e-05	0.57561	0.505673	1.65881	115	MAGOH,SMG5,UPF3A,EIF4A3,NCBP1,RPL36AL,RPL39L,PPP2R2A,SMG8,UPF3B,UPF2,RPSA,EIF4G1,NCBP2,CASC3,RNPS1,RPL26L1,RBM8A,SMG7,FAU,MAGOHB,PPP2CA,RPL21,RPS29,RPL15,RPL22L1,RPL14,RPS27L,ETF1,RPS26,RPL27,RPL23A,RPS3A,RPS27,RPL35,RPL24,RPS21,SMG1,RPL38,DCP1A,RPS7,RPL5,RPS27A,RPLP1,RPS6,RPS16,RPL32,RPLP2,RPS15,RPS12,RPL7A,PNRC2,RPS14,RPL23,RPL10,RPL39,RPL12,RPS18,RPL36A,RPL28,RPS8,RPS17,UBA52,PPP2R1A,RPL11,RPL…
BIOCARTA_VDR_PATHWAY	1.59869e-05	8.48019e-05	0.57561	0.712501	1.94844	24	ACTL6A,PRMT1,TOP2B,MED1,CHAF1A,SUPT16H,NCOR1,BAZ1B,ARID1A,SMARCC1,KAT2B,CREBBP,SMARCE1,VDR,SMARCA4,SMARCC2,EP300,HDAC1
WP_OXIDATION_BY_CYTOCHROME_P450	1.61934e-05	8.56723e-05	0.57561	-0.405333	-1.94988	62	CYP2A6,CYP11B2,CYP4F2,CYP4F8,CYP4F3,CYP1A1,CYP2J2,CYP4A11,CYP2A7,CYP3A4,CYP2E1,CYP17A1,CYP4B1,CYP4F12,CYP46A1,CYP1A2,CYP3A43,CYP2C19,CYP2G1P
WP_MICROGLIA_PATHOGEN_PHAGOCYTOSIS_PATHWAY	1.72273e-05	9.09045e-05	0.57561	0.646308	1.91897	40	C1QC,FCGR1A,PIK3R3,C1QB,CYBB,C1QA,LAT,NCF1,PTPN6,SYK,PIK3CG,NCKAP1L,VAV1,PLCG2,ITGB2,RAC2,TYROBP,PIK3CA,CYBA,NCF4,PIK3R6,RAC3,HCK,PIK3C3,PIK3R1,FCER1G,PIK3C2A,PIK3CB
WP_NOVEL_INTRACELLULAR_COMPONENTS_OF_RIGILIKE_RECEPTOR_RLR_PATHWAY	1.80669e-05	9.50867e-05	0.57561	0.574171	1.78888	60	CXCL10,DHX58,IFIH1,IFNG,TNF,DDX58,IFNK,CHUK,TRAF3,PIN1,NFKBIA,ATG5,ISG15,TBK1,SIKE1,SNW1,IRF7,AZI2,CASP8,CYLD,RIPK1,NFKBIB,MAPK13,MAP3K7,MAPK9,TRAF2,MAP3K1,IFNE
REACTOME_DEPOSITION_OF_NEW_CENPA_CONTAINING_NUCLEOSOMES_AT_THE_CENTROMERE	1.87225e-05	9.8281e-05	0.57561	0.581559	1.80651	59	CENPX,CENPA,H2AZ1,MIS18BP1,CENPN,CENPU,RBBP7,SMARCA5,RBBP4,RUVBL1,CENPQ,ITGB3BP,CENPI,OIP5,CENPW,CENPM,MIS18A,H2AZ2,H4C3,CENPS,CENPH,HJURP,CENPC,H2BC12,CENPP,CENPK,H2AX,H2BC5,CENPO,H2BC9,H2AC8,H2BC6,H4C8,CENPT,CENPL,H2AC6,H2BC7,H2AC14,H2BC10,H2BC8,H2BC14
PID_CD8_TCR_DOWNSTREAM_PATHWAY	1.96792e-05	0.000103036	0.57561	0.56236	1.7676	65	GZMB,CD3D,CD8A,IL2RG,CD3G,EOMES,IFNG,TNF,IL2RB,RAF1,CD8B,PRF1,PTPN7,TNFRSF9,NFATC2,CD247,NFATC3,FASLG,TNFRSF18,IFNAR2,NRAS,HLA-A,TNFRSF4,CD3E,PRKCQ,MAPK9,PRKCB,STAT4,IFNAR1
PID_IFNG_PATHWAY	1.99237e-05	0.000104046	0.57561	0.645006	1.9151	40	SOCS1,PTPN2,JAK2,IRF1,IFNG,STAT1,IRF9,RAP1A,CEBPB,CRKL,STAT3,CREBBP,DAPK1,PIAS4,RAP1B,CASP1,PTGES2,PIK3CA,PTPN11,EP300,PIAS1,MAP3K1,MAPK1,JAK1,PIK3R1,RAPGEF1,MAP3K11,AKT1
WP_IL4_SIGNALING_PATHWAY	2.04499e-05	0.000106519	0.57561	0.590368	1.81117	54	IL2RG,SOCS1,JAK2,STAT1,GRB2,CHUK,BIRC5,RPS6KB1,STAT5A,NFKBIA,SOS1,TYK2,PTPN6,CEBPB,STAT3,STAT5B,CEBPA,PIK3CA,PTPN11,EP300,INPP5D,DOK2,JAK3,ATF2,BAD,MAPK1,JAK1,IRS2,PIK3R1,FLNA,AKT1,MAPK14,NFIL3
REACTOME_APC_CDC20_MEDIATED_DEGRADATION_OF_NEK2A	2.18041e-05	0.000112701	0.57561	0.693278	1.92481	26	CDC16,BUB3,UBE2S,BUB1B,UBE2E1,CDC23,CDC20,MAD2L1,UBE2C,UBB,CDC26,ANAPC11,UBE2D1,NEK2,ANAPC5,ANAPC16,ANAPC2,ANAPC1,ANAPC10,ANAPC15,RPS27A,ANAPC7,ANAPC4,CDC27,UBA52
REACTOME_RESOLUTION_OF_D_LOOP_STRUCTURES_THROUGH_SYNTHESIS_DEPENDENT_STRAND_ANNEALING_SDSA	2.18041e-05	0.000112701	0.57561	0.69311	1.92435	26	RMI1,BARD1,DNA2,BRCA2,BRIP1,RAD51AP1,WRN,BLM,RBBP8,PALB2,RAD51C,RAD51,EXO1,RMI2
WP_ACUTE_VIRAL_MYOCARDITIS	2.17539e-05	0.000112701	0.57561	0.537266	1.72116	86	SOCS1,ITGAL,CASP3,CD4,CCR5,IFNG,TNF,STAT1,BID,PYCARD,PARP1,IL10,SOS1,CASP7,CD40LG,DAG1,HLA-DMA,IL12B,STAT3,EIF4G1,BAX,CAAP1,ABL1,IL12A,CASP8,ITGB2,RAC2,FYN,DFFB,TLR3,CASP1,MMP9,CD80,CASP2,NFKB2,CASP6,EIF4G2,RAC3,ACTB,CYCS,MYH6,MAPK1,JAK1,NOD2,CHRAC1,TICAM1,PIK3R1,EDN1,AKT1
REACTOME_RNA_POLYMERASE_I_TRANSCRIPTION_INITIATION	2.20371e-05	0.000113615	0.57561	0.608398	1.8396	47	GATAD2A,POLR2H,RBBP7,RBBP4,HDAC2,POLR1D,POLR1C,KAT2B,TTF1,EHMT2,GTF2H4,UBTF,POLR1A,TBP,POLR1E,POLR2F,POLR2E,HDAC1,MTA2,POLR2K,TAF1D,MTA3,ERCC3,CHD4,TAF1A,TAF1B,MTA1,GTF2H1,GATAD2B
REACTOME_MISMATCH_REPAIR	2.21127e-05	0.000113714	0.57561	0.790991	1.95865	15	POLD3,MSH2,MSH6,RPA2,PCNA,RPA1,LIG1,MLH1,RPA3,POLD1,POLD2,EXO1,MSH3
REACTOME_TRANSLESION_SYNTHESIS_BY_POLK	2.29867e-05	0.000117909	0.57561	0.763599	1.935	17	RFC4,RFC5,RPA2,PCNA,RPA1,RFC2,UBB,RFC1,MAD2L2,RPA3,REV1,REV3L,RFC3
REACTOME_TRANSLESION_SYNTHESIS_BY_POLH	2.31302e-05	0.000118345	0.57561	0.742378	1.92502	19	RFC4,RFC5,RPA2,PCNA,RPA1,RFC2,UFD1,UBB,RFC1,NPLOC4,RCHY1,RPA3,VCP,RFC3,POLH
KEGG_BASE_EXCISION_REPAIR	2.36502e-05	0.0001207	0.57561	0.660284	1.90236	33	POLD3,FEN1,OGG1,MBD4,PCNA,POLE2,PARP1,POLE3,TDG,LIG1,UNG,PARP2,HMGB1,XRCC1,POLD1,POLD2,NEIL3,APEX1,SMUG1,PARP4,POLE
REACTOME_SIGNALING_BY_SCF_KIT	2.48042e-05	0.00012627	0.57561	0.61769	1.85262	43	SOCS1,JAK2,LCK,GRAP2,STAT1,GRB2,PIK3R3,STAT5A,SOS1,CHEK1,YES1,PTPN6,STAT3,NRAS,VAV1,FYN,STAT5B,PIK3CA,PTPN11,MMP9
REACTOME_INITIATION_OF_NUCLEAR_ENVELOPE_NE_REFORMATION	2.54268e-05	0.000129114	0.57561	0.740707	1.92068	19	VRK2,TMPO,LMNB1,KPNB1,CCNB1,CDK1,CCNB2,LBR,VRK1,PPP2R2A,ANKLE2,PPP2CA
WP_CYTOSOLIC_DNASENSING_PATHWAY	2.58665e-05	0.000131018	0.57561	0.542708	1.72511	73	CXCL10,AIM2,ADAR,IL18,DDX58,POLR3C,CHUK,POLR2H,PYCARD,CCL5,NFKBIA,POLR3GL,ATG5,CCL4,RIPK3,ISG15,TBK1,POLR1D,POLR1C,IRF7,ZBP1,CASP8,CYLD,RIPK1,POLR3K,NFKBIB,POLR3H,CASP1,POLR2F,POLR2E
REACTOME_ASSOCIATION_OF_TRIC_CCT_WITH_TARGET_PROTEINS_DURING_BIOSYNTHESIS	2.64865e-05	0.000133823	0.57561	0.624527	1.84867	39	FBXO6,CCNE1,DCAF7,CCNE2,TP53,CCT3,CCT4,HDAC3,FBXW5,STAT3,CCT8,CCT5,AP3M1,USP11,NOP56,CCT7,FBXW7,CCT6A,CCT2
WP_EUKARYOTIC_TRANSCRIPTION_INITIATION	2.76245e-05	0.000139225	0.57561	0.624902	1.86572	42	GTF2E2,TAF5,POLR2H,POLR2G,POLR1D,TAF7,GTF2A2,GTF2H4,GTF2E1,POLR1A,TBP,POLR1E,POLR3K,POLR3H,TAF9,POLR2F,POLR2I,POLR2E,GTF2B,POLR2J,POLR2B,POLR2K,ERCC3,POLR3D,GTF2H1
REACTOME_SYNTHESIS_OF_ACTIVE_UBIQUITIN_ROLES_OF_E1_AND_E2_ENZYMES	2.77977e-05	0.000139749	0.57561	0.672147	1.9014	30	UBE2S,UBE2G1,UBE2D2,UBE2E1,UBE2Z,UBE2R2,UBE2C,OTULIN,UCHL3,UBB,UBE2E3,USP7,USP9X,UBE2G2,UBE2D1,UBE2L3,UBA6,UBE2A,UBE2T,UBA1,RPS27A
WP_MITOCHONDRIAL_COMPLEX_IV_ASSEMBLY	2.81355e-05	0.000141096	0.57561	0.642046	1.86476	35	TACO1,COX5A,SCO2,PNKD,COX11,COX17,COX8A,COA3,COX7B,COX6A1,CMC1,COX5B,COX10,COX14,HIGD1A,PET117,COX7A2,COX4I1,COA6,COX18,COX20,COX15,COX7C
KEGG_STARCH_AND_SUCROSE_METABOLISM	2.93009e-05	0.000146577	0.57561	-0.449974	-2.04046	48	MGAM,UGT2B28,G6PC2,ENPP1,ENPP3,UGT1A8,UGT2A1,PYGL,UGDH,UGT2B11,UGT2B10,GCK,UGT2B4,UGT1A6,AMY2A
REACTOME_TRANSCRIPTION_OF_E2F_TARGETS_UNDER_NEGATIVE_CONTROL_BY_DREAM_COMPLEX	3.002e-05	0.000149803	0.57561	0.738465	1.91487	19	TFDP1,PCNA,TOP2A,RBBP4,CDC6,LIN37,LIN54,RBL1,CDC25A,LIN9,LIN52,TFDP2,MAX,HDAC1,E2F1
REACTOME_NEGATIVE_REGULATORS_OF_DDX58_IFIH1_SIGNALING	3.02647e-05	0.000150282	0.57561	0.640561	1.86045	35	UBE2L6,TNFAIP3,IFIH1,DDX58,TRAF3,PIN1,NLRC5,UBE2D2,ATG5,ISG15,HERC5,TBK1,UBB,PCBP2,UBA7,CYLD,UBE2D3,UBE2D1
REACTOME_RESOLUTION_OF_D_LOOP_STRUCTURES	3.02647e-05	0.000150282	0.57561	0.660227	1.91143	34	RMI1,BARD1,DNA2,BRCA2,BRIP1,RAD51AP1,WRN,BLM,RBBP8,PALB2,RAD51C,RAD51,EME1,SLX1A,EXO1,RMI2,GEN1,SLX4,XRCC2
KEGG_RNA_POLYMERASE	3.06953e-05	0.000152047	0.557332	0.671551	1.89555	29	POLR3C,POLR2D,POLR2H,POLR3GL,POLR2G,POLR1D,POLR1C,POLR1A,POLR1E,POLR3K,POLR3H,POLR2F,POLR2I,POLR2E,POLR2J,POLR2B,POLR2K,POLR3D,POLR3A
WP_THYMIC_STROMAL_LYMPHOPOIETIN_TSLP_SIGNALING_PATHWAY	3.18071e-05	0.000157169	0.557332	0.602019	1.82032	47	JAK2,LCK,STAT1,IL7R,STAT5A,NFKBIA,YES1,STAT3,TNFSF4,BTK,FYN,STAT5B,CCL11,PIK3CA,PTPN11,MAPK9,EIF4EBP1,STAT4,NFKB2,HCK,RELB,MAPK1,MAP2K2,RPS6,JAK1,AKT1,MYC,IL2RA,MAPK14,CISH
REACTOME_MITOCHONDRIAL_BIOGENESIS	3.38689e-05	0.000166949	0.557332	0.520951	1.67999	94	ALAS1,TBL1XR1,IDH2,SOD2,MTX1,ATP5MC3,HELZ2,ATP5F1A,SIRT5,ATP5PB,ATP5MC1,ATP5F1C,HDAC3,ATP5PO,MED1,CHCHD3,NCOR1,SSBP1,TMEM11,ATP5F1B,IMMT,POLG2,CREBBP,ATP5PF,CRTC2,TFAM,ATP5MF,TBL1X,SAMM50,GABPA,APOO,CAMK4,PPRC1,HSPA9,PPARGC1B,CRTC3,CHCHD6,ATP5PD,CYCS,ATF2,TFB1M,CARM1,DMAC2L,GABPB1,TFB2M,MTX2,MAPK14,ATP5MG
REACTOME_MYD88_INDEPENDENT_TLR4_CASCADE	3.4473e-05	0.000169513	0.557332	0.516004	1.66728	97	BIRC3,CHUK,TRAF3,NFKBIA,CUL1,UBE2D2,NKIRAS2,PPP2CB,RIPK3,TBK1,MAPKAPK3,MAP2K6,UBB,UBE2N,HMGB1,MAPKAPK2,IRF7,PPP2CA,CASP8,RPS6KA3,UBE2D3,RIPK1,MEF2A,NFKBIB,UBE2D1,MAP3K7,PTPN11,MAPK9,NFKB2,TAB2,VRK3,LY96,ATF2,MAP3K8,MAPK1,RPS27A,AGER,NOD2,TICAM1,PPP2R1B,IRAK1,RIPK2,IRAK2,UBE2V1,BIRC2,MAPK14,NKIRAS1,IKBKE,MAPK7,CREB1,RPS6KA5,CD14,DUSP3,MEF2C,UBA52,PPP2R1A,ATF1,TANK
KEGG_CYTOSOLIC_DNA_SENSING_PATHWAY	3.50772e-05	0.000172066	0.557332	0.57613	1.77032	55	CXCL10,AIM2,ADAR,IL18,DDX58,POLR3C,CHUK,PYCARD,CCL5,NFKBIA,POLR3GL,CCL4,RIPK3,TBK1,POLR1D,POLR1C,IRF7,ZBP1,RIPK1,POLR3K,NFKBIB,POLR3H,CASP1
REACTOME_METABOLISM_OF_AMINO_ACIDS_AND_DERIVATIVES	3.62014e-05	0.000176988	0.557332	0.41004	1.40734	371	DHTKD1,PSME2,IDO1,IL4I1,PSMB4,PSMA4,PSMD11,PSMC5,PSMB10,PSMB6,SLC25A44,PSMD2,PSMB3,PXMP2,PSMB7,PSMB9,PDHA1,PSME1,PSMA5,PSMC3,PSMB8,PSMD12,PSMD3,PSMB2,PSMA2,PSME3,HSD17B10,PSME4,SMS,MCCC1,RPL36AL,APIP,RPL39L,IDO2,PSMB5,PSMD7,NDUFAB1,PSMA3,PSMA7,PSMD14,PSMD1,ADO,AMD1,PSMA6,MARS1,ALDH9A1,PSMB1,PIPOX,SDSL,RPSA,ECHS1,PSMC2,PSMD4,PPM1K,SRM,RPL26L1,PSMD8,FAU,PDHB,RPL21,ODC1,EEF1E1,PDHX,AGMAT,RPS29,RPL15…
REACTOME_RAC2_GTPASE_CYCLE	3.62559e-05	0.000176988	0.557332	0.520397	1.66964	88	DEF6,VRK2,TMPO,RACGAP1,MTX1,PIK3R3,CYBB,LBR,PREX1,NCF1,DOCK2,ANKLE2,TAOK3,PAK2,TFRC,CDC42EP4,PAK1,NCKAP1L,RAB7A,DEPDC1B,DOCK10,SAMM50,VAV1,TIAM1,ARHGDIA,RAC2,ESYT1,ABI1,PIK3CA,IQGAP1,CYBA,NCF4,GIT1,NCKAP1,LEMD3,DSG2,CDC42EP1,ABR,ARMCX3,PIK3R1,LMAN1,ARHGAP1,VANGL1,BCR,PGRMC2,CYFIP1,MCF2,EMD,ERBIN,GIT2
PID_FOXO_PATHWAY	3.64859e-05	0.000177682	0.557332	0.600175	1.82395	49	RAN,CDKN1B,SOD2,CCNB1,XPO1,CDK2,CHUK,SKP2,YWHAH,PLK1,FASLG,KAT2B,CREBBP,FOXO3,YWHAQ,CSNK1D,YWHAE,USP7,CSNK1G1,SIRT1,EP300,MAPK9
REACTOME_SEROTONIN_NEUROTRANSMITTER_RELEASE_CYCLE	3.70849e-05	0.000180165	0.557332	-0.683667	-2.45764	18	SLC18A2,SYT1,RIMS1,RAB3A,CPLX1,STXBP1,SYN1,STX1A,PPFIA3,SYN3,TSPOAP1,VAMP2,SYN2,UNC13B
REACTOME_METABOLISM_OF_NUCLEOTIDES	4.07407e-05	0.000197451	0.557332	0.514603	1.66275	97	GMPS,NME1,DCK,TYMS,RRM2,TYMP,NT5C,NUDT5,UMPS,UCK2,HPRT1,CTPS1,DTYMK,NT5C3A,RRM1,NUDT1,DUT,ADSL,TK1,PAICS,CMPK1,DNPH1,GART,PFAS,UCKL1,ADK,SAMHD1,TXN,PNP,PPAT,NT5C2,DCTPP1,ADSS2,AK2,APRT,AK6,DPYD,CTPS2,DGUOK,AK4,ENTPD4,ENTPD1,GSR,TXNRD1,CAD,ENTPD6,GDA,GLRX,GUK1,ADAL
REACTOME_PHOSPHORYLATION_OF_THE_APC_C	4.21858e-05	0.000203965	0.557332	0.73188	1.92426	20	CDC16,CCNB1,CDK1,UBE2S,UBE2E1,PLK1,CDC23,UBE2C,CDC26,ANAPC11,UBE2D1,ANAPC5,ANAPC16,ANAPC2,ANAPC1,ANAPC10
REACTOME_RAC1_GTPASE_CYCLE	4.52266e-05	0.000218146	0.557332	0.450216	1.51306	184	DEF6,TAGAP,VRK2,ECT2,TMPO,DOCK8,RACGAP1,ARHGAP9,ARHGAP15,PIK3R3,ARHGAP30,CYBB,LBR,GNA13,SOS1,ARHGEF39,RALBP1,ARHGEF6,PREX1,NCF1,DOCK2,GMIP,SPATA13,TAOK3,PAK2,TFRC,CDC42EP4,WIPF1,ARHGEF19,WIPF3,PAK1,FARP1,NCKAP1L,CYFIP2,RAB7A,FAM13B,DEPDC1B,DOCK10,VAV1,TIAM1,CHN2,ARHGDIA,ARHGEF7,ARHGAP27,IQGAP3,ESYT1,ABI1,PIK3CA,IQGAP1,ARHGAP22,CYBA,ARHGAP25,NCF4,CHN1,DOCK11,GIT1,SRGAP3,CIT,ARHGAP45,PKN1,PKN2,ARHG…
REACTOME_FORMATION_OF_INCISION_COMPLEX_IN_GG_NER	4.68682e-05	0.000225242	0.557332	0.60657	1.81927	43	ERCC5,DDB2,RPA2,CUL4A,RPA1,SUMO1,PARP1,SUMO3,SUMO2,XPC,RAD23B,PARP2,UBB,UBE2N,RPA3,GTF2H4,CHD1L,CETN2,PIAS1,DDB1,RBX1,ERCC3,RPS27A,GTF2H1,RAD23A,PIAS3,USP45
WP_PROSTAGLANDIN_SIGNALING	4.69207e-05	0.000225242	0.557332	0.647905	1.86669	33	CXCL10,CXCL9,CCR2,IFNG,TNF,KLRD1,PYCARD,PTGER4,PIK3CG,IRF7,IL12A,CCL2,CASP1,CCL3,PTGER2,MMP9,CD28,IL17F
KEGG_SYSTEMIC_LUPUS_ERYTHEMATOSUS	4.7386e-05	0.000226936	0.557332	0.494982	1.61598	110	SNRPD1,C1QC,IFNG,TNF,FCGR3A,H2AZ1,FCGR1A,SNRPB,C1QB,IL10,HLA-DPB1,SNRPD3,C1QA,HLA-DOB,C3,CD40LG,HLA-DPA1,HLA-DMA,H3C3,HLA-DOA,HLA-DRA,H2AC11,H2AZ2,H4C3,HLA-DQA2,HLA-DRB5,H2BC12,C2,H3C8,H3-3B,H2AX,H2BC5,TRIM21,HLA-DMB,FCGR2A,H2BC9,CD86,FCGR2B,HLA-DRB1,CD80,H2AC8,H2BC6,H2AC13,H4C8,H2AC6,C1R,CD28,H2BC7,HLA-DQB1,SSB,MACROH2A2,H2AC14,HLA-DQA1,C8G,H2BC10,H2BC8,H2BC14,RO60,H3C2,H3C10,CD40,H2AJ
REACTOME_DEADENYLATION_OF_MRNA	4.84548e-05	0.000231506	0.557332	0.68294	1.87999	25	CNOT6,CNOT6L,CNOT7,EIF4A3,CNOT2,CNOT4,CNOT10,CNOT8,EIF4G1,CNOT9,CNOT11,TUT4,CNOT1,EIF4A2,EIF4E
PID_NFAT_TFPATHWAY	5.1426e-05	0.000245122	0.557332	0.600664	1.80809	45	IRF4,IKZF1,CASP3,IFNG,TNF,CDK4,NFATC2,EGR2,NFATC3,BATF3,TBX21,CD40LG,FASLG,PTPRK,CTLA4,GBP3,PRKCQ,PTPN1,CBLB
REACTOME_SIGNALING_BY_KIT_IN_DISEASE	5.19963e-05	0.000247258	0.557332	0.727971	1.91398	20	JAK2,LCK,STAT1,GRB2,PIK3R3,STAT5A,SOS1,YES1,STAT3,NRAS,FYN,STAT5B,PIK3CA,HRAS,PIK3R1,KRAS
REACTOME_DAP12_SIGNALING	5.29252e-05	0.000251084	0.557332	0.662888	1.87109	29	LCK,KLRK1,GRAP2,GRB2,KLRD1,SOS1,LAT,LCP2,SYK,KLRC2,NRAS,PLCG2,BTK,FYN,TYROBP,PIK3CA,HRAS,HLA-E,PIK3R1,KRAS,PIK3CB,B2M
REACTOME_SENESCENCE_ASSOCIATED_SECRETORY_PHENOTYPE_SASP	5.5499e-05	0.000262678	0.557332	0.514569	1.65941	94	CDKN2C,CDKN2A,CDC16,CDKN1B,CDK4,H2AZ1,CDK2,UBE2S,CCNA2,UBE2E1,CDC23,CEBPB,H3C3,UBE2C,STAT3,UBB,H2AZ2,H4C3,EHMT2,CDC26,H2BC12,H3C8,RPS6KA3,H3-3B,ANAPC11,H2AX,H2BC5,UBE2D1,ANAPC5,ANAPC16,ANAPC2,ANAPC1,ANAPC10,H2BC9,H2AC8,H2BC6,H4C8,ANAPC15,H2AC6,CDKN2B,H2BC7,H2AC14,MAPK1,RPS27A,H2BC10,H2BC8,CDKN1A,H2BC14,H3C2,H3C10,H2AJ,EHMT1,ANAPC7,ANAPC4,MAPK7,CDC27,CDKN2D
REACTOME_FGFR2_ALTERNATIVE_SPLICING	5.89565e-05	0.00027839	0.557332	0.673869	1.87518	27	HNRNPM,HNRNPF,POLR2D,POLR2H,HNRNPA1,NCBP1,POLR2G,NCBP2,TIAL1,POLR2F,POLR2I,POLR2E,TIA1,POLR2J,POLR2B,POLR2K,PTBP1,HNRNPH1,GTF2F1
WP_IL5_SIGNALING_PATHWAY	5.93133e-05	0.000279422	0.557332	0.631246	1.87425	40	JAK2,STAT1,GRB2,RPS6KB1,STAT5A,RAF1,SOS1,SYK,STAT3,FOXO3,PIK3CG,BTK,STAT5B,PTPN11,RPS6KB2,CSF2RB,MAPK1,MAP2K2,RPS6,JAK1,PIK3R1,KRAS,AKT1,MYC
REACTOME_CYCLIN_A_B1_B2_ASSOCIATED_EVENTS_DURING_G2_M_TRANSITION	5.98558e-05	0.000281322	0.557332	0.680005	1.87191	25	CCNB1,XPO1,CDK1,CDK2,CCNB2,CCNA2,PLK1,FOXM1,PPP2CB,PPP2R2A,CDC25A,PPP2CA,PKMYT1,WEE1,LCMT1,CDC25B,PPP2R3B,PPP2R1B
WP_NUCLEOTIDE_METABOLISM	6.03364e-05	0.000282923	0.557332	0.727888	1.88745	19	POLA1,POLG,PRPS2,RRM2,DHFR,HPRT1,MTHFD2,RRM1,ADSL,SRM,POLD1
REACTOME_ACTIVATION_OF_ANTERIOR_HOX_GENES_IN_HINDBRAIN_DEVELOPMENT_DURING_EARLY_EMBRYOGENESIS	6.1146e-05	0.000286056	0.538434	0.49454	1.60706	104	EZH2,SUZ12,CTCF,EED,CNOT6,H2AZ1,POLR2D,POLR2H,RBBP7,RBBP4,PAXIP1,HDAC3,EGR2,NCOR1,POLR2G,H3C3,CREBBP,H2AZ2,PIAS2,CNOT9,H4C3,PBX1,H2BC12,RBBP5,H3C8,H3-3B,PKNOX1,H2AX,H2BC5,PAGR1,POLR2F,POLR2I,POLR2E,H2BC9,EP300,KDM6A,H2AC8,H2BC6,H4C8,POLR2J,POLR2B,H2AC6,POLR2K,WDR5,H2BC7,MAFB,H2AC14,H2BC10,H2BC8,YY1,H2BC14,H3C2,PAX6,H3C10,H2AJ
REACTOME_EUKARYOTIC_TRANSLATION_INITIATION	6.20377e-05	0.000289557	0.538434	0.48884	1.60517	119	RPL36AL,EIF5,RPL39L,EIF2B1,EIF1AX,EIF2S3,RPSA,EIF4G1,EIF3M,RPL26L1,FAU,RPL21,EIF5B,EIF4A2,EIF2B5,EIF4E,RPS29,RPL15,RPL22L1,RPL14,RPS27L,EIF2S1,EIF3A,RPS26,RPL27,RPL23A,RPS3A,EIF4EBP1,RPS27,EIF2S2,RPL35,RPL24,RPS21,RPL38,EIF3H,EIF2B3,EIF3F,RPS7,RPL5,RPS27A,EIF3C,RPLP1,RPS6,RPS16,EIF3J,RPL32,RPLP2,RPS15,EIF4H,RPS12,RPL7A,RPS14,RPL23,RPL10,RPL39,RPL12,RPS18,RPL36A,RPL28,RPS8,EIF3G,RPS17,EIF3B,UBA52,…
PID_IL23_PATHWAY	6.25311e-05	0.000289852	0.538434	0.624488	1.82988	37	CXCL9,JAK2,CD4,IFNG,TNF,IL18,STAT1,STAT5A,NFKBIA,TYK2,IL12B,STAT3,CCL2,CD3E,PIK3CA,IL18R1,STAT4,IL17F,IL12RB1,PIK3R1
REACTOME_FLT3_SIGNALING	6.23969e-05	0.000289852	0.538434	0.617574	1.81966	38	SLA2,LCK,CDKN1B,GRAP2,GRB2,CSK,STAT5A,SOS1,FLT3LG,SYK,UBB,NRAS,FOXO3,FLT3,FYN,STAT5B,PIK3CA,PTPN11,SLA,HCK,HRAS,RPS27A,PIK3R1,KRAS,AKT1
REACTOME_TRANSCRIPTION_OF_E2F_TARGETS_UNDER_NEGATIVE_CONTROL_BY_P107_RBL1_AND_P130_RBL2_IN_COMPLEX_WITH_HDAC1	6.24621e-05	0.000289852	0.538434	0.763894	1.91519	16	TFDP1,CDK1,RBBP4,CCNA2,LIN37,LIN54,RBL1,LIN9,MYBL2,LIN52,TFDP2,HDAC1,E2F1
REACTOME_CYCLIN_D_ASSOCIATED_EVENTS_IN_G1	6.27334e-05	0.000290124	0.538434	0.593795	1.79545	47	CDKN2C,JAK2,TFDP1,CDKN2A,CCNE1,CKS1B,CDKN1B,E2F3,CDK4,CDK2,CCNE2,CUL1,SKP2,PPP2CB,E2F2,PPP2R2A,RBL1,UBB,ABL1,PPP2CA,TFDP2
WP_BIOMARKERS_FOR_PYRIMIDINE_METABOLISM_DISORDERS	6.34423e-05	0.000292733	0.538434	0.772116	1.91191	15	TYMS,RRM2,TYMP,NT5C,UMPS,NT5C3A,PUS1,RRM1
PID_AURORA_A_PATHWAY	6.42585e-05	0.000295823	0.538434	0.646981	1.8426	31	RAN,CENPA,BIRC5,TP53,TDRD7,NFKBIA,DLGAP5,AURKB,TPX2,CKAP5,AURKA,TACC3,AURKAIP1,PAK1,ARHGEF7
WP_PATHWAYS_AFFECTED_IN_ADENOID_CYSTIC_CARCINOMA	6.44097e-05	0.000295845	0.538434	0.548134	1.72289	65	SMC1A,TP53,RAF1,CHEK1,ATRX,NCOR1,MYB,CHEK2,ARID1A,CREBBP,FOXO3,NFIB,SMARCA2,SMARCE1,BRD1,FBXW7,SETD2,MAX,CEBPA,PIK3CA,EP300,MORF4L1,MYBL1,KDM6A,UHRF1,TLK1,HRAS,ARID4B,MAP2K2,CTBP1,BCOR,AKT1,MYC,PRKDC,MGA,KAT6A,IL17RD,H1-4,BRCA1,ARID5B,ERBIN,NOTCH1,NSD1,KANSL1,MYCN
REACTOME_MET_ACTIVATES_PTK2_SIGNALING	6.54662e-05	0.000300016	0.538434	-0.554914	-2.2801	30	LAMB2,COL5A3,ITGA2,COL5A1,COL1A1,LAMA2,LAMB3,COL11A1,COL1A2,LAMA1,ITGA3,COL3A1,LAMC2,LAMA3,COL24A1,COL5A2,FN1,LAMC3
REACTOME_AUTOPHAGY	6.63234e-05	0.000303257	0.538434	0.466266	1.54875	149	ATG3,MVB12B,TUBA1B,LAMTOR2,MTMR14,PIK3R4,CHMP7,VPS37A,ATG5,MFN1,RHEB,TUBA1C,RRAGA,AMBRA1,UBB,UBE2N,BECN1,PCNT,TUBB4B,DYNLL2,GABARAP,PARK7,DYNC1LI1,WDR45B,HSP90AA1,TOMM40,UVRAG,TOMM70,DYNLL1,VCP,CHMP2B,VPS37B,ATG7,CHMP6,LAMTOR5,CSNK2B,RRAGD,TOMM5,TUBB3,PLIN2,ATG4A,PGAM5,NBR1,HSPA8,HSP90AB1,CHMP4A,PIK3C3,ATG12,WDR45,ATG4D,TOMM22,RPS27A,WIPI1,ATG4C,DYNC1I2,TUBB6,UBE2V1,RPTOR,SLC38A9,TUBA3D,MVB12A,TS…
REACTOME_POLYMERASE_SWITCHING_ON_THE_C_STRAND_OF_THE_TELOMERE	6.65355e-05	0.00030354	0.538434	0.679039	1.88528	26	RFC4,POLA1,PRIM1,POLD3,POLA2,RFC5,PCNA,RFC2,RFC1,PRIM2,POLD1,ACD,POLD2,CHTF8,RFC3
REACTOME_PROTEIN_FOLDING	6.67928e-05	0.000304028	0.538434	0.511043	1.65652	98	FBXO6,CCNE1,DCAF7,VBP1,PFDN2,TUBA1B,GNG5,CCNE2,TP53,CCT3,CCT4,HDAC3,FBXW5,GNGT2,TUBA1C,PFDN4,STAT3,CCT8,CCT5,TUBB4B,AP3M1,USP11,TBCA,TBCC,TBCD,PFDN1,NOP56,CCT7,PFDN6,FBXW7,CSNK2B,TUBB3,CCT6A,CCT2,PDCL,TBCB,ACTB,GNB4,GBA,GNG8,SPHK1,GNA15,FBXW2,TUBB6,TCP1,TUBA3D,GNAQ,TUBAL3,GNA11,RGS9,TUBB2B,TUBB1
PID_RB_1PATHWAY	6.78912e-05	0.000308333	0.538434	0.547816	1.72189	65	TFDP1,CDKN2A,CCNE1,CDKN1B,E2F3,CDK4,DNMT1,CDK2,RBBP4,RAF1,CCNA2,SKP2,HDAC3,E2F2,AATF,CEBPB,SUV39H1,CREBBP,ABL1,PPP2CA,UBTF,TBP,SMARCA4,CEBPA,BRD2,CCND2,SIRT1,SMARCB1,EP300,MAPK9
WP_MIRNAS_INVOLVEMENT_IN_THE_IMMUNE_RESPONSE_IN_SEPSIS	6.83813e-05	0.000309862	0.538434	0.628512	1.86613	40	GZMB,IRF1,TNF,MYD88,REL,CHUK,IL10,TRAF3,NFKBIA,CCL4,TLR7,ICAM1,MIR155HG,VCAM1,IRF7,TLR8,CCL3,MAP3K7,NFKB2,TAB2,RELB,IRAK1,MAPK14,IRAK4
REACTOME_CLASS_B_2_SECRETIN_FAMILY_RECEPTORS	7.25164e-05	0.00032683	0.538434	-0.318648	-1.62841	94	PTH1R,CD55,ADGRE3,CRHR2,CALCA,FZD4,GHRH,CRHR1,IHH,GNG12,FZD10,WNT7B,ADM,ADGRE1,VIP,GLP1R,GNGT1,GCG,WNT16,UCN,CRHBP,CRH,FZD8,ADGRE5,PTCH2,GLP2R,PTH2R,VIPR1,CALCR,WNT2B
REACTOME_MITOCHONDRIAL_CALCIUM_ION_TRANSPORT	7.24997e-05	0.00032683	0.538434	0.691209	1.87849	23	MCUB,STOML2,PARL,YME1L1,AKAP1,PMPCA,MAIP1,PHB2,VDAC3,PHB,SMDT1,VDAC2,AFG3L2,MICU2
WP_INTERACTOME_OF_POLYCOMB_REPRESSIVE_COMPLEX_2_PRC2	7.26109e-05	0.00032683	0.538434	0.761414	1.90897	16	EZH2,SUZ12,JARID2,EED,TRIM35,RBBP7,RBBP4,MTF2,SETX,BCLAF1,MORC3
REACTOME_REGULATION_OF_TP53_ACTIVITY_THROUGH_ACETYLATION	7.33979e-05	0.000329638	0.538434	0.654435	1.8513	30	GATAD2A,RBBP7,RBBP4,TP53,HDAC2,PIN1,ING2,BRD7,MAP2K6,BRPF1,PIP4K2A,BRD1,EP300,PML,HDAC1,MTA2,MEAF6,CHD4,GATAD2B,ING5,AKT1,BRPF3,KAT6A
PID_CASPASE_PATHWAY	7.68282e-05	0.000344279	0.538434	0.582462	1.77848	51	GZMB,BIRC3,CASP3,LMNB1,TNF,BID,PRF1,PARP1,CASP7,BAX,LMNB2,DIABLO,CASP8,CASP4,RIPK1,DFFB,CASP1,TFAP2A,TOP1,CASP2,TRAF2,MAP3K1,CASP6,CYCS
PID_SMAD2_3NUCLEAR_PATHWAY	7.75388e-05	0.000346695	0.538434	0.518564	1.65975	82	TFDP1,TCF3,CDK4,SP3,CDK2,RBBP7,RBBP4,HDAC2,IL10,NCOR1,RBL1,SIN3A,CEBPB,MED15,KAT2B,CREBBP,PIAS4,FOXO3,IRF7,RUNX3,ZBTB17,SAP18,VDR,SMAD4,CBFB,MAX,SMAD2,SAP30,TGIF2,EP300,HSPA8,HDAC1,ATF2,CDKN2B,DCP1A,IGHA1,CTBP1,CDKN1A,AKT1,MYC,PIAS3
PID_GMCSF_PATHWAY	8.00458e-05	0.000357114	0.538434	0.624408	1.82176	36	JAK2,IRF8,STAT1,GRB2,STAT5A,RAF1,SOS1,SYK,STAT3,NRAS,CSF2RA,CCL2,STAT5B,PIK3CA,PTPN11,CSF2RB,OSM,HRAS,MAPK1,MAP2K2,PIK3R1,KRAS
REACTOME_PHASE_0_RAPID_DEPOLARISATION	8.57657e-05	0.000381789	0.538434	-0.514434	-2.14783	32	SCN2A,SCN3B,CACNG8,SCN2B,SCN10A,FGF14,CAMK2A,SCN4B,CACNA2D2,CAMK2B,SCN7A,CACNA1C,SCN4A,CAMK2G,CALM1,FGF13,SCN9A
REACTOME_DDX58_IFIH1_MEDIATED_INDUCTION_OF_INTERFERON_ALPHA_BETA	9.2472e-05	0.000410738	0.538434	0.51726	1.65557	82	UBE2L6,TNFAIP3,DHX58,IFIH1,DDX58,CHUK,TRAF3,PIN1,NFKBIA,NLRC5,UBE2D2,NKIRAS2,ATG5,ISG15,HERC5,TBK1,SIKE1,UBB,CREBBP,HMGB1,IRF7,CASP8,HSP90AA1,PCBP2,UBA7,CYLD,UBE2D3,RIPK1,TOMM70,NFKBIB,UBE2D1,EP300,TRAF2,MAP3K1,NFKB2
WP_METABOLIC_REPROGRAMMING_IN_COLON_CANCER	9.47026e-05	0.000419723	0.538434	0.609382	1.81939	42	IDH2,PDHA1,SDHB,RPIA,PGAM1,PAICS,PFKL,PDHB,SHMT2,ACLY,GART,PGK1,IDH3A,ACO2,PSAT1,PPAT,GPI,HK3,PSPH,PKM,SLC16A3,FH,PGD,MDH2,ENO1,GAPDH,LDHA
WP_7Q1123_COPY_NUMBER_VARIATION_SYNDROME	9.53362e-05	0.000421607	0.538434	0.497938	1.62012	105	USF1,UBE2L6,DEK,RFC5,GRB2,ATP5MC3,PCNA,NUP62,ATP5F1A,SMARCA5,HDAC2,RFC2,ATP5PB,ATP5MC1,EIF2A,VPS37A,UBE2E1,HDAC3,EIF2AK3,ATP5PO,HMGA1,BAZ1B,ATP5F1B,CLTC,ATF4,ATPAF2,BECN1,FAS,UBE2E3,DDX21,SF3B1,BTK,H2AX,VPS37B,CLASP2,BRD4,DLD,CDKN1C
PID_CXCR3_PATHWAY	9.77993e-05	0.000431555	0.538434	0.593723	1.78074	43	CXCL10,CXCL9,CXCL11,CXCL13,CXCR3,ITGAL,PIK3R3,RAF1,GNAI3,MAP2K6,NRAS,ITGB2,GNAI2,CCL11,MAPKAP1,PIK3CA,HRAS,MAPK1,MAP2K2,PIK3R1,KRAS,AKT1,PIK3CB,MAPK14
REACTOME_APC_C_CDC20_MEDIATED_DEGRADATION_OF_CYCLIN_B	9.91081e-05	0.000436378	0.538434	0.682396	1.86611	24	CDC16,CCNB1,CDK1,UBE2S,UBE2E1,CDC23,CDC20,UBE2C,UBB,CDC26,ANAPC11,UBE2D1,ANAPC5,ANAPC16,ANAPC2,ANAPC1,ANAPC10,ANAPC15,RPS27A,ANAPC7,ANAPC4,CDC27,UBA52
REACTOME_RNA_POLYMERASE_III_TRANSCRIPTION_INITIATION_FROM_TYPE_1_PROMOTER	0.000100527	0.000441664	0.538434	0.645946	1.81047	28	POLR3C,POLR2H,POLR3GL,POLR1D,POLR1C,GTF3A,TBP,GTF3C5,POLR3K,GTF3C6,POLR3H,GTF3C3,POLR2F,POLR2E,GTF3C2,POLR2K,POLR3D,POLR3A,GTF3C4,CRCP
KEGG_PATHWAYS_IN_CANCER	0.000100962	0.00044261	0.538434	0.403756	1.38157	324	CDKN2A,CCNE1,BIRC3,MSH2,CKS1B,CASP3,MSH6,CDKN1B,E2F3,CDK4,STAT1,GRB2,BID,PIK3R3,CDK2,CHUK,BIRC5,CCNE2,STAT5A,BRCA2,TP53,RAF1,STK4,HDAC2,TRAF3,NFKBIA,SOS1,RASSF5,FZD2,SKP2,RALGDS,RALBP1,WNT10A,COL4A4,E2F2,MLH1,HSP90B1,FLT3LG,TRAF1,RAD51,FASLG,CRKL,CUL2,STAT3,ARAF,CREBBP,MMP1,BAX,DAPK1,PIAS2,NRAS,PIAS4,TFG,PIK3CG,ABL1,TPM3,FAS,CSF2RA,CASP8,FLT3,TPR,HSP90AA1,TRAF4,PLCG2,RAC2,APPL1,SMAD4,ARNT2,WNT1,S…
REACTOME_GOLGI_TO_ER_RETROGRADE_TRANSPORT	0.000107245	0.000469137	0.538434	0.474686	1.56844	133	KIF2A,RACGAP1,KIF20B,TUBA1B,KIF11,KIF15,DCTN3,KIF18B,KIF4A,KIFC1,KIF22,CAPZA1,KIF2C,KIF1A,TUBA1C,KIF20A,KIF18A,ARFGAP2,GALNT1,PAFAH1B3,COPA,COPE,TUBB4B,KIF23,DYNLL2,DYNC1LI1,DCTN6,COPB2,DYNLL1,RINT1,USE1,TUBB3,CENPE,NSF,RAB1A,GALNT2,KIF19,BNIP1,KIF21B,COPG1,DCTN4,KIF21A,CAPZA2,ARF5,PAFAH1B1,TMED2,TMED10,ACTR1A,ARF3,ARF1,DYNC1I2,TUBB6,AGPAT3,DCTN2,DCTN5,TUBA3D,CAPZB,COPB1,TUBAL3,KIF6,TUBB2B,TUBB8,…
WP_PATHOGENESIS_OF_SARSCOV2_MEDIATED_BY_NSP9NSP10_COMPLEX	0.000108923	0.000475451	0.538434	0.696221	1.86269	21	CD2,CD8A,CD3G,LCK,CD4,ZAP70,CD8B,CD247,HLA-DRA,HLA-DRB5,CD3E,FYN,HLA-DRB1
KEGG_PROTEIN_EXPORT	0.000109338	0.000476235	0.538434	0.680809	1.86177	24	SEC61B,SPCS2,SPCS3,SEC11C,SEC61A1,SEC11A,HSPA5,SEC62,SRP54,SRP72,SRP68,SPCS1,SEC63,SRPRB,SRP9,SRP19
BIOCARTA_HIVNEF_PATHWAY	0.000118212	0.000512675	0.538434	0.561303	1.73677	56	BIRC3,CASP3,LMNB1,TNF,BID,CHUK,PARP1,NFKBIA,DAXX,CASP7,CDK11B,TRAF1,FASLG,PAK2,LMNB2,FAS,CASP8,TNFRSF1B,RIPK1,DFFB,CDK11A,ACTG1,CASP2,TRAF2,MAP3K1,CASP6,PSEN2,ARHGDIB,BIRC2,PRKDC,SPTAN1,MAP3K5,LMNA,RASA1,CFLAR,PRKCD,RELA
REACTOME_E3_UBIQUITIN_LIGASES_UBIQUITINATE_TARGET_PROTEINS	0.000118212	0.000512675	0.538434	0.55468	1.71532	57	HLTF,PCNA,UBE2D2,UBE2E1,RNF144A,RAD18,WAC,RRAGA,DERL1,PAF1,UBB,UBE2N,UBE2J2,CTR9,H2BC12,PEX14,HLA-A,PEX13,UBE2D3,VCP,RTF1,H2BC5,UBE2D1,BCL10,H2BC9,UBE2L3,H2BC6,PEX12,RNF181,UBE2A,H2BC7,RNF20,RPS27A,H2BC10,H2BC8,H2BC14,TMEM129,PRKDC,WDR61
REACTOME_MICRORNA_MIRNA_BIOGENESIS	0.000119569	0.000517449	0.538434	0.678834	1.85637	24	RAN,DGCR8,POLR2D,POLR2H,DICER1,POLR2G,PRKRA,POLR2F,POLR2I,POLR2E,XPO5,POLR2J,DROSHA,POLR2B,POLR2K
REACTOME_FORMATION_OF_RNA_POL_II_ELONGATION_COMPLEX	0.000121879	0.00052632	0.538434	0.562124	1.73983	58	SSRP1,EAF2,NELFE,POLR2D,POLR2H,NCBP1,SUPT4H1,SUPT16H,NELFB,POLR2G,PAF1,NELFCD,NCBP2,GTF2H4,CTR9,SUPT6H,EAF1,SUPT5H,RTF1,POLR2F,POLR2I,POLR2E,CCNT2,ELL,MLLT1,POLR2J,POLR2B,POLR2K,ERCC3,GTF2F1,GTF2H1
KEGG_FC_GAMMA_R_MEDIATED_PHAGOCYTOSIS	0.00012302	0.000529741	0.518848	0.497181	1.60664	96	FCGR3A,FCGR1A,PIK3R3,RPS6KB1,RAF1,MARCKSL1,ARPC5L,LAT,NCF1,DOCK2,ARPC4,PTPRC,SYK,PIP5K1B,CRKL,PAK1,PIK3CG,ARPC5,ARF6,DNM1L,VAV1,PLCG2,RAC2,MARCKS,ARPC2,FCGR2A,ARPC3,PIK3CA,INPP5D,FCGR2B,PRKCB,RPS6KB2,PIKFYVE,HCK,MYO10,WASF1,CRK,PIP5K1A,MAPK1,SPHK1,PIK3R1,LIMK2,AKT1,PIK3CB
WP_INITIATION_OF_TRANSCRIPTION_AND_TRANSLATION_ELONGATION_AT_THE_HIV1_LTR	0.000123196	0.000529741	0.518848	0.626684	1.79649	32	NELFE,HDAC2,NFKBIA,HDAC3,NFATC2,PPP3CC,NFATC3,SUPT4H1,NELFB,HEXIM1,CREBBP,NELFCD,HDAC8,SUPT5H,HDAC4,EP300
REACTOME_HIV_TRANSCRIPTION_INITIATION	0.000123685	0.000530716	0.518848	0.582467	1.7612	47	GTF2E2,TAF5,POLR2D,POLR2H,TAF11,GTF2A1,POLR2G,TAF3,TAF7,GTF2A2,GTF2H4,GTF2E1,TBP,TAF15,TAF9,POLR2F,POLR2I,POLR2E,GTF2B,POLR2J,POLR2B,POLR2K,ERCC3,GTF2F1,GTF2H1,TAF2,TAF4B,TAF4
KEGG_P53_SIGNALING_PATHWAY	0.000126732	0.00054264	0.518848	0.541709	1.71025	68	PPM1D,CDKN2A,CCNE1,CASP3,DDB2,CDK4,CCNB1,BID,CDK1,CDK2,CCNE2,TP53,CCNB2,ATR,RRM2,CHEK1,PMAIP1,CHEK2,BAX,RCHY1,FAS,CASP8
REACTOME_NOD1_2_SIGNALING_PATHWAY	0.000128952	0.000550977	0.518848	0.615348	1.79532	36	TNFAIP3,BIRC3,CHUK,CARD9,MAP2K6,UBB,UBE2N,CASP8,CASP4,CYLD,CASP1,MAPK13,MAP3K7,CASP2,TAB2,AAMP,RPS27A,NOD2,IRAK1,RIPK2,IRAK2,UBE2V1,BIRC2,MAPK14
REACTOME_TP53_REGULATES_TRANSCRIPTION_OF_ADDITIONAL_CELL_CYCLE_GENES_WHOSE_EXACT_ROLE_IN_THE_P53_PATHWAY_REMAIN_UNCERTAIN	0.000129547	0.000552353	0.518848	0.693483	1.85537	21	BTG2,CNOT6,CNOT6L,CNOT7,TP53,CNOT2,CNOT4,CNOT10,CNOT8,CNOT9,CNOT11,CNOT1
REACTOME_E2F_MEDIATED_REGULATION_OF_DNA_REPLICATION	0.000132369	0.000563197	0.518848	0.686054	1.85405	22	POLA1,PRIM1,TFDP1,POLA2,CCNB1,CDK1,ORC1,PPP2CB,ORC3,ORC6,PRIM2,PPP2CA,TFDP2,MCM8,ORC4,E2F1,PPP2R3B,PPP2R1B,ORC2
REACTOME_DNA_DAMAGE_RECOGNITION_IN_GG_NER	0.00013515	0.000573821	0.518848	0.606542	1.78716	38	COPS3,ACTL6A,DDB2,CUL4A,MCRS1,RUVBL1,PARP1,GPS1,XPC,RAD23B,PARP2,UBB,CETN2,ACTR8,TFPT,DDB1,RBX1,COPS4,INO80C,ACTB,RPS27A,RAD23A,YY1
REACTOME_RHOBTB_GTPASE_CYCLE	0.000139532	0.000591182	0.518848	0.617965	1.79482	35	RBMX,TRA2B,GPS1,CUL3,PHIP,TXNL1,HNRNPC,DDX39B,HSP90AA1,ROCK1,CCT7,CCT6A,ROCK2,CCT2,ACTG1,SPEN,COPS4,HSP90AB1,DBN1,RNF20,CPSF7,STK38,SRRM1,TWF1
BIOCARTA_STATHMIN_PATHWAY	0.000141352	0.000596467	0.518848	0.708894	1.86383	20	CD2,CD3D,CD3G,CCNB1,CDK1,STMN1,CD247,HSPA5,PRKAR1A,CD3E,CAMK4,MAPK13
REACTOME_PYROPTOSIS	0.000141369	0.000596467	0.518848	0.659747	1.83588	27	GZMB,IRF1,CASP3,IL18,TP53,BAK1,CHMP7,IRF2,BAX,HMGB1,CASP4,CHMP2B,GSDMD,CHMP6,CASP1,CYCS,CHMP4A
KEGG_INTESTINAL_IMMUNE_NETWORK_FOR_IGA_PRODUCTION	0.000147701	0.000621881	0.518848	0.577804	1.7471	47	ICOS,TNFSF13B,TNFRSF17,ITGB7,IL10,HLA-DPB1,HLA-DOB,CD40LG,HLA-DPA1,HLA-DMA,IL15RA,HLA-DOA,HLA-DRA,TNFRSF13C,HLA-DQA2,HLA-DRB5,ITGA4,HLA-DMB,CD86,HLA-DRB1,CD80,CD28,HLA-DQB1,TNFSF13,HLA-DQA1
REACTOME_CDC42_GTPASE_CYCLE	0.000148804	0.000625224	0.518848	0.451133	1.50212	155	DEF6,TAGAP,ECT2,TMPO,DOCK8,RACGAP1,ARHGAP9,FNBP1,ARHGAP30,CDC42SE2,LBR,GNA13,ARHGEF26,RALBP1,FGD3,ARHGEF6,PREX1,GMIP,SPATA13,ARFGAP2,PAK2,TFRC,CDC42EP4,WIPF1,ARHGEF19,WIPF3,PAK1,FARP1,FMNL3,RAB7A,FGD2,FAM13B,DEPDC1B,DOCK10,TIAM1,FMNL2,ARHGDIA,ARHGEF7,ARHGAP27,IQGAP3,WDR81,SHKBP1,PLEKHG4B,IQGAP1,ARHGAP22,FGD1,CHN1,DOCK11,GIT1,SRGAP3,ARHGAP45,ARHGAP4,ARHGAP11B,ARHGDIB,CDC42EP1,ABR,FGD4,CDC42BPA,PIK…
REACTOME_MRNA_DECAY_BY_5_TO_3_EXORIBONUCLEASE	0.000149385	0.000626363	0.518848	0.755104	1.86979	15	XRN1,LSM3,LSM6,LSM7,LSM2,EDC3,DCP2,LSM4,PATL1,EDC4,LSM1,LSM5,DCP1A
PID_IL4_2PATHWAY	0.000159942	0.000667857	0.518848	0.545781	1.71398	64	PARP14,IRF4,IL2RG,SOCS1,JAK2,IGHG3,IGHG1,GRB2,RPS6KB1,STAT5A,IL10,EGR2,HMGA1,CD40LG,MYB,PTPN6,CEBPB,GTF3A,STAT5B,CCL17,CCL11,PIK3CA,DOK2,MYBL1,JAK3
WP_EFFECT_OF_PROGERIN_ON_GENES_INVOLVED_IN_HUTCHINSONGILFORD_PROGERIA_SYNDROME	0.00015981	0.000667857	0.518848	0.626913	1.80621	33	CBX1,MBD2,RBBP7,RBBP4,TP53,HDAC2,CBX5,CBX3,H3C3,SUV39H1,H3C8,H3-3B,KDM1A,HDAC1,MTA2,INPP5K,E2F1,MTA3,CHD4,MTA1,LEF1,H3C2,H3C10
REACTOME_MEIOSIS	0.00016211	0.000675514	0.518848	0.493104	1.6001	101	SYNE2,LMNB1,STAG1,SMC1A,CDK4,H2AZ1,RPA2,CDK2,RPA1,BRCA2,ATR,PSMC3IP,BLM,MLH1,SMC3,RBBP8,MSH5,H3C3,RAD21,RAD51C,RAD51,H2AZ2,H4C3,RPA3,H2BC12,ACD,H3C8,H3-3B,MND1,H2AX,H2BC5,H2BC9,DMC1,DIDO1,H2AC8,H2BC6,STAG2,H4C8,H2AC6,H2BC7,H2AC14,NBN,H2BC10,H2BC8,TINF2,H2BC14,H3C2,H3C10,H2AJ,POT1,SYNE1,BRCA1,SYCE3
WP_RAC1PAK1P38MMP2_PATHWAY	0.000163937	0.000681722	0.518848	0.538056	1.69871	68	MSH2,GRB2,NCK1,CHUK,BIRC5,STMN1,STAT5A,TP53,NFKBIA,SOS1,CASP7,TNIP3,RAD51,STAT3,BAX,NRAS,PAK1,STAT5B,TNIP1,MAPK13,PIK3CA,PTPN11,MAPK9,DOK2,EIF4EBP1,HRAS,BAD,CRK,MAPK1,PIK3R1,KRAS,AKT1,MYC,MAPK14
REACTOME_CRISTAE_FORMATION	0.000169275	0.000702475	0.518848	0.633392	1.8039	31	MTX1,ATP5MC3,ATP5F1A,ATP5PB,ATP5MC1,ATP5F1C,ATP5PO,CHCHD3,TMEM11,ATP5F1B,IMMT,ATP5PF,ATP5MF,SAMM50,APOO,HSPA9,CHCHD6,ATP5PD
REACTOME_ABORTIVE_ELONGATION_OF_HIV_1_TRANSCRIPT_IN_THE_ABSENCE_OF_TAT	0.000176663	0.000731632	0.518848	0.673365	1.82999	23	NELFE,POLR2D,POLR2H,NCBP1,SUPT4H1,NELFB,POLR2G,NELFCD,NCBP2,SUPT5H,POLR2F,POLR2I,POLR2E,POLR2J,POLR2B,POLR2K,GTF2F1
REACTOME_PI_METABOLISM	0.000188166	0.000777676	0.518848	0.511179	1.63803	84	MTMR4,PI4KB,PIK3R3,MTMR14,PIK3R4,INPP4A,PLEKHA2,PITPNB,MTMR1,PI4KA,INPP5E,TNFAIP8,FIG4,PIP5K1B,PI4K2B,TNFAIP8L2,PIK3CG,TPTE2,PIP4K2A,SYNJ1,PIK3CA,INPP5D,ENPP6,INPP5F,PIK3R6,PIKFYVE,INPP5K,PIK3C3,MTM1,PIP5K1A,RAB5A,PIK3R1,ARF3,ARF1,PIK3C2A,SACM1L,PIK3CB,PNPLA6,RAB14,PLEKHA4,MTMR7,SBF1,MTMR6,MTMR2,RAB4A,PIK3C2B,PIK3R5,PTPN13
REACTOME_CONVERSION_FROM_APC_C_CDC20_TO_APC_C_CDH1_IN_LATE_ANAPHASE	0.000188908	0.00077915	0.518848	0.703988	1.85093	20	CDC16,UBE2S,UBE2E1,CDC23,CDC20,UBE2C,CDC26,ANAPC11,UBE2D1,ANAPC5,ANAPC16,ANAPC2,ANAPC1,ANAPC10,ANAPC15,ANAPC7,ANAPC4,CDC27
WP_GASTRIC_CANCER_NETWORK_2	0.000194353	0.000799973	0.518848	0.631969	1.79985	31	RFC4,FANCI,CD48,TOP2A,CEBPZ,TP53,LBR,CACYBP,ATAD2,UBE2C,LMNB2,PLAC8,CHTF8,RFC3,AHCTF1,UBE2T,MTDH,RNF144B,MYC,DSCC1,RAD17,CHTF18,OTUD5
REACTOME_INTERLEUKIN_RECEPTOR_SHC_SIGNALING	0.000197406	0.000810891	0.518848	0.652739	1.81638	27	IL2RG,JAK2,IL2RB,GRB2,PIK3R3,SOS1,PTPN6,CSF2RA,PIK3CA,INPP5D,JAK3,CSF2RB,JAK1,PIK3R1,PIK3CB,IL2RA
WP_TNFRELATED_WEAK_INDUCER_OF_APOPTOSIS_TWEAK_SIGNALING_PATHWAY	0.000200039	0.000820039	0.518848	0.597851	1.78496	42	BIRC3,CASP3,TNF,CHUK,RAF1,CCL5,TRAF3,NFKBIA,CASP7,TRAF1,CASP8,CCL2,RIPK1,NFKBIB,MAP3K7,MAPK9,MMP9,TRAF2,NFKB2,HDAC1,RELB,MAPK1,AKT1,BIRC2,MAPK14
REACTOME_ANTIGEN_PRESENTATION_FOLDING_ASSEMBLY_AND_PEPTIDE_LOADING_OF_CLASS_I_MHC	0.000203414	0.000832185	0.518848	0.659682	1.81596	25	SEC13,TAP1,TAP2,HLA-F,HSPA5,ERAP1,TAPBP,HLA-A,CALR,HLA-G,ERAP2,HLA-C,SEC24A,PDIA3,HLA-E,HLA-B,SEC24D,B2M,SEC23A
REACTOME_FORMATION_OF_TC_NER_PRE_INCISION_COMPLEX	0.000211425	0.000863212	0.518848	0.560788	1.71806	53	COPS3,ISY1,CUL4A,POLR2D,POLR2H,HMGN1,ZNF830,GPS1,PRPF19,POLR2G,UBB,GTF2H4,USP7,POLR2F,POLR2I,POLR2E,EP300,DDB1,RBX1,COPS4,POLR2J,POLR2B,POLR2K,ERCC3,RPS27A,GTF2H1,COPS8,AQR,XAB2,UBA52,POLR2L,COPS7B,ERCC6
REACTOME_DISEASES_ASSOCIATED_WITH_O_GLYCOSYLATION_OF_PROTEINS	0.000216908	0.000883811	0.518848	-0.3777	-1.81994	68	MUC17,MUC5AC,MUC3A,LARGE1,NOTCH3,THSD7A,THBS1,NOTCH4,SPON2,ADAMTS13,SSPOP,ADAMTSL5,SBSPON,ADAMTS12,ADAMTSL2,MUC7,THSD4,ADAMTS15,MUCL1,B4GAT1,SEMA5B,MUC13
BIOCARTA_CASPASE_PATHWAY	0.000219757	0.000893619	0.518848	0.677181	1.83008	22	GZMB,BIRC3,CASP3,LMNB1,PRF1,PARP1,CASP7,LMNB2,CASP8,CASP4,DFFB,CASP1,CASP2,CASP6
WP_ATM_SIGNALING_IN_DEVELOPMENT_AND_DISEASE	0.000226953	0.000921029	0.518848	0.579798	1.74528	45	PPM1D,SMC1A,CDK1,RNF168,MDC1,HMGN1,ATR,BUB1,LBR,TRIM28,AURKB,RIF1,CHEK1,RBBP8,CHEK2,RNF8,H2AX,HDAC4,ATF2,RNF20,CDK5,DCLRE1C,NBN,PRKDC,ATMIN
BIOCARTA_EFP_PATHWAY	0.000227772	0.000922499	0.518848	0.741852	1.85993	16	SMURF2,CDK4,CCNB1,CDK1,CDK2,TP53,CCNB2
REACTOME_RNA_POLYMERASE_I_TRANSCRIPTION	0.000229257	0.000926658	0.518848	0.502531	1.61809	93	H2AZ1,MBD2,GATAD2A,POLR2H,RBBP7,RBBP4,HDAC2,CBX3,H3C3,POLR1D,POLR1C,KAT2B,TTF1,H2AZ2,H4C3,EHMT2,GTF2H4,H2BC12,UBTF,POLR1A,H3C8,TBP,H3-3B,POLR1E,H2AX,H2BC5,POLR2F,POLR2E,H2BC9,H2AC8,H2BC6,H4C8,HDAC1,MTA2,H2AC6,POLR2K,TAF1D,MTA3,H2BC7,ERCC3,CHD4,H2AC14,TAF1A,TAF1B,MTA1,GTF2H1,GATAD2B,H2BC10,H2BC8,H2BC14,H3C2,H3C10,H2AJ
REACTOME_TOLL_LIKE_RECEPTOR_9_TLR9_CASCADE	0.000233391	0.000941485	0.518848	0.496059	1.59972	94	MYD88,CHUK,PIK3R4,NFKBIA,CUL1,NKIRAS2,PPP2CB,TLR7,MAPKAPK3,MAP2K6,UBB,UBE2N,ECSIT,HMGB1,MAPKAPK2,IRF7,PPP2CA,RPS6KA3,MEF2A,NFKBIB,MAP3K7,MAPK9,MAP3K1,NFKB2,TAB2,VRK3,LY96,ATF2,PELI1,PIK3C3,MAP3K8,MAPK1,RPS27A,AGER,NOD2,TICAM1,PPP2R1B,IRAK1,RIPK2,IRAK2,UBE2V1,MAPK14,IRAK4,NKIRAS1,MAPK7,CREB1,RPS6KA5,CD14,DUSP3,MEF2C,UBA52,PPP2R1A,ATF1
WP_PRION_DISEASE_PATHWAY	0.000244049	0.000982516	0.518848	0.619732	1.78553	33	IRF4,CASP3,RFX5,CTCF,BCL11A,SMC3,HSP90B1,BATF,PAX5,RAD21,HSPA5,STAT3,TBP,FYN,EP300,POU2F2
KEGG_HOMOLOGOUS_RECOMBINATION	0.000247793	0.000995607	0.498493	0.630464	1.76707	28	POLD3,RPA2,RPA1,BRCA2,BLM,RAD54L,SSBP1,RAD51C,RAD51,RPA3,EME1,POLD1,POLD2
REACTOME_NEGATIVE_EPIGENETIC_REGULATION_OF_RRNA_EXPRESSION	0.000252389	0.00101206	0.498493	0.505033	1.62377	91	H2AZ1,DNMT1,MBD2,SAP30BP,POLR2H,SMARCA5,HDAC2,SIN3A,H3C3,SUV39H1,POLR1D,POLR1C,TTF1,H2AZ2,H4C3,GTF2H4,H2BC12,UBTF,POLR1A,H3C8,TBP,H3-3B,SAP18,POLR1E,H2AX,H2BC5,SAP30L,SAP30,POLR2F,POLR2E,SIRT1,H2BC9,H2AC8,H2BC6,H4C8,HDAC1,H2AC6,ARID4B,POLR2K,TAF1D,H2BC7,ERCC3,H2AC14,TAF1A,TAF1B,GTF2H1,H2BC10,H2BC8,H2BC14,H3C2,H3C10,H2AJ,SAP130,DNMT3B
WP_KIT_RECEPTOR_SIGNALING_PATHWAY	0.000253418	0.00101417	0.498493	0.550568	1.71024	59	SOCS1,JAK2,STAT1,GRB2,RPS6KB1,STAT5A,RAF1,SOS1,PTPN6,CRKL,STAT3,FOXO3,VAV1,RPS6KA3,BTK,FYN,STAT5B,PTPN11,EP300,INPP5D,PRKCB,HRAS,BAD,CRK,MAPK1,MAP2K2,RPS6,PIK3R1,AKT1,MAPK14
REACTOME_STRIATED_MUSCLE_CONTRACTION	0.000254272	0.00101558	0.498493	-0.465334	-1.94145	35	ACTN3,MYBPC1,TNNC2,MYL3,ACTC1,MYL1,DMD,MYL4,TNNT3,ACTA1,TNNI3,MYBPC3,DES
KEGG_VIRAL_MYOCARDITIS	0.000259124	0.00103292	0.498493	0.535182	1.69244	69	ITGAL,CASP3,BID,PRF1,HLA-DPB1,HLA-DOB,HLA-F,CD40LG,HLA-DPA1,DAG1,HLA-DMA,ICAM1,HLA-DOA,HLA-DRA,EIF4G1,ABL1,HLA-DQA2,HLA-DRB5,CASP8,HLA-A,ITGB2,RAC2,MYH10,FYN,HLA-G,HLA-DMB,MYH7,CD86,HLA-DRB1,ACTG1,CD80,EIF4G2,HLA-C,RAC3,ACTB,CYCS,CD28,HLA-DQB1,MYH6,HLA-DQA1,HLA-E,HLA-B
REACTOME_SARS_COV_2_INFECTION	0.000270121	0.00107463	0.498493	0.520254	1.64477	71	PARP14,RPN1,PARP9,SUMO1,PRMT1,PIK3R4,CHMP7,MGAT4A,GALNT1,DDX5,ST6GAL1,UBB,BECN1,SRPK1,FUT8,UVRAG,ST6GALNAC4,MOGS,PRKCSH,VCP,CHMP2B,CHMP6,DDOST,PARP4,PARP10,MAGT1,MGAT2,CSNK1A1,CHMP4A,PIK3C3,TUSC3,RPS27A,ZCRB1,ST6GALNAC2,MAN2A1,DAD1,CTSL,CHMP2A,PARP6,SRPK2,MGAT1,GANAB,GSK3B,UBA52
BIOCARTA_ATRBRCA_PATHWAY	0.000271212	0.00107686	0.498493	0.672941	1.81862	22	FANCG,FANCE,FANCA,BRCA2,TP53,ATR,CHEK1,FANCD2,CHEK2,RAD51,RAD9A,RAD1,NBN,FANCF,RAD17,BRCA1
WP_PEPTIDE_GPCRS	0.000278231	0.00110256	0.498493	-0.324445	-1.58575	75	CX3CR1,CCKAR,SSTR5,MC5R,FSHR,MC2R,AVPR2,AVPR1B,OPRM1,CXCR1,EDNRA,NPY2R,BDKRB1,NMBR,NPY6R,SSTR1,CCR3,OPRL1,AGTR1,BRS3,CXCR2,NTSR2,NPY5R,AVPR1A,EDNRB,GRPR,GALR1,MC1R,TACR3,NTSR1,TACR2,AGTR2,GNRHR,LHCGR,HCRTR2
KEGG_CITRATE_CYCLE_TCA_CYCLE	0.000281294	0.00111251	0.498493	0.630201	1.78274	30	IDH2,PDHA1,SDHB,MDH1,PCK2,SUCLG1,CS,PDHB,SDHA,SDHC,IDH3G,ACLY,IDH3A,ACO2,DLD,ACO1,FH,MDH2
WP_NANOMATERIAL_INDUCED_APOPTOSIS	0.00028941	0.00114238	0.498493	0.69609	1.83016	20	CASP3,BID,PRF1,BAK1,CASP7,FASLG,BAX,HTRA2,FAS,DIABLO,CASP8,CASP6,CYCS
REACTOME_RAB_REGULATION_OF_TRAFFICKING	0.000291697	0.00114916	0.498493	0.464854	1.52887	121	OPTN,DENND2D,TBC1D10C,RAB39A,RAB8A,GDI2,GGA2,RIC1,RAB9A,DENND4B,CHML,RAB12,DENND4A,TRAPPC1,RAB35,GAPVD1,RAB33A,TRAPPC3,RINL,ANKRD27,RAB7A,GABARAP,RAB39B,ARF6,TRAPPC8,YWHAE,RAB11A,SYTL1,TRAPPC2,DENND5B,DENND1B,RAB9B,RAB1A,MON1B,RAB27A,GGA3,HPS1,DENND4C,DENND1A,RAB5C,TRAPPC4,TBC1D7,TRAPPC10,TRAPPC11,RAB13,TRAPPC13,RAB5A,RAB38,RAB21,AKT1,DENND5A,TBC1D15,RAB14,TRAPPC2L,RAB3IP,SBF1,ALS2,RABEP1,TBC1D25…
WP_PANCREATIC_ADENOCARCINOMA_PATHWAY	0.000294365	0.00115742	0.498493	0.494798	1.58751	88	CDKN2A,E2F3,DDB2,CDK4,STAT1,PIK3R3,CHUK,RPS6KB1,BRCA2,TP53,RAF1,BAK1,RALGDS,RALBP1,E2F2,ARHGEF6,RAD51,PAK2,STAT3,ARAF,BAX,PAK1,TIAM1,RAC2,SMAD4,SMAD2,PIK3CA,MAPK9,RPS6KB2,RAC3,RHOA,E2F1,BAD,PEBP1,MAPK1,MAP2K2,JAK1,PIK3R1,KRAS,CDKN1A,AKT1,PIK3CB
REACTOME_O_GLYCOSYLATION_OF_TSR_DOMAIN_CONTAINING_PROTEINS	0.000298029	0.00116955	0.498493	-0.447035	-1.87793	39	THSD7A,THBS1,SPON2,ADAMTS13,SSPOP,ADAMTSL5,SBSPON,ADAMTS12,ADAMTSL2,THSD4,ADAMTS15,SEMA5B,ADAMTS7,ADAMTS14,THBS2,ADAMTSL1,ADAMTS5,THSD1,ADAMTSL4,ADAMTS9,SEMA5A,ADAMTS16,ADAMTS1
PID_RAC1_PATHWAY	0.000300099	0.00117539	0.498493	0.549868	1.68692	54	RACGAP1,CYBB,STAT5A,NCF1,ARPC4,PIP5K1B,PAK2,MAP2K6,STAT3,PAK1,ACTR3,ARPC5,CYFIP2,ARHGDIA,IQGAP3,ARPC2,ABI1,ARPC3,IQGAP1,MAPK9,CYBA,MAP3K1,ATF2,ACTR2,WASF1,NCKAP1,CRK,PIP5K1A,MAP3K11,MAPK14,RAC1,PLCB2,CDH1,ARHGAP5,BRK1,CTNNB1,WASF2
REACTOME_ESR_MEDIATED_SIGNALING	0.000303037	0.00118231	0.498493	0.42695	1.44125	203	USF1,STAG1,SMC1A,KPNA2,CDKN1B,H2AZ1,PTGES3,XPO1,PIK3R3,GNG5,POLR2D,POLR2H,PRMT1,GNAI3,MED1,SMC3,MYB,GTF2A1,MOV10,GNGT2,POLR2G,ZDHHC21,H3C3,RAD21,DDX5,KAT2B,CREBBP,H2AZ2,H4C3,NRAS,FOXO3,GTF2A2,PPID,H2BC12,TLE3,HSP90AA1,H3C8,TBP,H3-3B,H2AX,H2BC5,CBFB,GNAI2,KDM1A,POLR2F,POLR2I,POLR2E,PIK3CA,H2BC9,EP300,MMP9,FKBP5,H2AC8,H2BC6,STAG2,JUND,H4C8,POLR2J,HDAC1,HRAS,POLR2B,CTSD,H2AC6,HSP90AB1,POLR2K,GNB4,AT…
WP_PROXIMAL_TUBULE_TRANSPORT	0.000302992	0.00118231	0.498493	-0.373394	-1.72771	57	SLC22A6,SLC5A1,SLC13A3,SLC1A1,SLC22A8,SLC4A4,SLC22A11,ABCC2,SLC16A10,SLC7A8,SLC5A2,SLC22A2,SLC6A20,SLC12A4,ATP6V0A4,SLC34A1,SLC9A3,SLC7A9,CA2,ABCG2,ATP6V0D2,CA4,SLC22A7,SLC5A5
KEGG_NOD_LIKE_RECEPTOR_SIGNALING_PATHWAY	0.000304257	0.00118479	0.498493	0.530344	1.66049	62	TNFAIP3,BIRC3,PSTPIP1,TNF,IL18,CHUK,PYCARD,CCL5,NFKBIA,CARD9,CCL13,HSP90B1,CCL8,CASP8,CCL2,HSP90AA1,NFKBIB,CASP1,MAPK13,CCL11,MAP3K7,MAPK9,TAB2,HSP90AB1,MAPK1,NAIP,NOD2,RIPK2,BIRC2,MAPK14
BIOCARTA_GLEEVEC_PATHWAY	0.000313604	0.00121649	0.498493	0.664129	1.80489	23	JAK2,STAT1,GRB2,STAT5A,RAF1,SOS1,CRKL,PIK3CG,STAT5B,PIK3CA,MAP3K1,HRAS,BAD,PIK3R1,AKT1,MYC,BCR
KEGG_PROGESTERONE_MEDIATED_OOCYTE_MATURATION	0.000313226	0.00121649	0.498493	0.499276	1.60037	85	CDC16,PRKX,CCNB1,PIK3R3,CDK1,CDK2,CCNB2,RAF1,BUB1,CCNA2,GNAI3,PLK1,CDC23,MAD2L1,CDC25A,ARAF,MAD2L2,PIK3CG,CDC26,HSP90AA1,RPS6KA3,ANAPC11,ADCY3,ANAPC13,GNAI2,ANAPC5,ANAPC2,MAPK13,PKMYT1,ANAPC1,ANAPC10,PIK3CA,MAPK9,CDC25B,HSP90AB1,MAPK1,PIK3R1,KRAS,ADCY7,AKT1,PIK3CB,MAPK14,ANAPC7,ANAPC4
REACTOME_PROCESSING_OF_INTRONLESS_PRE_MRNAS	0.000318556	0.00123334	0.498493	0.69281	1.79649	19	CSTF1,NCBP1,PCF11,FIP1L1,NUDT21,NCBP2,CSTF3,CSTF2,CSTF2T,WDR33,SYMPK,CLP1,PABPN1,CPSF3,PAPOLA,CPSF7
REACTOME_P75_NTR_RECEPTOR_MEDIATED_SIGNALLING	0.000326152	0.00126033	0.498493	0.490991	1.58646	97	ECT2,CASP3,MYD88,HDAC2,NFKBIA,GNA13,SOS1,ARHGEF39,ARHGEF26,ITGB3BP,HDAC3,FGD3,NCSTN,AATF,ARHGEF6,PREX1,PRKCI,SMPD2,UBB,NET1,ARHGEF19,APH1A,ARHGEF3,FGD2,YWHAE,VAV1,TIAM1,ARHGEF2,ARHGDIA,ARHGEF7,FGD1,CASP2,RTN4R,HDAC1,RHOA,PSEN2,BAD,AKAP13,RPS27A,ABR,FGD4,IRAK1,RIPK2,BEX3,PRDM4,ARHGEF1
BIOCARTA_NFKB_PATHWAY	0.000341071	0.00131314	0.498493	0.679081	1.81684	21	TNFAIP3,TNF,MYD88,CHUK,NFKBIA,TNFRSF1B,RIPK1,MAP3K7,MAP3K1
REACTOME_COOPERATION_OF_PREFOLDIN_AND_TRIC_CCT_IN_ACTIN_AND_TUBULIN_FOLDING	0.000341116	0.00131314	0.498493	0.611585	1.76205	33	VBP1,PFDN2,TUBA1B,CCT3,CCT4,TUBA1C,PFDN4,CCT8,CCT5,TUBB4B,PFDN1,CCT7,PFDN6,TUBB3,CCT6A,CCT2,ACTB,TUBB6,TCP1,TUBA3D,TUBAL3,TUBB2B,TUBB1,CCT6B
WP_ONCOSTATIN_M_SIGNALING_PATHWAY	0.000349261	0.00134193	0.498493	0.525197	1.65079	65	JAK2,CASP3,CDKN1B,STAT1,GRB2,CDK2,TP53,RAF1,NFKBIA,SOS1,CASP7,TYK2,CEBPB,STAT3,MMP1,PRKCH,CCL2,STAT5B,PTPN11,MAPK9,PRKCB,JUND,JAK3,OSM,HRAS,MAPK1,MAP2K2,RPS6,JAK1,PIK3R1,KRAS,AKT1,PIAS3,HIF1A,MAPK14
KEGG_CHRONIC_MYELOID_LEUKEMIA	0.000361468	0.0013862	0.498493	0.508063	1.61498	73	CDKN2A,CDKN1B,E2F3,CDK4,GRB2,PIK3R3,CHUK,STAT5A,TP53,RAF1,HDAC2,NFKBIA,SOS1,E2F2,CRKL,ARAF,NRAS,PIK3CG,ABL1,SMAD4,STAT5B,PIK3CA,PTPN11,CBLB,HDAC1,HRAS,E2F1,BAD,CRK,MAPK1,MAP2K2,CTBP1,PIK3R1,KRAS,CDKN1A,AKT1,MYC,PIK3CB,BCR
REACTOME_HIV_TRANSCRIPTION_ELONGATION	0.000365986	0.00140087	0.498493	0.570936	1.71239	43	SSRP1,NELFE,POLR2D,POLR2H,NCBP1,SUPT4H1,SUPT16H,NELFB,POLR2G,NELFCD,NCBP2,GTF2H4,SUPT5H,POLR2F,POLR2I,POLR2E,ELL,POLR2J,POLR2B,POLR2K,ERCC3,GTF2F1,GTF2H1
REACTOME_RESPONSE_OF_MTB_TO_PHAGOCYTOSIS	0.000375805	0.00143573	0.498493	0.660922	1.79618	23	RNF213,KPNB1,SFPQ,CORO1A,VPS33B,UBB,RAB7A,HGS,PGK1,KPNA1,TRIM27,ENO1,DUSP16,MAPK1,RPS27A,RAB5A
REACTOME_OXIDATIVE_STRESS_INDUCED_SENESCENCE	0.000389339	0.00148463	0.498493	0.474523	1.54653	106	EZH2,CDKN2C,TFDP1,CDKN2A,SUZ12,E2F3,EED,CDK4,H2AZ1,RBBP7,RBBP4,TP53,MAPKAPK5,E2F2,MOV10,H3C3,MAPKAPK3,MAP2K6,UBB,H2AZ2,H4C3,MAPKAPK2,PHC3,H2BC12,H3C8,TFDP2,H3-3B,H2AX,H2BC5,CBX2,TXN,H2BC9,MAPK9,H2AC8,H2BC6,H4C8,H2AC6,E2F1,CDKN2B,H2BC7,H2AC14,MAPK1,RPS27A,SCMH1,H2BC10,H2BC8,H2BC14,H3C2,MAPK14,H3C10,MAP4K4,H2AJ
REACTOME_RMTS_METHYLATE_HISTONE_ARGININES	0.00039984	0.0015218	0.498493	0.539538	1.68422	61	SMARCD2,JAK2,ACTL6A,CDK4,H2AZ1,RBBP7,PRMT1,PRMT5,COPRS,PBRM1,H3C3,DNMT3A,ARID1A,SMARCC1,H2AC11,H2AZ2,H4C3,WDR77,SMARCA2,H3C8,SMARCE1,SMARCA4,H2AX,SMARCC2,SMARCB1,H2AC8,H2AC13,H4C8,H2AC6,PRMT6,WDR5,PRMT3,H2AC14,CARM1,PRMT7,H3C2,ARID2,H3C10,H2AJ
BIOCARTA_NKCELLS_PATHWAY	0.000400923	0.00152305	0.498493	0.690334	1.81503	20	KLRC3,IL18,KLRD1,KLRC1,LAT,PTPN6,SYK,KLRC2,PAK1,HLA-A,VAV1,KLRC4,PIK3CA
WP_TRANSLATION_FACTORS	0.000406588	0.00154168	0.498493	0.554344	1.69263	51	EIF2AK2,EIF1,EIF2AK3,EIF5,EIF2B1,EIF1AX,EIF2S3,EIF4G1,CLUH,EIF5B,EIF4A2,EIF2B5,EIF4E,ETF1,EIF2S1,EIF5A,EIF3A,EIF4EBP1,EIF2AK1,EEF1B2,EIF2S2,EIF3CL,EIF4EBP2,EIF3H,EIF2B3,EIF3F,PAIP1,EEF1D,EIF3C,EIF3J,EIF4H
WP_DEVELOPMENT_AND_HETEROGENEITY_OF_THE_ILC_FAMILY	0.000407633	0.00154275	0.498493	0.60635	1.7382	32	EOMES,IL7,IFNG,TNF,IL18,TBX21,TOX,IL12B,GFI1,ID2,IL12A,RORA,BCL11B
WP_ENDODERM_DIFFERENTIATION	0.000409892	0.0015484	0.498493	0.453552	1.50235	141	EZH2,EOMES,DUSP2,SIAH2,JARID2,PLCH1,NCAPG2,RGS10,STAT1,TAF5,NME1,CEBPZ,MTF2,C1QBP,WDHD1,CAND1,BTAF1,BPTF,LRPPRC,ELAVL1,HPRT1,ASCC3,TBX21,BMPR1A,TOX,NAA15,PAF1,MIXL1,MAD2L2,PBX1,DDAH1,NLK,MBTD1,CTR9,CDYL,PHF6,ZBTB17,SFMBT1,SMAD4,RTF1,SMAD2,PIAS1,TET1,UBR5,TRERF1,ELP4,RFX7,TCEAL2,LEF1,FOXN3,RAB38,WNT3,TAF4B,POU5F1,SFRP1,CEP250,TCF7L1,DNMT3B,EMSY,NR3C1,PBX3,DUSP5,ACACA,CDC73,NOTCH1,TRIM71,TRIM5,EXT1…
KEGG_CYTOKINE_CYTOKINE_RECEPTOR_INTERACTION	0.000412402	0.00155497	0.498493	0.411967	1.40456	261	CXCL10,CXCL9,CCR2,CXCL11,CXCL13,IL2RG,CD27,IL10RA,CXCR3,TNFSF13B,TNFRSF17,IL21R,IL7,CCR5,IFNG,TNF,IL2RB,IL18,CXCR6,XCL2,TNFRSF25,IFNK,IL7R,IL17RB,CCL5,IL10,IL12RB2,XCL1,CCR7,CCL13,TNFRSF9,RELT,CCL4,FLT3LG,CCL20,CD40LG,BMPR1A,IL12B,IL15RA,IL21,TNFSF10,FASLG,TNFRSF18,CCL8,IFNAR2,TNFSF4,TNFRSF13C,CCL18,IFNLR1,FAS,IL12A,IFNL1,CSF2RA,CCL19,IFNL2,FLT3,CCL2,TNFRSF4,TNFRSF1B,IL6R,CCL17,CCL3,CCL11,INHBC,T…
REACTOME_HDACS_DEACETYLATE_HISTONES	0.000417436	0.00157102	0.498493	0.505352	1.60637	73	TBL1XR1,GATAD2A,RBBP7,RBBP4,HDAC2,HDAC3,GPS2,NCOR1,H3C3,H2AC11,H4C3,HDAC8,TBL1X,H2BC12,HMG20B,H3C8,SAP18,PHF21A,H2BC5,SAP30L,SAP30,KDM1A,H2BC9,H2AC8,H2BC6,H2AC13,H4C8,HDAC1,MTA2,H2AC6,ARID4B,MTA3,H2BC7,CHD4,H2AC14,BRMS1,MTA1,GATAD2B,H2BC10,H2BC8,RCOR1,H2BC14,H3C2,H3C10
REACTOME_REGULATION_OF_TNFR1_SIGNALING	0.000424382	0.00159419	0.498493	0.595387	1.72925	35	TNFAIP3,BIRC3,TNF,CHUK,USP21,RNF31,TRAF1,OTULIN,UBB,USP4,CASP8,CYLD,RIPK1
WP_IL3_SIGNALING_PATHWAY	0.000426284	0.00159837	0.498493	0.561262	1.70569	49	JAK2,GRB2,STAT5A,RAF1,SOS1,PTPN6,SYK,CRKL,STAT3,CD69,YWHAQ,VAV1,FYN,STAT5B,PTPN11,INPP5D,CD86,CSF2RB,HCK,HRAS,BAD,MAPK1,JAK1,PIK3R1,RAPGEF1,AKT1
PID_KIT_PATHWAY	0.00042749	0.00159992	0.498493	0.550994	1.68912	52	SOCS1,JAK2,GRAP2,MAP4K1,STAT1,GRB2,RPS6KB1,STAT5A,RAF1,SOS1,STAP1,PTPN6,CRKL,STAT3,CREBBP,FOXO3,VAV1,PTPRO,PIK3CA,PTPN11
REACTOME_FORMATION_OF_THE_EARLY_ELONGATION_COMPLEX	0.000430751	0.00160915	0.498493	0.608686	1.7537	33	NELFE,POLR2D,POLR2H,NCBP1,SUPT4H1,NELFB,POLR2G,NELFCD,NCBP2,GTF2H4,SUPT5H,POLR2F,POLR2I,POLR2E,POLR2J,POLR2B,POLR2K,ERCC3,GTF2F1,GTF2H1
WP_DNA_DAMAGE_RESPONSE_ONLY_ATM_DEPENDENT	0.000449236	0.00167511	0.498493	0.468029	1.52798	110	CDKN2A,MLKL,CDKN1B,PDK1,SOD2,GRB2,PIK3R3,TP53,PIK3R4,BAK1,SOS1,PCK2,WNT10A,PPP2R5E,PMAIP1,FASLG,BAX,NRAS,HMGB1,FOXO3,PIK3CG,ABL1,RAC2,SMAD4,WNT1,DVL3,MAP3K7,CCND2,PIK3CA,MAPK9,MAP3K1,NFKB2,RAC3,HRAS,RHOA,PIK3C3,BAD,MAPK1,LEF1,PIK3R1,KRAS,CDKN1A,PIK3C2A,AKT1,MYC,PIK3CB,WNT6,WNT3,LDLR,TCF7L1,PPP2R5C,DVL1,CCND3,GSK3B
WP_TP53_NETWORK	0.000452401	0.0016838	0.498493	0.685371	1.7772	19	CDKN2A,BID,SUMO1,TP53,PMAIP1,TNFSF10,BAX,ABL1
PID_IL2_STAT5_PATHWAY	0.000473887	0.00176053	0.498493	0.619051	1.7512	30	IL2RG,LCK,IL2RB,GRB2,STAT5A,PRF1,CCNA2,SOS1,FASLG,STAT5B,CCND2,PIK3CA,PTPN11,JAK3,JAK1,PIK3R1,MYC,IL2RA
REACTOME_OLFACTORY_SIGNALING_PATHWAY	0.000481824	0.00178673	0.498493	-0.367479	-1.73088	61	OR11A1,OR1A1,OR10H2,OR2W1,OR2J2,OR5D14,OR10G3,GNAL,OR8D1,OR7C1,OR3A1,OR2J3,OR56A4,OR4F17,OR6P1,OR2AT4,OR10X1,OR4C12,OR51L1,OR7D4,OR8K3,OR2M2
REACTOME_TRANSLATION_OF_SARS_COV_2_STRUCTURAL_PROTEINS	0.000498583	0.00184549	0.477271	0.55921	1.69945	49	PARP14,RPN1,PARP9,SUMO1,PRMT1,MGAT4A,GALNT1,ST6GAL1,UBB,SRPK1,FUT8,ST6GALNAC4,MOGS,PRKCSH,DDOST,PARP4,PARP10,MAGT1,MGAT2,CSNK1A1,TUSC3,RPS27A,ST6GALNAC2,MAN2A1,DAD1,PARP6,SRPK2,MGAT1,GANAB,GSK3B,UBA52,UBE2I,ST6GALNAC3,STT3A,PARP8,CANX
REACTOME_DEFECTIVE_INTRINSIC_PATHWAY_FOR_APOPTOSIS	0.000506545	0.00187153	0.477271	0.643391	1.77112	25	CDKN2A,LMNB1,SOD2,TP53,C1QBP,CDC25A,FASLG,FOXO3,YWHAE,PRDX1,CDC25B,PRDX2,CDK5
BIOCARTA_EIF_PATHWAY	0.000518101	0.00191073	0.477271	0.727003	1.8227	16	EIF1,EIF5,EIF1AX,EIF2S3,EIF4G1,EIF4A2,EIF4E,EIF2S1,EIF3A,EIF2S2,EIF4G2
REACTOME_TOLL_LIKE_RECEPTOR_TLR1_TLR2_CASCADE	0.00052482	0.00193199	0.477271	0.478793	1.55542	103	SOCS1,MYD88,CHUK,NFKBIA,CUL1,NKIRAS2,PPP2CB,MAPKAPK3,MAP2K6,UBB,UBE2N,ECSIT,HMGB1,MAPKAPK2,PPP2CA,RPS6KA3,MEF2A,BTK,NFKBIB,MAP3K7,MAPK9,MAP3K1,NFKB2,TLR1,TAB2,VRK3,LY96,SIGIRR,ATF2,PELI1,MAP3K8,MAPK1,RPS27A,AGER,NOD2,PPP2R1B,IRAK1,RIPK2,IRAK2,UBE2V1,MAPK14,IRAK4,S100A8,NKIRAS1,S100A9,MAPK7,CREB1,TLR6,RPS6KA5,CD14,DUSP3,IRAK3,MEF2C,UBA52,PPP2R1A,ATF1
REACTOME_ORGANIC_CATION_ANION_ZWITTERION_TRANSPORT	0.000528903	0.00194348	0.477271	-0.641011	-2.19418	15	SLC22A6,SLC22A18,SLC22A8,SLC22A11,SLC22A5,SLC22A2,SLC22A4
REACTOME_ACTIVATION_OF_MATRIX_METALLOPROTEINASES	0.000532424	0.00195287	0.477271	-0.478387	-1.97981	33	KLK2,MMP13,CTRB2,MMP10,MMP15,TIMP1,TPSAB1,ELANE,MMP17,TIMP2,CMA1,FURIN,MMP16,CTSG,MMP8,COL18A1,MMP25,KLKB1
REACTOME_CD28_CO_STIMULATION	0.000545482	0.0019912	0.477271	0.604774	1.74243	33	LCK,GRAP2,GRB2,PIK3R3,YES1,PAK2,PAK1,VAV1,FYN,MAPKAP1,PIK3CA,CD86,CD80,CD28,MAP3K8,PIK3R1,AKT1
REACTOME_GENE_AND_PROTEIN_EXPRESSION_BY_JAK_STAT_SIGNALING_AFTER_INTERLEUKIN_12_STIMULATION	0.000545954	0.0019912	0.477271	0.580507	1.71045	38	PSME2,LMNB1,IFNG,SNRPA1,SOD2,HNRNPF,IL10,LCP1,CAPZA1,PAK2,HNRNPA2B1,BOLA2B,PITPNA,RAP1B,GSTO1,HSPA9,SOD1,STAT4,MSN,PPIA,MIF,MTAP,ARF1,TCP1,HNRNPDL,TALDO1
REACTOME_RIPK1_MEDIATED_REGULATED_NECROSIS	0.000546815	0.0019912	0.477271	0.618392	1.7455	29	BIRC3,MLKL,RIPK3,TNFSF10,FASLG,UBB,OGT,FAS,CASP8,HSP90AA1,RIPK1,TNFRSF10A,TRAF2,PELI1,FLOT2,RPS27A,PDCD6IP,TNFRSF10B,BIRC2,CDC37,UBA52,CFLAR
REACTOME_SIGNALING_BY_NUCLEAR_RECEPTORS	0.000544955	0.0019912	0.477271	0.402185	1.37457	278	USF1,TBL1XR1,NR1H3,STAG1,SMC1A,KPNA2,CDKN1B,PDHA1,PDK1,APOC1,H2AZ1,PTGES3,XPO1,PIK3R3,GNG5,POLR2D,POLR2H,PRMT1,APOC2,GNAI3,HDAC3,GPS2,APOE,MED1,SMC3,NCOR1,MYB,GTF2A1,MOV10,GNGT2,POLR2G,ZDHHC21,H3C3,RAD21,DDX5,KAT2B,CREBBP,H2AZ2,H4C3,NRAS,FOXO3,GTF2A2,PPID,PDHB,TBL1X,H2BC12,TLE3,HSP90AA1,H3C8,TBP,H3-3B,MYLIP,PDHX,H2AX,H2BC5,CBFB,GNAI2,CRABP2,KDM1A,POLR2F,POLR2I,POLR2E,PIK3CA,H2BC9,EP300,MMP9,DLD,F…
REACTOME_CHEMOKINE_RECEPTORS_BIND_CHEMOKINES	0.00054913	0.00199244	0.477271	0.533378	1.64944	57	CXCL10,CXCL9,CCR2,CXCL11,CXCL13,CXCR3,CCR5,CXCR6,XCL2,CCL5,XCL1,CCR7,CCL13,CCL4,CCL20,CCL19,CCL2,CCL17,CCL3,CCL11
WP_TAMOXIFEN_METABOLISM	0.000548804	0.00199244	0.477271	-0.567602	-2.08979	20	CYP2A6,CYP1A1,UGT1A8,CYP3A4,SULT1E1,CYP2E1,CYP1A2,CYP2C19
PID_MYC_PATHWAY	0.00055298	0.00199924	0.477271	0.641016	1.76458	25	CDKN2A,ACTL6A,RUVBL1,PIN1,SUPT7L,SKP2,PAK2,RUVBL2,PPP2CA,ZBTB17,FBXW7,TAF9,MAX,PML
REACTOME_COPI_DEPENDENT_GOLGI_TO_ER_RETROGRADE_TRAFFIC	0.000552685	0.00199924	0.477271	0.475094	1.53961	99	KIF2A,RACGAP1,KIF20B,TUBA1B,KIF11,KIF15,KIF18B,KIF4A,KIFC1,KIF22,KIF2C,KIF1A,TUBA1C,KIF20A,KIF18A,ARFGAP2,COPA,COPE,TUBB4B,KIF23,COPB2,RINT1,USE1,TUBB3,CENPE,NSF,RAB1A,KIF19,BNIP1,KIF21B,COPG1,KIF21A,ARF5,TMED2,TMED10,ARF3,ARF1,TUBB6,TUBA3D,COPB1,TUBAL3,KIF6,TUBB2B,TUBB8,TUBB1,KIF4B,KLC1
REACTOME_RNA_POLYMERASE_III_TRANSCRIPTION	0.000556388	0.00200796	0.477271	0.57668	1.71455	41	POLR3C,POLR2H,POLR3GL,POLR1D,POLR1C,NFIB,GTF3A,TBP,SNAPC5,GTF3C5,POLR3K,GTF3C6,POLR3H,GTF3C3,POLR2F,ZNF143,POLR2E,SNAPC3,GTF3C2,POLR2K,SSB,POLR3D,POLR3A,GTF3C4,CRCP,POU2F1
REACTOME_THE_ROLE_OF_NEF_IN_HIV_1_REPLICATION_AND_DISEASE_PATHOGENESIS	0.000559531	0.00201571	0.477271	0.613959	1.72082	28	LCK,CD4,CD8B,CD247,DOCK2,AP2M1,AP1S2,PAK2,AP1M1,AP2S1,HLA-A,FYN,HCK,CD28,ARF1,AP2B1,B2M,AP2A1,ELMO1,RAC1,AP1G1
REACTOME_NEUREXINS_AND_NEUROLIGINS	0.000562388	0.0020224	0.477271	-0.371955	-1.72316	56	GRM5,EPB41L5,LRRTM4,LRRTM1,SYT2,SYT1,APBA1,EPB41L1,NRXN1,GRIN2B,GRIN2C,SHANK2,BEGAIN,STXBP1,SHARPIN,DLG4,STX1A,DLG2,NLGN4X,GRM1,GRIN1,LRRTM2,NLGN2,NRXN3,NRXN2
KEGG_PURINE_METABOLISM	0.000574152	0.00205374	0.477271	0.437727	1.45832	158	GMPS,POLA1,PRIM1,POLD3,POLA2,POLR3C,NME1,POLR2D,POLR2H,POLE2,DCK,PRPS2,RRM2,POLE3,NT5C,NUDT5,POLR3GL,HPRT1,NT5C3A,PRUNE1,POLR2G,RRM1,POLR1D,POLR1C,ADSL,PAICS,PRIM2,POLD1,CANT1,POLR1A,POLD2,POLR1E,POLR3K,GART,PFAS,POLR3H,ADCY3,ADK,POLR2F,POLR2I,POLR2E,PNPT1,POLE,PNP,PPAT,NT5C2,ADSS2,AK2,APRT,PKM,NUDT2,POLR2J,POLR2B,POLR2K,PDE6B,DGUOK,AK4,POLR3D,POLR3A,PRPS1,ENTPD4,PDE6D,ADCY7,ENTPD1
REACTOME_PROTEIN_PROTEIN_INTERACTIONS_AT_SYNAPSES	0.000573698	0.00205374	0.477271	-0.317045	-1.58137	87	GRM5,EPB41L5,GRIA1,LRRTM4,LRRTM1,SYT2,IL1RAPL1,SYT1,APBA1,EPB41L1,SLITRK3,NRXN1,IL1RAPL2,SLITRK6,GRIN2B,GRIN2C,SHANK2,BEGAIN,STXBP1,GRIA4,SHARPIN,DLG4,STX1A,PPFIA3,DLG2,NLGN4X,GRM1,GRIN1,LRRTM2,NLGN2,NRXN3,NRXN2,SLITRK1
REACTOME_TRANSCRIPTIONAL_REGULATION_OF_WHITE_ADIPOCYTE_DIFFERENTIATION	0.000573587	0.00205374	0.477271	0.4966	1.59131	84	TBL1XR1,TNF,CDK4,CCNC,HELZ2,MED6,MED24,HDAC3,EGR2,MED7,MED26,MED1,MED14,NCOR1,CEBPB,MED15,MED8,CREBBP,MED19,MED13,TBL1X,WNT1,MED16,CEBPA,MED30,MED27,EP300,MED18,CDK19,MED17,ZNF638,MED22,CARM1,MED11,MED21,MED29,NCOA3,MED4,MED28,CCND3,PPARA,MED13L,CDK8
REACTOME_LONG_TERM_POTENTIATION	0.000578482	0.00206193	0.477271	-0.547862	-2.08747	23	GRIA1,ERBB4,CAMK2A,NEFL,GRIN2B,GRIN2C,CAMK2B,DLG4,DLG2,NRGN,GRIA2,GRIN1,CAMK2G,CALM1,GRIN2A
REACTOME_RHOBTB2_GTPASE_CYCLE	0.000578215	0.00206193	0.477271	0.652205	1.77249	23	RBMX,TRA2B,CUL3,PHIP,TXNL1,HNRNPC,DDX39B,HSP90AA1,CCT7,CCT6A,CCT2,ACTG1,HSP90AB1,DBN1,STK38,SRRM1,TWF1
BIOCARTA_IL17_PATHWAY	0.000592383	0.00210776	0.477271	0.724957	1.79514	15	CD2,CD3D,CD8A,CD3G,CD4,CD247,CD3E
REACTOME_HSP90_CHAPERONE_CYCLE_FOR_STEROID_HORMONE_RECEPTORS_SHR_IN_THE_PRESENCE_OF_LIGAND	0.000615979	0.00218786	0.477271	0.534773	1.65468	56	TUBA1B,PTGES3,DNAJA1,DCTN3,CAPZA1,TUBA1C,TUBB4B,STIP1,DYNLL2,DYNC1LI1,DCTN6,HSP90AA1,DYNLL1,TUBB3,FKBP5,HSPA8,DCTN4,HSP90AB1,CAPZA2,HSPA1B,ACTR1A,HSPA1A,DYNC1I2,TUBB6,DCTN2,DCTN5,TUBA3D,CAPZB,TUBAL3,NR3C1,TUBB2B,TUBB8,TUBB1
REACTOME_DOWNSTREAM_SIGNAL_TRANSDUCTION	0.000618359	0.00219246	0.477271	0.617183	1.74208	29	STAT1,GRB2,NCK1,STAT5A,SOS1,CRKL,STAT3,NRAS,STAT5B,PIK3CA,PTPN11,NCK2,HRAS,CRK,PIK3R1,RAPGEF1,KRAS,PIK3CB
REACTOME_INFECTION_WITH_MYCOBACTERIUM_TUBERCULOSIS	0.000632813	0.00223978	0.477271	0.629211	1.75091	27	RNF213,KPNB1,SFPQ,CORO1A,VPS33B,UBB,RAB7A,HGS,PGK1,KPNA1,TRIM27,LTF,ENO1,DUSP16,MAPK1,RPS27A,RAB5A,MRC1,B2M
WP_16P112_PROXIMAL_DELETION_SYNDROME	0.000642138	0.00226881	0.477271	0.506326	1.61119	74	HIRA,PCNA,REL,TP53,CCT3,PAXIP1,BPTF,C16orf54,CCT4,HDAC3,PPP2CB,KIF22,CORO1A,HIRIP3,MAP2K6,CCT8,CCT5,PPP4C,PPP2CA,CASP8,CCT7,PAGR1,PARP4,CCT6A,CCT2,MSN,TRAF2,PPP4R1
WP_FAS_LIGAND_PATHWAY_AND_STRESS_INDUCTION_OF_HEAT_SHOCK_PROTEINS	0.000651363	0.00229339	0.477271	0.577106	1.72302	42	CASP3,LMNB1,TNF,PARP1,DAXX,CASP7,MAPKAPK3,FASLG,PAK2,LMNB2,PAK1,MAPKAPK2,FAS,CASP8,FAF1,NFX1,DFFB,MAP3K7,ACTG1,MAP3K1,CASP6,ACTB,CYCS
WP_TGFBETA_SIGNALING_PATHWAY	0.000650249	0.00229339	0.477271	0.451704	1.49113	132	NUP153,SMURF2,TFDP1,STAMBPL1,PDK1,MAP4K1,GRB2,CDK1,SUMO1,TP53,CCNB2,RAF1,SOS1,CUL1,RBL1,SIN3A,PAK2,MAP2K6,CREBBP,MMP1,PIAS2,SNW1,HGS,MEF2A,ROCK1,SMAD4,ZEB2,SMAD2,MAP3K7,EP300,MAPK9,PIAS1,TGFBR3,PML,STRAP,RBX1,JUND,UCHL5,PJA1,HDAC1,RHOA,ATF2,CDKN2B,KLF11,DCP1A,MAPK1,MAP2K2,PIK3R1,CDKN1A,LIMK2,AKT1,MYC
REACTOME_FLT3_SIGNALING_IN_DISEASE	0.000662195	0.00232747	0.477271	0.611376	1.71357	28	GRB2,STAT5A,SOS1,FLT3LG,UBB,NRAS,FLT3,MYO18A,STAT5B,PIK3CA,PTPN11,ETV6,HRAS,ZMYM2,RPS27A,PIK3R1,KRAS,CDKN1A
REACTOME_ESTROGEN_DEPENDENT_GENE_EXPRESSION	0.000677918	0.00237448	0.477271	0.45085	1.48831	132	USF1,STAG1,SMC1A,KPNA2,H2AZ1,PTGES3,POLR2D,POLR2H,PRMT1,MED1,SMC3,MYB,GTF2A1,MOV10,POLR2G,H3C3,RAD21,DDX5,KAT2B,CREBBP,H2AZ2,H4C3,GTF2A2,H2BC12,TLE3,HSP90AA1,H3C8,TBP,H3-3B,H2AX,H2BC5,CBFB,KDM1A,POLR2F,POLR2I,POLR2E,H2BC9,EP300,H2AC8,H2BC6,STAG2,JUND,H4C8,POLR2J,HDAC1,POLR2B,CTSD,H2AC6,HSP90AB1,POLR2K,ATF2,H2BC7,CHD1,H2AC14,CARM1,GTF2F1,H2BC10,H2BC8,POU2F1,YY1,MYC,H2BC14,H3C2,ZNF217,H3C10,H2AJ
REACTOME_TRISTETRAPROLIN_TTP_ZFP36_BINDS_AND_DESTABILIZES_MRNA	0.000676874	0.00237448	0.477271	0.696941	1.76608	17	XRN1,EXOSC1,EXOSC8,EXOSC9,DCP2,TNPO1,MAPKAPK2,EXOSC7,EXOSC2,EXOSC3,EXOSC5,DCP1A
PID_MET_PATHWAY	0.000679635	0.00237637	0.477271	0.498623	1.58895	79	PTPN2,KPNB1,GRB2,NCK1,RANBP9,RAF1,SOS1,EPS15,RAP1A,PRKCI,PAK2,CRKL,PAK1,ARF6,HGS,AKT1S1,EIF4E,RAP1B,PIK3CA,PTPN11,NCK2,PTPN1,EIF4EBP1,MAP3K1,HRAS,RHOA,BAD,CRK,MAPK1,MAP2K2,RAB5A,PIK3R1,RAPGEF1,AKT1,RPTOR,SH3KBP1,PTPRJ,PTK2,RAC1,CDH1,SH3GL2,AKT2,SHC1,CTNNB1,ETS1
REACTOME_COMMON_PATHWAY_OF_FIBRIN_CLOT_FORMATION	0.000687954	0.0024013	0.477271	-0.575571	-2.12816	22	PROS1,THBD,PF4,F10,F13A1,SERPINA5,PROCR,CD177,SERPINC1,PRTN3,F8,FGB,FGG,PF4V1,PROC,SERPIND1
REACTOME_MRNA_CAPPING	0.000710345	0.00247518	0.477271	0.61436	1.73412	29	POLR2D,POLR2H,NCBP1,POLR2G,NCBP2,GTF2H4,SUPT5H,POLR2F,POLR2I,POLR2E,RNMT,POLR2J,POLR2B,RNGTT,POLR2K,ERCC3,GTF2F1,GTF2H1
PID_TNF_PATHWAY	0.00071534	0.0024883	0.477271	0.56699	1.70844	46	TNFAIP3,BIRC3,TNF,RFFL,STAT1,CHUK,PRKCI,TRAF1,SMPD2,MAP3K3,CASP8,TNFRSF1B,CYLD,RIPK1,MAP3K7,TXN,TRAF2,MAP3K1,TAB2
REACTOME_TRANSCRIPTIONAL_ACTIVATION_OF_MITOCHONDRIAL_BIOGENESIS	0.000726324	0.00252217	0.477271	0.535223	1.64462	55	ALAS1,TBL1XR1,IDH2,SOD2,HELZ2,SIRT5,HDAC3,MED1,NCOR1,SSBP1,ATP5F1B,POLG2,CREBBP,CRTC2,TFAM,TBL1X,GABPA,CAMK4,PPRC1,PPARGC1B,CRTC3,CYCS,ATF2,TFB1M,CARM1,GABPB1,TFB2M
WP_IL1_SIGNALING_PATHWAY	0.000735944	0.00255119	0.477271	0.53509	1.64421	55	MYD88,REL,CHUK,NFKBIA,MAP2K6,UBE2N,ECSIT,MAPKAPK2,MAP3K3,CCL2,NFKBIB,MAP3K7,PTPN11,MAPK9,MAP3K1,TAB2,ATF2,PELI1,MAPK1,MAP2K2,PIK3R1,IRAK1,AKT1,IRAK2,UBE2V1,MAPK14,IRAK4
REACTOME_COLLAGEN_BIOSYNTHESIS_AND_MODIFYING_ENZYMES	0.000737383	0.0025518	0.477271	-0.332167	-1.60318	67	P3H1,P3H3,COL5A3,P4HA3,P4HA1,COL4A6,COL10A1,COL4A5,COL5A1,COL1A1,P3H2,COL21A1,COL11A1,COL8A1,COL1A2,COL23A1,COL8A2,BMP1,TLL2,P4HA2,COL26A1,COL18A1,COL14A1,CRTAP,ADAMTS14,PCOLCE,COLGALT2,COL3A1
REACTOME_RHOBTB1_GTPASE_CYCLE	0.000744903	0.00257342	0.477271	0.646889	1.75804	23	RBMX,TRA2B,GPS1,CUL3,TXNL1,HNRNPC,ROCK1,CCT7,ROCK2,CCT2,SPEN,COPS4,DBN1,RNF20,CPSF7,STK38,SRRM1
REACTOME_CYTOCHROME_P450_ARRANGED_BY_SUBSTRATE_TYPE	0.000747022	0.00257633	0.477271	-0.353241	-1.69391	65	CYP2A6,CYP11B2,CYP4F2,CYP4F8,CYP4F3,CYP1A1,CYP2J2,CYP4A11,CYP2A7,CYP3A4,CYP2E1,NR1H4,CYP4B1,CYP4F12,CYP46A1,CYP1A2,CYP3A43
REACTOME_RAB_GEFS_EXCHANGE_GTP_FOR_GDP_ON_RABS	0.000748505	0.00257705	0.477271	0.482429	1.55161	90	DENND2D,RAB39A,RAB8A,GDI2,RIC1,RAB9A,DENND4B,CHML,RAB12,DENND4A,TRAPPC1,RAB35,GAPVD1,TRAPPC3,RINL,ANKRD27,RAB7A,RAB39B,TRAPPC8,YWHAE,TRAPPC2,DENND5B,DENND1B,RAB9B,RAB1A,MON1B,RAB27A,HPS1,DENND4C,DENND1A,RAB5C,TRAPPC4,TRAPPC10,TRAPPC11,RAB13,TRAPPC13,RAB5A,RAB38,RAB21,AKT1,DENND5A,RAB14,TRAPPC2L,RAB3IP,SBF1,ALS2,DENND1C,RAB8B,TRAPPC5
REACTOME_NA_CL_DEPENDENT_NEUROTRANSMITTER_TRANSPORTERS	0.000756557	0.00260034	0.477271	-0.589532	-2.14839	19	SLC18A2,SLC6A1,SLC6A2,SLC18A1,SLC6A5,SLC22A2,SLC6A20,SLC6A3,SLC6A14,SLC22A1,SLC6A15
REACTOME_REGULATION_OF_SIGNALING_BY_CBL	0.000763138	0.00261851	0.477271	0.653135	1.76509	22	GRB2,PIK3R3,BLNK,YES1,SYK,CRKL,UBB,VAV1,FYN,PIK3CA,HCK,CRK,RPS27A,PIK3R1,RAPGEF1,PIK3CB
REACTOME_PROCESSING_OF_SMDT1	0.00076584	0.00262333	0.477271	0.71861	1.80166	16	MCUB,STOML2,PARL,YME1L1,PMPCA,MAIP1,PHB2,PHB,SMDT1,AFG3L2,MICU2
WP_COHESIN_COMPLEX_CORNELIA_DE_LANGE_SYNDROME	0.000773147	0.00264388	0.477271	0.598993	1.73415	34	SMC1A,PTTG1,CDK1,AURKB,PLK1,PPP2CB,SMC3,PPP2R5E,ESPL1,SGO1,RAD21,CDCA5,SGO2,HDAC8,PPP2CA,WAPL,ESCO2,STAG2,PDS5A
WP_SMALL_CELL_LUNG_CANCER	0.000775613	0.00264783	0.477271	0.473548	1.53027	96	CCNE1,BIRC3,CKS1B,CASP3,CKS2,CDKN1B,E2F3,DDB2,CDK4,BID,PIK3R3,CDK2,CHUK,CCNE2,TP53,BAK1,TRAF3,NFKBIA,COL4A4,E2F2,TRAF1,BAX,CASP8,TRAF4,ZBTB17,NFKBIB,MAX,PIK3CA,ITGA6,CDKN1C,COL4A2,TRAF2,CYCS,E2F1,CDKN2B,PIK3R1,CDKN1A,AKT1,MYC,PIK3CB,BIRC2
WP_PARKINSONS_DISEASE_PATHWAY	0.000780362	0.00265955	0.477271	0.569601	1.68608	39	UBE2L6,CCNE1,CASP3,UBE2J1,CCNE2,UBE2G1,CASP7,UBB,HTRA2,UBE2J2,PARK7,UBA7,UBE2G2,MAPK13,MIR17HG,LRRK2,UBE2L3,CASP2,SYT11,CASP6,CYCS,UBA1
REACTOME_ACETYLCHOLINE_NEUROTRANSMITTER_RELEASE_CYCLE	0.000785613	0.0026687	0.477271	-0.586392	-2.07049	17	SYT1,RIMS1,SLC5A7,RAB3A,CPLX1,STXBP1,STX1A,PPFIA3,TSPOAP1,VAMP2
REACTOME_HIV_ELONGATION_ARREST_AND_RECOVERY	0.000785688	0.0026687	0.477271	0.595002	1.71428	33	SSRP1,NELFE,POLR2D,POLR2H,SUPT4H1,SUPT16H,NELFB,POLR2G,NELFCD,SUPT5H,POLR2F,POLR2I,POLR2E,CCNT2,ELL,POLR2J,POLR2B,POLR2K
REACTOME_TNFS_BIND_THEIR_PHYSIOLOGICAL_RECEPTORS	0.000795658	0.00269803	0.477271	0.60768	1.70322	28	CD27,TNFSF13B,TNFRSF17,TNFRSF25,TNFRSF9,FASLG,TNFRSF18,TNFSF4,TNFRSF4,TNFRSF1B,EDARADD,TNFSF9,TNFRSF14,TNFSF13
REACTOME_REGULATION_OF_LIPID_METABOLISM_BY_PPARALPHA	0.000799429	0.00270627	0.477271	0.455583	1.49597	119	ALAS1,TBL1XR1,NR1H3,CCNC,HELZ2,MED6,MED24,HDAC3,GPS2,MED7,MED26,MED1,MED14,NCOR1,SIN3A,MED15,MED8,ACOX1,FDFT1,CREBBP,MED19,APOA2,MED13,TBL1X,FADS1,RORA,ARNT2,MED16,RGL1,NFYB,MED30,MED27,NFYC,ARNT,PLIN2,EP300,TNFRSF21,MED18,PPARGC1B,CDK19,NFYA,MED17,MED22,APOA1,GLIPR1,ACADM,CARM1,MED11,MED21,ME1,MED29,CPT2,TXNRD1
REACTOME_RNA_POLYMERASE_III_TRANSCRIPTION_INITIATION_FROM_TYPE_3_PROMOTER	0.000816191	0.0027584	0.477271	0.607368	1.70234	28	POLR3C,POLR2H,POLR3GL,POLR1D,POLR1C,TBP,SNAPC5,POLR3K,POLR3H,POLR2F,ZNF143,POLR2E,SNAPC3,POLR2K,POLR3D,POLR3A,CRCP,POU2F1,SNAPC4
BIOCARTA_IL7_PATHWAY	0.000820936	0.0027698	0.477271	0.716658	1.79676	16	LCK,IL7,NMI,IL7R,STAT5A,CREBBP,PIK3CG,FYN,STAT5B,PIK3CA,EP300,JAK3,JAK1,PIK3R1
REACTOME_ABERRANT_REGULATION_OF_MITOTIC_EXIT_IN_CANCER_DUE_TO_RB1_DEFECTS	0.000837823	0.00282207	0.477271	0.676463	1.77856	20	CDC16,UBE2S,SKP2,UBE2E1,CDC23,UBE2C,CDC26,ANAPC11,UBE2D1,ANAPC5,ANAPC16,ANAPC2,ANAPC1,ANAPC10,ANAPC15,ANAPC7,ANAPC4,CDC27
REACTOME_NON_INTEGRIN_MEMBRANE_ECM_INTERACTIONS	0.000857143	0.00288234	0.477271	-0.363005	-1.67196	59	ITGB3,LAMB2,COL5A3,ITGA2,AGRN,COL4A6,THBS1,COL10A1,NRXN1,COL4A5,DMD,COL5A1,COL1A1,ITGB5,SDC4,LAMA2,TTR,LAMB3,COL11A1,COL1A2,LAMA1,SDC2,ACTN1,COL3A1,LAMC2,VTN,LAMA3,NTN4,COL5A2,FN1,PDGFA,LAMC3
WP_INTERACTIONS_BETWEEN_IMMUNE_CELLS_AND_MICRORNAS_IN_TUMOR_MICROENVIRONMENT	0.00087628	0.0029418	0.477271	0.603901	1.71991	31	CD274,CXCL10,IL2RG,SOCS1,IL2RB,CCL5,TLR7,STAT3,TLR8,CTLA4,CCL2,CD86,CD80,NFKB2
REACTOME_TP53_REGULATES_METABOLIC_GENES	0.000882258	0.00295695	0.477271	0.491305	1.5738	87	TACO1,COX5A,SCO2,DDIT4,LAMTOR2,TP53,COX11,LRPPRC,YWHAH,COX8A,COX7B,RHEB,COX6A1,MOV10,RRAGA,COX5B,YWHAQ,COX14,YWHAE,COX7A2L,LAMTOR5,RRAGD,COX4I1,SCO1,TXN,COX18,COX20,GPI,PRDX1,COX7C,CYCS,PRDX2,COX6B1,SESN2,COX19,AKT1,GSR,TXNRD1,RPTOR,COX6C,SLC38A9,PRKAG2,COX16,NDUFA4,AGO3,TNRC6B,AKT2,GLS,TSC1,AGO2,YWHAG,PRDX5
REACTOME_REGULATION_OF_PTEN_GENE_TRANSCRIPTION	0.000889221	0.00297536	0.477271	0.529045	1.65147	61	EZH2,SUZ12,EED,LAMTOR2,GATAD2A,RBBP7,RBBP4,TP53,HDAC2,HDAC3,RHEB,RRAGA,PHC3,LAMTOR5,RRAGD,KDM1A,CBX2,HDAC1,MTA2,ATF2,MTA3,CHD4,MAPK1,MTA1,GATAD2B,SCMH1,RCOR1,MAF1,RPTOR,SLC38A9
REACTOME_KINESINS	0.000895943	0.00299289	0.477271	0.514283	1.60229	60	KIF2A,RACGAP1,KIF20B,TUBA1B,KIF11,KIF15,KIF18B,KIF4A,KIFC1,KIF22,KIF2C,KIF1A,TUBA1C,KIF20A,KIF18A,TUBB4B,KIF23,TUBB3,CENPE,KIF19,KIF21B,KIF21A,TUBB6,TUBA3D,TUBAL3,KIF6,TUBB2B,TUBB8,TUBB1,KIF4B,KLC1
WP_GPCRS_CLASS_C_METABOTROPIC_GLUTAMATE_PHEROMONE	0.000906512	0.0030232	0.477271	-0.62459	-2.13797	15	GPRC5A,GPRC5C,GRM5,GRM2,GRM3,GRM1,GABBR1,CASR,GPRC5D
WP_GPCRS_OTHER	0.000912591	0.00303846	0.477271	-0.296117	-1.53321	92	TAAR3P,CHRM2,ADGRE3,FSHR,HTR1F,OR7A17,GPR162,TAAR2,OR2M4,TAAR5,ADGRL3,CXCR1,EDNRA,OR1F1,OR2A4,HRH4,HTR7,OR8G1,GPR88,OR3A3,OR3A1,CXCR2,GPR135,OR7E24,ADRA1D,GPR17,OR2H1,GRM1,GRPR,HTR2A,NTSR1,CNR1,ADORA3,CHRM3,OR6C3,CELSR2,GNRHR,ADGRF5
WP_REGULATORY_CIRCUITS_OF_THE_STAT3_SIGNALING_PATHWAY	0.000922419	0.00306613	0.477271	0.490832	1.56438	78	IL2RG,JAK2,IL10RA,DUSP2,IL21R,IL2RB,STMN1,IL7R,TRIM28,IL12RB2,TYK2,PTPRC,IL15RA,STAT3,IFNAR2,CREBBP,IFNLR1,CSF2RA,AKT1S1,IL27RA,IL6R,MAPK13,MAPKAP1,MAPK9,PRKCB,JAK3,IFNAR1,CSF2RB,MAPK1,IL11RA,JAK1,PIAS3,IL2RA,MAPK14,RPTOR,IL20RB,MAPK6,MAPK7,IFNGR2
REACTOME_TNF_SIGNALING	0.000930441	0.00308772	0.477271	0.550486	1.65115	44	TNFAIP3,BIRC3,TNF,CHUK,USP21,RNF31,TRAF1,SMPD2,OTULIN,UBB,USP4,CASP8,CYLD,RIPK1,MAP3K7,TRAF2,TAB2
REACTOME_TRNA_AMINOACYLATION	0.000945206	0.00313158	0.477271	0.570845	1.70433	42	CARS2,FARS2,PPA1,LARS2,HARS2,NARS1,TARS2,MARS1,EEF1E1,FARSA,NARS2,YARS2,VARS2,WARS1,AIMP1,PARS2,HARS1,IARS1,SARS1,TARS1,WARS2,DARS2,PPA2,QARS1,SARS2,DARS1,RARS1,MARS2,AIMP2,KARS1,YARS1,AARS1
REACTOME_SIGNALING_BY_FGFR2	0.000951485	0.00314307	0.477271	0.492482	1.56546	73	HNRNPM,GRB2,HNRNPF,POLR2D,POLR2H,HNRNPA1,SOS1,NCBP1,PPP2CB,POLR2G,UBB,NCBP2,NRAS,PPP2CA,FGFBP3,TIAL1,POLR2F,POLR2I,POLR2E,PIK3CA,PTPN11,TIA1,POLR2J,HRAS,POLR2B,POLR2K,PTBP1,HNRNPH1,MAPK1,RPS27A,GTF2F1,PIK3R1,KRAS
WP_PHOTODYNAMIC_THERAPYINDUCED_UNFOLDED_PROTEIN_RESPONSE	0.000951786	0.00314307	0.477271	0.620686	1.72719	27	DNAJB11,EIF2A,UBE2E1,EIF2AK3,EDEM1,HSP90B1,NARS1,HSPA5,ATF4,PDIA6,DNAJC3,CALR,ASNS,DNAJB9,XBP1,WARS1
WP_BLOOD_CLOTTING_CASCADE	0.000958051	0.0031586	0.477271	-0.531	-2.02322	23	F3,PLAT,SERPINB2,SERPINE1,F12,F10,F9,F7,KLKB1,KLK1,F11,F8,FGB,FGG
REACTOME_NEUROTRANSMITTER_RELEASE_CYCLE	0.000972782	0.00319499	0.477271	-0.36511	-1.69457	51	SLC1A1,SLC18A2,SLC6A1,GAD2,SLC1A7,SYT1,APBA1,RIMS1,SLC5A7,MAOA,SLC22A2,SLC17A7,RAB3A,CPLX1,STXBP1,SYN1,STX1A,PPFIA3,GAD1,SYN3,TSPOAP1,SLC22A1,VAMP2
REACTOME_SIGNALING_BY_CSF3_G_CSF	0.000972828	0.00319499	0.477271	0.60437	1.70967	30	SOCS1,JAK2,STAT1,GRB2,STAT5A,UBE2D2,TYK2,SYK,STAT3,UBB,UBE2D3,STAT5B,UBE2D1,PTPN11,HCK,RPS27A,JAK1,KRAS
WP_HOSTPATHOGEN_INTERACTION_OF_HUMAN_CORONAVIRUSES_AUTOPHAGY	0.000973832	0.00319499	0.477271	0.670774	1.73935	19	ATG3,PIK3R4,ATG5,BECN1,ATG7,ATG4A,ATG16L2,PIK3C3,ATG12,WIPI1,ZFYVE1
REACTOME_ZBP1_DAI_MEDIATED_INDUCTION_OF_TYPE_I_IFNS	0.000989015	0.00323954	0.45506	0.654426	1.75087	21	MYD88,CHUK,NFKBIA,NKIRAS2,RIPK3,TBK1,DHX9,ZBP1,RIPK1,NFKBIB,TLR3,NFKB2
BIOCARTA_BCR_PATHWAY	0.00100588	0.0032881	0.45506	0.589351	1.69799	33	CD79A,GRB2,RAF1,SOS1,NFATC2,PPP3CC,CD79B,NFATC3,SYK,VAV1,CALM2,BTK,CALM3,PRKCB,MAP3K1,HRAS
REACTOME_RHO_GTPASES_ACTIVATE_WASPS_AND_WAVES	0.00100709	0.0032881	0.45506	0.581464	1.69647	36	GRB2,NCK1,ARPC4,WIPF1,WIPF3,ACTR3,ARPC5,NCKAP1L,ABL1,CYFIP2,ARPC2,BTK,ABI1,ARPC3,ACTG1,ACTB,ACTR2,WASF1,NCKAP1,NCKIPSD,MAPK1,CYFIP1,ARPC1A,PTK2,RAC1,BRK1,WASF2,WASL
KEGG_NEUROTROPHIN_SIGNALING_PATHWAY	0.00101134	0.00329663	0.45506	0.442308	1.45594	126	NFKBIE,GRB2,PIK3R3,CSK,TP53,RAF1,NFKBIA,SOS1,YWHAH,RAP1A,FASLG,CRKL,ATF4,BAX,NRAS,FOXO3,PIK3CG,MAPKAPK2,ABL1,YWHAQ,MAP3K3,YWHAE,CALM2,RPS6KA3,ARHGDIA,PLCG2,NFKBIB,RAP1B,CAMK4,MAPK13,PIK3CA,PTPN11,MAPK9,CALM3,MAP3K1,HRAS,RHOA,IRS4,BAD,CRK,ZNF274,KIDINS220,MAPK1,MAP2K2,ARHGDIB,IRS2,PIK3R1,RAPGEF1,KRAS,IRAK1,RIPK2,BEX3,PRDM4,AKT1,IRAK2,PIK3CB,MAPK14,IRAK4,MAPK7,MAP3K5,GSK3B,RPS6KA5,IRAK3,MAP2K5,RAC1…
REACTOME_ACTIVATION_OF_BH3_ONLY_PROTEINS	0.00101357	0.0032986	0.45506	0.603262	1.70654	30	TFDP1,BID,TP53,BMF,YWHAH,PPP3CC,TP53BP2,PMAIP1,DYNLL2,YWHAQ,YWHAE,TFDP2,DYNLL1
WP_PHOSPHODIESTERASES_IN_NEURONAL_FUNCTION	0.001021	0.00331743	0.45506	-0.359875	-1.68097	53	PDE11A,PDE3A,GRIA1,GUCY1A2,ADCY2,GRIN2B,DRD1,GRIN2C,PDE6A,ADCY8,PDE1B,GUCY1B1,ADCY10,GUCY1B2,PDE2A,ADCY6,PDE8B,GRIN1,PDE4C,PPP1R1B,DRD2,NOS1,GUCY1A1,GRIN2A,PDE4D,PDE7B,PDE5A,PDE1A
BIOCARTA_DC_PATHWAY	0.00102906	0.00333826	0.45506	0.686868	1.74056	17	CD2,CD7,IFNG,IL10,TLR7
BIOCARTA_LAIR_PATHWAY	0.00104007	0.00335779	0.45506	0.686443	1.73948	17	ITGAL,TNF,C3,KNG1,ICAM1,VCAM1,ITGA4,ITGB2
BIOCARTA_PML_PATHWAY	0.00104007	0.00335779	0.45506	0.686055	1.7385	17	TNF,SP100,SUMO1,TP53,DAXX,FASLG,CREBBP,FAS,TNFRSF1B,SIRT1,PML,PRAM1,HRAS
WP_CELLS_AND_MOLECULES_INVOLVED_IN_LOCAL_ACUTE_INFLAMMATORY_RESPONSE	0.00104007	0.00335779	0.45506	0.686443	1.73948	17	ITGAL,TNF,C3,KNG1,ICAM1,VCAM1,ITGA4,ITGB2
WP_FATTY_ACID_OMEGAOXIDATION	0.00104999	0.00338441	0.45506	-0.617984	-2.11536	15	CYP2A6,CYP1A1,CYP4A11,CYP3A4,CYP2E1,ADH1C,CYP1A2
REACTOME_MEIOTIC_RECOMBINATION	0.00106562	0.00342932	0.45506	0.509247	1.61043	69	CDK4,H2AZ1,RPA2,CDK2,RPA1,BRCA2,PSMC3IP,BLM,MLH1,RBBP8,MSH5,H3C3,RAD51C,RAD51,H2AZ2,H4C3,RPA3,H2BC12,H3C8,H3-3B,MND1,H2AX,H2BC5,H2BC9,DMC1,H2AC8,H2BC6,H4C8,H2AC6,H2BC7,H2AC14,NBN,H2BC10,H2BC8,H2BC14,H3C2,H3C10,H2AJ,BRCA1
PID_ERBB1_DOWNSTREAM_PATHWAY	0.00107132	0.00344219	0.45506	0.464922	1.51269	105	STAT1,GRB2,PIK3R3,RAF1,SOS1,YWHAH,RALGDS,SH2D2A,PPP2R2A,USP6NL,ARPC4,STAT3,NRAS,ACTR3,ARPC5,YWHAQ,CYFIP2,PPP2CA,YWHAE,CHN2,RPS6KA3,ARPC2,ABI1,MAPKAP1,ARPC3,PIK3CA,IQGAP1,MAPK9,MAP3K1,HRAS,ATF2,ACTR2,BAD,SMAD1,NCKAP1,PEBP1,MAPK1,MAP2K2,RPS6,RAB5A,PIK3R1,KRAS,AKT1,PIK3CB,SRF,EPS8,MAPK7,CREB1,RPS6KA5,MEF2C,MAP2K5,RAC1,PPP2R1A,ATF1
REACTOME_RHOH_GTPASE_CYCLE	0.00107985	0.00345859	0.45506	0.572516	1.67759	37	LCK,RHOH,TUBA1B,CSK,OSBPL11,ZAP70,PAK2,TFRC,PAK1,RAB7A,ARHGDIA,ROCK1,VCP,MTR,ROCK2,SLC4A7,DBN1,ARHGDIB,WDR11,VANGL1,JUP,ARHGDIG,NIPSNAP2,RALGAPA1
WP_PLURIPOTENT_STEM_CELL_DIFFERENTIATION_PATHWAY	0.00107967	0.00345859	0.45506	-0.379199	-1.71953	48	INS,EPO,BMP4,CXCR1,TGFB3,IL11,WNT7B,LEFTY1,ALK,FGF10,NTF4,TNFSF11,WNT2B,TPO,FGF4,TF,FST,INHBA,PDGFA,WNT3A,FGF1,DKK1,GDF5,KITLG
PID_SHP2_PATHWAY	0.00108449	0.00346652	0.45506	0.520702	1.61024	57	IL2RG,JAK2,LCK,IFNG,IL2RB,STAT1,GRB2,RAF1,SOS1,GNAI3,PAG1,NRAS,LMO4,IL6R,PIK3CA,PTPN11,JAK3,HRAS,RHOA,MAP2K2,JAK1,PIK3R1,KRAS,IL2RA
REACTOME_PURINERGIC_SIGNALING_IN_LEISHMANIASIS_INFECTION	0.00108575	0.00346652	0.45506	0.631205	1.75247	26	PSTPIP1,P2RX7,IL18,PYCARD,C3,C3AR1,GSDMD,CASP1,TXN,NFKB2,TXNIP,HSP90AB1,P2RX4,ENTPD1
REACTOME_RUNX1_INTERACTS_WITH_CO_FACTORS_WHOSE_PRECISE_EFFECT_ON_RUNX1_TARGETS_IS_NOT_KNOWN	0.00109966	0.00350538	0.45506	0.572282	1.6769	37	SMARCD2,ACTL6A,PCGF5,PBRM1,RYBP,ARID1A,SMARCC1,PHC3,SMARCA2,SMARCE1,SMARCA4,SMARCC2,CBFB,CSNK2B,CBX2,SMARCB1,EP300,AUTS2
REACTOME_SIGNALING_BY_ALK	0.00110643	0.00351588	0.45506	0.616072	1.71435	27	CD274,IL2RG,MDK,HDAC2,HDAC3,SIN3A,PTPN6,STAT3,PIK3CA,EP300,JAK3,HDAC1,PIK3R1,MYC,PTN,PIK3CB,HIF1A
REACTOME_SUMOYLATION_OF_TRANSCRIPTION_COFACTORS	0.00110639	0.00351588	0.45506	0.549132	1.647	43	SUMO1,TRIM28,DAXX,SUMO3,SUMO2,ING2,SIN3A,DDX5,CREBBP,PIAS2,SAFB,PIAS4,PHC3,UHRF2,PARK7,TOPORS,CBX2,EP300,PIAS1,CTBP1,ZNF131,SCMH1,PIAS3,BMI1,NPM1,DDX17,MBD1,UBE2I
PID_FCER1_PATHWAY	0.00111475	0.00353675	0.45506	0.51074	1.59126	60	ITK,GRB2,CHUK,RAF1,SOS1,NFATC2,LAT,LCP2,SYK,PAK2,WIPF1,VAV1,HCLS1,BTK,FYN,PIK3CA,PTPN11,FCGR2B,PRKCB,CBLB,MAP3K1,HRAS,MAPK1,MAP2K2,SPHK1,PIK3R1,FCER1G,AKT1
KEGG_HEMATOPOIETIC_CELL_LINEAGE	0.00113409	0.00358686	0.45506	0.48447	1.55203	86	CD2,CD3D,CD7,CD8A,CD3G,CD38,CD4,IL7,TNF,FCGR1A,IL7R,CD8B,CD19,FLT3LG,TFRC,HLA-DRA,MS4A1,CD37,HLA-DRB5,CSF2RA,FLT3,CD3E,ITGA4,IL6R
REACTOME_N_GLYCAN_TRIMMING_IN_THE_ER_AND_CALNEXIN_CALRETICULIN_CYCLE	0.00113287	0.00358686	0.45506	0.572983	1.66418	35	NGLY1,DERL2,SEL1L,EDEM1,RAD23B,DERL1,UBB,SYVN1,UGGT2,MOGS,PRKCSH,VCP,CALR,UBXN1,MLEC,RPS27A,PDIA3,EDEM3,PSMC1,RNF139,GANAB,UBA52,ENGASE,CANX,MARCHF6,EDEM2,UGGT1,UBC
BIOCARTA_CELLCYCLE_PATHWAY	0.0011412	0.0036037	0.45506	0.639817	1.73882	23	CDKN2C,TFDP1,CDKN2A,CCNE1,CDKN1B,CDK4,CCNB1,CDK1,CDK2,RBL1,CDC25A
BIOCARTA_TNFR2_PATHWAY	0.00116135	0.00366161	0.45506	0.683051	1.73088	17	TNFAIP3,CHUK,TRAF3,NFKBIA,TRAF1,TNFRSF1B,RIPK1,ELP1,TRAF2,MAP3K1
KEGG_N_GLYCAN_BIOSYNTHESIS	0.00116389	0.00366391	0.45506	0.556844	1.67787	46	RPN1,B4GALT3,DPM3,MGAT4A,MAN1A2,ST6GAL1,ALG6,DPM1,ALG5,FUT8,MOGS,DDOST,B4GALT1,ALG3,MAN1A1,ALG8,DPM2,MGAT2,STT3B,TUSC3,MAN2A1,DAD1,MGAT1,ALG2,GANAB
PID_ATM_PATHWAY	0.00117297	0.00368675	0.45506	0.590584	1.70981	34	SMC1A,BID,MDC1,TRIM28,BLM,SMC3,FANCD2,RBBP8,CHEK2,CDC25A,UBE2N,ABL1,RNF8,H2AX,RAD9A
REACTOME_TNFR1_INDUCED_NFKAPPAB_SIGNALING_PATHWAY	0.00117726	0.00369448	0.45506	0.600544	1.69885	30	TNFAIP3,BIRC3,TNF,CHUK,USP21,RNF31,TRAF1,UBB,USP4,CYLD,RIPK1,MAP3K7,TRAF2,TAB2
WP_INTERLEUKIN11_SIGNALING_PATHWAY	0.00124346	0.00389617	0.45506	0.544034	1.6318	44	JAK2,STAT1,GRB2,CHUK,BIRC5,RPS6KB1,RAF1,YES1,TYK2,ICAM1,STAT3,FYN,PTPN11,PIAS1,HRAS,MAPK1,MAP2K2,IL11RA,RPS6,JAK1,PIK3R1,AKT1,PIAS3,BGLAP
REACTOME_BUTYRATE_RESPONSE_FACTOR_1_BRF1_BINDS_AND_DESTABILIZES_MRNA	0.00124983	0.00391008	0.45506	0.680501	1.72442	17	XRN1,EXOSC1,EXOSC8,EXOSC9,DCP2,MAPKAPK2,EXOSC7,EXOSC2,EXOSC3,EXOSC5,DCP1A,AKT1
BIOCARTA_G2_PATHWAY	0.0012834	0.00400888	0.45506	0.632977	1.73097	24	CCNB1,CDK1,TP53,ATR,YWHAH,CHEK1,PLK1,CHEK2,CDC25A,YWHAQ,EP300,WEE1,CDC25B,CDKN1A,PRKDC,BRCA1,CDKN2D
PID_P73PATHWAY	0.00129062	0.00402522	0.45506	0.485762	1.54796	79	CCNB1,CDK1,CDK2,BUB3,PEA15,CCNE2,BRCA2,BUB1,BAK1,PIN1,CCNA2,CHEK1,PLK1,NDUFS2,FBXO45,RAD51,DEDD,BAX,RCHY1,FOXO3,ABL1,FAS,SIRT1,EP300,AEN,CASP2,PML,SERPINA1,FLOT2,JAK1,CDKN1A,JAG2,MYC,MAPK14,BIN1,GRAMD4,UBE4B
PID_FAS_PATHWAY	0.00129501	0.00402841	0.45506	0.564638	1.66369	38	BIRC3,CASP3,BID,PIK3R3,CHUK,SYK,FASLG,CLTC,MAP2K6,RFC1,FAS,CASP8,RIPK1,BTK,PIK3CA,MAPK9,MAP3K1,PIK3R1,AKT1,PIK3CB,BIRC2,MAPK14
REACTOME_REGULATION_OF_KIT_SIGNALING	0.00129563	0.00402841	0.45506	0.703284	1.76323	16	SOCS1,LCK,GRB2,SOS1,YES1,PTPN6,FYN
REACTOME_REGULATION_OF_TP53_EXPRESSION_AND_DEGRADATION	0.00135723	0.00421346	0.45506	0.566884	1.66108	37	CDKN2A,RFFL,RNF34,CDK1,CDK2,TP53,DAXX,CCNA2,PPP2CB,CHEK2,UBB,PPP2CA,USP7,MAPKAP1,CCNG1
KEGG_AMINOACYL_TRNA_BIOSYNTHESIS	0.00137557	0.0042573	0.45506	0.557096	1.65632	41	CARS2,FARS2,LARS2,HARS2,NARS1,TARS2,MARS1,FARSA,NARS2,TARS3,YARS2,VARS2,WARS1,PARS2,HARS1,IARS1,PSTK,SARS1,TARS1,WARS2,DARS2,QARS1,SARS2,DARS1,MTFMT,RARS1,MARS2,KARS1,YARS1,AARS1
WP_MET_IN_TYPE_1_PAPILLARY_RENAL_CELL_CARCINOMA	0.00137383	0.0042573	0.45506	0.523152	1.61921	58	PRCC,GRB2,PIK3R3,RAF1,SOS1,RAP1A,PAK2,CRKL,STAT3,ARAF,NRAS,PAK1,RAP1B,PIK3CA,PTPN11,JAK3,HRAS,BAD,CRK,MAPK1,MAP2K2,PIK3R1,RAPGEF1,KRAS,CDKN1A,AKT1,PIK3CB
WP_TRANSSULFURATION_AND_ONECARBON_METABOLISM	0.00139472	0.00430999	0.45506	0.591	1.68317	31	MTHFD1,DNMT1,TYMS,DHFR,AHCYL1,MTHFD2,DNMT3A,SHMT2,PHGDH,MTR,MAT2B,PSAT1,MAT2A,MTHFD1L,PSPH,SHMT1
REACTOME_PHASE_I_FUNCTIONALIZATION_OF_COMPOUNDS	0.00140841	0.00434564	0.45506	-0.280371	-1.53355	105	CYP2A6,MTARC1,CYP11B2,CYP4F2,CYP4F8,CYP4F3,AOC3,CYP1A1,CYP2J2,CYP4A11,CYP2A7,CYP3A4,CYP2E1,NR1H4,CYP4B1,EPHX1,CYP4F12,CYP46A1,ADH1C,MAOA,CYP1A2,CYP3A43,SMOX,AADAC,CYP2C19
REACTOME_ELASTIC_FIBRE_FORMATION	0.00141645	0.00435762	0.45506	-0.398569	-1.73524	45	BMP2,BMP4,ITGB3,TGFB2,FBN2,EFEMP2,LTBP2,TGFB3,LOXL2,ITGB5,BMP10,LOX,FURIN,MFAP4,VTN,MFAP5,LOXL1,LTBP4,FN1,EMILIN3,BMP7,GDF5,ITGA5,FBN1
REACTOME_TICAM1_RIP1_MEDIATED_IKK_COMPLEX_RECRUITMENT	0.0014166	0.00435762	0.45506	0.660656	1.71311	19	BIRC3,CHUK,UBE2D2,RIPK3,UBB,UBE2N,UBE2D3,RIPK1,TLR3,UBE2D1,RPS27A,TICAM1,UBE2V1,BIRC2
REACTOME_TRANSCRIPTIONAL_ACTIVITY_OF_SMAD2_SMAD3_SMAD4_HETEROTRIMER	0.00145731	0.00447601	0.45506	0.550857	1.65983	46	SMURF2,TFDP1,CCNC,PARP1,TRIM33,NCOR1,RBL1,MEN1,UBB,SNW1,TFDP2,USP9X,UBE2D3,SMAD4,UBE2D1,SMAD2,TGIF2,CCNT2,HDAC1,CDKN2B,MAPK1,RPS27A
REACTOME_SIGNALING_BY_ALK_IN_CANCER	0.00147916	0.00453623	0.45506	0.525702	1.61536	55	RNF213,GRB2,STAT5A,BCL11A,PPM1B,CUL1,EIF2AK3,CEBPB,EML4,CLTC,STAT3,TFG,TPM3,PRKAR1A,TPR,BCL2A1,PIK3CA,MSN,RBX1,MAPK1,RPS6,PIK3R1,GCC2,RANBP2,KLC1,TPM4,BIRC6,STRN,NPM1
REACTOME_TRANS_GOLGI_NETWORK_VESICLE_BUDDING	0.00148663	0.00455223	0.45506	0.492689	1.56144	72	DTNBP1,SNAPIN,TXNDC5,BLOC1S1,AP1S2,TFRC,CLTC,CTSZ,AP1M1,VAMP8,HGS,M6PR,VAMP7,CLTA,NECAP1,CLINT1,PUM1,RAB5C,HSPA8,AP4B1,BLOC1S3,AP4S1,SNX2,DNASE2,ARF1,PIK3C2A,AP3S1,TGOLN2,TPD52,FTL,SNX5,CLVS1,PICALM,CHMP2A,ACBD3,IGF2R,GNS,AP1G1,NAPA,FTH1,SH3GL2
REACTOME_B_WICH_COMPLEX_POSITIVELY_REGULATES_RRNA_EXPRESSION	0.00153555	0.00469493	0.45506	0.485189	1.54228	73	DEK,H2AZ1,POLR2H,SMARCA5,H3C3,POLR1D,BAZ1B,POLR1C,KAT2B,H2AZ2,H4C3,H2BC12,POLR1A,DDX21,H3C8,TBP,H3-3B,POLR1E,SF3B1,H2AX,H2BC5,POLR2F,POLR2E,H2BC9,EP300,H2AC8,H2BC6,H4C8,ACTB,H2AC6,POLR2K,TAF1D,H2BC7,H2AC14,TAF1A,TAF1B,H2BC10,H2BC8,H2BC14,H3C2,H3C10,H2AJ
BIOCARTA_MET_PATHWAY	0.00157914	0.0048209	0.45506	0.577889	1.66497	33	MAP4K1,GRB2,RAF1,SOS1,RAP1A,CRKL,STAT3,PAK1,PIK3CG,RAP1B,PIK3CA,PTPN11,HRAS,CRK,MAPK1,MAP2K2,PIK3R1,RAPGEF1
WP_MIRNA_TARGETS_IN_ECM_AND_MEMBRANE_RECEPTORS	0.00159284	0.0048554	0.45506	-0.488924	-1.98001	28	LAMB2,COL5A3,THBS1,COL5A1,ITGA11,MIR589,MIR429,ITGB5,COL1A2,MIR200A,SDC2,COL3A1,THBS2,COL6A3,COL5A2,FN1
REACTOME_ARACHIDONIC_ACID_METABOLISM	0.00160694	0.004891	0.45506	-0.349236	-1.60854	59	CYP4F2,PON3,CYP4F8,CYP4F3,CYP1A1,CYP2J2,HPGD,CYP4A11,AKR1C3,PTGES,ALOXE3,GPX2,DPEP3,PON1,CYP4B1,ALOX15B,CYP1A2,HPGDS,ALOX15,CYP2C19,PON2
REACTOME_UNBLOCKING_OF_NMDA_RECEPTORS_GLUTAMATE_BINDING_AND_ACTIVATION	0.00161209	0.00489344	0.45506	-0.522917	-1.9133	21	GRIA1,CAMK2A,NEFL,GRIN2B,GRIN2C,CAMK2B,GRIA4,DLG4,DLG2,GRIA2,GRIN1,CAMK2G,CALM1,GRIN2A
WP_SELECTIVE_EXPRESSION_OF_CHEMOKINE_RECEPTORS_DURING_TCELL_POLARIZATION	0.00161258	0.00489344	0.45506	0.595095	1.67974	29	CCR2,CXCR3,CD4,CCR5,IFNG,IL12RB2,CCR7,CCL4,CD40LG,IL12B,IL12A,CCL3,IL18R1,CD28,IL12RB1,CCR1
REACTOME_DIGESTION_AND_ABSORPTION	0.00164593	0.00497966	0.45506	-0.47941	-1.92049	27	MGAM,SLC5A1,GUCA2B,PNLIPRP3,ALPI,PNLIPRP1,NPC1L1,AMY2A,PNLIP
REACTOME_INTERLEUKIN_4_AND_INTERLEUKIN_13_SIGNALING	0.00164556	0.00497966	0.45506	0.453761	1.48249	111	IRF4,IL2RG,SOCS1,JAK2,IGHG1,TNF,IL18,STAT1,IGHG4,BIRC5,TP53,IL10,HSP90B1,TYK2,BATF,ICAM1,IL12B,FASLG,STAT3,MMP1,VCAM1,FOXO3,IL12A,CCL2,HSP90AA1,RORA,TNFRSF1B,ITGB2,IL6R,CCL11,MMP9,JAK3,OSM,HSPA8,MCL1,IL17F,JAK1,PIK3R1,POU2F1,CDKN1A,AKT1,MYC,HIF1A
[truncated: 1,376 more rows]
