# Supplementary material for: Transcriptome Meta-Analysis of Triple-Negative Breast Cancer Response to Neoadjuvant Chemotherapy
Source: Cancers (Basel). 2023 Apr 7;15(8):2194. doi: 10.3390/cancers15082194 (PMC10137141; doi:10.3390/cancers15082194)
Supplement: Supplementary file 1 [file cancers-15-02194-s001.zip › Table S3.xlsx]

## Sheet: meta-analysis of DFS
Symbol	HR	estimate	se	zval.random	pVal.random	p.adj	pValQ	direction	num.coherence	k
PPP1R12A	0.628057	-0.465125	0.107396	-4.33092	1.48e-05	0.0870119	0.965326	-------	7	7
AKAP5	0.6269	-0.466969	0.110249	-4.2356	2.28e-05	0.0870119	0.402322	---.+--	5	6
SLAMF7	0.818454	-0.200338	0.0491404	-4.07684	4.57e-05	0.0870119	0.640834	-------	7	7
VEZF1	0.639981	-0.446317	0.109532	-4.07478	4.61e-05	0.0870119	0.835666	-------	7	7
OGG1	0.586306	-0.533914	0.131502	-4.06013	4.9e-05	0.0870119	0.734576	-----+-	6	7
LRRK2	0.65106	-0.429154	0.106015	-4.04805	5.16e-05	0.0870119	0.383839	----..-	5	5
MST1L	1.36679	0.312464	0.0784027	3.98537	6.74e-05	0.0870119	0.928493	+-..++.	3	4
RBMXL1	0.596076	-0.517387	0.131204	-3.94336	8.03e-05	0.0870119	0.553561	---+..-	4	5
HERPUD1	0.669916	-0.400603	0.104418	-3.83655	0.000125	0.0994938	0.453752	---.---	6	6
PDCD1LG2	0.72915	-0.315876	0.0832412	-3.7947	0.000148	0.112374	0.557842	---+---	6	7
TXNDC5	0.638609	-0.448464	0.118261	-3.79216	0.000149	0.112374	0.548148	-.-...-	3	3
HEXIM1	0.611779	-0.491385	0.130816	-3.7563	0.000172	0.122837	0.995137	-------	7	7
TMUB2	0.525988	-0.642477	0.171946	-3.73651	0.000187	0.129459	0.647948	-------	7	7
ARHGEF6	0.708281	-0.344914	0.0924273	-3.73174	0.00019	0.130248	0.714251	---+---	6	7
CENPC	0.561836	-0.576546	0.155565	-3.70613	0.00021	0.14054	0.899603	--.----	6	6
N4BP2L1	0.695508	-0.363113	0.0990409	-3.66629	0.000246	0.149692	0.57126	-------	7	7
MLX	0.573754	-0.555555	0.152717	-3.63781	0.000275	0.161709	0.700596	-------	7	7
APOL3	0.769698	-0.261757	0.072047	-3.63314	0.00028	0.161709	0.51313	-------	7	7
RHBDD1	0.552464	-0.593367	0.163644	-3.62597	0.000288	0.16189	0.69679	----..-	5	5
ZNF143	0.556279	-0.586485	0.162642	-3.60598	0.000311	0.167812	0.877522	-------	7	7
ACOX1	0.590386	-0.526979	0.146334	-3.60121	0.000317	0.169216	0.314241	-------	7	7
GRB2	0.589266	-0.528877	0.147058	-3.59639	0.000323	0.170674	0.809711	-------	7	7
SYNRG	0.612928	-0.489508	0.136246	-3.59282	0.000327	0.171331	0.807315	-------	7	7
PTPN1	0.620433	-0.477338	0.134512	-3.54867	0.000387	0.184627	0.461168	-------	7	7
IGKV1-17	0.895082	-0.11084	0.0312482	-3.5471	0.000389	0.184627	0.540307	---.--.	5	5
CNP	0.630777	-0.460804	0.130471	-3.53184	0.000413	0.190061	0.565376	-------	7	7
PPM1D	0.632867	-0.457494	0.130677	-3.50095	0.000464	0.209897	0.570479	---.---	6	6
DIDO1	0.596499	-0.516678	0.147866	-3.49424	0.000475	0.213431	0.69106	-------	7	7
DEPDC5	0.583132	-0.539342	0.155064	-3.47818	0.000505	0.221063	0.448446	----+--	6	7
STT3A	0.681165	-0.383951	0.1106	-3.47152	0.000518	0.222529	0.605914	-+-----	6	7
ARCN1	0.651793	-0.428028	0.123637	-3.46197	0.000536	0.223808	0.524743	-+-----	6	7
EIF4ENIF1	0.505891	-0.681435	0.198354	-3.43545	0.000592	0.234176	0.30442	---.---	6	6
FKBP11	0.747074	-0.291591	0.0850676	-3.42775	0.000609	0.236431	0.862883	-------	7	7
CD38	0.83897	-0.17558	0.0512861	-3.42354	0.000618	0.236851	0.736602	-------	7	7
BTN3A3	0.749902	-0.287812	0.0847255	-3.397	0.000681	0.242647	0.90498	---.---	6	6
GPR155	0.690199	-0.370776	0.109447	-3.38771	0.000705	0.247712	0.721854	----..-	5	5
NR2C1	0.636973	-0.451029	0.133389	-3.38131	0.000721	0.251254	0.768413	---.---	6	6
IKZF4	0.62172	-0.475266	0.140708	-3.37768	0.000731	0.251951	0.740955	----+--	6	7
LINC00905	2.0432	0.714515	0.212111	3.36859	0.000756	0.255468	0.746497	++.+...	3	3
SLFN11	0.708607	-0.344454	0.102481	-3.36116	0.000776	0.257547	0.839327	----..-	5	5
NACA4P	0.276829	-1.28435	0.382694	-3.35608	0.000791	0.258497	0.576363	.-..--.	3	3
ZNF22	0.702293	-0.353404	0.105335	-3.35504	0.000794	0.258497	0.935119	-------	7	7
TUBD1	0.608532	-0.496705	0.148133	-3.35311	0.000799	0.258735	0.73776	-------	7	7
BTN2A2	0.633095	-0.457134	0.136432	-3.35063	0.000806	0.259488	0.303685	-----+-	6	7
UBE2L6	0.776796	-0.252578	0.0755693	-3.34233	0.000831	0.262061	0.846826	-------	7	7
KCNA2	0.847121	-0.165912	0.0500002	-3.31822	0.000906	0.274987	0.589963	---+-+-	5	7
RAB30	0.694255	-0.364917	0.110271	-3.30927	0.000935	0.277276	0.902806	---.+--	5	6
CREBL2	0.672103	-0.397343	0.120123	-3.30779	0.00094	0.277276	0.344463	-------	7	7
NMT1	0.634102	-0.455546	0.137933	-3.30267	0.000958	0.277276	0.57891	---+---	6	7
APPBP2	0.632237	-0.45849	0.138941	-3.29988	0.000967	0.277276	0.977449	-------	7	7
RPS6KB1	0.62284	-0.473466	0.143521	-3.29893	0.000971	0.277276	0.470032	---+---	6	7
PKD1L1	0.719822	-0.328752	0.0999952	-3.28768	0.00101018	0.281121	0.802807	--.-..-	4	4
TNRC6B	0.655932	-0.421699	0.128713	-3.27627	0.00105186	0.281121	0.85308	-------	7	7
POLR2D	0.593103	-0.522387	0.159757	-3.26989	0.0010759	0.281121	0.272542	-------	7	7
MCPH1	0.613169	-0.489115	0.149928	-3.26232	0.00110503	0.281121	0.685876	----+--	6	7
FAM155A	0.794111	-0.230532	0.0707613	-3.25788	0.00112248	0.282864	0.788348	-..+..-	2	3
CD200	0.751244	-0.286025	0.087856	-3.25561	0.0011315	0.282966	0.753177	---+---	6	7
SP140L	0.730977	-0.313374	0.0965106	-3.24704	0.00116611	0.28648	0.408715	-----+-	6	7
ELP3	0.616979	-0.482921	0.148952	-3.24213	0.00118639	0.28648	0.877296	-------	7	7
SNTB2	0.658055	-0.418466	0.129107	-3.24124	0.0011901	0.28648	0.718485	---.---	6	6
THTPA	0.723474	-0.323691	0.0998886	-3.24052	0.00119313	0.28648	0.907731	-------	7	7
KIAA0100	0.653085	-0.426048	0.131672	-3.23568	0.00121355	0.286723	0.847962	---.---	6	6
IGKV4-1	0.900678	-0.104607	0.0323404	-3.23456	0.00121829	0.286723	0.874003	---.--.	5	5
POU2AF1	0.877078	-0.131159	0.0405993	-3.23057	0.00123544	0.289233	0.835434	-------	7	7
HPS5	0.659267	-0.416627	0.129103	-3.22708	0.00125061	0.289233	0.389505	-------	7	7
CNOT2	0.635758	-0.452937	0.141139	-3.20915	0.00133127	0.298831	0.547565	-+-----	6	7
CRKL	0.656185	-0.421313	0.131545	-3.2028	0.00136101	0.301529	0.697835	---+---	6	7
GBP5	0.772113	-0.258624	0.0807945	-3.20102	0.00136944	0.301529	0.200495	----..-	5	5
QRICH1	0.596685	-0.516365	0.161393	-3.19943	0.00137699	0.301529	0.55067	-+-----	6	7
LASP1	0.658838	-0.417278	0.130738	-3.19172	0.00141429	0.301529	0.966812	-------	7	7
COX11	0.684496	-0.379072	0.118768	-3.19171	0.00141434	0.301529	0.816743	-------	7	7
DHX8	0.594179	-0.520575	0.163126	-3.19123	0.00141666	0.301529	0.755659	-------	7	7
SNX6	0.606135	-0.500653	0.157146	-3.18591	0.00144299	0.303505	0.339761	----..-	5	5
CHFR	0.640919	-0.444852	0.140029	-3.17686	0.00148877	0.309357	0.478882	-+-.---	5	6
EPM2AIP1	0.708626	-0.344428	0.10877	-3.16656	0.00154252	0.312485	0.926229	----..-	5	5
TBL1XR1	0.717783	-0.331588	0.10472	-3.16644	0.00154317	0.312485	0.725657	-------	7	7
ST3GAL5	0.566446	-0.568373	0.17951	-3.16625	0.00154417	0.312485	0.144728	-------	7	7
MYBPH	1.16546	0.15312	0.0484079	3.16311	0.00156091	0.312838	0.472317	+-+-+++	5	7
FAM111A	0.700387	-0.356122	0.112603	-3.16263	0.00156349	0.312838	0.638875	---.---	6	6
HLA-DRA	0.812972	-0.207058	0.0655175	-3.16035	0.0015758	0.314126	0.483931	---.---	6	6
HMBOX1	0.663002	-0.410977	0.130251	-3.15527	0.00160351	0.316075	0.601199	----+--	6	7
CXCL9	0.817108	-0.201984	0.0640533	-3.15337	0.00161398	0.316075	0.0985798	-------	7	7
FAM20C	1.37201	0.316276	0.100372	3.15103	0.00162698	0.316075	0.704091	+++-..+	4	5
HLA-DMA	0.795127	-0.229253	0.0727998	-3.1491	0.00163777	0.316075	0.369936	-------	7	7
ZNF583	0.701925	-0.353928	0.112451	-3.14739	0.00164737	0.316075	0.552138	-+--..-	4	5
CDK12	0.66558	-0.407097	0.129389	-3.14631	0.00165344	0.316075	0.898363	---.+--	5	6
IGHV1-69	0.915157	-0.0886601	0.0281907	-3.14501	0.00166079	0.316075	0.777226	------.	6	6
ZFAND3	0.588656	-0.529913	0.169215	-3.1316	0.00173857	0.328202	0.976626	-------	7	7
KCNA3	0.847985	-0.164892	0.0528272	-3.12135	0.00180026	0.334986	0.698892	---+++-	4	7
CLDN16	1.14463	0.135084	0.0432903	3.12043	0.00180586	0.334986	0.800167	+-+.+++	5	6
C11orf58	0.692522	-0.367416	0.117869	-3.11715	0.00182611	0.336858	0.527118	---.---	6	6
CASP10	0.763034	-0.270452	0.0868267	-3.11485	0.00184039	0.337681	0.446676	----++-	5	7
PRPF8	0.65004	-0.430722	0.138318	-3.114	0.00184566	0.337681	0.527158	-+-.---	5	6
TUG1	0.631624	-0.459461	0.148017	-3.1041	0.00190858	0.342162	0.855314	---.--.	5	5
OXNAD1	0.63924	-0.447475	0.144375	-3.0994	0.00193914	0.345323	0.502155	----..-	5	5
PCNX	0.571003	-0.560362	0.181007	-3.09579	0.00196287	0.346269	0.458569	-.-...-	3	3
GBP1	0.859809	-0.151045	0.0487994	-3.09522	0.00196669	0.346269	0.488717	-------	7	7
LAX1	0.865736	-0.144175	0.0465983	-3.09399	0.00197484	0.346269	0.838239	-------	7	7
SCGB2A1	1.09766	0.0931839	0.0301606	3.08958	0.00200437	0.346269	0.983122	+++++++	7	7
ATP5F1A	0.440025	-0.820924	0.265875	-3.08763	0.00201758	0.346269	0.676936	.-..--.	3	3
BTN3A1	0.753292	-0.283303	0.0918111	-3.08572	0.00203063	0.346269	0.704862	---+-+-	5	7
MED24	0.628352	-0.464654	0.150935	-3.07851	0.00208039	0.346269	0.831419	---.---	6	6
RORA-AS1	0.747826	-0.290585	0.0944058	-3.07804	0.00208369	0.346269	0.808756	-+.-...	2	3
SSH2	0.648754	-0.432702	0.140603	-3.07747	0.00208766	0.346269	0.778922	----..-	5	5
NUDT4	0.712973	-0.338312	0.110407	-3.06424	0.00218227	0.346269	0.799223	-----+-	6	7
CYSLTR2	0.767997	-0.26397	0.0861952	-3.06247	0.0021952	0.346269	0.588795	-------	7	7
ASPHD2	0.728362	-0.316956	0.103505	-3.06223	0.00219692	0.346269	0.397911	----..-	5	5
MOB3C	0.644099	-0.439903	0.143883	-3.05737	0.0022329	0.346269	0.531327	---+..-	4	5
THUMPD3	0.663287	-0.410547	0.134584	-3.0505	0.00228462	0.346269	0.514372	---+..-	4	5
CD274	0.729341	-0.315615	0.103642	-3.04523	0.00232502	0.346269	0.186045	----..-	5	5
TGM5	1.13247	0.124405	0.0408533	3.04516	0.00232556	0.346269	0.965566	+++.+++	6	6
ATP5S	0.627078	-0.466684	0.153466	-3.04097	0.00235819	0.346269	0.473194	-.--..-	4	4
GUCD1	0.581948	-0.541374	0.178049	-3.04059	0.00236118	0.346269	0.978908	--.-..-	4	4
PPP2CA	0.729359	-0.31559	0.103892	-3.03767	0.00238418	0.346269	0.726243	-+-----	6	7
THAP6	0.619394	-0.479014	0.157795	-3.03567	0.00240001	0.346269	0.698551	----..-	5	5
LNPEP	0.741387	-0.299233	0.0985776	-3.0355	0.00240135	0.346269	0.973589	-------	7	7
SYT11	0.716546	-0.333313	0.109854	-3.03413	0.00241228	0.346269	0.407012	------+	6	7
SIX1	0.852769	-0.159266	0.0525631	-3.03001	0.0024455	0.346269	0.61017	---+-+-	5	7
CITED2	0.711998	-0.33968	0.112151	-3.02878	0.00245546	0.346269	0.310499	-------	7	7
HIF1AN	0.622676	-0.473728	0.156424	-3.02848	0.00245785	0.346269	0.731695	---.---	6	6
TOX	0.797923	-0.225743	0.0747341	-3.02062	0.00252261	0.346269	0.399046	--+++--	4	7
SIK3	0.659182	-0.416756	0.138013	-3.01969	0.00253033	0.346269	0.444497	---+++-	4	7
IL21	0.817993	-0.200901	0.0665591	-3.01839	0.00254124	0.346269	0.479946	---++--	5	7
LSM12	0.658327	-0.418054	0.138953	-3.00861	0.00262448	0.346269	0.411939	----+--	6	7
MTMR4	0.708289	-0.344904	0.114921	-3.00123	0.00268895	0.346269	0.433691	-------	7	7
DENND5B	0.759614	-0.274945	0.0919414	-2.99044	0.0027858	0.346269	0.586511	-------	7	7
PPP1CC	0.681081	-0.384074	0.128494	-2.98906	0.00279841	0.346269	0.576271	-------	7	7
VPS50	2.20246	0.789577	0.264536	2.98476	0.00283798	0.346269	0.695729	.+.++-.	3	4
RNF214	0.603457	-0.50508	0.169501	-2.97981	0.00288428	0.346269	0.847727	----..-	5	5
TMLHE	0.692269	-0.36778	0.123653	-2.9743	0.00293654	0.349981	0.7953	----+--	6	7
BTN3A2	0.804774	-0.217194	0.0730257	-2.97421	0.00293746	0.349981	0.709883	-------	7	7
P2RX1	0.856623	-0.154757	0.052092	-2.97085	0.0029698	0.351014	0.542363	---+++-	4	7
APOL2	0.728857	-0.316278	0.106548	-2.96841	0.00299344	0.351701	0.697251	----+--	6	7
CORO1C	0.713465	-0.337623	0.113777	-2.9674	0.0030033	0.351701	0.778779	-------	7	7
XPC	0.667993	-0.403478	0.135975	-2.96729	0.00300436	0.351701	0.903915	-----+-	6	7
KLHDC2	0.677627	-0.389158	0.131168	-2.96687	0.00300852	0.351701	0.936594	---.---	6	6
SLC25A28	0.653514	-0.425391	0.143776	-2.95869	0.00308946	0.357369	0.93031	-------	7	7
UBTF	0.630907	-0.460597	0.155792	-2.95649	0.00311159	0.359036	0.68706	-+-----	6	7
AKR1B1	0.735819	-0.306771	0.103808	-2.95518	0.00312489	0.359793	0.332413	-------	7	7
EGLN2	0.635233	-0.453763	0.153606	-2.95407	0.00313611	0.360309	0.55414	-+--..-	4	5
ERAP1	0.748636	-0.289503	0.0982544	-2.94646	0.00321436	0.366149	0.387482	-------	7	7
RAB5C	0.629498	-0.462833	0.157343	-2.94156	0.00326568	0.369371	0.487329	-----+-	6	7
CRBN	0.658577	-0.417673	0.142069	-2.93993	0.00328282	0.369371	0.928554	-----+-	6	7
COQ10A	0.733269	-0.310242	0.105586	-2.9383	0.00330015	0.369371	0.977326	----..-	5	5
MAN1A2	0.681145	-0.383981	0.130742	-2.93694	0.00331472	0.369371	0.50824	-+-+---	5	7
EWSR1	0.645212	-0.438176	0.149225	-2.93635	0.003321	0.369371	0.845191	-------	7	7
EDEM1	0.715734	-0.334447	0.113902	-2.93627	0.00332184	0.369371	0.507237	-----+-	6	7
CCR2	0.853292	-0.158654	0.0540518	-2.93521	0.00333319	0.369371	0.814393	-----+-	6	7
MLH1	0.648654	-0.432855	0.147496	-2.93469	0.00333884	0.369371	0.550208	---.---	6	6
CAPRIN1	0.695251	-0.363482	0.123859	-2.93464	0.0033393	0.369371	0.299519	-------	7	7
ZNF671	0.754524	-0.281668	0.0960003	-2.93403	0.00334588	0.369371	0.728109	----++-	5	7
LINC00032	1.30203	0.263924	0.0899735	2.93335	0.00335327	0.369371	0.750816	+-+....	2	3
PTPN4	0.687039	-0.375364	0.128011	-2.93228	0.00336479	0.369878	0.613898	-------	7	7
HLA-DOA	0.719441	-0.329281	0.112398	-2.9296	0.00339403	0.370803	0.212501	-----+-	6	7
TMEM106A	0.69917	-0.357861	0.122323	-2.92554	0.0034386	0.371724	0.663982	---...-	4	4
KDELC2	0.688992	-0.372526	0.127461	-2.92268	0.00347038	0.371724	0.874757	-.--..-	4	4
LARP7	0.639184	-0.447563	0.153155	-2.92229	0.00347473	0.371724	0.20104	-------	7	7
C11orf87	0.788033	-0.238215	0.0815446	-2.92128	0.00348595	0.371724	0.797259	----..-	5	5
HLA-DPB1	0.767351	-0.264811	0.0907244	-2.91885	0.00351325	0.372861	0.170387	-------	7	7
CEP97	0.695418	-0.363241	0.124461	-2.91851	0.00351705	0.372861	0.506642	-+-----	6	7
APOL1	0.784395	-0.242843	0.0832675	-2.91642	0.00354077	0.373705	0.400964	-------	7	7
STAMBPL1	0.749483	-0.288372	0.0988959	-2.91591	0.0035465	0.373705	0.548004	----..-	5	5
UFSP2	0.662168	-0.412236	0.141539	-2.91254	0.00358507	0.373751	0.342302	-+-----	6	7
AQR	0.663719	-0.409896	0.140747	-2.9123	0.00358782	0.373751	0.878764	-------	7	7
EXOC7	0.710075	-0.342385	0.11769	-2.90921	0.00362343	0.375746	0.606843	-+-----	6	7
ANKRD36	0.744075	-0.295613	0.10163	-2.90872	0.00362917	0.375746	0.746373	---...-	4	4
NUP98	0.712536	-0.338925	0.116597	-2.9068	0.00365152	0.375875	0.503556	-------	7	7
SPATA13	0.708959	-0.343957	0.118442	-2.90402	0.00368399	0.37662	0.608523	-+--..-	4	5
H2AZ1	0.584931	-0.536262	0.184678	-2.90377	0.00368696	0.37662	0.916204	.-..--.	3	3
TBC1D21	4.33026	1.46563	0.504962	2.90246	0.0037025	0.376766	0.301824	+-.+...	2	3
DDX24	0.641288	-0.444276	0.153169	-2.90056	0.00372493	0.378329	0.367063	-+-----	6	7
MOSPD2	0.692678	-0.36719	0.126769	-2.89653	0.0037731	0.380062	0.916143	-------	7	7
ASNSD1	0.684885	-0.378504	0.130953	-2.89039	0.00384769	0.38343	0.688189	-------	7	7
APOBEC3C	0.785085	-0.241963	0.083793	-2.88762	0.00388163	0.38343	0.498509	---+---	6	7
XRN1	0.702451	-0.353179	0.122336	-2.88696	0.0038898	0.38343	0.485011	----..-	5	5
ZNF226	0.6731	-0.395861	0.137172	-2.88587	0.00390339	0.38343	0.835777	-------	7	7
SPCS3	0.692403	-0.367588	0.127445	-2.88428	0.0039231	0.38343	0.561377	-------	7	7
GZMB	0.874421	-0.134193	0.0465322	-2.88388	0.00392803	0.38343	0.447541	-----+-	6	7
PIK3C3	0.674643	-0.393572	0.136485	-2.88363	0.00393116	0.38343	0.94884	-------	7	7
PDPK1	0.696786	-0.361277	0.125313	-2.883	0.0039391	0.38343	0.332034	+------	6	7
SMYD4	0.547818	-0.601813	0.208794	-2.88233	0.00394741	0.38343	0.139062	-+--..-	4	5
CUL3	0.65811	-0.418382	0.145209	-2.88125	0.00396106	0.384058	0.970153	-------	7	7
GBP4	0.744959	-0.294426	0.102287	-2.87842	0.0039967	0.386112	0.234	----..-	5	5
MSL1	0.653785	-0.424977	0.147716	-2.87698	0.004015	0.386849	0.435174	---.-+-	5	6
ITM2C	0.6773	-0.389641	0.13547	-2.87621	0.00402479	0.386849	0.207044	-------	7	7
SMU1	0.681515	-0.383437	0.133425	-2.87381	0.00405557	0.387651	0.98001	-------	7	7
ELF2	0.661789	-0.412809	0.143676	-2.8732	0.00406343	0.387651	0.698658	-+-.---	5	6
NPAT	0.705474	-0.348886	0.121546	-2.87039	0.00409961	0.389711	0.817278	-------	7	7
PIAS1	0.609628	-0.494907	0.172455	-2.86977	0.00410768	0.389785	0.251989	-------	7	7
SUMO4	0.795365	-0.228955	0.0798	-2.86911	0.00411634	0.389914	0.451962	-+-.---	5	6
BECN1	0.681566	-0.383362	0.134244	-2.85572	0.00429397	0.395003	0.697982	-------	7	7
MTX3	0.653856	-0.424868	0.148791	-2.85547	0.00429737	0.395003	0.84661	-+--..-	4	5
TP53INP1	0.723917	-0.323079	0.113239	-2.85307	0.00432994	0.395984	0.86158	----..-	5	5
APOBEC3G	0.797234	-0.226607	0.0794384	-2.85262	0.00433608	0.395984	0.347755	-------	7	7
UBE3A	0.707471	-0.346059	0.121529	-2.84754	0.00440588	0.400306	0.932101	-------	7	7
NXF1	0.650541	-0.42995	0.151025	-2.84688	0.00441504	0.400457	0.584758	-------	7	7
CRTAM	0.841659	-0.17238	0.0605647	-2.84622	0.00442421	0.400608	0.502704	-------	7	7
CLASP1	0.652668	-0.426686	0.150061	-2.84341	0.00446334	0.402787	0.751129	---.---	6	6
BRD2	0.66636	-0.405925	0.142871	-2.84119	0.00449453	0.403767	0.938216	-+-----	6	7
GBP2	0.810573	-0.210014	0.0739387	-2.84038	0.00450595	0.403767	0.378661	---.-+-	5	6
IKZF1	0.804354	-0.217715	0.0766506	-2.84036	0.00450627	0.403767	0.815932	-----+-	6	7
PRIM1	0.729311	-0.315656	0.111178	-2.83919	0.00452277	0.403767	0.581681	-------	7	7
DERL3	0.846698	-0.166411	0.0586127	-2.83916	0.00452328	0.403767	0.477592	----..+	4	5
ING2	0.682916	-0.381384	0.134402	-2.83764	0.00454481	0.403767	0.357436	-+-----	6	7
SF3B1	0.670637	-0.399527	0.140802	-2.83752	0.00454659	0.403767	0.39575	-------	7	7
CD40	0.77073	-0.260417	0.0917835	-2.83729	0.00454979	0.403767	0.439745	----+--	6	7
ABRAXAS2	0.299841	-1.2045	0.424843	-2.83517	0.00458017	0.40579	0.232823	.-..--.	3	3
KANSL2	0.658746	-0.417417	0.147538	-2.82922	0.00466617	0.410685	0.707593	-------	7	7
KLHL6	0.810338	-0.210304	0.074395	-2.82686	0.00470066	0.411669	0.638078	----..-	5	5
CPNE5	0.807286	-0.214077	0.0758915	-2.82083	0.00478999	0.41804	0.692033	---+..-	4	5
NBR1	0.6867	-0.375858	0.133376	-2.81803	0.00483187	0.418807	0.677524	-+-.---	5	6
AKT2	0.6879	-0.374112	0.132896	-2.81508	0.00487656	0.419085	0.798149	-+-----	6	7
ZNF417	0.756272	-0.279354	0.0992395	-2.81495	0.00487848	0.419085	0.801143	----..-	5	5
VPS11	0.647905	-0.434011	0.154291	-2.81293	0.00490926	0.419085	0.991766	-------	7	7
MLKL	0.747169	-0.291464	0.103671	-2.81143	0.00493219	0.419085	0.747845	----..-	5	5
ABR	0.726875	-0.319001	0.113521	-2.81005	0.00495331	0.419085	0.660465	-----+-	6	7
IL16	0.791376	-0.233983	0.0832896	-2.80927	0.00496546	0.419085	0.825613	---+---	6	7
IGHG1	0.915994	-0.0877458	0.0312392	-2.80884	0.00497205	0.419085	0.660129	---.-+.	4	5
METAP2	0.684963	-0.37839	0.134807	-2.80689	0.00500219	0.419085	0.420106	---+---	6	7
B3GALT2	0.78558	-0.241333	0.085999	-2.80623	0.00501244	0.419085	0.800092	-+-.-+-	4	6
NUP62	0.663106	-0.41082	0.146435	-2.80548	0.00502423	0.419085	0.285657	---+---	6	7
PLG	0.788547	-0.237564	0.0846826	-2.80534	0.0050263	0.419085	0.69346	-++-++-	3	7
API5	0.708654	-0.344389	0.122875	-2.80277	0.00506664	0.419085	0.633131	-------	7	7
WARS	0.788057	-0.238185	0.0850132	-2.80174	0.00508279	0.419085	0.646233	-.--..-	4	4
SEC24B	0.714652	-0.33596	0.119912	-2.80171	0.00508325	0.419085	0.736408	-+-----	6	7
NF2	0.658127	-0.418357	0.149373	-2.80075	0.00509834	0.419144	0.411354	-+--+--	5	7
BPTF	0.737036	-0.305119	0.109045	-2.7981	0.00514049	0.419144	0.899636	-------	7	7
APOL6	0.809928	-0.21081	0.0753409	-2.79808	0.00514075	0.419144	0.778897	----+--	6	7
ZNF207	0.677278	-0.389673	0.13927	-2.79798	0.00514239	0.419144	0.30316	-------	7	7
EED	0.708257	-0.344948	0.123298	-2.79769	0.00514698	0.419144	0.417852	---.---	6	6
SERPING1	0.833448	-0.182184	0.0651299	-2.79724	0.00515411	0.419144	0.738873	-------	7	7
ANXA2P2	1.37921	0.32151	0.11498	2.79623	0.00517025	0.419144	0.528487	++-.-+.	3	5
AMDHD1	0.841104	-0.17304	0.0619148	-2.79481	0.00519297	0.419551	0.428358	---...-	4	4
C5orf56	0.750111	-0.287534	0.102895	-2.79445	0.00519884	0.419551	0.455315	-.-+..-	3	4
MAIP1	0.563928	-0.572828	0.20516	-2.7921	0.00523674	0.42036	0.797011	.-..--.	3	3
HLA-DMB	0.771793	-0.259038	0.0928589	-2.78959	0.00527746	0.42036	0.302445	-------	7	7
PCM1	0.727931	-0.317549	0.11386	-2.78894	0.00528804	0.42036	0.749849	----+--	6	7
CYBB	0.822073	-0.195926	0.0703207	-2.78618	0.00533326	0.42036	0.405846	-------	7	7
SRSF1	0.675347	-0.392529	0.140895	-2.78597	0.00533676	0.42036	0.245415	-+-+---	5	7
ENTPD1	0.706503	-0.347427	0.124709	-2.78591	0.00533774	0.42036	0.589868	---+---	6	7
BTD	0.702618	-0.352943	0.126695	-2.78577	0.00534013	0.42036	0.887444	-------	7	7
GIMAP5	0.830922	-0.18522	0.0665157	-2.7846	0.00535932	0.42036	0.693308	----+--	6	7
C1QA	0.84192	-0.17207	0.0617989	-2.78435	0.00536344	0.42036	0.397914	-------	7	7
UHRF1BP1L	0.689767	-0.371401	0.133392	-2.78429	0.00536449	0.42036	0.773576	-------	7	7
XBP1	0.815996	-0.203346	0.0730582	-2.78334	0.00538024	0.420765	0.694913	-----++	5	7
CNTN6	0.846474	-0.166676	0.0599593	-2.77982	0.00543886	0.423184	0.632934	-++----	5	7
STIM2	0.634582	-0.454789	0.163723	-2.77779	0.00547293	0.42326	0.915518	----..-	5	5
PLCL1	0.778354	-0.250574	0.0902624	-2.77607	0.00550211	0.424025	0.936865	-+.----	5	6
USP12	0.66984	-0.400717	0.144356	-2.77589	0.00550503	0.424025	0.630536	-----+-	6	7
PLA2G12A	0.694552	-0.364489	0.131314	-2.7757	0.00550826	0.424025	0.950669	---.---	6	6
EXOC1	0.623151	-0.472966	0.170442	-2.77493	0.0055213	0.424417	0.215937	-------	7	7
ALDH9A1	0.693028	-0.366685	0.132205	-2.77361	0.00554381	0.424925	0.232841	-------	7	7
ESR2	0.763669	-0.269621	0.0972987	-2.77107	0.00558726	0.42642	0.753298	--.-++-	4	6
GLB1	0.720045	-0.328441	0.118625	-2.76873	0.00562745	0.428874	0.576396	-------	7	7
DDX6	0.704336	-0.350499	0.126818	-2.7638	0.00571323	0.434791	0.64986	----++-	5	7
MPEG1	0.783654	-0.243788	0.0883383	-2.75971	0.00578524	0.43797	0.367644	----..-	5	5
ZNF235	0.668791	-0.402284	0.145954	-2.75624	0.00584701	0.44058	0.654359	---+++-	4	7
CD27	0.843089	-0.170683	0.0619538	-2.75501	0.0058691	0.441621	0.393599	-------	7	7
LINC00690	1.96084	0.673374	0.244606	2.7529	0.00590702	0.442604	0.599542	+-.+...	2	3
PAF1	0.712982	-0.338299	0.122916	-2.75227	0.00591837	0.442834	0.463681	-+--+--	5	7
ZNF45	0.701942	-0.353905	0.12872	-2.74942	0.00597004	0.443749	0.923349	-------	7	7
IGKC	0.913041	-0.0909742	0.0330993	-2.74852	0.0059865	0.443749	0.894786	--.---.	5	5
HERC2	0.729434	-0.315486	0.114972	-2.74403	0.00606908	0.443749	0.837729	-------	7	7
MYL6B	0.75496	-0.28109	0.102525	-2.74169	0.00611246	0.443749	0.558669	-------	7	7
LIN7A	0.82674	-0.190264	0.0694186	-2.74083	0.00612844	0.443749	0.868756	--+--+-	5	7
HDLBP	0.72114	-0.326922	0.119308	-2.74016	0.00614091	0.443749	0.998147	---.---	6	6
SMPX	1.11082	0.105099	0.038386	2.73796	0.00618221	0.443749	0.72027	+--.+++	4	6
EFTUD2	0.641538	-0.443888	0.162138	-2.73772	0.00618669	0.443749	0.471597	----..-	5	5
HDDC2	0.775657	-0.254045	0.0928015	-2.73751	0.00619053	0.443749	0.617178	-------	7	7
SART3	0.575758	-0.552068	0.201702	-2.73704	0.0061994	0.443749	0.116374	---+---	6	7
P2RY14	0.810686	-0.209874	0.0766925	-2.73657	0.00620833	0.443749	0.819907	----++-	5	7
CTCF	0.637436	-0.450301	0.164833	-2.73187	0.00629761	0.448061	0.716016	-+-----	6	7
APOL4	0.841317	-0.172787	0.0632814	-2.73046	0.00632469	0.448071	0.579271	----..-	5	5
SLPI	1.10063	0.0958821	0.0351264	2.72963	0.00634051	0.448071	0.798639	++++--+	5	7
PLPP3	0.671108	-0.398826	0.14611	-2.72963	0.00634062	0.448071	0.969678	.-..--.	3	3
ATAD1	0.741961	-0.298459	0.109402	-2.72808	0.00637035	0.448108	0.99415	----..-	5	5
SDC3	0.747788	-0.290636	0.106575	-2.72707	0.00638997	0.448108	0.582585	---+---	6	7
ZNF528	0.779273	-0.249394	0.0914722	-2.72645	0.00640194	0.448108	0.614303	-----+-	6	7
CCR5	0.808038	-0.213147	0.0782617	-2.72351	0.00645915	0.448108	0.356744	-------	7	7
PRPF4B	0.750008	-0.287671	0.105712	-2.72126	0.00650329	0.448108	0.618799	-+-----	6	7
CCDC117	0.67441	-0.393917	0.144776	-2.72086	0.0065112	0.448108	0.588465	---...-	4	4
KIAA0125	0.898089	-0.107487	0.0395206	-2.71976	0.00653302	0.448108	0.57968	-.-...-	3	3
CIITA	0.641208	-0.444401	0.163475	-2.71846	0.00655863	0.448108	0.0990263	-----+-	6	7
RPA1	0.689146	-0.372302	0.13701	-2.71732	0.00658121	0.448108	0.327165	-+-----	6	7
WSB2	0.729317	-0.315647	0.116161	-2.71732	0.00658126	0.448108	0.413707	-+-----	6	7
CALM3	0.661786	-0.412813	0.151922	-2.71726	0.00658248	0.448108	0.970861	-.--..-	4	4
ANKRD17	0.744776	-0.294672	0.108451	-2.7171	0.00658569	0.448108	0.746169	-------	7	7
STX5	0.64127	-0.444305	0.163627	-2.71536	0.00662041	0.448108	0.592554	-------	7	7
U2AF2	0.672913	-0.39614	0.145901	-2.71512	0.00662513	0.448108	0.676891	-+-.---	5	6
PRAMEF11	1.53486	0.428436	0.157824	2.71464	0.00663473	0.448108	0.969385	++..++.	4	4
JARID2	0.727204	-0.318548	0.1174	-2.71335	0.00666068	0.44813	0.442984	---+---	6	7
SEL1L3	0.773007	-0.257467	0.0948907	-2.71331	0.00666156	0.44813	0.307588	-------	7	7
AGT	1.10602	0.100772	0.0371628	2.71165	0.00669493	0.449334	0.736814	+-+++++	6	7
UVRAG	0.68608	-0.376761	0.139152	-2.70755	0.00677824	0.451522	0.914468	---.---	6	6
NCKAP1L	0.80094	-0.22197	0.0820369	-2.70573	0.00681542	0.452869	0.572105	---.---	6	6
SYNE1	0.778051	-0.250963	0.0927845	-2.7048	0.00683458	0.453077	0.592881	---++--	5	7
ZIC4	1.11989	0.113231	0.0418763	2.70394	0.00685233	0.453577	0.892576	+-+-+++	5	7
CXCL13	0.801138	-0.221722	0.0820111	-2.70356	0.00686002	0.453577	0.0109727	-------	7	7
PIEZO2	0.816359	-0.202901	0.0751013	-2.7017	0.00689853	0.453669	0.478042	---++--	5	7
MAK16	0.721407	-0.326552	0.120892	-2.70118	0.00690949	0.453669	0.426598	----+--	6	7
FCRL5	0.893386	-0.112737	0.0417623	-2.69949	0.00694463	0.45396	0.50475	----..-	5	5
C5orf64	0.812213	-0.207992	0.0770513	-2.6994	0.00694653	0.45396	0.441073	--.-..-	4	4
PGGT1B	0.690515	-0.370318	0.137252	-2.69808	0.00697399	0.45396	0.674578	-----+-	6	7
VTI1B	0.694659	-0.364334	0.135111	-2.69655	0.00700623	0.454249	0.759907	-------	7	7
SEL1L	0.744636	-0.29486	0.109474	-2.69342	0.00707222	0.456224	0.84202	-------	7	7
CPM	0.813163	-0.206823	0.0767988	-2.69306	0.00708006	0.456224	0.53916	-++----	5	7
NUCB2	0.799439	-0.223845	0.0831643	-2.6916	0.00711106	0.456224	0.848986	-+-----	6	7
TNFRSF17	0.899759	-0.105628	0.0392455	-2.69148	0.00711365	0.456224	0.672813	---.---	6	6
ACADM	0.705977	-0.348172	0.12938	-2.69108	0.0071221	0.456224	0.162885	-------	7	7
NEXN	0.78835	-0.237813	0.0885179	-2.68661	0.00721816	0.459773	0.588568	----..-	5	5
C17orf80	0.497098	-0.698969	0.260178	-2.6865	0.00722053	0.459773	0.0671845	-+-.---	5	6
PIK3CG	0.826998	-0.189953	0.0707216	-2.68592	0.007233	0.460019	0.424608	---.++-	4	6
FRMD4A	0.636854	-0.451214	0.168052	-2.68496	0.00725382	0.460083	0.0736124	+------	6	7
DOCK8	0.778993	-0.249753	0.0930542	-2.68395	0.0072758	0.460083	0.475463	----..-	5	5
RNF157	0.838605	-0.176016	0.0655989	-2.68321	0.00729183	0.460083	0.592333	-+-+..-	3	5
MAPK1	0.697294	-0.360548	0.134383	-2.68299	0.00729672	0.460083	0.852288	-----+-	6	7
ZNHIT3	0.698899	-0.358249	0.133528	-2.68295	0.00729767	0.460083	0.716873	-------	7	7
UROS	0.61331	-0.488885	0.182249	-2.68251	0.00730717	0.460083	0.178132	---+---	6	7
PARP14	0.777118	-0.252163	0.0940167	-2.68211	0.00731595	0.460083	0.387771	----..-	5	5
FAM78A	0.785471	-0.241472	0.0900361	-2.68194	0.00731955	0.460083	0.506169	----..-	5	5
NALF2	1.94604	0.665798	0.248377	2.6806	0.00734913	0.461339	0.774341	.+..++.	3	3
ZNF701	0.698804	-0.358384	0.133732	-2.67986	0.00736526	0.461339	0.687476	-+-.+--	4	6
MKX	0.852971	-0.15903	0.0593822	-2.67807	0.0074047	0.463219	0.770835	--+...-	3	4
MED29	0.652035	-0.427658	0.15981	-2.67603	0.00744991	0.463996	0.821941	----..-	5	5
FAM179B	0.670138	-0.400272	0.149638	-2.67493	0.00747456	0.464326	0.38478	-.--..-	4	4
ATXN7L3B	0.699289	-0.357692	0.133847	-2.6724	0.00753105	0.46675	0.410925	-------	7	7
STAG1	0.677228	-0.389747	0.145983	-2.66982	0.00758918	0.46818	0.279682	-+-----	6	7
ZBTB1	0.570122	-0.561905	0.210537	-2.66891	0.00760978	0.46891	0.0693325	-------	7	7
WDFY1	0.715148	-0.335265	0.125657	-2.6681	0.00762812	0.469498	0.473561	----..-	5	5
MEP1B	0.792914	-0.23204	0.0870663	-2.6651	0.00769664	0.471845	0.562622	--..++-	3	5
RNFT1	0.750901	-0.286482	0.107496	-2.66506	0.00769746	0.471845	0.837432	-+-----	6	7
PATZ1	0.719952	-0.328571	0.123314	-2.66451	0.00771015	0.471845	0.568423	---+---	6	7
C1QB	0.860218	-0.150569	0.0565158	-2.66419	0.00771739	0.471845	0.442062	-------	7	7
IGLV3-10	0.926298	-0.0765592	0.0287429	-2.66359	0.0077312	0.471845	0.470922	---.--.	5	5
P2RY8	0.828915	-0.187638	0.0704584	-2.6631	0.00774239	0.471845	0.558675	----..+	4	5
MTERF3	1.33415	0.288294	0.108468	2.65787	0.0078637	0.475318	0.824688	++.+++.	5	5
PNOC	0.879156	-0.128793	0.0484576	-2.65785	0.00786402	0.475318	0.702742	----+--	6	7
IFFO1	0.772515	-0.258103	0.0973229	-2.65203	0.00800095	0.481879	0.483343	---.-+-	5	6
EIF5	0.711123	-0.34091	0.128565	-2.65166	0.00800967	0.481879	0.502384	-+-----	6	7
TRIM38	0.755358	-0.280564	0.105852	-2.65054	0.00803642	0.481884	0.542427	-------	7	7
MED1	0.718003	-0.331282	0.124987	-2.65052	0.00803682	0.481884	0.392264	---++--	5	7
GTF2H1	0.697116	-0.360804	0.136178	-2.6495	0.0080611	0.482686	0.580674	-------	7	7
KCTD21	0.662372	-0.411928	0.155491	-2.6492	0.00806825	0.482686	0.477845	---+..-	4	5
ZNF845	0.707512	-0.346	0.130631	-2.64869	0.00808046	0.482875	0.877411	-.--..-	4	4
ZMYM5	0.694033	-0.365235	0.137924	-2.6481	0.00809458	0.483178	0.819035	----++-	5	7
MCM5	0.680737	-0.38458	0.145679	-2.63992	0.00829264	0.490606	0.0945078	---.---	6	6
RIPK4	1.19624	0.17918	0.0678937	2.63913	0.00831191	0.490606	0.920538	+++++--	5	7
CLEC2D	0.783775	-0.243633	0.0923349	-2.63858	0.00832543	0.490606	0.815794	-------	7	7
PCGF5	0.70318	-0.352143	0.133465	-2.63847	0.00832813	0.490606	0.99792	----..-	5	5
ATP7A	0.623524	-0.472368	0.179077	-2.63779	0.00834478	0.490606	0.170305	-------	7	7
CTR9	0.714919	-0.335586	0.127246	-2.63731	0.00835675	0.490606	0.559002	---.---	6	6
TBX21	0.859643	-0.151238	0.0573568	-2.6368	0.00836925	0.4908	0.74095	-----+-	6	7
IL10RA	0.813883	-0.205938	0.078215	-2.63298	0.00846399	0.492357	0.401488	---+++-	4	7
IRF2	0.68677	-0.375756	0.142723	-2.63277	0.0084692	0.492357	0.389082	---.+--	5	6
PREX1	0.650773	-0.429594	0.163197	-2.63237	0.00847905	0.492357	0.153549	----..-	5	5
C6orf106	0.635642	-0.45312	0.172137	-2.63232	0.00848047	0.492357	0.628459	-.-...-	3	3
TDG	0.75467	-0.281475	0.107012	-2.63031	0.0085308	0.493235	0.731953	-------	7	7
HECA	0.713247	-0.337927	0.128566	-2.62843	0.00857812	0.494401	0.589708	-------	7	7
PAG1	0.77949	-0.249115	0.0947782	-2.6284	0.00857872	0.494401	0.492776	---...-	4	4
CNOT7	0.746583	-0.292248	0.111224	-2.62757	0.00859983	0.494795	0.616634	-+-----	6	7
SRGAP3	0.756711	-0.278774	0.106244	-2.6239	0.00869283	0.499315	0.532161	-----+-	6	7
BUD13	0.628459	-0.464484	0.177043	-2.62357	0.00870138	0.499315	0.577616	----..-	5	5
ERCC3	0.641631	-0.443742	0.169189	-2.62277	0.00872188	0.499798	0.31757	+------	6	7
ZNF330	0.705786	-0.348443	0.132866	-2.62251	0.0087285	0.499798	0.464247	-+-----	6	7
MSL2	0.722426	-0.32514	0.12407	-2.62062	0.00877705	0.501247	0.448838	-+-+---	5	7
HLA-DPA1	0.854528	-0.157206	0.0600007	-2.62006	0.00879134	0.501247	0.634841	---.---	6	6
DHX40	0.731348	-0.312866	0.119489	-2.61837	0.00883509	0.501401	0.822763	---.---	6	6
NR1H3	0.61507	-0.48602	0.185629	-2.61824	0.00883849	0.501401	0.0295769	-----+-	6	7
AKNA	0.771051	-0.26	0.0993056	-2.61818	0.00883995	0.501401	0.702102	----..-	5	5
MAN2B1	0.723316	-0.323909	0.123814	-2.61609	0.00889422	0.503886	0.398714	-------	7	7
GVINP1	0.837613	-0.177199	0.0677617	-2.61503	0.00892194	0.504463	0.542935	----+-.	5	6
SLC15A3	0.770794	-0.260334	0.0995873	-2.61413	0.00894543	0.505181	0.354666	-----+-	6	7
ZBED2	0.714883	-0.335636	0.128412	-2.61374	0.00895567	0.505225	0.0272686	-------	7	7
RPUSD4	0.653397	-0.425571	0.162934	-2.61193	0.00900339	0.506387	0.847648	----..-	5	5
BLOC1S1	0.740164	-0.300883	0.11521	-2.61161	0.00901181	0.506387	0.473108	-+-----	6	7
NTF3	0.874237	-0.134404	0.0514801	-2.6108	0.00903301	0.506387	0.861807	---++--	5	7
KCNMB1	0.832448	-0.183385	0.0702408	-2.6108	0.00903315	0.506387	0.547724	-------	7	7
FAM122C	0.672593	-0.396615	0.151945	-2.61026	0.00904731	0.506649	0.531987	-.-...-	3	3
ADH5	0.735951	-0.306591	0.117542	-2.60835	0.00909796	0.508545	0.462344	-------	7	7
SSH1	0.708412	-0.344729	0.132189	-2.60786	0.00911112	0.508545	0.480798	---+---	6	7
TATDN2	0.69838	-0.358992	0.137927	-2.60277	0.00924742	0.512484	0.59667	---.---	6	6
SPCS2	0.703804	-0.351256	0.135079	-2.60037	0.00931222	0.512659	0.895247	-------	7	7
VRK3	0.617097	-0.482729	0.185697	-2.59955	0.00933448	0.512659	0.302878	-+-----	6	7
FUBP1	0.745215	-0.294082	0.113132	-2.59946	0.00933696	0.512659	0.611298	----+--	6	7
PATE4	0.800796	-0.22215	0.0855133	-2.59784	0.00938134	0.514029	0.908207	-.-...-	3	3
ZNF181	0.656194	-0.421299	0.162254	-2.59654	0.0094169	0.514029	0.535475	-+-...-	3	4
ZNF561	0.646592	-0.43604	0.167943	-2.59637	0.00942155	0.514029	0.3802	---...-	4	4
REST	0.720216	-0.328204	0.126412	-2.5963	0.00942341	0.514029	0.812662	-------	7	7
THOC5	0.706135	-0.347949	0.134047	-2.59571	0.00943952	0.514029	0.611732	---+---	6	7
FBXL22	0.829538	-0.186886	0.0720122	-2.59521	0.00945344	0.514029	0.852416	---...-	4	4
GIMAP7	0.839849	-0.174533	0.0672564	-2.59504	0.00945811	0.514029	0.80395	---...-	4	4
GIMAP2	0.793252	-0.231615	0.0893751	-2.59149	0.00955609	0.514213	0.658836	---...-	4	4
PRMT1	0.697291	-0.360552	0.139134	-2.5914	0.00955864	0.514213	0.259091	---.---	6	6
RFFL	0.673145	-0.395795	0.152743	-2.59125	0.00956284	0.514213	0.784255	---...-	4	4
CFH	0.825526	-0.191734	0.0740062	-2.59078	0.00957573	0.514213	0.822797	----++-	5	7
SMAP2	0.740955	-0.299816	0.11576	-2.58998	0.00959826	0.514213	0.594327	----..-	5	5
FAM178A	0.561279	-0.577536	0.22306	-2.58916	0.00962117	0.514213	0.268391	-.-...-	3	3
DENND2D	0.782637	-0.245086	0.0946655	-2.58897	0.00962647	0.514213	0.581724	-------	7	7
PPWD1	0.714732	-0.335848	0.129744	-2.58854	0.00963833	0.514213	0.82756	-------	7	7
SSR4	0.77512	-0.254738	0.0984321	-2.58796	0.0096547	0.514213	0.849813	-------	7	7
SLAMF1	0.853054	-0.158933	0.0614135	-2.58792	0.00965584	0.514213	0.479549	---+-+-	5	7
TRAF3IP3	0.843643	-0.170026	0.0657016	-2.58786	0.0096575	0.514213	0.421926	-----+-	6	7
SPOP	0.689631	-0.371598	0.143632	-2.58715	0.0096774	0.514213	0.92089	---+---	6	7
CASP3	0.697173	-0.360721	0.139498	-2.58585	0.0097139	0.514357	0.951068	---.---	6	6
GIMAP8	0.818066	-0.200812	0.0776587	-2.58583	0.00971449	0.514357	0.789898	----..-	5	5
SAA2	1.10955	0.103955	0.0402363	2.58361	0.0097773	0.516125	0.626772	+.++..+	4	4
ATG13	0.651503	-0.428474	0.165914	-2.58251	0.00980835	0.516125	0.825549	-----+-	6	7
RBM3	0.749338	-0.288565	0.111745	-2.58235	0.00981314	0.516125	0.953617	---.---	6	6
CCDC69	0.838112	-0.176604	0.0684	-2.58192	0.00982517	0.516125	0.940674	-------	7	7
OR52N4	0.843258	-0.170482	0.0660379	-2.58158	0.00983481	0.516125	0.716722	-.-...-	3	3
SLC2A4RG	0.749678	-0.288111	0.111679	-2.57981	0.00988545	0.516881	0.496744	-------	7	7
ZNF780A	0.698848	-0.358323	0.13893	-2.57916	0.00990418	0.517075	0.417123	--+...-	3	4
NUDT18	0.736386	-0.306001	0.118699	-2.57796	0.00993848	0.517498	0.424444	-------	7	7
TRIP12	0.725366	-0.321078	0.124603	-2.57682	0.00997147	0.518711	0.829061	-+-----	6	7
SRPR	0.638081	-0.449291	0.17441	-2.57606	0.00999321	0.519336	0.440497	-.-...-	3	3
FEM1C	0.690109	-0.370905	0.144037	-2.57507	0.0100221	0.519645	0.548844	---++--	5	7
PI4KA	0.700064	-0.356584	0.138487	-2.57485	0.0100283	0.519645	0.703014	---.---	6	6
TMEM35A	1.78814	0.581178	0.225973	2.57189	0.0101145	0.521729	0.549751	.+.++-.	3	4
C2	0.81275	-0.207332	0.0806212	-2.57168	0.0101206	0.521729	0.474578	-------	7	7
MED28	0.722966	-0.324393	0.126178	-2.57091	0.0101431	0.521729	0.638917	-------	7	7
FADS1	0.801004	-0.221889	0.0863207	-2.57052	0.0101545	0.521729	0.672809	---+---	6	7
ATP10D	0.768979	-0.262691	0.102235	-2.56949	0.0101849	0.521729	0.563403	-+--+--	5	7
RGL1	0.761083	-0.273013	0.106271	-2.56901	0.0101989	0.521729	0.77159	----+--	6	7
ZDHHC6	0.590157	-0.527366	0.20531	-2.56863	0.0102103	0.521729	0.169904	---+---	6	7
DOPEY1	0.674098	-0.39438	0.153587	-2.56779	0.0102349	0.521729	0.774808	-.-...-	3	3
SFMBT2	0.809534	-0.211297	0.082309	-2.56712	0.0102548	0.521729	0.479879	--++..-	3	5
IDO1	0.851306	-0.160984	0.0627324	-2.56621	0.0102818	0.521729	0.248182	-----+-	6	7
AGA	0.753138	-0.283507	0.110594	-2.56349	0.0103624	0.521729	0.783606	-------	7	7
GIMAP1	0.828512	-0.188124	0.0733914	-2.5633	0.0103684	0.521729	0.714122	----..-	5	5
MOB1A	0.655513	-0.422338	0.16479	-2.56289	0.0103805	0.521729	0.215863	-------	7	7
UBP1	0.726874	-0.319002	0.124472	-2.56284	0.0103819	0.521729	0.660104	---.---	6	6
CXCR6	0.738088	-0.303692	0.118539	-2.56196	0.0104083	0.521729	0.209945	---+---	6	7
PDZRN4	0.881189	-0.126483	0.0493706	-2.56191	0.0104097	0.521729	0.917438	--.----	6	6
PLEKHS1	1.12183	0.114959	0.0449642	2.55668	0.0105676	0.527102	0.956997	++.++-+	5	6
BTAF1	0.764876	-0.268042	0.104857	-2.55627	0.0105801	0.527102	0.853026	----+--	6	7
PLEKHG2	0.754718	-0.281411	0.110113	-2.55564	0.0105991	0.527102	0.784747	----..-	5	5
MYCBP2	0.775406	-0.254368	0.0995408	-2.55542	0.0106061	0.527102	0.652402	-------	7	7
CLCN3	0.764427	-0.268629	0.10513	-2.5552	0.0106128	0.527102	0.879667	-------	7	7
C5orf51	0.694438	-0.364652	0.142781	-2.55392	0.0106517	0.527881	0.544393	-.-+..-	3	4
MXD4	0.672033	-0.397447	0.155654	-2.5534	0.0106676	0.528179	0.31971	-------	7	7
CLNS1A	0.757528	-0.277695	0.108773	-2.55298	0.0106807	0.528338	0.997952	---.---	6	6
ALKBH1	0.647717	-0.434301	0.170246	-2.55103	0.0107406	0.528915	0.576491	-----+-	6	7
NSA2	0.744459	-0.295098	0.115691	-2.55075	0.0107493	0.528915	0.841191	--+----	6	7
TRMT5	0.686153	-0.376654	0.147685	-2.55039	0.0107604	0.528915	0.70159	---.---	6	6
RYBP	0.738244	-0.303482	0.119081	-2.54852	0.0108181	0.530225	0.787515	----+--	6	7
UBFD1	0.649828	-0.431048	0.169351	-2.5453	0.0109185	0.532611	0.181045	+------	6	7
TBCEL	0.685589	-0.377477	0.148321	-2.545	0.0109277	0.532611	0.930527	----..-	5	5
CS	0.673466	-0.395317	0.155376	-2.54427	0.0109507	0.532814	0.661771	-+-.---	5	6
SAP25	1.244	0.218336	0.0858592	2.54295	0.010992	0.533203	0.490961	++..++.	4	4
ZNF76	0.651499	-0.428479	0.168519	-2.54262	0.0110026	0.533203	0.429739	-+--+--	5	7
RSF1	0.724655	-0.32206	0.126681	-2.54228	0.011013	0.533203	0.921197	-------	7	7
EPHX3	1.10864	0.103131	0.0405741	2.54179	0.0110286	0.533203	0.922076	+++.-+-	4	6
GPR137B	0.78942	-0.236457	0.0930909	-2.54007	0.011083	0.534682	0.600154	-------	7	7
TMPRSS2	1.16329	0.151253	0.05955	2.53993	0.0110874	0.534682	0.38723	++++--+	5	7
ZBTB39	0.710747	-0.341439	0.134435	-2.53981	0.0110914	0.534682	0.979694	---.---	6	6
ABCD2	0.847539	-0.165418	0.0651405	-2.5394	0.0111042	0.534682	0.810108	----++-	5	7
IGLV2-14	0.918665	-0.0848336	0.0334116	-2.53905	0.0111154	0.534682	0.942368	---.--.	5	5
PARD6G	0.760066	-0.27435	0.108071	-2.53862	0.0111292	0.534682	0.785439	----..-	5	5
XRCC1	0.689625	-0.371607	0.146445	-2.53751	0.0111644	0.535406	0.597351	-+-----	6	7
ZBTB20-AS1	0.822357	-0.19558	0.0770852	-2.5372	0.0111743	0.535406	0.380384	--.-...	3	3
RUNDC1	0.607572	-0.498285	0.196756	-2.53251	0.011325	0.539237	0.30808	-+--..-	4	5
BIN1	0.670038	-0.400421	0.15818	-2.53142	0.0113603	0.540208	0.0541066	-----+-	6	7
TTC28	0.781093	-0.247061	0.0976326	-2.53051	0.0113896	0.540867	0.957922	----+--	6	7
FAM118B	0.615452	-0.485399	0.191857	-2.53001	0.0114061	0.541171	0.325425	----..-	5	5
USP4	0.677664	-0.389104	0.153908	-2.52817	0.011466	0.542086	0.636157	-----+-	6	7
CRTC3	0.686352	-0.376364	0.148962	-2.52658	0.011518	0.543155	0.601731	---++--	5	7
STK24	0.712077	-0.339569	0.1344	-2.52654	0.0115191	0.543155	0.255998	-------	7	7
HINFP	0.660134	-0.415313	0.164495	-2.52478	0.0115772	0.543544	0.884024	----+--	6	7
TMEM138	0.621452	-0.475696	0.188448	-2.52429	0.0115932	0.543544	0.799985	---...-	4	4
AP3B2	1.14818	0.138175	0.0547781	2.52244	0.0116543	0.543544	0.668067	+-+--+-	3	7
HSCB	0.626783	-0.467155	0.185217	-2.52221	0.0116621	0.543544	0.28292	----..-	5	5
FOXN3	0.75359	-0.282907	0.112181	-2.52187	0.0116733	0.543544	0.84204	-------	7	7
KAT5	0.631214	-0.46011	0.182513	-2.52098	0.011703	0.543544	0.986993	-+-.---	5	6
FGF19	1.141	0.131906	0.0523383	2.52026	0.0117269	0.543835	0.497243	+--...+	2	4
AMZ2	0.707711	-0.34572	0.137227	-2.51932	0.011758	0.544006	0.459053	-+-.---	5	6
ANKDD1A	0.737339	-0.304708	0.121034	-2.51755	0.0118174	0.544006	0.645546	----..-	5	5
PCBP2	0.711016	-0.34106	0.135528	-2.51653	0.0118516	0.544006	0.682301	-------	7	7
RTF1	0.697572	-0.36015	0.143116	-2.5165	0.0118528	0.544006	0.931126	-------	7	7
BTN2A1	0.680409	-0.385061	0.153116	-2.51483	0.0119089	0.544006	0.409372	---+-+-	5	7
PRKAR1A	0.765465	-0.267272	0.106307	-2.51416	0.0119317	0.544006	0.869719	-------	7	7
PJA1	0.73858	-0.303026	0.120626	-2.51211	0.0120011	0.544006	0.779895	-+-----	6	7
MTO1	0.706052	-0.348066	0.13856	-2.51202	0.0120041	0.544006	0.811618	-+-----	6	7
KLRD1	0.837252	-0.17763	0.0707467	-2.51079	0.0120463	0.544006	0.844412	-----+-	6	7
C7orf62	1.28314	0.249311	0.0993007	2.51067	0.0120504	0.544006	0.55078	+.+...+	3	3
FGD5-AS1	0.632031	-0.458816	0.182752	-2.51059	0.0120528	0.544006	0.838193	----...	4	4
PLAAT4	0.799917	-0.223247	0.0889499	-2.50981	0.0120796	0.544006	0.539862	.-..--.	3	3
LIN52	0.633853	-0.455938	0.181674	-2.50965	0.0120852	0.544006	0.464158	---...-	4	4
ZNF830	0.652724	-0.426601	0.16999	-2.50956	0.0120881	0.544006	0.779113	----..-	5	5
CDC42SE2	0.718337	-0.330816	0.131825	-2.50951	0.0120899	0.544006	0.53699	----..-	5	5
MZB1	0.902284	-0.102825	0.0409842	-2.50891	0.0121105	0.544006	0.935087	--.--++	4	6
MGEA5	0.659671	-0.416015	0.165828	-2.50871	0.0121175	0.544006	0.95044	-.--..-	4	4
LINC02172	6.36699	1.85113	0.738143	2.50782	0.012148	0.544006	0.673396	.+..++.	3	3
ARL3	0.662532	-0.411686	0.164171	-2.50766	0.0121533	0.544006	0.121978	-+-----	6	7
VCAM1	0.79819	-0.225408	0.0898975	-2.50739	0.0121627	0.544006	0.0823362	-----+-	6	7
KLHL22	0.628137	-0.464997	0.185455	-2.50732	0.0121649	0.544006	0.201298	----+--	6	7
BAX	0.736461	-0.305898	0.122003	-2.5073	0.0121658	0.544006	0.571725	-+-----	6	7
SAP18	0.726495	-0.319524	0.127464	-2.50678	0.0121837	0.544006	0.642967	-------	7	7
ITK	0.872627	-0.136247	0.0543557	-2.50658	0.0121905	0.544006	0.664048	-----+-	6	7
HNRNPD	0.751781	-0.285311	0.113832	-2.50642	0.0121959	0.544006	0.397802	-+-+---	5	7
SNRNP200	0.702347	-0.353328	0.141095	-2.50419	0.0122733	0.544006	0.696864	---.---	6	6
COL4A3BP	0.686792	-0.375723	0.150045	-2.50406	0.0122776	0.544006	0.403744	-.--..-	4	4
NOL11	0.744357	-0.295234	0.117903	-2.50403	0.0122787	0.544006	0.408646	-+-.---	5	6
CASP7	0.734114	-0.30909	0.123462	-2.50352	0.0122964	0.544006	0.709567	---.---	6	6
ISCU	0.691904	-0.368309	0.147127	-2.50334	0.0123026	0.544006	0.278875	---.---	6	6
HELQ	0.634769	-0.454493	0.181596	-2.50277	0.0123226	0.544006	0.625827	-+--..-	4	5
ORMDL3	0.717242	-0.332342	0.132792	-2.50272	0.0123245	0.544006	0.910571	---...-	4	4
COPS7B	0.622042	-0.474747	0.189716	-2.50241	0.0123352	0.544006	0.295093	---+---	6	7
EMP1	1.15448	0.143651	0.0574062	2.50236	0.0123369	0.544006	0.441662	++++++-	6	7
CLIC2	0.800837	-0.222097	0.0887666	-2.50204	0.0123481	0.544006	0.538384	-------	7	7
UBC	0.656157	-0.421356	0.168409	-2.50199	0.0123499	0.544006	0.516178	-------	7	7
CRYGC	1.72685	0.5463	0.218372	2.50169	0.0123601	0.544006	0.440279	+-.+++.	4	5
TMEM14B	0.713887	-0.337031	0.134741	-2.50132	0.0123732	0.544006	0.264415	-------	7	7
SSTR2	0.818095	-0.200777	0.0802694	-2.50129	0.0123741	0.544006	0.80113	----++-	5	7
PWAR6	0.840808	-0.173392	0.0693226	-2.50123	0.0123763	0.544006	0.616204	--.-...	3	3
DHX30	0.679222	-0.386808	0.154749	-2.49957	0.0124343	0.545841	0.429017	---.---	6	6
ZNF350	0.725063	-0.321497	0.128673	-2.49856	0.0124698	0.546504	0.968261	---.-+-	5	6
ZNF613	0.708381	-0.344774	0.138049	-2.49747	0.0125085	0.547747	0.562473	-----+-	6	7
SMARCB1	0.718225	-0.330972	0.132601	-2.496	0.0125601	0.549559	0.676997	-------	7	7
AIM2	0.861989	-0.148512	0.0595365	-2.49448	0.0126143	0.550676	0.340762	----+--	6	7
PLEKHO1	0.777087	-0.252202	0.101164	-2.493	0.012667	0.551525	0.575092	-------	7	7
RNF213	0.787558	-0.238818	0.095863	-2.49124	0.0127298	0.551768	0.40647	----..-	5	5
MRPS7	0.651758	-0.428082	0.171907	-2.4902	0.0127671	0.551768	0.084758	-+-----	6	7
GPX7	0.822447	-0.195471	0.0785129	-2.48967	0.012786	0.551768	0.766334	-+-----	6	7
MOGAT3	1.3483	0.298842	0.120122	2.48782	0.0128529	0.551768	0.413656	++--..-	2	5
PRKRA	0.749202	-0.288746	0.116115	-2.48672	0.0128926	0.551768	0.611676	-------	7	7
BCLAF1	0.681731	-0.38312	0.154083	-2.48645	0.0129026	0.551768	0.164963	-+-----	6	7
TULP1	0.850898	-0.161463	0.0649561	-2.48573	0.0129285	0.551768	0.996978	-----+-	6	7
PDCD1	0.87888	-0.129107	0.0519431	-2.48555	0.0129352	0.551768	0.870233	-----+-	6	7
SEC13	0.664146	-0.409253	0.164779	-2.48365	0.0130045	0.551768	0.183204	-+-----	6	7
HEXA	0.709716	-0.342891	0.138065	-2.48355	0.0130082	0.551768	0.709196	-------	7	7
FAM104A	0.664401	-0.40887	0.164652	-2.48323	0.0130196	0.551768	0.594222	----..-	5	5
MAPRE3	1.2875	0.252701	0.101781	2.48279	0.0130357	0.551768	0.421629	++--++-	4	7
SRRM1	0.749765	-0.287996	0.11603	-2.48208	0.0130618	0.551768	0.443144	-------	7	7
NFATC2	0.784586	-0.242599	0.0977494	-2.48184	0.0130705	0.551768	0.410448	----..-	5	5
CD74	0.84703	-0.166019	0.0669171	-2.48097	0.0131026	0.551768	0.643957	---.---	6	6
MS4A6A	0.782336	-0.245471	0.09901	-2.47925	0.0131659	0.551768	0.241572	-------	7	7
NDUFA3	0.765771	-0.266872	0.107652	-2.47902	0.0131743	0.551768	0.617799	-+-----	6	7
ADGRL1	1.61009	0.476287	0.192127	2.47902	0.0131744	0.551768	0.504468	.+.++-.	3	4
SAMD9L	0.829615	-0.186793	0.0753693	-2.47837	0.0131983	0.551768	0.478144	----..-	5	5
IL12RB1	0.841862	-0.172139	0.0695041	-2.47667	0.0132613	0.551768	0.501735	---+-+-	5	7
EAF2	0.80042	-0.222619	0.0899515	-2.47488	0.0133282	0.552033	0.385503	-------	7	7
GBA3	0.830526	-0.185696	0.0750455	-2.47444	0.0133445	0.552033	0.750628	--.+--.	4	5
RPP30	0.693689	-0.365732	0.147811	-2.47433	0.0133486	0.552033	0.878477	-------	7	7
SAP30BP	0.569302	-0.563345	0.227712	-2.47394	0.0133634	0.552033	0.0276842	++-----	5	7
ARHGAP23	0.788295	-0.237883	0.0961856	-2.47316	0.0133923	0.552033	0.524455	---...-	4	4
TIPARP	0.725269	-0.321213	0.129922	-2.47235	0.0134226	0.552033	0.710447	-+-.---	5	6
GGACT	0.791868	-0.233361	0.0944199	-2.47152	0.0134539	0.552201	0.849711	--.-..-	4	4
UTP3	0.709877	-0.342664	0.138652	-2.47139	0.0134587	0.552201	0.472787	-------	7	7
LIPT1	0.721631	-0.326242	0.132042	-2.47074	0.0134835	0.552201	0.951935	--+----	6	7
FAM21C	0.685274	-0.377936	0.152992	-2.4703	0.0134998	0.552201	0.968497	-.--..-	4	4
ZNF606	0.712567	-0.338881	0.137222	-2.46958	0.0135271	0.552201	0.323955	-+-----	6	7
TCF23	1.11565	0.109435	0.0443438	2.46788	0.0135914	0.552808	0.405356	+.+-..-	2	4
MRPL43	0.713032	-0.338229	0.137073	-2.46751	0.0136057	0.552808	0.664102	----..-	5	5
ITGAE	0.751878	-0.285181	0.115596	-2.46706	0.0136228	0.552808	0.689625	-------	7	7
ULBP1	1.13232	0.124265	0.0503723	2.46693	0.0136277	0.552808	0.961144	++--+++	5	7
MRC1	0.878215	-0.129864	0.052673	-2.46548	0.013683	0.55379	0.933553	--..---	5	5
EHBP1L1	0.567951	-0.565719	0.229638	-2.46352	0.0137579	0.555977	0.0288562	-------	7	7
FHIP2B	0.461606	-0.773043	0.314018	-2.46178	0.0138251	0.556449	0.527621	.-..--.	3	3
FKRP	0.670102	-0.400325	0.162668	-2.461	0.0138551	0.556449	0.805593	-------	7	7
PHF3	0.721754	-0.326071	0.132511	-2.46071	0.0138663	0.556449	0.512122	-+--+--	5	7
CCL28	1.09659	0.0922056	0.0374854	2.45977	0.0139025	0.556449	0.47853	++++..+	5	5
OLFML3	0.819528	-0.199027	0.0809276	-2.45932	0.0139202	0.556449	0.362945	-------	7	7
DCAF5	0.683693	-0.380246	0.154637	-2.45896	0.013934	0.556449	0.846407	----..-	5	5
ALDH6A1	0.779056	-0.249672	0.101554	-2.45852	0.0139512	0.556449	0.689822	--+.---	5	6
CD84	0.832855	-0.182896	0.0743953	-2.45843	0.0139545	0.556449	0.616964	-----+-	6	7
VEGFB	0.734352	-0.308767	0.125632	-2.45772	0.0139823	0.556449	0.664255	-------	7	7
RAB4B	0.762212	-0.271531	0.110524	-2.45676	0.0140195	0.556449	0.660324	-+-...-	3	4
HAVCR1	0.843773	-0.169872	0.0691694	-2.45589	0.0140538	0.556509	0.63573	-+-++--	4	7
OIT3	0.86739	-0.142266	0.0579316	-2.45576	0.0140586	0.556509	0.841385	-+--..-	4	5
KLHL20	0.718738	-0.330259	0.134514	-2.45519	0.014081	0.556509	0.741656	-+--+--	5	7
NDNL2	0.647639	-0.434422	0.176948	-2.45508	0.0140855	0.556509	0.987417	-.-...-	3	3
STK25	0.698571	-0.358718	0.146142	-2.45458	0.0141049	0.556509	0.975635	-------	7	7
ZNF805	0.757423	-0.277834	0.113216	-2.45402	0.0141269	0.556509	0.486551	-+-...-	3	4
MFF	0.726525	-0.319482	0.130188	-2.45401	0.0141273	0.556509	0.980077	-------	7	7
PCSK7	0.708428	-0.344706	0.140495	-2.45351	0.014147	0.556509	0.819013	---++--	5	7
TTN	0.772617	-0.257972	0.105164	-2.45304	0.0141656	0.556509	0.528979	---+---	6	7
KIF2A	0.746358	-0.29255	0.119287	-2.45248	0.0141874	0.556807	0.476491	---.---	6	6
ANKHD1-EIF4EBP3	0.727845	-0.317668	0.12954	-2.45228	0.0141953	0.556807	0.384465	-..+..-	2	3
MOV10	0.705999	-0.348141	0.142064	-2.4506	0.0142619	0.557486	0.40332	---...-	4	4
PHF12	0.636409	-0.451914	0.184464	-2.44988	0.0142904	0.557486	0.621595	-+-+..-	3	5
MS4A5	2.31324	0.838648	0.342326	2.44985	0.0142915	0.557486	0.757116	+-..++.	3	4
CUL5	0.731123	-0.313174	0.127838	-2.44977	0.0142948	0.557486	0.926623	---.---	6	6
ACAD8	0.733684	-0.309677	0.126426	-2.44948	0.0143061	0.557486	0.482116	-------	7	7
RHOBTB3	0.831562	-0.184449	0.0753232	-2.44877	0.0143344	0.558164	0.960177	--+----	6	7
PKHD1L1	0.875142	-0.133369	0.0544993	-2.44716	0.0143986	0.559157	0.976042	--.-..-	4	4
ATXN7L3	0.661174	-0.413738	0.169094	-2.44679	0.0144135	0.559157	0.42204	---...-	4	4
LRIG2	0.684587	-0.37894	0.154881	-2.44665	0.0144189	0.559157	0.482045	-+-+---	5	7
NRG3	0.884486	-0.122748	0.0501891	-2.44572	0.0144563	0.559157	0.948732	--....-	3	3
HLA-DQB1	0.896338	-0.109438	0.0447515	-2.44545	0.0144671	0.559157	0.809882	-------	7	7
CCDC62	0.790037	-0.235675	0.0963806	-2.44525	0.014475	0.559157	0.509289	--.+..-	3	4
SNAP29	0.716209	-0.333784	0.136608	-2.44337	0.0145507	0.560705	0.79378	---.---	6	6
FAM118A	0.7958	-0.228408	0.0934867	-2.44321	0.0145571	0.560705	0.827656	-------	7	7
FICD	0.696137	-0.362209	0.14829	-2.44258	0.0145829	0.560857	0.751664	---+---	6	7
DNAJC8	0.685963	-0.376932	0.154332	-2.44234	0.0145925	0.560857	0.786716	-------	7	7
C6orf201	0.82471	-0.192723	0.0789453	-2.44123	0.0146374	0.561908	0.600219	--....-	3	3
ISOC1	0.785535	-0.241391	0.0988844	-2.44114	0.0146409	0.561908	0.488495	-+-----	6	7
C6orf47	0.662854	-0.4112	0.168557	-2.43953	0.0147062	0.562393	0.975832	-+-.---	5	6
RSPH1	1.18341	0.168398	0.069116	2.43646	0.014832	0.564464	0.555365	++-+..+	4	5
KRTAP5-8	1.15982	0.148262	0.0608537	2.43637	0.0148356	0.564464	0.799568	+-++-++	5	7
RFTN1	0.778933	-0.24983	0.102648	-2.43384	0.0149396	0.565642	0.24138	----+--	6	7
GALT	0.751872	-0.28519	0.117227	-2.4328	0.0149824	0.566069	0.777235	-+-+-+-	4	7
PITPNB	0.69392	-0.365399	0.150236	-2.43217	0.0150087	0.566261	0.445168	----+--	6	7
TNFAIP8	0.780591	-0.247704	0.101954	-2.42957	0.0151168	0.568188	0.281197	-----+-	6	7
STAT3	0.770298	-0.260977	0.107426	-2.42938	0.0151247	0.568188	0.472956	-+-----	6	7
TLR3	0.810689	-0.209871	0.0863912	-2.42931	0.0151277	0.568188	0.658434	-+-----	6	7
XPO4	0.728693	-0.316503	0.130295	-2.42913	0.0151353	0.568188	0.898418	---+-+-	5	7
CRELD2	0.753031	-0.283649	0.11679	-2.4287	0.015153	0.568188	0.518202	-------	7	7
PRDM10	0.651094	-0.429101	0.176724	-2.42809	0.0151787	0.568437	0.280211	----+--	6	7
PPP1R16B	0.800951	-0.221955	0.0914186	-2.4279	0.0151866	0.568437	0.335751	---++--	5	7
UQCR10	0.69711	-0.360812	0.148649	-2.42728	0.0152126	0.568437	0.233526	-------	7	7
CFTR	1.12864	0.121013	0.0498566	2.42721	0.0152154	0.568437	0.825106	+-.++++	5	6
ZNF816	0.712698	-0.338697	0.139568	-2.42675	0.0152346	0.568758	0.872484	---.++-	4	6
SCYL3	0.719327	-0.329439	0.13577	-2.42645	0.0152474	0.568765	0.841147	---.---	6	6
NAGLU	0.716827	-0.33292	0.137243	-2.42578	0.0152755	0.568828	0.765987	---.---	6	6
KIF13B	0.76661	-0.265777	0.109574	-2.42555	0.0152853	0.568828	0.587607	----+--	6	7
EVL	0.784164	-0.243137	0.100257	-2.42513	0.0153028	0.568828	0.71254	---.---	6	6
TBC1D2B	0.686486	-0.37617	0.155125	-2.42494	0.015311	0.568828	0.319828	-----+-	6	7
PLK4	0.709299	-0.343479	0.141668	-2.42454	0.0153279	0.569061	0.114835	-------	7	7
KIF3B	0.72437	-0.322453	0.133069	-2.4232	0.0153844	0.569736	0.559587	-------	7	7
JOSD1	0.697962	-0.359591	0.148424	-2.42272	0.0154046	0.569736	0.4665	----+--	6	7
TSPAN19	1.19023	0.174143	0.0718818	2.42263	0.0154085	0.569736	0.429571	+..+..+	3	3
HMGXB4	0.655997	-0.421599	0.174028	-2.42259	0.0154101	0.569736	0.217564	---.+--	5	6
BTG1	0.787747	-0.238579	0.0985463	-2.42098	0.0154787	0.570749	0.878794	---.---	6	6
RORB	0.818517	-0.200261	0.0827904	-2.4189	0.0155677	0.570749	0.370552	--..-+-	4	5
TYW3	0.716573	-0.333275	0.1378	-2.41855	0.0155826	0.570749	0.869307	---+..-	4	5
FAM107B	0.64526	-0.438102	0.181145	-2.41852	0.0155838	0.570749	0.0815453	----..-	5	5
RANBP9	0.703063	-0.352309	0.145709	-2.4179	0.0156103	0.570749	0.276474	-+-----	6	7
SGK1	0.811251	-0.209178	0.0865463	-2.41695	0.0156511	0.570749	0.54056	-----+-	6	7
SYNJ2BP	0.698577	-0.35871	0.148434	-2.41663	0.0156651	0.57086	0.5834	-----+-	6	7
LCP1	0.832703	-0.183079	0.0757656	-2.41638	0.0156756	0.57086	0.592018	-----+-	6	7
FAM120AOS	0.676731	-0.390481	0.161617	-2.41609	0.0156881	0.570926	0.899042	---...-	4	4
PICALM	0.75101	-0.286337	0.118558	-2.41517	0.0157279	0.571615	0.650939	-+-.---	5	6
ZKSCAN3	0.733351	-0.310131	0.12847	-2.41403	0.0157772	0.572821	0.698439	-+-----	6	7
TBC1D4	0.782085	-0.245791	0.101834	-2.41364	0.015794	0.572829	0.727366	---.---	6	6
DDB1	0.716871	-0.33286	0.13808	-2.41063	0.015925	0.575049	0.600193	-------	7	7
HIVEP1	0.622965	-0.473264	0.196454	-2.40904	0.0159947	0.575369	0.15265	-------	7	7
NOL7	0.738332	-0.303362	0.125938	-2.40881	0.0160044	0.575369	0.448381	-------	7	7
ELL2	0.797515	-0.226255	0.0939295	-2.40877	0.0160062	0.575369	0.567941	----++-	5	7
KLK4	1.12014	0.113452	0.0471083	2.40833	0.0160255	0.575369	0.896179	+-++..+	4	5
KIRREL	0.802474	-0.220055	0.0914252	-2.40695	0.0160865	0.576783	0.529395	-.-+..-	3	4
ARL13A	0.869687	-0.139622	0.0580743	-2.40419	0.0162083	0.578833	0.400614	-.+...-	2	3
TRNT1	0.725774	-0.320517	0.133415	-2.4024	0.0162879	0.579001	0.778128	----..-	5	5
LSM3	0.764702	-0.268269	0.111703	-2.40164	0.0163218	0.579001	0.489466	-+-----	6	7
OR51E1	0.830625	-0.185576	0.0773426	-2.39941	0.0164217	0.579522	0.707848	--+...-	3	4
FUT6	1.09674	0.0923461	0.0385038	2.39836	0.0164686	0.579522	0.821246	+++.-++	5	6
CDKN1B	0.811269	-0.209156	0.0872208	-2.398	0.0164847	0.579522	0.810609	-------	7	7
ASB16	0.786244	-0.240488	0.100291	-2.3979	0.0164894	0.579522	0.510322	---+..-	4	5
HYLS1	0.756615	-0.2789	0.116313	-2.39784	0.0164922	0.579522	0.401102	---...-	4	4
BTG2	0.759975	-0.27447	0.114494	-2.39724	0.0165193	0.579522	0.285479	---+-+-	5	7
WHSC1L1	0.744427	-0.29514	0.123118	-2.39721	0.0165206	0.579522	0.652127	-.--..-	4	4
KIAA1551	0.766321	-0.266155	0.111057	-2.39655	0.01655	0.580078	0.51962	-..-..-	3	3
ARL14EP	0.582842	-0.539839	0.225309	-2.39599	0.0165755	0.580078	0.167589	--.-..-	4	4
CACNG5	0.796563	-0.227449	0.0949332	-2.39589	0.0165802	0.580078	0.862337	-+.-+--	4	6
DMXL1	0.721528	-0.326383	0.136253	-2.39543	0.0166009	0.580149	0.38275	-+-----	6	7
ZNF841	0.73288	-0.310773	0.129815	-2.39397	0.0166671	0.580346	0.742698	-.-...-	3	3
REX1BD	0.518228	-0.657339	0.274606	-2.39376	0.0166768	0.580346	0.824283	.-..--.	3	3
SUPT4H1	0.743968	-0.295757	0.123613	-2.39261	0.0167291	0.580346	0.677435	-+-.---	5	6
LOC100129503	2.71812	0.99994	0.418386	2.39	0.0168485	0.582909	0.600109	.+.+++.	4	4
ALKBH8	0.689705	-0.371492	0.155449	-2.3898	0.0168575	0.582909	0.82577	---+..-	4	5
CSPG4	0.861696	-0.148853	0.0623295	-2.38817	0.0169326	0.583553	0.421107	---.+--	5	6
TEX14	0.846243	-0.166948	0.0699605	-2.38632	0.0170178	0.583553	0.483755	---++--	5	7
TXNDC11	0.711784	-0.339981	0.142483	-2.38611	0.0170276	0.583553	0.654743	----..-	5	5
RAP2A	0.78433	-0.242925	0.101817	-2.3859	0.0170372	0.583553	0.306411	+------	6	7
MSH5	0.743036	-0.297011	0.124495	-2.38573	0.0170452	0.583553	0.785236	-.-...-	3	3
CSTF1	0.692643	-0.36724	0.153934	-2.38569	0.017047	0.583553	0.380087	---+---	6	7
TSPYL1	0.782947	-0.24469	0.102583	-2.38528	0.017066	0.583553	0.535848	-+-----	6	7
TIRAP	0.71226	-0.339312	0.142304	-2.38441	0.0171064	0.583585	0.66657	---+..-	4	5
RBMX	0.680329	-0.385179	0.161604	-2.38348	0.0171498	0.58445	0.349204	-+-----	6	7
GUSBP11	0.806599	-0.214929	0.0901864	-2.38316	0.0171646	0.58445	0.647806	------.	6	6
TACSTD2	1.12135	0.114537	0.0480827	2.38209	0.0172146	0.585574	0.610896	++++++-	6	7
NLRC5	0.789241	-0.236683	0.0993654	-2.38195	0.0172212	0.585574	0.369263	----..-	5	5
SGSM3	0.719191	-0.329628	0.138471	-2.38049	0.0172897	0.585574	0.720743	----+--	6	7
TKFC	0.458767	-0.779213	0.327385	-2.38011	0.0173072	0.585574	0.318411	.-.---.	4	4
PBLD	0.78279	-0.244891	0.102989	-2.37783	0.017415	0.586076	0.604148	--+-+--	5	7
LOC101927610	2.06596	0.725597	0.305198	2.37747	0.0174321	0.586076	0.61463	.+..++.	3	3
FAM69A	0.764579	-0.26843	0.112922	-2.37713	0.0174479	0.586076	0.609553	-.-...-	3	3
CTSC	0.826331	-0.190759	0.0802485	-2.37711	0.0174491	0.586076	0.397061	---++--	5	7
GPR1	0.862743	-0.147639	0.0621329	-2.37618	0.0174929	0.586654	0.684215	-.-...-	3	3
C8orf48	0.865688	-0.14423	0.0607349	-2.37475	0.0175607	0.586958	0.927947	-+--..-	4	5
SNAPIN	0.720947	-0.327189	0.137818	-2.37407	0.0175931	0.586958	0.887738	---+..-	4	5
CPNE6	0.833523	-0.182094	0.0767098	-2.3738	0.0176061	0.586958	0.52665	-+--++-	4	7
SLAMF6	0.862184	-0.148286	0.0624743	-2.37356	0.0176175	0.586958	0.72477	---...-	4	4
SERPINA3	1.0869	0.0833309	0.0351116	2.37331	0.0176293	0.586958	0.724607	+++++--	5	7
ELMO1	0.793057	-0.23186	0.0977067	-2.37302	0.0176433	0.586958	0.482602	---.-+-	5	6
ECI2	0.832367	-0.183482	0.0773325	-2.37263	0.0176619	0.586958	0.722155	---.-+-	5	6
ASH1L	0.788126	-0.238097	0.100353	-2.37259	0.0176638	0.586958	0.868151	----++-	5	7
CDCP2	1.20564	0.187013	0.0788454	2.3719	0.0176971	0.586958	0.760945	+..+..+	3	3
SORCS3	0.884419	-0.122824	0.0517959	-2.37131	0.0177251	0.586958	0.455965	--..++-	3	5
SLC27A2	0.868253	-0.141272	0.059589	-2.37077	0.017751	0.586958	0.616713	-------	7	7
DMBT1	1.08195	0.0787639	0.0332255	2.37059	0.01776	0.586958	0.739544	++--+++	5	7
ZNF214	0.859054	-0.151924	0.0640902	-2.37047	0.0177656	0.586958	0.556484	-+--+--	5	7
USF1	0.694484	-0.364586	0.153839	-2.36992	0.017792	0.587006	0.562093	-+--..-	4	5
CHMP7	0.611416	-0.491978	0.207633	-2.36946	0.0178143	0.587113	0.118162	----+--	6	7
TOP2B	0.751046	-0.286288	0.120854	-2.36888	0.0178421	0.587666	0.714935	---.---	6	6
PARP2	0.730201	-0.314435	0.132846	-2.36692	0.0179367	0.58968	0.520191	---+---	6	7
PTGES	1.16845	0.15568	0.0657972	2.36606	0.0179786	0.590121	0.666197	+++++++	7	7
VAMP5	0.818146	-0.200714	0.0848507	-2.3655	0.0180056	0.590121	0.682133	-------	7	7
ALDH2	0.805746	-0.215986	0.0913149	-2.36529	0.018016	0.590121	0.27405	-------	7	7
SCYL1	0.633966	-0.455759	0.192732	-2.36473	0.018043	0.590336	0.29524	----..-	5	5
ANXA5	0.755258	-0.280696	0.118703	-2.3647	0.0180447	0.590336	0.501929	---.---	6	6
LYZL6	1.32406	0.280702	0.118733	2.36414	0.0180717	0.590816	0.445685	--.++++	4	6
PRKRIR	0.709615	-0.343032	0.145153	-2.36324	0.018116	0.591337	0.86741	-.-...-	3	3
SLC51B	0.855057	-0.156587	0.0662615	-2.36317	0.0181196	0.591337	0.558765	-+....-	2	3
ZFYVE1	0.681876	-0.382907	0.162049	-2.36291	0.0181321	0.591385	0.880976	----..-	5	5
SMG8	0.750784	-0.286637	0.121357	-2.36193	0.01818	0.592225	0.748178	---+---	6	7
FCHSD2	0.73396	-0.309301	0.131046	-2.36024	0.0182629	0.593927	0.332853	----++-	5	7
CSTF2T	0.778685	-0.250149	0.106002	-2.35985	0.0182822	0.593927	0.811297	---+---	6	7
IGKV1-5	0.918305	-0.0852253	0.0361171	-2.35969	0.01829	0.593927	0.660107	----++.	4	6
MYLIP	0.791933	-0.233278	0.0988805	-2.35919	0.0183146	0.593927	0.59412	-+---+-	5	7
OTOGL	0.862169	-0.148304	0.0628806	-2.3585	0.0183489	0.594105	0.904505	--+-..-	4	5
ZNF616	0.699935	-0.356768	0.151331	-2.35754	0.0183966	0.594926	0.905172	-+--..-	4	5
P2RY10	0.86198	-0.148523	0.0630425	-2.35591	0.0184772	0.597171	0.380159	---.---	6	6
GTF2B	0.712745	-0.338632	0.14377	-2.35538	0.018504	0.597359	0.769608	-------	7	7
ZNF24	0.75501	-0.281024	0.119376	-2.3541	0.0185677	0.5978	0.762604	---++--	5	7
PLPPR1	1.82872	0.603619	0.256416	2.35406	0.0185698	0.5978	0.961589	.+.+++.	4	4
IGKV1D-13	0.933406	-0.0689147	0.0292771	-2.35388	0.0185787	0.5978	0.944093	------.	6	6
UAP1	0.807124	-0.214278	0.0910531	-2.35333	0.0186063	0.598088	0.754843	-+-.---	5	6
FUT10	0.724882	-0.321746	0.136762	-2.3526	0.0186428	0.598611	0.888029	---...-	4	4
XCL1	0.875273	-0.133219	0.0566328	-2.35233	0.0186562	0.598611	0.486305	-----+-	6	7
ZNF438	0.573328	-0.556298	0.236573	-2.35148	0.0186989	0.599261	0.246124	-+-...-	3	4
M6PR	0.708019	-0.345284	0.146961	-2.3495	0.0187986	0.600705	0.0664198	++-----	5	7
SSRP1	0.785607	-0.241299	0.10274	-2.34865	0.0188417	0.600705	0.635814	---.---	6	6
LIMS1	0.762057	-0.271734	0.115718	-2.34825	0.018862	0.600705	0.474671	-------	7	7
RBM27	0.721291	-0.326713	0.139133	-2.3482	0.0188644	0.600705	0.509246	----..-	5	5
STARD7	0.613463	-0.488636	0.208115	-2.34791	0.0188789	0.600705	0.0765261	+------	6	7
CAND1	0.690667	-0.370098	0.157657	-2.34749	0.0189005	0.600705	0.117627	+------	6	7
NAT9	0.726653	-0.319306	0.13606	-2.34681	0.0189351	0.600705	0.589259	-+-.---	5	6
PSMB8	0.831702	-0.184281	0.0785771	-2.34522	0.0190157	0.602903	0.849946	---.---	6	6
GPR174	0.887452	-0.119401	0.0509309	-2.34438	0.0190588	0.603914	0.411255	---...-	4	4
LAP3	0.83101	-0.185113	0.0790192	-2.34263	0.0191481	0.604785	0.480795	-------	7	7
GZMK	0.899693	-0.105702	0.0451233	-2.34251	0.0191546	0.604785	0.535983	-------	7	7
SFTPA2	1.1252	0.11796	0.0503575	2.34245	0.0191578	0.604785	0.968397	+++++++	7	7
CLOCK	0.732289	-0.311579	0.133035	-2.34208	0.0191766	0.604785	0.569204	----++-	5	7
MKL2	0.743082	-0.296949	0.126831	-2.34129	0.0192172	0.604785	0.414825	-.--..-	4	4
ACP1	0.782793	-0.244887	0.10466	-2.33983	0.0192923	0.605866	0.541673	---+---	6	7
ARL8B	0.710218	-0.342183	0.146254	-2.33965	0.0193019	0.605866	0.210388	-------	7	7
FOXRED1	0.690622	-0.370163	0.15826	-2.33896	0.0193376	0.606275	0.640961	----..-	5	5
DHRS7	1.28374	0.249777	0.106861	2.3374	0.0194183	0.60738	0.505452	++++++-	6	7
IGFLR1	0.722656	-0.324822	0.139004	-2.33678	0.0194504	0.607671	0.0627895	-----+-	6	7
PTPRD	0.848812	-0.163918	0.0702098	-2.33468	0.01956	0.609277	0.704774	--..++-	3	5
POLD3	0.752855	-0.283883	0.121646	-2.33368	0.0196125	0.609277	0.888268	-+-----	6	7
PPP2R2B	0.821403	-0.196741	0.0843172	-2.33335	0.01963	0.609277	0.384612	--..++-	3	5
STAM	0.759609	-0.274951	0.117867	-2.33273	0.0196624	0.609277	0.769007	---.+--	5	6
PEPD	0.607889	-0.497763	0.213413	-2.33239	0.01968	0.609277	0.159738	---.---	6	6
IGKV1OR2-108	0.891893	-0.114409	0.0490571	-2.33216	0.0196922	0.609277	0.934912	--..--.	4	4
MRPS14	0.7131	-0.338134	0.144995	-2.33203	0.019699	0.609277	0.770514	-+-.---	5	6
TMEM155	0.867588	-0.142039	0.0609291	-2.33121	0.0197422	0.609277	0.834514	-.--..-	4	4
VMA21	0.718229	-0.330966	0.141975	-2.33117	0.0197446	0.609277	0.911142	----..-	5	5
TLDC2	0.826171	-0.190953	0.0819309	-2.33066	0.019771	0.609277	0.439473	-+....-	2	3
RNF144A	0.767123	-0.265109	0.113816	-2.32928	0.0198441	0.609277	0.761468	---.+--	5	6
MSS51	0.718535	-0.330541	0.141919	-2.32908	0.0198551	0.609277	0.735028	--....-	3	3
SCFD1	0.732929	-0.310707	0.13341	-2.32896	0.0198614	0.609277	0.820904	-+-----	6	7
UNC5D	0.86248	-0.147943	0.063532	-2.32864	0.0198781	0.609277	0.840722	--.+..-	3	4
BATF2	0.751342	-0.285894	0.122794	-2.32823	0.0198999	0.609564	0.0857673	----..-	5	5
TBC1D10A	0.706064	-0.348049	0.149582	-2.32682	0.019975	0.610632	0.801789	----..-	5	5
G3BP2	0.777874	-0.25119	0.107985	-2.32616	0.0200098	0.61076	0.409449	-+-----	6	7
KCTD7	0.724958	-0.321642	0.138322	-2.32531	0.0200552	0.611198	0.682753	---.-+-	5	6
DXO	0.710781	-0.341391	0.146862	-2.32458	0.0200947	0.612052	0.881538	--..---	5	5
RBPJ	0.729945	-0.314786	0.135535	-2.32254	0.0202039	0.613978	0.656456	-------	7	7
HNRNPDL	0.73249	-0.311305	0.134058	-2.32217	0.0202236	0.614228	0.329098	--..---	5	5
IRF8	0.848066	-0.164796	0.0709822	-2.32166	0.0202513	0.61472	0.738478	-------	7	7
HIST1H2BM	0.808687	-0.212343	0.0914979	-2.32074	0.0203009	0.615875	0.729728	-.-...-	3	3
ARHGAP15	0.838773	-0.175815	0.0757721	-2.32031	0.0203241	0.616229	0.814815	----+--	6	7
FAM208A	0.67589	-0.391724	0.168875	-2.31961	0.0203618	0.616672	0.831848	-.--..-	4	4
VAMP1	0.794665	-0.229834	0.0991525	-2.31799	0.0204499	0.618639	0.810868	---++--	5	7
SCAF11	0.752454	-0.284416	0.122762	-2.31681	0.0205139	0.619173	0.42046	-+-----	6	7
PIK3IP1	0.789052	-0.236924	0.102277	-2.3165	0.0205312	0.619345	0.520967	-----+-	6	7
CSF2RA	0.81981	-0.198683	0.0857854	-2.31605	0.0205556	0.619567	0.897137	----+--	6	7
GCC2	0.76729	-0.26489	0.114438	-2.3147	0.0206294	0.6203	0.421293	+------	6	7
RIOK2	0.699209	-0.357806	0.154586	-2.31461	0.0206344	0.6203	0.677011	----+--	6	7
SP140	0.856178	-0.155277	0.0671015	-2.31407	0.0206641	0.6203	0.554292	----++-	5	7
KLHL8	0.734094	-0.309119	0.133609	-2.3136	0.0206894	0.6203	0.462663	----..-	5	5
MAPK8IP2	1.11508	0.108928	0.0470894	2.31321	0.0207111	0.6203	0.623818	++++++-	6	7
CMTM2	1.17436	0.160722	0.0694807	2.31319	0.0207121	0.6203	0.965326	+--+..+	3	5
G3BP1	0.63413	-0.455501	0.196917	-2.31316	0.0207138	0.6203	0.118985	+--.---	5	6
PCDHB2	0.898952	-0.106526	0.0460604	-2.31275	0.0207365	0.620376	0.700019	--+-..-	4	5
PRDM8	0.838909	-0.175653	0.0759802	-2.31182	0.0207875	0.620926	0.586536	-+-+-+-	4	7
GAD1	1.13476	0.126425	0.0546888	2.31171	0.0207936	0.620926	0.899673	+++++++	7	7
NPPB	1.23959	0.21478	0.0929125	2.31164	0.0207974	0.620926	0.553224	++-+-++	5	7
FMNL2	0.749921	-0.287787	0.124568	-2.31028	0.0208726	0.621677	0.644686	---...-	4	4
REV1	0.711766	-0.340006	0.147171	-2.31028	0.0208729	0.621677	0.385062	-+-----	6	7
DDX50	0.7491	-0.288883	0.125085	-2.3095	0.0209158	0.621677	0.713746	----+--	6	7
CD2	0.827456	-0.189399	0.0820228	-2.3091	0.0209379	0.621677	0.220441	-----+-	6	7
TRPV2	0.787149	-0.239337	0.103658	-2.30891	0.0209487	0.621677	0.39007	---.-+-	5	6
MS4A14	0.820219	-0.198184	0.0858686	-2.30799	0.0209996	0.621677	0.50456	-+--..-	4	5
LYSMD4	0.752557	-0.284279	0.123176	-2.30791	0.0210042	0.621677	0.753172	---...-	4	4
C1orf110	0.832075	-0.183832	0.0796719	-2.30737	0.0210344	0.621677	0.61239	-.+...-	2	3
GGA3	0.732603	-0.311152	0.13488	-2.30689	0.0210612	0.621677	0.52004	-+---+-	5	7
PI3	1.06823	0.0660008	0.0286117	2.30678	0.0210671	0.621677	0.968864	+-+-+++	5	7
ECHS1	0.59848	-0.513362	0.222551	-2.30672	0.0210705	0.621677	0.0116442	+------	6	7
BCL2	0.793727	-0.231015	0.100174	-2.30615	0.0211022	0.621686	0.30668	-------	7	7
SMPDL3A	0.824349	-0.193161	0.0837938	-2.3052	0.0211555	0.621873	0.627787	-------	7	7
ZNF136	0.73745	-0.304557	0.132188	-2.30396	0.0212248	0.622326	0.494183	---.-+-	5	6
UBE2NL	0.79904	-0.224345	0.0973806	-2.30379	0.0212343	0.622326	0.817222	----+--	6	7
FAM122A	0.601998	-0.507501	0.220333	-2.30334	0.0212599	0.622466	0.268832	-.-...-	3	3
ANOS1	0.613326	-0.488859	0.212475	-2.30078	0.0214038	0.624537	0.170268	.-.---.	4	4
CST8	1.91744	0.650991	0.283071	2.29975	0.0214626	0.624796	0.663044	+-..++.	3	4
QSER1	0.790275	-0.235374	0.102366	-2.29935	0.0214852	0.624796	0.454225	---.+--	5	6
ZNF619	0.425552	-0.854369	0.371599	-2.29917	0.0214955	0.624796	0.0343489	---...-	4	4
SLC16A7	0.744797	-0.294643	0.128175	-2.29876	0.0215188	0.624807	0.224137	--+--+-	5	7
MAP6	1.19292	0.176403	0.076786	2.29733	0.0216	0.624807	0.549732	+-+...+	3	4
LINC01206	0.796303	-0.227776	0.0991637	-2.29697	0.0216206	0.624807	0.398388	-+.-...	2	3
PCF11	0.716332	-0.333611	0.14534	-2.29538	0.0217113	0.624807	0.853619	---+---	6	7
ZBTB2	0.720729	-0.327492	0.142699	-2.29498	0.021734	0.624807	0.746888	----..-	5	5
ARID4A	0.57781	-0.54851	0.239036	-2.29468	0.0217517	0.624807	0.161377	-----+-	6	7
IL2RB	0.867948	-0.141624	0.0617364	-2.29401	0.02179	0.625438	0.533615	----++-	5	7
PATL1	0.691796	-0.368464	0.160709	-2.29274	0.0218632	0.626423	0.325099	---...-	4	4
R3HCC1	0.619523	-0.478806	0.208996	-2.29098	0.0219644	0.627136	0.149712	----+--	6	7
PTGER4	0.782583	-0.245155	0.107012	-2.2909	0.021969	0.627136	0.17915	-----+-	6	7
DDX18	0.756363	-0.279234	0.121923	-2.29025	0.0220069	0.627136	0.745085	-------	7	7
DEPTOR	1.17579	0.161939	0.0707263	2.28966	0.0220413	0.627136	0.703599	+++.++-	5	6
SLAMF8	0.793779	-0.23095	0.100872	-2.28954	0.0220481	0.627136	0.105194	-----+-	6	7
ANTXR2	0.7855	-0.241435	0.105473	-2.28907	0.0220755	0.627136	0.559869	----..-	5	5
PSD3	0.840099	-0.174235	0.0761416	-2.28831	0.0221196	0.627571	0.732948	-------	7	7
CTSW	0.884684	-0.122525	0.0535499	-2.28804	0.0221351	0.627662	0.686035	-----+-	6	7
PLEKHM1	0.715499	-0.334775	0.146338	-2.28769	0.0221554	0.627662	0.61045	----+--	6	7
ZC3H10	0.681895	-0.38288	0.167368	-2.28765	0.022158	0.627662	0.763201	----..-	5	5
BCAS2	0.692816	-0.366991	0.160523	-2.28622	0.0222414	0.628588	0.236442	---.---	6	6
HNRNPUL1	0.761843	-0.272014	0.118999	-2.28585	0.0222632	0.628588	0.830092	-+-----	6	7
JAK2	0.79719	-0.226662	0.0991636	-2.28574	0.0222695	0.628588	0.719282	---.---	6	6
SLC25A12	0.653167	-0.425923	0.18636	-2.28548	0.0222846	0.628588	0.246516	-------	7	7
CCNT1	0.724638	-0.322084	0.140985	-2.28452	0.0223411	0.629178	0.813187	-+-----	6	7
CLIP4	1.21787	0.197102	0.0862983	2.28397	0.0223735	0.62976	0.829993	+++-+++	6	7
LMAN1L	1.09211	0.0881112	0.0386012	2.2826	0.0224537	0.6302	0.875029	+++++++	7	7
RECQL	0.714303	-0.336448	0.147397	-2.2826	0.0224542	0.6302	0.161707	+------	6	7
PEX3	0.702123	-0.353647	0.154975	-2.28196	0.0224916	0.6302	0.128376	+------	6	7
ZNF586	0.728429	-0.316865	0.138871	-2.28172	0.022506	0.6302	0.94438	-+-----	6	7
FBXW7	0.752721	-0.284061	0.124508	-2.28147	0.0225205	0.630245	0.53655	-+-----	6	7
POLR3D	0.726849	-0.319036	0.139886	-2.28069	0.022567	0.630688	0.465225	----+--	6	7
TIGIT	0.718111	-0.331131	0.145233	-2.28	0.0226074	0.630688	0.0914293	----..-	5	5
CTSS	0.815393	-0.204085	0.089513	-2.27995	0.0226106	0.630688	0.178524	-----+-	6	7
USP47	0.73195	-0.312043	0.136878	-2.27972	0.0226246	0.630688	0.80434	-------	7	7
C22orf39	0.702919	-0.352514	0.154638	-2.27961	0.0226308	0.630688	0.997433	---...-	4	4
CTLA4	0.763964	-0.269235	0.118173	-2.27832	0.0227076	0.632169	0.0648601	---.+--	5	6
CERS6	0.728561	-0.316685	0.139127	-2.27622	0.0228328	0.63307	0.12478	---.---	6	6
THUMPD1	0.774495	-0.255545	0.112293	-2.27569	0.0228648	0.63307	0.539461	+----+-	5	7
HELZ	0.744639	-0.294856	0.129568	-2.27568	0.022865	0.63307	0.537756	-+-----	6	7
MPHOSPH8	0.740693	-0.30017	0.131913	-2.27551	0.0228751	0.63307	0.556207	----+--	6	7
CEACAM21	0.852187	-0.15995	0.0703165	-2.27471	0.0229235	0.63307	0.817229	---.++-	4	6
ECD	0.74658	-0.292252	0.128485	-2.27461	0.0229296	0.63307	0.908617	----+--	6	7
PRKD3	0.78113	-0.247014	0.108623	-2.27405	0.0229631	0.633463	0.381698	---+---	6	7
RAF1	0.614951	-0.486213	0.213816	-2.27397	0.0229675	0.633463	0.10479	-+---+-	5	7
OTP	1.1222	0.115295	0.0507164	2.27332	0.0230066	0.63395	0.874045	+++-..+	4	5
GIGYF2	0.722066	-0.325639	0.143262	-2.27303	0.0230247	0.63395	0.62097	-+---+-	5	7
PLCL2	0.729577	-0.31529	0.138724	-2.27278	0.0230396	0.63395	0.280389	---.++-	4	6
MPC2	0.809672	-0.211126	0.0929171	-2.2722	0.0230747	0.63395	0.646984	--.----	6	6
PGLYRP4	1.07925	0.0762625	0.033577	2.27127	0.0231304	0.63395	0.456777	+---++-	3	7
SAP130	0.708599	-0.344465	0.151663	-2.27126	0.0231313	0.63395	0.728691	-+-+---	5	7
H3C8	0.407977	-0.896543	0.394784	-2.27097	0.0231487	0.63395	0.689882	.-..--.	3	3
LILRB4	0.794536	-0.229996	0.101279	-2.27092	0.0231518	0.63395	0.334254	---.-+-	5	6
NDUFC2	0.770308	-0.260965	0.11493	-2.27064	0.0231689	0.63395	0.503844	-------	7	7
USP51	0.821101	-0.19711	0.0868371	-2.26988	0.0232149	0.63395	0.579777	-+--..-	4	5
NR1D2	0.796188	-0.22792	0.100425	-2.26956	0.0232344	0.63395	0.705969	---+---	6	7
PSAP	0.806822	-0.214653	0.0945878	-2.26935	0.0232471	0.633973	0.904452	-------	7	7
SPECC1L	0.723553	-0.323582	0.142613	-2.26895	0.0232712	0.634306	0.618884	-+-++--	4	7
MOGAT2	1.0976	0.0931232	0.0410632	2.2678	0.0233412	0.634426	0.997407	+++-+++	6	7
SEC23IP	0.740035	-0.301058	0.132798	-2.26703	0.0233883	0.634426	0.658104	-------	7	7
ZNF880	0.799152	-0.224205	0.0989009	-2.26696	0.0233925	0.634426	0.861733	---...-	4	4
ELMSAN1	0.733345	-0.31014	0.136866	-2.266	0.0234512	0.634426	0.586483	-..+..-	2	3
DNAJB9	0.787635	-0.23872	0.105363	-2.26569	0.0234704	0.634426	0.687566	-----+-	6	7
ATP2B1	0.784664	-0.242499	0.107036	-2.26557	0.0234775	0.634426	0.44321	---.-+-	5	6
RIF1	0.770893	-0.260206	0.114914	-2.26435	0.0235528	0.634926	0.506066	-------	7	7
DDB2	0.740239	-0.300782	0.13287	-2.26372	0.0235911	0.635302	0.42806	-+-.-+-	4	6
TARSL2	0.739379	-0.301945	0.133406	-2.26335	0.023614	0.635302	0.987219	-.--..-	4	4
P2RX7	0.812168	-0.208048	0.0919289	-2.26314	0.0236269	0.635302	0.436298	---+---	6	7
CMC1	0.694453	-0.364631	0.161151	-2.26267	0.0236562	0.635717	0.335219	+---..-	4	5
OPRD1	0.899304	-0.106134	0.0469284	-2.26162	0.0237211	0.636541	0.567238	---+++-	4	7
ZFP1	0.71876	-0.330228	0.146058	-2.26094	0.0237632	0.636991	0.415032	---...-	4	4
DNAH12	0.851501	-0.160755	0.0711099	-2.26065	0.0237807	0.637142	0.963976	--.-..-	4	4
TET1	0.849706	-0.162865	0.0720511	-2.26041	0.023796	0.637232	0.622112	--++++-	3	7
ASMTL	0.792693	-0.23232	0.10282	-2.25947	0.023854	0.638364	0.92992	---+---	6	7
EAPP	0.751474	-0.285719	0.126567	-2.25746	0.0239796	0.640459	0.967767	-------	7	7
SLC34A2	1.09611	0.091771	0.0406686	2.25655	0.0240359	0.640459	0.481071	+++----	3	7
ZMYM3	0.710651	-0.341574	0.151377	-2.25644	0.0240432	0.640459	0.539305	---.---	6	6
GPATCH8	0.660872	-0.414195	0.183569	-2.25634	0.0240491	0.640459	0.256355	---.+--	5	6
HDAC4	0.742065	-0.298318	0.132214	-2.25632	0.0240506	0.640459	0.962417	-------	7	7
RFC1	0.715824	-0.334321	0.148181	-2.25616	0.0240604	0.640459	0.449948	-+-----	6	7
DDX23	0.702546	-0.353044	0.156583	-2.25467	0.0241539	0.640549	0.875013	---.---	6	6
RASSF5	0.802406	-0.220141	0.0976708	-2.25391	0.0242019	0.640549	0.373813	----..-	5	5
TAP1	0.855326	-0.156272	0.0693403	-2.2537	0.0242149	0.640549	0.324013	-------	7	7
ZNF320	0.766112	-0.266426	0.118262	-2.25284	0.0242691	0.640549	0.523413	-+--..-	4	5
ZNF580	0.761419	-0.272572	0.121036	-2.25199	0.0243227	0.640549	0.864787	-+-----	6	7
KBTBD8	0.745808	-0.293286	0.130243	-2.25185	0.024332	0.640549	0.267046	----..-	5	5
TAB1	0.67947	-0.386443	0.171722	-2.2504	0.0244239	0.640549	0.658258	---+++-	4	7
NUP85	0.714257	-0.336512	0.149548	-2.25019	0.0244367	0.640549	0.216255	-+-----	6	7
RFX5	0.751065	-0.286263	0.127237	-2.24984	0.024459	0.640549	0.27326	---.+--	5	6
CDYL	0.730917	-0.313455	0.13934	-2.24957	0.0244764	0.640549	0.773046	---.---	6	6
TBX1	0.895643	-0.110213	0.0489977	-2.24936	0.0244899	0.640549	0.751907	---+-+-	5	7
CREBRF	0.748218	-0.290061	0.128986	-2.24878	0.0245266	0.640549	0.487503	--....-	3	3
DCPS	0.718363	-0.33078	0.147108	-2.24854	0.0245415	0.640549	0.268842	-------	7	7
LRP5L	0.808091	-0.213081	0.0947689	-2.24842	0.0245493	0.640549	0.974009	-+-----	6	7
SLC35A5	0.739845	-0.301315	0.134025	-2.24819	0.0245639	0.640549	0.618596	---.---	6	6
NUP153	0.762164	-0.271593	0.120806	-2.24817	0.0245653	0.640549	0.255375	-+-----	6	7
RETREG1	1.46272	0.380294	0.169165	2.24807	0.0245715	0.640549	0.733007	.+..++.	3	3
DSCAML1	0.872882	-0.135955	0.0604762	-2.24807	0.0245716	0.640549	0.665943	--.+..-	3	4
HMGB2	0.843131	-0.170633	0.0759057	-2.24796	0.024579	0.640549	0.788348	-------	7	7
ZFYVE26	0.72802	-0.317427	0.141302	-2.24645	0.0246752	0.640549	0.518574	---+++-	4	7
CD79A	0.914639	-0.0892258	0.0397211	-2.24631	0.0246842	0.640549	0.857099	---.+--	5	6
NIPA2	0.746731	-0.292051	0.130029	-2.24603	0.0247018	0.640549	0.52305	-+-----	6	7
GIMAP6	0.856913	-0.154419	0.0687535	-2.24598	0.0247055	0.640549	0.611585	----+--	6	7
SLFN12L	0.819493	-0.199069	0.0886352	-2.24593	0.0247082	0.640549	0.332227	-.-...-	3	3
DEF6	0.710336	-0.342017	0.152292	-2.24579	0.0247172	0.640549	0.196499	-------	7	7
PAPD4	0.701098	-0.355107	0.158139	-2.24554	0.0247336	0.640549	0.488209	-.--..-	4	4
PSTPIP2	0.8153	-0.2042	0.0909371	-2.2455	0.0247358	0.640549	0.884866	---+---	6	7
ZNRD2	0.625873	-0.468608	0.2087	-2.24536	0.0247447	0.640549	0.824649	.-..--.	3	3
ERCC6L2	0.7296	-0.315259	0.14041	-2.24527	0.0247506	0.640549	0.565214	-+.+..-	2	4
DCTN6	0.772688	-0.25788	0.11487	-2.24497	0.0247699	0.640549	0.641912	-------	7	7
SNIP1	0.651097	-0.429096	0.191143	-2.24489	0.024775	0.640549	0.307402	-+-----	6	7
RAD17	0.710662	-0.341558	0.15216	-2.24472	0.0247858	0.640549	0.74668	----+--	6	7
HSF5	0.849128	-0.163545	0.072859	-2.24468	0.0247886	0.640549	0.772404	--....-	3	3
VPS52	0.679559	-0.386311	0.172115	-2.2445	0.0248001	0.640549	0.428626	---.++-	4	6
MIS12	0.71916	-0.329672	0.146911	-2.24403	0.0248308	0.640549	0.593097	----+--	6	7
ARL6IP5	0.788545	-0.237566	0.105872	-2.2439	0.0248386	0.640549	0.475427	+------	6	7
PHAX	0.692537	-0.367393	0.163745	-2.24369	0.0248522	0.640549	0.834799	----..-	5	5
CBLN4	0.885267	-0.121866	0.0543277	-2.24315	0.0248868	0.640781	0.980512	-+++..-	2	5
RAB21	0.707368	-0.346204	0.154349	-2.243	0.0248971	0.640781	0.216637	+------	6	7
RIPK1	0.717863	-0.331476	0.147841	-2.2421	0.0249546	0.640781	0.985028	-------	7	7
PI4K2A	0.660403	-0.414905	0.18506	-2.242	0.0249612	0.640781	0.35386	-------	7	7
CD96	0.862465	-0.14796	0.0660045	-2.24167	0.0249829	0.640781	0.734086	-----+-	6	7
ACER3	0.752541	-0.2843	0.126826	-2.24165	0.024984	0.640781	0.599157	---+..-	4	5
GSX1	1.77365	0.573039	0.255769	2.24046	0.0250614	0.642171	0.435224	+-.-...	1	3
DCLRE1A	0.602701	-0.506334	0.226048	-2.23994	0.0250949	0.642171	0.0547038	-------	7	7
DTNB-AS1	0.49581	-0.701563	0.313214	-2.23989	0.0250983	0.642171	0.901667	.-..--.	3	3
RHBDL2	1.20456	0.186112	0.0831549	2.23814	0.0252119	0.644172	0.550334	++++..-	4	5
FA2H	1.10955	0.10395	0.0464503	2.23788	0.0252291	0.644172	0.564465	++-.+++	5	6
KDM8	0.713202	-0.33799	0.15104	-2.23776	0.0252368	0.644172	0.919905	--.+---	5	6
PPP1R11	0.720562	-0.327723	0.146532	-2.23653	0.0253173	0.644466	0.437186	----++-	5	7
C4orf45	0.804884	-0.217057	0.0970532	-2.23647	0.0253207	0.644466	0.77211	--.+..-	3	4
GNG2	0.772193	-0.258521	0.115605	-2.23624	0.0253361	0.644551	0.363732	----..-	5	5
CCDC43	0.619512	-0.478823	0.214145	-2.23597	0.0253537	0.644692	0.204761	----..-	5	5
TRAM2	0.785424	-0.241531	0.108077	-2.2348	0.0254308	0.645629	0.566205	-+-----	6	7
RNF185	0.567205	-0.567035	0.25373	-2.2348	0.0254308	0.645629	0.148353	----..-	5	5
FERMT3	0.717397	-0.332126	0.148624	-2.23467	0.0254393	0.645629	0.200289	----..-	5	5
GJC1	0.822109	-0.195882	0.087663	-2.23449	0.025451	0.645629	0.408886	----+--	6	7
PSMD3	0.749328	-0.288579	0.129222	-2.23321	0.0255351	0.646492	0.468045	-+-+---	5	7
TRIM68	0.774699	-0.255281	0.114324	-2.23295	0.0255521	0.646492	0.312557	-------	7	7
RCAN2	0.823835	-0.193785	0.0867877	-2.23287	0.0255576	0.646492	0.697584	--+-+--	5	7
UBE2L3	0.720989	-0.327132	0.146536	-2.23243	0.0255864	0.646912	0.34601	+------	6	7
ZFP90	0.739034	-0.302412	0.135496	-2.23188	0.0256226	0.647522	0.760956	---+..-	4	5
EOMES	0.881547	-0.126076	0.0565148	-2.23086	0.0256905	0.648507	0.679775	----..-	5	5
ASTE1	0.702857	-0.352601	0.158095	-2.23031	0.0257271	0.648507	0.24115	-+---+-	5	7
ZNF225	0.744316	-0.295289	0.132405	-2.2302	0.0257343	0.648507	0.861793	-+--++-	4	7
DISP1	0.766976	-0.2653	0.118994	-2.22952	0.0257792	0.648744	0.584591	---+..-	4	5
AQP11	0.807189	-0.214198	0.096104	-2.22881	0.0258265	0.648744	0.559138	----..-	5	5
NT5C3B	0.754181	-0.282122	0.126606	-2.22836	0.0258568	0.648744	0.920705	--....-	3	3
ZNF543	0.755892	-0.279857	0.125592	-2.2283	0.0258604	0.648744	0.612987	----..-	5	5
IKZF5	0.5925	-0.523404	0.234911	-2.22809	0.0258743	0.648744	0.0598394	-------	7	7
IL7	0.800222	-0.222867	0.100033	-2.22793	0.0258855	0.648744	0.408798	---.---	6	6
INPP4A	0.704946	-0.349634	0.156987	-2.22715	0.0259372	0.649635	0.704254	---.-+-	5	6
SLC7A5	1.13531	0.126907	0.056995	2.22664	0.0259714	0.649991	0.578089	++-+++-	5	7
ZNF519	0.801404	-0.22139	0.0994391	-2.22639	0.0259879	0.649991	0.888444	----..-	5	5
TCN2	0.662972	-0.411022	0.184706	-2.22528	0.0260623	0.650736	0.147315	-----+-	6	7
C10orf99	1.11927	0.112677	0.0506394	2.22509	0.0260755	0.650736	0.846285	+-+...+	3	4
ZFP69	0.716373	-0.333554	0.14995	-2.22444	0.0261189	0.650736	0.655987	--....-	3	3
C16orf54	0.880355	-0.12743	0.0572872	-2.2244	0.0261214	0.650736	0.735612	---+..-	4	5
SCARB2	0.781315	-0.246777	0.110965	-2.22393	0.0261533	0.650736	0.655567	+------	6	7
CAPN5	0.813699	-0.206165	0.0927164	-2.22361	0.026175	0.650736	0.679716	--+--++	4	7
C1orf220	0.83169	-0.184296	0.0828834	-2.22356	0.0261784	0.650736	0.521804	-++...+	1	4
SCIMP	0.80504	-0.216864	0.0975594	-2.22289	0.0262234	0.650886	0.296382	-.--..-	4	4
KMT2A	0.751066	-0.286262	0.128859	-2.22152	0.0263159	0.652406	0.537183	--.-+--	5	6
MIXL1	0.892115	-0.11416	0.05139	-2.22145	0.0263206	0.652406	0.453736	---+..+	3	5
HACL1	0.747503	-0.291017	0.131026	-2.22106	0.026347	0.652406	0.6361	----..-	5	5
SNHG5	1.18829	0.172516	0.0776917	2.22052	0.0263832	0.652406	0.61206	++++...	4	4
GPBAR1	0.81164	-0.208699	0.0939973	-2.22026	0.0264009	0.652406	0.310196	---...-	4	4
ZBED5	0.728302	-0.317039	0.142796	-2.22023	0.0264032	0.652406	0.311358	-+-----	6	7
WDFY4	0.805804	-0.215915	0.0972954	-2.21917	0.0264753	0.652913	0.369181	----..-	5	5
TIMM10	0.784375	-0.242868	0.109461	-2.21877	0.0265026	0.65308	0.815608	---.-+-	5	6
GORASP2	0.768378	-0.263473	0.118775	-2.21826	0.0265368	0.653406	0.621482	-+-----	6	7
ARHGEF26	0.810857	-0.209663	0.0945189	-2.21821	0.0265403	0.653406	0.398935	-+-----	6	7
UBE2N	0.656717	-0.420502	0.189699	-2.21668	0.0266449	0.654826	0.0889506	++-----	5	7
TNNT1	1.07083	0.0684347	0.0308886	2.21553	0.0267236	0.6549	0.607325	+-+++--	4	7
CTSO	0.79546	-0.228835	0.103367	-2.21381	0.0268421	0.656717	0.877382	---+---	6	7
LYSMD3	0.701857	-0.354026	0.159927	-2.21367	0.0268512	0.656717	0.272719	--.-..-	4	4
HEATR6	0.749364	-0.288531	0.13041	-2.2125	0.0269323	0.657628	0.547687	-+-++--	4	7
DCAF16	0.760366	-0.273955	0.12384	-2.21217	0.0269546	0.657628	0.429168	-+-+---	5	7
EMILIN2	0.667822	-0.403734	0.182631	-2.21065	0.0270598	0.658243	0.283901	---.+--	5	6
OTULINL	0.467366	-0.760642	0.344102	-2.21051	0.0270695	0.658243	0.506704	.-..-+.	2	3
SIRPG	0.894515	-0.111474	0.0504459	-2.20977	0.0271212	0.658846	0.493121	----+--	6	7
PSME1	0.785865	-0.24097	0.109057	-2.20959	0.0271338	0.658846	0.452305	---.-+-	5	6
ATF7IP	0.750281	-0.287307	0.130048	-2.20925	0.0271576	0.658846	0.442208	-------	7	7
CCDC66	0.693076	-0.366616	0.165957	-2.2091	0.0271679	0.658846	0.470611	---+..-	4	5
PABPC5	0.85478	-0.156911	0.0710299	-2.20908	0.0271692	0.658846	0.819013	--+...-	3	4
ZFP14	0.706975	-0.34676	0.156982	-2.20891	0.0271806	0.658846	0.722309	----..-	5	5
RFESD	0.780303	-0.248073	0.112348	-2.20809	0.0272382	0.65923	0.863919	---...-	4	4
ZMYND8	0.764377	-0.268694	0.121746	-2.20701	0.0273134	0.659484	0.841621	-------	7	7
LINC00205	1.35698	0.305259	0.138333	2.20669	0.0273355	0.659484	0.331973	+-+....	2	3
MCU	0.717149	-0.332472	0.150703	-2.20614	0.0273745	0.659484	0.95225	-+--..-	4	5
GGA2	0.603699	-0.50468	0.228763	-2.20613	0.0273751	0.659484	0.0168533	++-----	5	7
MIEF1	0.72483	-0.321818	0.145894	-2.20583	0.0273959	0.659531	0.750712	--.+---	5	6
SPATS2	0.692579	-0.367333	0.166548	-2.20557	0.0274141	0.659531	0.2563	---+---	6	7
PLEKHA2	0.786679	-0.239935	0.108789	-2.2055	0.0274187	0.659531	0.697122	----+--	6	7
TRIM27	0.640916	-0.444857	0.20173	-2.20522	0.027439	0.659722	0.192039	-+-.---	5	6
FOXF1	0.861422	-0.149171	0.067669	-2.20442	0.0274945	0.659768	0.790794	---.+--	5	6
TNFAIP3	0.726519	-0.319491	0.144958	-2.20402	0.0275229	0.659768	0.0521669	---+---	6	7
CXCR3	0.895012	-0.110918	0.050385	-2.2014	0.0277076	0.659768	0.626776	----+--	6	7
CRCP	0.723101	-0.324206	0.14731	-2.20084	0.0277472	0.659768	0.931386	-------	7	7
POLH	0.803338	-0.218979	0.0995142	-2.20048	0.0277728	0.659768	0.564923	-+-++--	4	7
TAS1R3	0.86249	-0.147932	0.0672297	-2.20039	0.0277793	0.659768	0.950548	-.-...-	3	3
FXYD6	0.852954	-0.15905	0.0722828	-2.20038	0.0277799	0.659768	0.540112	---+---	6	7
EPSTI1	0.753978	-0.282392	0.128371	-2.19981	0.0278202	0.659768	0.188507	----..-	5	5
MAPKAPK5	0.756265	-0.279363	0.127017	-2.19941	0.0278491	0.659768	0.410871	+------	6	7
CHIC2	0.728269	-0.317085	0.144196	-2.19898	0.0278794	0.659768	0.229474	-+-----	6	7
LRMP	0.841562	-0.172495	0.0784499	-2.19879	0.0278927	0.659768	0.879046	-.--..-	4	4
ADGRA2	1.58628	0.461389	0.209863	2.19853	0.0279115	0.659768	0.740416	.+.+++.	4	4
DEK	0.795664	-0.228579	0.104024	-2.19735	0.0279951	0.659768	0.337689	-------	7	7
C1R	0.856894	-0.154441	0.0702961	-2.19701	0.0280197	0.659768	0.518802	-+-----	6	7
LRRC56	1.17539	0.161601	0.0735643	2.19672	0.0280402	0.659768	0.770203	++++..-	4	5
ALPK2	0.842625	-0.171234	0.0779546	-2.19658	0.0280504	0.659768	0.385908	----..-	5	5
TSHR	0.878891	-0.129095	0.0587745	-2.19644	0.0280606	0.659768	0.574104	--..---	5	5
HDHD1	0.666712	-0.405397	0.184608	-2.19599	0.0280926	0.659768	0.292717	-.-...-	3	3
DGKE	0.764492	-0.268544	0.122324	-2.19535	0.0281382	0.659768	0.8794	-----+-	6	7
SP100	0.801486	-0.221288	0.100858	-2.19405	0.0282318	0.659768	0.820354	---+---	6	7
ACP2	0.768902	-0.262792	0.119799	-2.1936	0.0282644	0.659768	0.538502	-------	7	7
CREBZF	0.781719	-0.246259	0.112266	-2.19353	0.0282692	0.659768	0.734038	---.---	6	6
LGALS2	0.896251	-0.109535	0.0499588	-2.1925	0.0283431	0.660119	0.473721	---.---	6	6
DCTD	0.762859	-0.270682	0.123497	-2.19181	0.0283929	0.660608	0.488308	-+-----	6	7
ALX3	0.915533	-0.0882492	0.0402776	-2.19103	0.0284499	0.661117	0.47105	-+-+++-	3	7
MSH3	0.748926	-0.289115	0.131978	-2.19063	0.0284788	0.661369	0.447136	-------	7	7
IRAK4	0.717063	-0.332592	0.151859	-2.19013	0.0285146	0.661369	0.483401	-+---+-	5	7
DCAKD	0.753678	-0.282791	0.129136	-2.18987	0.0285339	0.661369	0.850099	-+-----	6	7
ROCK2	0.773375	-0.256992	0.117383	-2.18933	0.0285725	0.661388	0.853735	-------	7	7
SH2D1B	0.858533	-0.15253	0.0696754	-2.18916	0.0285854	0.661388	0.88772	----..-	5	5
GOLIM4	0.768453	-0.263375	0.120349	-2.18844	0.0286378	0.661692	0.373539	-------	7	7
NDUFC1	0.745829	-0.293259	0.134015	-2.18826	0.0286508	0.661692	0.331609	+--.---	5	6
FN3KRP	0.759387	-0.275244	0.125785	-2.1882	0.028655	0.661692	0.58487	-+-.---	5	6
C17orf74	1.18094	0.166311	0.0760147	2.18788	0.0286781	0.661692	0.906873	+.++..+	4	4
CYB561D2	0.761877	-0.27197	0.124322	-2.18762	0.0286976	0.661692	0.623661	-----+-	6	7
GOLGA8A	1.19377	0.177119	0.0809954	2.18678	0.0287586	0.662813	0.80329	++-.++-	4	6
TADA3	0.672022	-0.397465	0.181804	-2.18623	0.0287987	0.663129	0.25991	-----+-	6	7
TXNDC15	0.784609	-0.242569	0.111016	-2.18499	0.0288896	0.663516	0.594321	-------	7	7
NDUFB8	0.712701	-0.338693	0.15502	-2.18484	0.0289009	0.663516	0.364333	---.---	6	6
TMEM248	0.728937	-0.316169	0.144915	-2.18175	0.0291283	0.664855	0.548151	--.--+-	5	6
CD99L2	0.720978	-0.327146	0.150015	-2.18076	0.029201	0.664855	0.347042	-+--..-	4	5
COMMD9	0.773436	-0.256913	0.117821	-2.18053	0.0292181	0.664855	0.7947	---.---	6	6
MRGPRX4	1.25694	0.22868	0.104881	2.18037	0.0292299	0.664855	0.728144	+--+..+	3	5
AASS	0.607558	-0.498308	0.228547	-2.18034	0.0292326	0.664855	0.117744	-------	7	7
LIMD1	0.673777	-0.394856	0.181106	-2.18025	0.029239	0.664855	0.153809	-+---+-	5	7
SLC25A46	0.760016	-0.274416	0.125874	-2.18008	0.0292514	0.664855	0.730982	-------	7	7
KRTAP4-3	0.279935	-1.2732	0.584017	-2.18007	0.0292522	0.664855	0.314985	-+.-...	2	3
ZNF184	0.762477	-0.271183	0.124411	-2.17974	0.029277	0.664855	0.734342	---+---	6	7
UBE2D3	0.748119	-0.290193	0.13315	-2.17945	0.0292984	0.664855	0.565329	-+-+---	5	7
TAB3	0.755221	-0.280745	0.128817	-2.17942	0.0293007	0.664855	0.536043	-+--..-	4	5
SNRPN	0.835243	-0.180033	0.0826138	-2.17921	0.0293161	0.664855	0.847563	--+-..-	4	5
ZNF526	0.713793	-0.337162	0.154736	-2.17895	0.0293357	0.664855	0.882546	----..-	5	5
STAT4	0.843671	-0.169993	0.0780413	-2.17825	0.0293875	0.664855	0.465155	---.-+-	5	6
FKBP5	0.674597	-0.39364	0.18072	-2.17817	0.029393	0.664855	0.0175206	+------	6	7
ZEB2	0.80584	-0.21587	0.0991529	-2.17714	0.0294701	0.665712	0.413395	----+--	6	7
C2CD3	0.745233	-0.294058	0.135145	-2.17587	0.0295651	0.667012	0.676805	---+-+-	5	7
KLLN	0.832314	-0.183545	0.0843671	-2.17556	0.0295885	0.667258	0.874656	-+-...-	3	4
CD3G	0.884923	-0.122254	0.0562164	-2.17471	0.0296516	0.667738	0.499544	-------	7	7
COA3	0.763161	-0.270287	0.12431	-2.1743	0.0296823	0.667738	0.798671	--.+---	5	6
PGAP4	1.87041	0.626156	0.288	2.17415	0.0296938	0.667738	0.696601	.+..++.	3	3
KMT2E	0.752723	-0.284058	0.130725	-2.17295	0.0297842	0.667786	0.576411	-+....-	2	3
CTDSP2	0.751632	-0.285509	0.131427	-2.17239	0.0298266	0.667786	0.465005	---+---	6	7
MTMR1	0.796429	-0.227618	0.104783	-2.17228	0.0298346	0.667786	0.446533	---+---	6	7
FAM133B	0.733631	-0.30975	0.142601	-2.17215	0.0298446	0.667786	0.413879	-.--..-	4	4
ATRX	0.776259	-0.253269	0.116599	-2.17214	0.0298448	0.667786	0.3545	-------	7	7
DCAF7	0.690853	-0.369828	0.170264	-2.17208	0.0298494	0.667786	0.238334	-+-+---	5	7
TMEM223	0.732211	-0.311687	0.143512	-2.17185	0.0298668	0.667895	0.187514	+------	6	7
CCDC174	0.672852	-0.39623	0.182485	-2.17131	0.0299081	0.668339	0.884854	--.+..-	3	4
ALAS1	0.774765	-0.255195	0.117545	-2.17104	0.0299281	0.668339	0.4401	----+--	6	7
PI4KB	0.722229	-0.325413	0.149971	-2.16983	0.0300196	0.668596	0.276473	---+---	6	7
TNPO1	0.749191	-0.288761	0.133083	-2.16978	0.0300232	0.668596	0.356033	---+---	6	7
USP11	0.763794	-0.269457	0.124213	-2.16932	0.0300587	0.668827	0.785352	-+-.---	5	6
AP2B1	0.759209	-0.275478	0.127009	-2.16897	0.0300852	0.669115	0.455077	---++--	5	7
SIDT2	0.7839	-0.243474	0.11227	-2.16865	0.0301092	0.669115	0.394111	----++-	5	7
CXCL12	0.88249	-0.125007	0.0576484	-2.16844	0.030125	0.669189	0.919511	--+----	6	7
CBR3-AS1	1.19975	0.182116	0.0840536	2.16667	0.0302602	0.670579	0.821122	++.-...	2	3
ZNFX1	0.692242	-0.367819	0.169778	-2.16648	0.0302748	0.670579	0.30835	----..-	5	5
KRT13	1.09989	0.095212	0.0439512	2.16631	0.0302875	0.670579	0.887853	+--.+-+	3	6
SPR	1.24615	0.22006	0.101585	2.16626	0.0302914	0.670579	0.599881	++++++-	6	7
SKAP1	0.868203	-0.141329	0.0652448	-2.16614	0.0303006	0.670579	0.543569	-----+-	6	7
TNFRSF8	0.856003	-0.155481	0.0718248	-2.16472	0.0304089	0.671484	0.63884	-+-+-+-	4	7
TMEM135	0.81549	-0.203966	0.0942277	-2.16461	0.0304177	0.671484	0.694482	-------	7	7
MBNL1	0.802027	-0.220613	0.101937	-2.16421	0.0304483	0.671484	0.912771	-------	7	7
NELFE	0.751279	-0.285978	0.132154	-2.16398	0.030466	0.671484	0.639111	-+.----	5	6
SGCB	0.822053	-0.19595	0.090553	-2.16392	0.0304701	0.671484	0.413407	-+-----	6	7
CDH17	1.1529	0.142277	0.0657508	2.16389	0.0304731	0.671484	0.572768	++..++-	4	5
RFPL2	1.16821	0.155476	0.0718886	2.16274	0.0305615	0.672454	0.980415	+-+.+-+	4	6
PIK3C2A	0.794765	-0.229708	0.106241	-2.16215	0.0306068	0.672778	0.935466	---.---	6	6
ZNF589	0.738438	-0.303219	0.140249	-2.16201	0.0306178	0.672778	0.42843	-+--++-	4	7
TBC1D12	0.732812	-0.310867	0.143794	-2.16189	0.0306266	0.672778	0.906532	-+--+--	5	7
PBX1	0.8486	-0.164168	0.0759709	-2.16093	0.0307009	0.673571	0.709065	-+-+---	5	7
TXNDC9	0.721259	-0.326757	0.151226	-2.16072	0.0307167	0.673571	0.226101	+------	6	7
INPP5F	0.768846	-0.262865	0.121662	-2.16062	0.0307248	0.673571	0.855253	-----+-	6	7
GRIN3A	0.698101	-0.359392	0.166345	-2.16052	0.0307327	0.673571	0.101019	--.-..-	4	4
KRTAP5-9	1.14686	0.137025	0.063427	2.16036	0.0307445	0.673571	0.821181	+++++++	7	7
PER2	0.794329	-0.230258	0.106587	-2.16028	0.030751	0.673571	0.815792	-------	7	7
HSPA8	0.769009	-0.262653	0.12161	-2.15981	0.0307876	0.67382	0.376943	-+-----	6	7
KIAA0430	0.714733	-0.335846	0.155563	-2.15891	0.0308572	0.674549	0.359896	-.--..-	4	4
ORC2	0.721761	-0.326062	0.151032	-2.15889	0.0308588	0.674549	0.719824	---+---	6	7
PTPN22	0.754219	-0.282072	0.130682	-2.15845	0.0308925	0.675011	0.260731	-------	7	7
GRIN3B	1.18145	0.166744	0.0772734	2.15784	0.03094	0.67518	0.553326	++-+..-	3	5
PRF1	0.85185	-0.160345	0.0743293	-2.15722	0.0309886	0.675241	0.289742	-----+-	6	7
NEU1	0.747872	-0.290524	0.134678	-2.15718	0.0309915	0.675241	0.381141	-+-.---	5	6
DCT	1.12435	0.117208	0.0543602	2.15613	0.0310736	0.676063	0.561101	+-.++--	3	6
MDFIC	0.795507	-0.228776	0.106128	-2.15565	0.0311107	0.676459	0.333195	-----+-	6	7
DET1	0.757839	-0.277284	0.128747	-2.15372	0.0312623	0.677384	0.586488	----++-	5	7
IGHM	0.933222	-0.069112	0.032106	-2.15262	0.0313486	0.677384	0.738214	------.	6	6
IPO5	0.791147	-0.234271	0.10884	-2.15243	0.0313636	0.677384	0.374488	-------	7	7
DPP8	0.748516	-0.289662	0.134593	-2.15213	0.0313871	0.677384	0.509488	-----+-	6	7
MN1	0.845986	-0.167253	0.0777198	-2.152	0.0313977	0.677384	0.785055	---++--	5	7
PPP1R7	0.748625	-0.289518	0.134536	-2.15197	0.0313997	0.677384	0.890736	---.---	6	6
HEXIM2	0.734812	-0.308141	0.143197	-2.15186	0.0314082	0.677384	0.497329	---...-	4	4
OR4S1	1.53908	0.431184	0.200384	2.15179	0.0314142	0.677384	0.801312	+..+..+	3	3
MRAS	0.818628	-0.200126	0.0930273	-2.15126	0.0314555	0.677384	0.846419	-------	7	7
FUCA2	0.674536	-0.393731	0.183033	-2.15114	0.0314648	0.677384	0.234132	-+--..-	4	5
ABHD16A	0.6611	-0.413851	0.192454	-2.15038	0.0315248	0.677384	0.253281	----..-	5	5
GLCCI1	0.811556	-0.208801	0.0971057	-2.15025	0.0315356	0.677384	0.717106	---+..-	4	5
FKBP14	0.773281	-0.257112	0.119578	-2.15016	0.0315423	0.677384	0.960356	---.---	6	6
PUS7L	0.752362	-0.284538	0.13238	-2.14941	0.031602	0.677384	0.984369	-----+-	6	7
TAPBPL	0.806744	-0.214749	0.0999154	-2.14931	0.0316102	0.677384	0.354833	-------	7	7
RASGRP3	0.811906	-0.208371	0.0969487	-2.14929	0.0316116	0.677384	0.542573	-------	7	7
NCOA1	0.766856	-0.265456	0.123538	-2.14878	0.0316518	0.677384	0.984104	---+---	6	7
UHRF1BP1	0.775787	-0.253878	0.118193	-2.14799	0.0317148	0.677739	0.492766	---...-	4	4
FAM13B	0.75163	-0.285511	0.133017	-2.14642	0.0318396	0.678659	0.764417	-+-----	6	7
RALB	0.761073	-0.273026	0.127262	-2.14539	0.0319219	0.678877	0.825513	----++-	5	7
SCGB1D2	1.05388	0.05248	0.0244676	2.14487	0.031963	0.678877	0.784214	+++--++	5	7
TMEM11	0.735672	-0.306971	0.14312	-2.14485	0.0319651	0.678877	0.839014	----+--	6	7
ATP8B2	0.81819	-0.200661	0.0936212	-2.14333	0.0320866	0.680485	0.414969	---+++-	4	7
B4GALNT4	1.14922	0.139082	0.0649226	2.14228	0.032171	0.681147	0.427195	++++..-	4	5
IFNG	0.820263	-0.19813	0.0924941	-2.14208	0.032187	0.681147	0.134918	---+---	6	7
TEFM	0.550803	-0.596379	0.278434	-2.1419	0.0322014	0.681147	0.0251485	----+--	6	7
SMARCE1	0.762203	-0.271542	0.126789	-2.14169	0.0322186	0.681147	0.439655	---++--	5	7
GPR114	0.889963	-0.116576	0.0544457	-2.14114	0.0322631	0.681147	0.616393	-.-...-	3	3
SPATA9	0.829753	-0.186628	0.0871711	-2.14094	0.0322792	0.681147	0.406802	---+..-	4	5
KRTCAP3	1.16977	0.156807	0.0732435	2.14089	0.0322826	0.681147	0.890225	++++..-	4	5
C7orf31	0.742257	-0.298059	0.139309	-2.13955	0.0323913	0.682193	0.643463	---...-	4	4
TMEM218	0.777788	-0.251302	0.117462	-2.13943	0.0324009	0.682193	0.978632	---...-	4	4
FES	0.799092	-0.22428	0.104836	-2.13933	0.0324088	0.682193	0.508491	----++-	5	7
SCLT1	0.742328	-0.297964	0.139368	-2.13796	0.0325197	0.683452	0.465428	----..-	5	5
FRA10AC1	0.705929	-0.348241	0.162918	-2.13752	0.0325555	0.683636	0.937514	---...-	4	4
ZNF620	0.823238	-0.19451	0.0910047	-2.13736	0.0325688	0.683636	0.730976	----..-	5	5
ZNF592	0.734248	-0.308909	0.144585	-2.13652	0.0326373	0.683636	0.472268	----++-	5	7
ZNF234	0.727702	-0.317864	0.148899	-2.13477	0.0327798	0.685792	0.788048	--..+--	4	5
VBP1	0.785545	-0.241377	0.113123	-2.13376	0.0328624	0.686464	0.844708	---.---	6	6
MRPS11	0.700553	-0.355885	0.166794	-2.13368	0.0328686	0.686464	0.332317	-------	7	7
CNOT4	0.727134	-0.318644	0.149353	-2.1335	0.0328837	0.686509	0.643486	-+-----	6	7
ACSL5	0.731036	-0.313292	0.146866	-2.13319	0.0329095	0.68678	0.140437	-----+-	6	7
CLTC	0.760642	-0.273592	0.128318	-2.13215	0.0329948	0.688292	0.444872	---+---	6	7
GYS1	0.751202	-0.28608	0.134193	-2.13185	0.0330191	0.68853	0.852965	---.---	6	6
C3orf70	0.86884	-0.140597	0.0659769	-2.131	0.033089	0.689245	0.614313	-+--..-	4	5
SRSF2	0.59947	-0.511709	0.240153	-2.13076	0.0331085	0.689245	0.0455068	++-.---	4	6
CLMP	0.701851	-0.354034	0.166174	-2.13049	0.0331308	0.689245	0.177141	---...-	4	4
ARIH1	0.752514	-0.284336	0.133493	-2.12997	0.0331738	0.689602	0.600093	-------	7	7
ZBTB32	0.852814	-0.159214	0.0748089	-2.12827	0.0333147	0.691724	0.765756	-+-.+--	4	6
MTMR6	0.765687	-0.266982	0.12546	-2.12803	0.0333347	0.691835	0.943208	-------	7	7
GNLY	0.893494	-0.112616	0.0529286	-2.1277	0.033362	0.691898	0.539602	-----+-	6	7
GZMA	0.905422	-0.0993546	0.0467753	-2.12408	0.0336632	0.69477	0.701021	-----+-	6	7
ERAP2	0.886919	-0.120002	0.0564979	-2.124	0.0336698	0.69477	0.467432	---+---	6	7
SLFN12	0.691144	-0.369408	0.173948	-2.12367	0.0336975	0.69477	0.172794	-----+-	6	7
TRAPPC3L	0.846308	-0.166872	0.0785856	-2.12345	0.0337165	0.69477	0.468219	--....-	3	3
BMPR1A	0.812421	-0.207736	0.0978387	-2.12325	0.0337328	0.69477	0.534316	--+----	6	7
SMARCD2	0.750178	-0.287445	0.135412	-2.12274	0.0337758	0.69477	0.366677	-+-.---	5	6
PAPSS2	0.887772	-0.11904	0.0560862	-2.12244	0.0338004	0.69477	0.80163	-------	7	7
SOX2	1.078	0.0751051	0.0353896	2.12223	0.0338181	0.69477	0.721575	++-+++-	5	7
UCP2	0.806764	-0.214725	0.101191	-2.12197	0.0338404	0.69477	0.21593	---.-+-	5	6
LEPROTL1	0.716892	-0.332831	0.15686	-2.12184	0.0338515	0.69477	0.244298	---.+--	5	6
SLC23A1	0.839578	-0.174855	0.0824376	-2.12106	0.0339166	0.69477	0.727996	-+-...-	3	4
TRIM21	0.787182	-0.239296	0.112849	-2.12051	0.0339634	0.694893	0.823169	---+-+-	5	7
PSCA	1.10836	0.102884	0.0485353	2.11977	0.0340256	0.694893	0.454447	+++--++	5	7
COX15	0.740155	-0.300896	0.141978	-2.1193	0.0340647	0.694893	0.933751	-------	7	7
NOA1	0.71162	-0.340211	0.16054	-2.11916	0.0340767	0.694893	0.654138	-+-...-	3	4
ELF1	0.796094	-0.228037	0.10761	-2.11911	0.0340811	0.694893	0.909439	-------	7	7
CAMK1	0.833604	-0.181997	0.0858887	-2.11899	0.0340917	0.694893	0.6506	---.-+-	5	6
NAAA	0.687455	-0.374759	0.176923	-2.1182	0.034158	0.695979	0.0657725	+------	6	7
HDAC9	1.56629	0.448711	0.211857	2.11799	0.0341756	0.695985	0.00859964	-++++++	6	7
CA1	1.12042	0.1137	0.0536989	2.11736	0.0342296	0.695985	0.704941	+-.++++	5	6
HNRNPL	0.736355	-0.306043	0.144543	-2.11731	0.0342334	0.695985	0.402399	-+---+-	5	7
P2RY1	0.832436	-0.183399	0.0866284	-2.11708	0.0342533	0.695985	0.429134	-+--+--	5	7
SLC35B1	0.743129	-0.296885	0.140245	-2.11691	0.0342674	0.695985	0.392505	+------	6	7
PMPCB	0.758876	-0.275917	0.130365	-2.1165	0.0343026	0.695985	0.770286	----+--	6	7
LOC101929148	6.13273	1.81364	0.856982	2.11631	0.0343185	0.695985	0.514968	.+..++.	3	3
KIAA0195	0.72074	-0.327477	0.154901	-2.1141	0.0345069	0.69905	0.779468	-.-...-	3	3
DDX19A	0.656796	-0.420381	0.198902	-2.11351	0.034557	0.69905	0.214545	+------	6	7
SMKR1	1.12184	0.114969	0.0544092	2.11305	0.0345969	0.69905	0.720566	++....+	3	3
POLR2G	0.60964	-0.494887	0.234218	-2.11294	0.0346062	0.69905	0.0409218	+------	6	7
UGT2B17	0.905505	-0.0992624	0.0469858	-2.1126	0.0346347	0.69905	0.774323	-.--..-	4	4
GAL3ST3	1.15738	0.146161	0.0691906	2.11244	0.0346489	0.69905	0.966266	++-+..+	4	5
TRBV21-1	0.828372	-0.188293	0.0891648	-2.11174	0.034709	0.69918	0.691453	-+-.++.	2	5
KLRC4	0.902299	-0.10281	0.0486863	-2.11167	0.0347143	0.69918	0.967686	---.-+-	5	6
DGCR5	1.12248	0.115538	0.0547157	2.1116	0.0347208	0.69918	0.758604	+--+++.	4	6
CASP5	0.875384	-0.133093	0.063057	-2.11068	0.0348001	0.699985	0.543365	----+--	6	7
PHF7	0.815525	-0.203923	0.0966285	-2.11038	0.0348254	0.70023	0.807744	-+-.++-	3	6
MLYCD	0.754094	-0.282238	0.133767	-2.10992	0.0348652	0.700343	0.728166	-----+-	6	7
GALNT9	1.15997	0.148391	0.070386	2.10824	0.0350101	0.70123	0.412452	++.-..-	2	4
GK	0.700817	-0.355508	0.168648	-2.10798	0.0350324	0.70123	0.14662	-----+-	6	7
SRSF5	0.74545	-0.293768	0.139373	-2.10778	0.0350497	0.70123	0.5256	---.-+-	5	6
ANTKMT	0.611102	-0.492491	0.233661	-2.10772	0.0350553	0.70123	0.767427	.-..--.	3	3
TBC1D10C	0.804513	-0.217518	0.103201	-2.10772	0.0350553	0.70123	0.27903	----..-	5	5
IQGAP2	0.790435	-0.235172	0.111587	-2.10753	0.035072	0.70123	0.2343	-----+-	6	7
GPANK1	0.721207	-0.326829	0.155134	-2.10675	0.0351389	0.702305	0.373347	---...-	4	4
TTC24	0.898613	-0.106903	0.0507506	-2.10644	0.0351665	0.702383	0.556027	-.-...-	3	3
CCDC126	1.35986	0.30738	0.145936	2.10627	0.0351811	0.702383	0.454884	++-+..-	3	5
SUSD1	0.711003	-0.341079	0.161936	-2.10625	0.0351823	0.702383	0.314621	----..-	5	5
SIK2	0.757197	-0.278131	0.132071	-2.10592	0.0352113	0.702585	0.400668	---++--	5	7
HCFC2	0.736827	-0.305402	0.145093	-2.10488	0.035302	0.702934	0.947889	---.---	6	6
SLC25A30	0.773258	-0.257143	0.122189	-2.10447	0.0353377	0.703217	0.398169	---+..-	4	5
CHEK2	0.778362	-0.250564	0.119066	-2.10441	0.0353425	0.703217	0.66057	-------	7	7
THAP7	0.770326	-0.260941	0.124086	-2.1029	0.0354749	0.704672	0.561587	-+-----	6	7
ITGA1	0.805834	-0.215877	0.102668	-2.10267	0.0354948	0.704672	0.789263	-+-----	6	7
GLIPR1L1	0.847079	-0.165962	0.0789347	-2.10252	0.0355082	0.704676	0.936316	-+-...-	3	4
VWDE	1.11204	0.106193	0.0505146	2.10223	0.035533	0.704907	0.599744	+++...-	3	4
DNASE1	0.637254	-0.450587	0.214453	-2.1011	0.0356321	0.705825	0.308718	-------	7	7
SPRY3	0.800738	-0.222222	0.105789	-2.10062	0.0356745	0.706205	0.977905	----..-	5	5
TAB2	0.708203	-0.345024	0.164289	-2.10011	0.0357196	0.706205	0.216559	-+--+--	5	7
S1PR3	0.706642	-0.347231	0.16535	-2.09998	0.0357306	0.706205	0.138708	---...-	4	4
TTI2	0.733683	-0.309678	0.147506	-2.09943	0.035779	0.706378	0.534374	---.+--	5	6
TXLNB	0.867559	-0.142072	0.0677218	-2.09787	0.0359165	0.706865	0.779656	----..-	5	5
MGA	0.769814	-0.261607	0.124705	-2.0978	0.0359228	0.706865	0.620391	---+---	6	7
TSSK1B	1.20728	0.188372	0.0898058	2.09755	0.0359451	0.707044	0.666537	+++.-+-	4	6
H4C8	0.728879	-0.316247	0.150911	-2.09559	0.0361183	0.70775	0.3154	.-..--.	3	3
R3HDM2	0.721086	-0.326997	0.156047	-2.0955	0.0361267	0.70775	0.619732	-+--+--	5	7
IGFBP3	1.13777	0.129072	0.0615993	2.09535	0.0361402	0.707754	0.398354	++++++-	6	7
BRD1	0.727225	-0.318519	0.152046	-2.09489	0.0361805	0.707957	0.741324	-+-.---	5	6
PTCHD3	0.906796	-0.0978382	0.0467098	-2.0946	0.0362068	0.707957	0.591594	-.+...-	2	3
ATP5MC3	0.655462	-0.422414	0.201692	-2.09436	0.0362283	0.707957	0.659268	.-..--.	3	3
CHST12	0.753962	-0.282414	0.134852	-2.09424	0.0362382	0.707957	0.93743	---.---	6	6
PRR15L	1.10593	0.100687	0.0480851	2.09393	0.0362664	0.707957	0.597133	++++-+-	5	7
AMBN	1.17322	0.159753	0.0762947	2.09389	0.0362698	0.707957	0.514827	+-..+++	4	5
HAND1	1.39762	0.334771	0.159972	2.09269	0.0363769	0.708009	0.313363	++-+++.	5	6
VGLL4	0.655441	-0.422448	0.201871	-2.09266	0.0363798	0.708009	0.0102471	+------	6	7
TRIM45	0.826304	-0.190792	0.0911887	-2.09228	0.0364135	0.708009	0.418527	---+---	6	7
MICU2	0.779441	-0.249178	0.119111	-2.09198	0.0364404	0.708009	0.386619	--.-+--	5	6
PLCXD2	0.889601	-0.116982	0.0559196	-2.09197	0.0364409	0.708009	0.760899	--....-	3	3
AHNAK2	1.1126	0.106696	0.051014	2.09151	0.0364824	0.708009	0.895847	+++++--	5	7
UBR7	0.697446	-0.36033	0.172317	-2.09108	0.0365209	0.708009	0.146865	-+-----	6	7
KLHDC3	0.785543	-0.24138	0.115456	-2.09067	0.0365573	0.708009	0.785352	-+-----	6	7
VPS37A	0.729331	-0.315627	0.150995	-2.09032	0.0365893	0.708009	0.935476	----..-	5	5
BCCIP	0.65243	-0.427051	0.204322	-2.09009	0.0366101	0.708009	0.0661308	+--+---	5	7
PNN	0.775562	-0.254167	0.12161	-2.09001	0.0366171	0.708009	0.790376	---+---	6	7
SUMO2	0.7124	-0.339115	0.162281	-2.08967	0.0366471	0.708277	0.0752575	-+-----	6	7
ZNF28	0.737215	-0.304875	0.14591	-2.08947	0.0366651	0.708277	0.34825	-+--..-	4	5
CEBPG	0.8206	-0.19772	0.0946362	-2.08927	0.0366839	0.708277	0.749372	-------	7	7
FKBP3	0.78313	-0.244457	0.117025	-2.08892	0.036715	0.708277	0.819196	---.---	6	6
NUP214	0.744389	-0.295192	0.141388	-2.08781	0.0368152	0.708277	0.783218	---.-+-	5	6
GNS	0.808038	-0.213147	0.102095	-2.08773	0.0368223	0.708277	0.441143	-+---+-	5	7
KLRC3	0.895529	-0.11034	0.0528548	-2.08761	0.0368327	0.708277	0.694914	---.-+-	5	6
LMTK3	1.13159	0.123622	0.0592282	2.08722	0.0368683	0.708277	0.480614	+++...+	4	4
CERK	0.749354	-0.288544	0.138281	-2.08665	0.0369201	0.708277	0.504528	----+--	6	7
MRPL49	0.740102	-0.300967	0.144235	-2.08664	0.0369205	0.708277	0.627841	-------	7	7
PSMB10	0.828155	-0.188555	0.0903778	-2.08629	0.0369522	0.708277	0.32494	-------	7	7
KAT2B	0.78291	-0.244737	0.117314	-2.08618	0.0369623	0.708277	0.338257	----++-	5	7
VOPP1	0.829611	-0.186799	0.0895737	-2.08542	0.0370312	0.708841	0.428114	-------	7	7
CCDC59	0.77399	-0.256196	0.122925	-2.08417	0.0371451	0.709068	0.472054	---+---	6	7
CNOT6L	0.7236	-0.323517	0.155248	-2.08387	0.0371721	0.709068	0.906669	----..-	5	5
GLIPR1	0.818307	-0.200517	0.0962236	-2.08387	0.0371721	0.709068	0.362966	-----+-	6	7
NLK	0.729835	-0.314937	0.151158	-2.08349	0.0372069	0.709068	0.481993	---+---	6	7
SEZ6L2	1.11971	0.113069	0.0542695	2.08348	0.0372076	0.709068	0.518809	++-++--	4	7
CD8A	0.838446	-0.176205	0.0845845	-2.08319	0.0372342	0.709068	0.295177	-----+-	6	7
MAP4K1	0.857191	-0.154095	0.0739871	-2.08273	0.037276	0.709068	0.481817	---+-+-	5	7
LMAN2L	0.763012	-0.270481	0.12988	-2.08254	0.0372933	0.709068	0.52122	-------	7	7
SPDYC	1.06825	0.0660177	0.0317026	2.08241	0.0373054	0.709068	0.459936	+.+...-	2	3
FBP1	0.831189	-0.184898	0.0887992	-2.08221	0.0373236	0.709068	0.157139	-----+-	6	7
IL27	0.852209	-0.159923	0.0768079	-2.08212	0.0373318	0.709068	0.330307	---...-	4	4
ITM2A	0.8974	-0.108253	0.0519985	-2.08186	0.0373557	0.709068	0.939691	--+.---	5	6
FAM3B	1.08252	0.0792948	0.03809	2.08178	0.037363	0.709068	0.422346	++-...-	2	4
ZNF302	0.779746	-0.248787	0.119526	-2.08145	0.0373924	0.709068	0.649707	-+-+---	5	7
LINC00315	1.23754	0.213124	0.102393	2.08143	0.0373943	0.709068	0.579226	++-....	2	3
EDRF1	0.757678	-0.277497	0.133329	-2.0813	0.0374069	0.709068	0.37018	--.+---	5	6
JMJD6	0.720929	-0.327214	0.157223	-2.08121	0.0374151	0.709068	0.234446	-+-----	6	7
TBXAS1	0.808447	-0.21264	0.102213	-2.08036	0.0374925	0.710033	0.45497	-----+-	6	7
ALG9	0.744721	-0.294745	0.141697	-2.08011	0.0375155	0.71019	0.944994	---+---	6	7
LOC283683	0.491558	-0.710175	0.341456	-2.07984	0.0375399	0.71019	0.600968	.-..--.	3	3
PIK3R3	0.833452	-0.182179	0.0876148	-2.07932	0.0375878	0.710829	0.38446	-------	7	7
SDC1	1.12813	0.120565	0.0579898	2.07908	0.03761	0.710847	0.998133	++++++-	6	7
ZNF576	0.661955	-0.412558	0.198459	-2.07881	0.0376348	0.710947	0.208189	-+-.---	5	6
BBX	0.793209	-0.231669	0.111491	-2.07792	0.0377164	0.710947	0.62328	-+-----	6	7
D21S2088E	2.05861	0.722029	0.347478	2.07791	0.0377175	0.710947	0.427782	++.+...	3	3
VPS26B	0.701522	-0.354503	0.170623	-2.0777	0.0377371	0.710947	0.412547	----..-	5	5
SUSD4	1.10636	0.101077	0.0486494	2.07767	0.03774	0.710947	0.586842	++-+++-	5	7
KIAA0141	0.692291	-0.367749	0.177001	-2.07767	0.0377402	0.710947	0.838025	-.--..-	4	4
ZSCAN12	0.753986	-0.282381	0.135914	-2.07765	0.0377418	0.710947	0.407146	---.---	6	6
NFE2L1	0.699072	-0.358001	0.172343	-2.07726	0.0377778	0.710947	0.197689	-------	7	7
DOCK11	0.702965	-0.352448	0.16968	-2.07714	0.037789	0.710947	0.285238	----..-	5	5
CFLAR	0.775784	-0.253881	0.122253	-2.07668	0.0378307	0.71096	0.395368	-----+-	6	7
RELA	0.726489	-0.319533	0.153892	-2.07634	0.0378624	0.711007	0.964072	-------	7	7
PBRM1	0.747653	-0.290816	0.140096	-2.07584	0.0379091	0.711062	0.709482	-+--+--	5	7
CD4	0.834614	-0.180786	0.0871083	-2.07542	0.0379477	0.711062	0.606468	---.---	6	6
TXN2	0.7413	-0.29935	0.14424	-2.07535	0.0379537	0.711062	0.743225	---.+--	5	6
PPP1R8	0.721603	-0.32628	0.157225	-2.07524	0.037964	0.711062	0.899007	-------	7	7
SF3B6	1.27563	0.243437	0.117319	2.075	0.037987	0.711078	0.903927	++.+...	3	3
GALNT1	0.801286	-0.221538	0.106804	-2.07425	0.0380558	0.7114	0.564006	---.+--	5	6
DNAH1	0.781846	-0.246097	0.118666	-2.07386	0.0380923	0.7114	0.639029	---+..-	4	5
TPP2	0.723758	-0.323298	0.155903	-2.07371	0.0381067	0.7114	0.330094	-+-.---	5	6
ATCAY	0.842324	-0.171591	0.082773	-2.07303	0.0381692	0.7114	0.745297	-+.-..-	3	4
KAT8	0.710914	-0.341203	0.164621	-2.07266	0.0382039	0.7114	0.884111	-------	7	7
FAM8A1	0.772198	-0.258514	0.124732	-2.07255	0.0382142	0.7114	0.842672	-+---+-	5	7
RPL23A	0.792595	-0.232442	0.112232	-2.0711	0.0383497	0.7114	0.675229	---+---	6	7
FTCD	1.11737	0.11098	0.0535863	2.07105	0.0383542	0.7114	0.950423	++-.-++	4	6
FGD2	0.774074	-0.256088	0.123652	-2.07104	0.0383551	0.7114	0.301726	---+++-	4	7
SNRPF	0.772376	-0.258284	0.124716	-2.07097	0.0383617	0.7114	0.287232	+------	6	7
SH3TC1	0.808536	-0.21253	0.102635	-2.07075	0.0383824	0.7114	0.660457	-------	7	7
TCP10L3	2.54271	0.93323	0.450722	2.07052	0.0384034	0.7114	0.341915	.-..++.	2	3
KREMEN1	0.609582	-0.494981	0.23908	-2.07036	0.0384184	0.711427	0.0706884	----..-	5	5
ARRB1	0.798008	-0.225636	0.109002	-2.07001	0.0384513	0.71147	0.823328	----+--	6	7
PRKACB	0.81679	-0.202373	0.0977702	-2.06988	0.0384636	0.71147	0.831292	-------	7	7
KIAA1586	0.736149	-0.306322	0.147995	-2.06982	0.0384696	0.71147	0.317719	----..-	5	5
RNF165	0.749844	-0.28789	0.139161	-2.06876	0.038569	0.711901	0.195537	----..-	5	5
SNX7	0.844731	-0.168737	0.0815647	-2.06875	0.0385697	0.711901	0.49086	+------	6	7
EID2B	0.808737	-0.212282	0.102619	-2.06865	0.0385794	0.711901	0.841711	---...-	4	4
CLEC10A	0.906828	-0.0978021	0.0472846	-2.06837	0.0386052	0.711901	0.744452	---+---	6	7
HIC2	0.77013	-0.261196	0.126288	-2.06825	0.0386163	0.711901	0.421825	---+---	6	7
HSD11B1L	1.20502	0.186499	0.090179	2.06809	0.0386311	0.711901	0.858966	++-+..-	3	5
APOM	0.805297	-0.216544	0.104774	-2.06676	0.0387564	0.711901	0.768463	-++-++-	3	7
CHST11	0.722914	-0.324465	0.157	-2.06666	0.0387664	0.711901	0.193346	-----+-	6	7
ELMO3	1.18363	0.168585	0.0815996	2.066	0.0388282	0.711901	0.643814	++++++-	6	7
ALS2CL	1.1862	0.170752	0.08266	2.06571	0.0388558	0.711901	0.662964	++++++-	6	7
SIRPD	0.861909	-0.148606	0.0719458	-2.06553	0.0388732	0.711901	0.987307	--.-..-	4	4
SLC22A18AS	1.18011	0.165608	0.0801895	2.06521	0.0389031	0.712011	0.60548	+--++++	5	7
STK17B	0.660954	-0.414071	0.200541	-2.06476	0.0389453	0.712539	0.0214866	-----+-	6	7
CARD8	0.786676	-0.239939	0.116243	-2.06412	0.0390067	0.712929	0.67828	----++-	5	7
CCDC25	0.758294	-0.276684	0.134087	-2.06347	0.0390676	0.713799	0.484569	----+--	6	7
DYRK2	0.758791	-0.276028	0.133825	-2.06261	0.0391499	0.713804	0.286946	+------	6	7
SPATA12	1.18932	0.17338	0.0840604	2.06256	0.039154	0.713804	0.588085	++-...-	2	4
IDNK	0.800241	-0.222843	0.108051	-2.06238	0.0391718	0.713804	0.832377	-+.-..-	3	4
RIC8A	0.724914	-0.321703	0.156019	-2.06195	0.0392126	0.713804	0.548458	----+--	6	7
SCPEP1	0.742095	-0.298278	0.144778	-2.06025	0.0393749	0.713804	0.0480271	+------	6	7
PAIP2	0.705278	-0.349163	0.169498	-2.05998	0.0394008	0.713804	0.695083	-+-...-	3	4
TRIM39	0.700775	-0.355569	0.172637	-2.05963	0.0394337	0.713804	0.807313	-.--..-	4	4
SMTNL2	0.899646	-0.105754	0.0513502	-2.05947	0.0394493	0.713804	0.601666	--+...-	3	4
FAM83C-AS1	1.25425	0.22654	0.110019	2.0591	0.0394845	0.713804	0.565095	+++....	3	3
PAX2	1.08784	0.0841909	0.0408882	2.05905	0.0394891	0.713804	0.691596	++--+-+	4	7
SLC9A9	0.779284	-0.24938	0.121115	-2.05903	0.0394916	0.713804	0.358769	----..-	5	5
GTF3A	0.780064	-0.248379	0.120634	-2.05894	0.0394996	0.713804	0.843414	---.+--	5	6
SMG6	0.701437	-0.354625	0.172244	-2.05885	0.039509	0.713804	0.347378	-----+-	6	7
LDAF1	0.594998	-0.519197	0.25221	-2.05859	0.0395336	0.713804	0.916417	.-..--.	3	3
HSP90B1	0.819164	-0.199471	0.0969	-2.05853	0.0395394	0.713804	0.672635	-+-----	6	7
WFDC10B	1.1364	0.127865	0.0621247	2.05819	0.0395717	0.713804	0.901495	+-.+..+	3	4
DHRS13	0.842537	-0.171338	0.083266	-2.05772	0.039617	0.713804	0.657099	-+--..-	4	5
HLA-DPB2	0.541953	-0.612576	0.297715	-2.05759	0.039629	0.713804	0.0097023	----...	4	4
PVRIG	0.896607	-0.109137	0.0530477	-2.05734	0.0396535	0.713857	0.668529	---.-+-	5	6
SETD2	0.729132	-0.315901	0.153563	-2.05715	0.0396721	0.713857	0.457416	----++-	5	7
PSME2	0.770001	-0.261363	0.12707	-2.05684	0.0397019	0.714114	0.2656	---.---	6	6
TMEM60	0.722886	-0.324504	0.157777	-2.05672	0.0397131	0.714114	0.66541	----..-	5	5
COX18	0.721798	-0.32601	0.158535	-2.05638	0.0397457	0.714262	0.73128	----..-	5	5
IGLV3-25	0.901674	-0.103502	0.0503327	-2.05636	0.0397481	0.714262	0.298478	---.--.	5	5
SEMA3E	1.08577	0.0822894	0.0400348	2.05544	0.0398362	0.715054	0.68866	+-----+	2	7
NEK6	0.726683	-0.319265	0.15535	-2.05514	0.0398655	0.715062	0.356732	---+..-	4	5
MBTPS2	0.772498	-0.258126	0.125613	-2.05492	0.0398863	0.715062	0.675452	-+--+--	5	7
AP2A1	0.720347	-0.328022	0.159661	-2.05449	0.0399286	0.715407	0.816169	---...-	4	4
PARP4	0.76621	-0.266299	0.12964	-2.05414	0.0399617	0.715454	0.879179	---.-+-	5	6
FUT3	1.09249	0.0884572	0.0430665	2.05397	0.0399787	0.715519	0.644192	++-.+++	5	6
ANKRD36BP2	0.898798	-0.106697	0.0519764	-2.05279	0.0400925	0.716356	0.709879	-----+.	5	6
NUDT9	0.793974	-0.230704	0.112397	-2.05259	0.040112	0.716464	0.467605	+------	6	7
MAP3K11	0.689448	-0.371864	0.181209	-2.05213	0.0401567	0.716984	0.273873	+------	6	7
FTSJ3	0.773197	-0.257222	0.125361	-2.05185	0.0401838	0.716984	0.60966	-------	7	7
BMF	0.773349	-0.257025	0.125327	-2.05083	0.0402832	0.717046	0.732603	----..-	5	5
IVL	1.06413	0.0621553	0.0303092	2.0507	0.0402957	0.717046	0.668294	+++-+++	6	7
SETBP1	0.834808	-0.180553	0.0880483	-2.05062	0.0403042	0.717046	0.837162	---++--	5	7
POLG	0.759008	-0.275744	0.13447	-2.0506	0.0403056	0.717046	0.770605	-------	7	7
SLCO2B1	0.79275	-0.232247	0.113298	-2.04987	0.0403769	0.717289	0.256634	----++-	5	7
METAP1	0.75154	-0.285631	0.139342	-2.04985	0.0403793	0.717289	0.550148	---.---	6	6
ITLN2	1.14203	0.132805	0.0648081	2.0492	0.0404423	0.717939	0.640834	+..+..-	2	3
SELENOT	0.674039	-0.394467	0.192505	-2.04912	0.0404499	0.717939	0.345846	.+..--.	2	3
USO1	0.785589	-0.241321	0.117802	-2.04854	0.0405075	0.718534	0.71591	---.-+-	5	6
SKA2	0.762811	-0.270745	0.132183	-2.04826	0.040535	0.718733	0.357606	-+--..-	4	5
C11orf30	0.74334	-0.296602	0.144847	-2.04768	0.040591	0.719092	0.688912	-.-...-	3	3
RXFP4	0.864692	-0.145382	0.0710035	-2.04753	0.040606	0.719092	0.741794	-.--..-	4	4
PIK3R4	0.782863	-0.244797	0.119562	-2.04745	0.0406135	0.719092	0.423851	-------	7	7
RPUSD3	0.783632	-0.243815	0.119087	-2.04736	0.0406225	0.719092	0.764516	---...-	4	4
SLX4	0.685486	-0.377627	0.184511	-2.04663	0.0406941	0.719881	0.33307	---...-	4	4
FGD3	0.730343	-0.314241	0.153576	-2.04616	0.0407407	0.720466	0.221813	----..-	5	5
ZNF318	0.785233	-0.241774	0.118213	-2.04523	0.0408317	0.721019	0.493056	-+-+---	5	7
SDCBP2	1.17296	0.159527	0.0780211	2.04466	0.040888	0.721019	0.415413	+.+-..-	2	4
FGL2	0.824871	-0.192529	0.0941717	-2.04444	0.0409097	0.721019	0.0686912	-----+-	6	7
EEF1B2	0.776057	-0.253529	0.124034	-2.04404	0.04095	0.721019	0.689876	--+----	6	7
ZNF614	0.793551	-0.231238	0.113128	-2.04403	0.0409506	0.721019	0.822808	-+---+-	5	7
DDX11L2	0.872292	-0.136631	0.066864	-2.04342	0.0410111	0.721019	0.535076	----...	4	4
NFKB1	0.748086	-0.290237	0.14204	-2.04335	0.0410174	0.721019	0.529462	---+-+-	5	7
DCTN4	0.536185	-0.623276	0.305089	-2.04293	0.041059	0.721019	0.0361879	---.---	6	6
SNX27	0.75637	-0.279224	0.13669	-2.04275	0.0410768	0.721019	0.441198	---++--	5	7
IDH3G	0.669985	-0.4005	0.196061	-2.04274	0.0410783	0.721019	0.0857391	-+-----	6	7
C4orf29	0.645479	-0.437763	0.214307	-2.04269	0.0410828	0.721019	0.338499	-.-...-	3	3
PRLH	1.50532	0.409002	0.200252	2.04244	0.041108	0.721019	0.524024	++.+++.	5	5
C6orf120	0.790022	-0.235695	0.115412	-2.04221	0.0411306	0.721019	0.644432	-+-----	6	7
LAG3	0.745835	-0.293251	0.143601	-2.04213	0.0411386	0.721019	0.041771	+--.---	5	6
UNK	0.738013	-0.303793	0.148765	-2.0421	0.0411415	0.721019	0.679568	---...-	4	4
MMP21	0.852469	-0.159618	0.0781786	-2.04172	0.0411798	0.721019	0.453486	---+..-	4	5
KANSL3	0.69592	-0.36252	0.177575	-2.04151	0.0412003	0.721019	0.902082	---.+--	5	6
CUL2	0.652935	-0.426277	0.208827	-2.0413	0.0412214	0.721019	0.0388481	+--.---	5	6
OSBP	0.728267	-0.317088	0.155344	-2.0412	0.0412308	0.721019	0.7449	---++--	5	7
ASPHD1	1.11448	0.108385	0.0531082	2.04083	0.0412673	0.721128	0.513359	++--++-	4	7
SYTL3	0.666101	-0.406314	0.199144	-2.0403	0.0413207	0.721128	0.189937	----..-	5	5
SNAI3	0.791017	-0.234435	0.114915	-2.04008	0.0413425	0.721128	0.287525	----..-	5	5
PDK1	0.83378	-0.181786	0.0891086	-2.04004	0.0413458	0.721128	0.998285	-------	7	7
FAM160B1	0.729636	-0.31521	0.154523	-2.03989	0.0413615	0.721128	0.367464	-.-...-	3	3
SYNE3	0.829259	-0.187223	0.0918218	-2.03898	0.0414519	0.72158	0.370673	--.--+-	5	6
RWDD1	0.778227	-0.250737	0.122999	-2.03853	0.0414969	0.72163	0.763594	---.---	6	6
SDF2	0.74194	-0.298487	0.146428	-2.03846	0.0415042	0.72163	0.627227	-+-----	6	7
EIF4E3	0.588944	-0.529425	0.259767	-2.03808	0.041542	0.72163	0.0341075	----..-	5	5
ELF3	1.13566	0.12721	0.0624175	2.03806	0.0415443	0.72163	0.806717	++++-++	6	7
RASSF4	0.799607	-0.223635	0.109747	-2.03773	0.0415771	0.721878	0.169401	-----+-	6	7
CHUK	0.749087	-0.2889	0.141883	-2.03619	0.0417309	0.721986	0.500026	---+-+-	5	7
DPF2	0.748165	-0.290131	0.142488	-2.03618	0.0417318	0.721986	0.400484	---+---	6	7
UBE4A	0.822941	-0.194871	0.0957231	-2.03578	0.0417726	0.721986	0.704602	---.---	6	6
TMEM127	0.66219	-0.412202	0.202484	-2.03573	0.0417778	0.721986	0.246613	+----+-	5	7
RBM7	0.787833	-0.23847	0.117159	-2.03543	0.041808	0.721986	0.597874	-+-----	6	7
CYB5D1	0.714962	-0.335526	0.164906	-2.03465	0.0418859	0.721986	0.848189	---...-	4	4
IVD	0.736921	-0.305275	0.150053	-2.03444	0.0419068	0.721986	0.31696	-------	7	7
PIP5K1B	0.884485	-0.12275	0.060338	-2.03438	0.0419136	0.721986	0.98968	--.----	6	6
LRIT2	1.18191	0.167136	0.0821694	2.03404	0.0419477	0.721986	0.754667	+.+...+	3	3
NIN	0.729594	-0.315268	0.155037	-2.03349	0.0420026	0.721986	0.845425	-----+-	6	7
DDX5	0.784709	-0.242442	0.119241	-2.03321	0.0420311	0.721986	0.612584	-+-+---	5	7
IL12RB2	0.906646	-0.0980034	0.0482026	-2.03316	0.0420367	0.721986	0.602946	---+---	6	7
ZYG11B	0.726327	-0.319754	0.157278	-2.03305	0.0420476	0.721986	0.629875	---+..-	4	5
SUPV3L1	0.788356	-0.237806	0.117015	-2.03227	0.0421268	0.721986	0.694016	-+-.---	5	6
RNF169	0.84011	-0.174223	0.085732	-2.03218	0.0421355	0.721986	0.91843	-+--..-	4	5
C5orf58	0.87336	-0.135408	0.0666478	-2.03169	0.0421852	0.721986	0.425882	---+..-	4	5
OLFML1	0.857804	-0.15338	0.0754983	-2.03156	0.0421979	0.721986	0.790182	--+----	6	7
ORAI2	0.791825	-0.233414	0.114898	-2.03149	0.0422055	0.721986	0.70547	----+--	6	7
C17orf62	0.652726	-0.426598	0.210024	-2.03118	0.0422366	0.721986	0.241919	-.--..-	4	4
TMEM55B	0.717189	-0.332417	0.163657	-2.03117	0.0422373	0.721986	0.453482	-.-...-	3	3
HMGN2	0.732381	-0.311454	0.153344	-2.03108	0.0422464	0.721986	0.298996	---+---	6	7
ST7	0.712007	-0.339668	0.167253	-2.03087	0.0422683	0.721986	0.688852	-.--..-	4	4
UTRN	0.739035	-0.302409	0.148958	-2.03017	0.042339	0.721986	0.310446	-+-----	6	7
PSG5	1.59534	0.467086	0.230179	2.02923	0.0424348	0.721986	0.0300893	++.++++	6	6
MBIP	0.771593	-0.259299	0.127838	-2.02833	0.0425266	0.722666	0.413889	-+-----	6	7
TNNI3	1.08641	0.0828802	0.0408627	2.02826	0.0425335	0.722666	0.668277	+--.-++	3	6
PDP2	0.761691	-0.272214	0.134234	-2.0279	0.0425706	0.722666	0.417893	-+-...-	3	4
TAOK1	0.805206	-0.216657	0.106858	-2.02752	0.0426095	0.722666	0.489533	---+-+-	5	7
C1orf54	0.788074	-0.238164	0.117489	-2.02712	0.0426506	0.722666	0.312731	+---+--	5	7
HOXA13	1.08881	0.0850856	0.0419856	2.02654	0.0427092	0.722967	0.463424	+++-..-	3	5
ZNF488	0.905916	-0.0988086	0.0487776	-2.0257	0.0427957	0.722967	0.822271	--++..-	3	5
PXK	0.756422	-0.279155	0.137823	-2.02545	0.0428207	0.722967	0.76185	----..-	5	5
OMG	0.821839	-0.196211	0.0968735	-2.02544	0.0428223	0.722967	0.481409	-+-.++-	3	6
CPA6	0.873264	-0.135518	0.0669105	-2.02536	0.0428308	0.722967	0.942243	-+.-..-	3	4
VNN3P	1.94754	0.666565	0.329186	2.02489	0.0428788	0.72355	0.063801	.+..++.	3	3
MYPOP	0.756801	-0.278654	0.137643	-2.02448	0.042921	0.72355	0.683123	----..-	5	5
IGLL3P	0.868178	-0.141359	0.0698363	-2.02415	0.042955	0.72355	0.549607	---.--.	5	5
NEU3	0.690612	-0.370178	0.182885	-2.0241	0.0429594	0.72355	0.313825	----++-	5	7
ZNF80	0.893185	-0.112961	0.0558237	-2.02353	0.0430184	0.72355	0.936223	-+-.+--	4	6
ARHGAP19	0.754104	-0.282225	0.139503	-2.02307	0.0430658	0.72355	0.350704	----+--	6	7
MIAT	0.664135	-0.40927	0.20233	-2.02278	0.0430955	0.72355	0.0299545	----...	4	4
RIC1	0.756775	-0.278689	0.137802	-2.02239	0.0431362	0.72355	0.67871	-+.-...	2	3
TRAFD1	0.707563	-0.345929	0.17108	-2.02204	0.0431726	0.723707	0.286785	---+-+-	5	7
TGFBRAP1	0.730781	-0.313641	0.155138	-2.02169	0.0432083	0.723948	0.428398	+------	6	7
TNFSF8	0.844327	-0.169215	0.0837098	-2.02145	0.0432333	0.724043	0.358331	---+++-	4	7
RBFADN	2.21276	0.794242	0.392963	2.02116	0.0432628	0.724076	0.91454	.+..++.	3	3
EREG	1.08336	0.0800655	0.0396161	2.02104	0.043276	0.724076	0.588507	+++-+-+	5	7
EIF4EBP2	0.773138	-0.257298	0.12732	-2.02088	0.0432926	0.724128	0.643261	----++-	5	7
DNAAF8	2.18612	0.782126	0.387218	2.01986	0.0433981	0.724984	0.803112	.+..++.	3	3
GAB3	0.621102	-0.476259	0.235838	-2.01944	0.0434418	0.725262	0.108928	---...-	4	4
LDHAL6A	0.863994	-0.14619	0.0724146	-2.01879	0.043509	0.725929	0.887624	-+--..-	4	5
MON2	0.747783	-0.290642	0.144011	-2.01819	0.0435715	0.726745	0.712091	-------	7	7
PTGDR	0.847119	-0.165914	0.0822545	-2.01708	0.0436872	0.727522	0.500337	---.+--	5	6
TRMT10B	0.729861	-0.314901	0.156122	-2.01702	0.043693	0.727522	0.976534	--.-..-	4	4
CNNM3	0.759945	-0.274509	0.136127	-2.01656	0.0437412	0.727763	0.551092	---+---	6	7
SLC25A6	0.807494	-0.21382	0.106032	-2.01656	0.0437415	0.727763	0.421995	-+-.---	5	6
TRIM35	0.671662	-0.398001	0.197443	-2.01578	0.0438231	0.728214	0.314053	---+..-	4	5
KATNIP	0.471412	-0.752022	0.373111	-2.01555	0.0438475	0.728214	0.687409	.-..--.	3	3
SLA	0.768407	-0.263435	0.130703	-2.01552	0.0438504	0.728214	0.178348	-----+-	6	7
SLC5A1	1.08649	0.0829504	0.0411613	2.01525	0.0438782	0.728431	0.518337	+++++-+	6	7
STAT2	0.779643	-0.248919	0.123532	-2.01502	0.0439021	0.728431	0.620758	----++-	5	7
ZNF562	0.764878	-0.268038	0.133022	-2.01499	0.0439059	0.728431	0.425944	-+-----	6	7
RBM12	0.777161	-0.252108	0.125124	-2.01487	0.043918	0.728431	0.570125	---.---	6	6
CWC22	0.695443	-0.363206	0.18028	-2.01468	0.0439383	0.728541	0.676676	---...-	4	4
LCK	0.886068	-0.120961	0.0600523	-2.01427	0.0439814	0.728577	0.795115	-------	7	7
IGHV3-30	0.931041	-0.0714523	0.0354813	-2.0138	0.0440305	0.72895	0.365278	-.--...	3	3
SERPINE3	0.84056	-0.173687	0.0862511	-2.01374	0.0440369	0.72895	0.585666	-.--..-	4	4
WDR81	0.731362	-0.312847	0.155372	-2.01353	0.0440585	0.72895	0.375639	---...-	4	4
SNHG15	1.27268	0.241129	0.119802	2.01272	0.0441443	0.729876	0.432194	++-+...	3	4
CHD8	0.758906	-0.275878	0.137082	-2.01251	0.0441666	0.729876	0.848161	-+-----	6	7
ZNF595	0.810598	-0.209983	0.104353	-2.01224	0.0441951	0.729876	0.792943	----..-	5	5
TNFRSF25	0.765181	-0.267643	0.133017	-2.01209	0.0442101	0.729876	0.114907	+-+----	5	7
INSL6	0.890437	-0.116042	0.0577044	-2.01098	0.0443276	0.730598	0.527833	--+-+--	5	7
NEUROD6	1.98034	0.683269	0.339805	2.01077	0.0443498	0.730598	0.0462978	-+.+++.	4	5
GTPBP6	0.78757	-0.238804	0.118774	-2.01057	0.0443712	0.730598	0.900907	-+-----	6	7
CAB39	0.766561	-0.265841	0.13223	-2.01044	0.0443849	0.730598	0.584545	-+---+-	5	7
SETX	0.75857	-0.276321	0.137477	-2.00993	0.0444382	0.730598	0.704244	-+---+-	5	7
TET2	0.786257	-0.240471	0.119649	-2.00981	0.0444509	0.730598	0.631457	----..-	5	5
PRRT3	0.707584	-0.345899	0.172229	-2.00837	0.0446043	0.731683	0.21825	---...-	4	4
IST1	0.712508	-0.338964	0.168836	-2.00765	0.0446801	0.731683	0.388689	+------	6	7
ZNRF3	0.798177	-0.225425	0.112299	-2.00736	0.0447117	0.731826	0.618584	-+-+..-	3	5
PVRL4	1.14325	0.133879	0.0667184	2.00663	0.0447887	0.732719	0.500534	+.+...-	2	3
TBK1	0.712288	-0.339273	0.169079	-2.00659	0.0447937	0.732719	0.378274	+--.---	5	6
RHO	1.16353	0.151455	0.0754962	2.00613	0.0448427	0.733097	0.616961	++-+++-	5	7
TMEM176B	0.840637	-0.173596	0.0865432	-2.00588	0.0448687	0.733097	0.22047	----+--	6	7
RASAL3	0.833769	-0.181799	0.0906562	-2.00537	0.0449234	0.733097	0.344455	----..-	5	5
CDKN2AIP	0.760829	-0.273347	0.136338	-2.00492	0.0449713	0.733097	0.475078	-+-----	6	7
GEMIN4	0.795284	-0.229056	0.114278	-2.00438	0.0450292	0.733097	0.670288	-+--+--	5	7
LILRB1	0.812081	-0.208155	0.103852	-2.00434	0.0450333	0.733097	0.254747	-----+-	6	7
ZNF831	0.88541	-0.121704	0.0607363	-2.00381	0.0450904	0.733097	0.451272	---...-	4	4
SNAI3-AS1	0.769252	-0.262337	0.130932	-2.00361	0.0451117	0.733097	0.596149	-+.+...	1	3
SUCNR1	0.696551	-0.361614	0.180518	-2.0032	0.0451557	0.733097	0.082045	---...-	4	4
OR7C2	1.38232	0.323767	0.161654	2.00284	0.0451941	0.733097	0.826976	--.++++	4	6
PTGR2	0.75042	-0.287122	0.143394	-2.00233	0.0452496	0.733097	0.381072	-+--..-	4	5
ITGA8	0.825253	-0.192065	0.0959384	-2.00196	0.0452891	0.733097	0.396593	---.+++	3	6
CAND2	0.883195	-0.124209	0.0620451	-2.00192	0.0452935	0.733097	0.57706	---.-+-	5	6
NUDT6	0.795436	-0.228865	0.114326	-2.00186	0.0452997	0.733097	0.840742	-+-.+--	4	6
IDE	0.764311	-0.26878	0.134277	-2.00168	0.0453194	0.733097	0.373108	---+---	6	7
LATS1	0.761963	-0.271857	0.135816	-2.00166	0.0453211	0.733097	0.537611	-----+-	6	7
LINC02981	2.53058	0.928449	0.463848	2.00163	0.045325	0.733097	0.723897	.+..++.	3	3
PHF2	0.74715	-0.29149	0.145634	-2.00153	0.0453358	0.733097	0.618437	-+-+---	5	7
GNG5	0.760336	-0.273995	0.136919	-2.00114	0.0453772	0.733097	0.356605	-------	7	7
MED8	0.764073	-0.269092	0.134488	-2.00086	0.0454074	0.733105	0.522183	---+---	6	7
PPIG	0.793834	-0.230881	0.115408	-2.00057	0.0454386	0.733258	0.756718	-------	7	7
ENTPD4	0.79589	-0.228295	0.11415	-1.99995	0.0455062	0.733484	0.601768	----+--	6	7
PRPSAP1	0.678415	-0.387996	0.19401	-1.99988	0.0455133	0.733484	0.114932	-+-.---	5	6
CNST	0.713869	-0.337056	0.168564	-1.99957	0.0455463	0.73366	0.384737	----..-	5	5
SMAGP	1.20971	0.190379	0.095212	1.99952	0.0455516	0.73366	0.385556	++++++-	6	7
ZNF594	0.774996	-0.254897	0.127506	-1.99911	0.045597	0.733848	0.601471	-+--..-	4	5
KIFAP3	0.787677	-0.238667	0.119415	-1.99864	0.0456476	0.733873	0.597023	---+---	6	7
DNAAF5	1.29908	0.261656	0.130937	1.99833	0.0456805	0.733873	0.57284	++..++.	4	4
BAZ2A	0.769639	-0.261833	0.131152	-1.99641	0.0458891	0.733873	0.874424	---+-+-	5	7
CYP1A1	1.07491	0.0722359	0.0361832	1.99639	0.0458912	0.733873	0.779374	+++-++-	5	7
PTGES3	0.682736	-0.381647	0.191182	-1.99626	0.0459061	0.733873	0.151898	++-----	5	7
SIRPB2	0.548906	-0.599829	0.300494	-1.99614	0.0459185	0.733873	0.0345107	---...-	4	4
ARMC8	0.762197	-0.27155	0.136057	-1.99585	0.0459506	0.733873	0.396164	-------	7	7
C9orf156	0.730963	-0.313393	0.157095	-1.99492	0.0460517	0.733873	0.258016	-.-...-	3	3
CCR10	0.842166	-0.171778	0.0861082	-1.99491	0.0460532	0.733873	0.621397	-+-+-+-	4	7
LRRN2	1.15343	0.142737	0.0715543	1.99481	0.0460637	0.733873	0.518329	+--.+--	2	6
TBC1D5	0.758196	-0.276814	0.138768	-1.9948	0.0460648	0.733873	0.853096	-----+-	6	7
ATP6V1B2	0.792687	-0.232327	0.116496	-1.9943	0.0461195	0.733873	0.507067	---+-+-	5	7
FAM83A	1.07138	0.0689461	0.0345775	1.99396	0.0461564	0.733873	0.994011	+-++..+	4	5
FAM101B	0.822114	-0.195876	0.0982684	-1.99328	0.0462309	0.733873	0.539976	-.-+..-	3	4
DLGAP2	0.873375	-0.135391	0.0679287	-1.99313	0.0462471	0.733873	0.718672	--.++--	4	6
CDK5R2	1.13022	0.122412	0.061423	1.99293	0.0462687	0.733873	0.774096	++++-+-	5	7
N4BP2	0.787763	-0.238558	0.119713	-1.99274	0.0462899	0.733873	0.36717	-+--..-	4	5
KANSL1	0.752025	-0.284985	0.143012	-1.99273	0.0462907	0.733873	0.723437	--.+..-	3	4
TMEM82	0.794328	-0.230259	0.115561	-1.99253	0.046313	0.733873	0.981462	-.-...-	3	3
PDHB	0.740819	-0.299999	0.150571	-1.99241	0.0463261	0.733873	0.494359	---.-+-	5	6
TMEM131	0.708271	-0.344929	0.173127	-1.99235	0.0463331	0.733873	0.213661	---+---	6	7
CNOT3	0.764764	-0.268189	0.134636	-1.99195	0.0463767	0.733873	0.528967	-+-.---	5	6
C11orf72	1.16735	0.154739	0.0776842	1.99189	0.0463827	0.733873	0.730032	+.-...+	2	3
CYFIP1	0.768368	-0.263487	0.132307	-1.99148	0.0464277	0.733873	0.494161	---+---	6	7
SIKE1	0.638637	-0.448419	0.225185	-1.99133	0.0464442	0.733873	0.0311535	---+---	6	7
ATF7	0.756464	-0.279101	0.140174	-1.99109	0.0464706	0.733873	0.970339	-------	7	7
UBA7	0.822788	-0.195057	0.0979806	-1.99077	0.0465061	0.733873	0.700762	---.-+-	5	6
HIATL2	0.791148	-0.23427	0.117679	-1.99075	0.0465084	0.733873	0.632562	-.-...-	3	3
ASXL1	0.693223	-0.366404	0.184056	-1.99072	0.0465116	0.733873	0.191353	---.+--	5	6
TMEM185B	0.789963	-0.235769	0.118435	-1.9907	0.046514	0.733873	0.718727	-------	7	7
BUB3	0.699961	-0.356731	0.1792	-1.99069	0.0465151	0.733873	0.0345282	+------	6	7
STK4	0.786961	-0.239576	0.120359	-1.99052	0.0465337	0.733873	0.520929	-----+-	6	7
NPEPPS	0.752355	-0.284547	0.142955	-1.99047	0.046539	0.733873	0.644473	----+--	6	7
YPEL4	0.834408	-0.181033	0.0909534	-1.99039	0.0465477	0.733873	0.934106	----..-	5	5
LIG1	0.717545	-0.331919	0.166783	-1.99012	0.0465777	0.733873	0.253353	-+-.---	5	6
BBS12	0.770007	-0.261355	0.13134	-1.98991	0.046601	0.733873	0.985256	---...-	4	4
FAM65B	0.866854	-0.142885	0.0718071	-1.98984	0.0466086	0.733873	0.719612	-.-+..-	3	4
NCR1	0.889634	-0.116946	0.0588026	-1.98878	0.0467252	0.733873	0.471451	----++-	5	7
SLC23A3	1.20942	0.190137	0.0956103	1.98867	0.0467376	0.733873	0.4602	++++..-	4	5
IKZF3	0.795189	-0.229176	0.115245	-1.9886	0.0467455	0.733873	0.231599	---++--	5	7
SNX25	0.756627	-0.278885	0.140258	-1.98836	0.0467716	0.733873	0.402625	---...-	4	4
C5orf46	1.09372	0.0895848	0.0450585	1.98819	0.0467907	0.733873	0.749557	++--..+	3	5
MEF2C	0.833281	-0.182384	0.091742	-1.98801	0.0468102	0.733873	0.545841	---.+--	5	6
IGBP1	0.783887	-0.24349	0.122501	-1.98766	0.0468494	0.733873	0.924885	-------	7	7
MAT2B	0.762951	-0.270562	0.136161	-1.98707	0.0469143	0.733873	0.389072	----++-	5	7
APEX1	0.766309	-0.266169	0.133958	-1.98696	0.0469264	0.733873	0.586252	+--+---	5	7
ZNF852	0.831652	-0.184342	0.0928062	-1.98631	0.0469993	0.733873	0.767865	---...-	4	4
GPRIN3	0.820881	-0.197377	0.0993699	-1.98628	0.0470021	0.733873	0.655291	---...-	4	4
RNF41	0.728482	-0.316792	0.159505	-1.98609	0.0470229	0.733873	0.87557	-+-----	6	7
UBE3B	0.706221	-0.347828	0.175166	-1.9857	0.0470664	0.733873	0.207005	++-----	5	7
TRIM69	0.630517	-0.461215	0.232276	-1.98564	0.0470738	0.733873	0.140839	----..-	5	5
FAM46A	0.791847	-0.233387	0.11758	-1.98492	0.0471534	0.733873	0.533808	-.-...-	3	3
BAG4	0.790992	-0.234467	0.118139	-1.98467	0.0471809	0.733873	0.401178	--+-++-	4	7
USP22	0.780876	-0.247339	0.124626	-1.98466	0.0471827	0.733873	0.79395	---+---	6	7
EIF4G2	0.774828	-0.255115	0.128561	-1.98438	0.047213	0.733873	0.63573	-------	7	7
SDHAF3	1.64505	0.497769	0.250863	1.98423	0.0472303	0.733873	0.357381	.+.+-+.	3	4
HS3ST3B1	0.744746	-0.294712	0.148549	-1.98394	0.0472624	0.733873	0.192802	---++--	5	7
MAP3K3	0.76465	-0.268337	0.135264	-1.98379	0.0472787	0.733873	0.731413	---+---	6	7
ZNF618	0.741343	-0.299292	0.150872	-1.98375	0.0472836	0.733873	0.300272	---+..-	4	5
CTSZ	0.824819	-0.192591	0.0971115	-1.98319	0.0473458	0.733873	0.400583	---.---	6	6
NLRC3	0.786346	-0.240359	0.121217	-1.98288	0.0473804	0.733873	0.261815	----...	4	4
MRPL20	0.784054	-0.243278	0.122739	-1.98207	0.0474709	0.733873	0.769127	---.-+-	5	6
ZMYM6	0.738975	-0.302491	0.152619	-1.982	0.0474794	0.733873	0.449918	+------	6	7
ALOXE3	1.10521	0.100038	0.0504777	1.98182	0.0474995	0.733873	0.650104	+-+.++-	4	6
RABEP1	0.743213	-0.296773	0.14977	-1.98152	0.0475333	0.733873	0.36849	-+-+---	5	7
FOXRED2	0.802043	-0.220593	0.111333	-1.98138	0.047549	0.733873	0.417734	---+++-	4	7
SENP3	0.732097	-0.311842	0.157396	-1.98125	0.0475629	0.733873	0.803509	-+-----	6	7
CYP3A7	0.861383	-0.149216	0.0753194	-1.9811	0.0475796	0.733873	0.951302	---++--	5	7
SERPINI2	0.845324	-0.168035	0.0848236	-1.98099	0.0475919	0.733873	0.704855	--..+--	4	5
ABHD8	0.690889	-0.369776	0.186749	-1.98007	0.0476961	0.734539	0.245051	-----+-	6	7
FRG1	0.774072	-0.25609	0.129357	-1.97973	0.0477344	0.734703	0.948101	-+---+-	5	7
IFI35	0.86768	-0.141933	0.071704	-1.97942	0.0477682	0.734703	0.960188	---.-+-	5	6
CBX5	0.695543	-0.363062	0.183435	-1.97924	0.0477892	0.734703	0.0887532	-+-----	6	7
HCST	0.886086	-0.120941	0.0611295	-1.97844	0.0478789	0.734976	0.731178	----..-	5	5
HNRNPU	0.744275	-0.295344	0.149308	-1.97808	0.0479193	0.73501	0.263282	+------	6	7
SLC7A6OS	0.75533	-0.280601	0.141911	-1.97731	0.0480069	0.735795	0.545448	----..-	5	5
PPAT	0.841103	-0.173041	0.0875503	-1.97648	0.0481008	0.736392	0.404229	-------	7	7
TUBGCP2	0.624206	-0.471275	0.238562	-1.97548	0.0482136	0.736392	0.110365	++-----	5	7
H2BC13	3.18528	1.15854	0.586461	1.97548	0.0482139	0.736392	0.787255	.+..++.	3	3
THAP4	0.723852	-0.323168	0.163605	-1.97529	0.0482348	0.736392	0.315412	+--.---	5	6
MRPL44	0.736628	-0.305673	0.15475	-1.97526	0.0482385	0.736392	0.737474	----++-	5	7
MGAM2	0.213183	-1.5456	0.78254	-1.97511	0.0482557	0.736392	0.659164	.-..--.	3	3
YPEL2	0.733116	-0.310451	0.157203	-1.97485	0.0482855	0.736392	0.2717	----..-	5	5
MAP2K6	0.83382	-0.181738	0.0920518	-1.9743	0.0483474	0.736392	0.892475	---+---	6	7
ARHGAP31	0.708732	-0.344278	0.174422	-1.97382	0.0484022	0.736392	0.295439	---...-	4	4
TTTY14	1.67106	0.513461	0.260136	1.97381	0.0484029	0.736392	0.529859	++.++-.	4	5
ATG16L2	0.785164	-0.241863	0.122543	-1.9737	0.0484162	0.736392	0.472047	----..-	5	5
MSANTD4	0.778559	-0.25031	0.126827	-1.97364	0.0484229	0.736392	0.790172	--....-	3	3
HGD	1.08873	0.0850154	0.0431131	1.97191	0.0486194	0.737816	0.69521	++---+-	3	7
PLCD4	0.821546	-0.196568	0.0996852	-1.97189	0.0486227	0.737816	0.709454	-+--..-	4	5
NDUFB2-AS1	1.31416	0.273201	0.138584	1.97137	0.0486821	0.737855	0.988954	++.+++.	5	5
NTNG2	0.841929	-0.172059	0.0872841	-1.97126	0.0486946	0.737855	0.573036	---...-	4	4
FABP4	1.05297	0.0516172	0.0261902	1.97086	0.0487401	0.737855	0.906863	+++.+--	4	6
CSRP1	0.83763	-0.177179	0.0899088	-1.97065	0.0487637	0.738003	0.931779	---.---	6	6
CARD16	0.755583	-0.280265	0.142276	-1.96988	0.0488526	0.738299	0.125199	----..-	5	5
TRAPPC6B	0.721766	-0.326055	0.165552	-1.9695	0.0488962	0.738299	0.945845	----..-	5	5
WASHC5	1.7991	0.587285	0.298242	1.96916	0.0489349	0.738299	0.938645	.+..++.	3	3
DBH	0.893314	-0.112817	0.0572941	-1.96909	0.0489428	0.738299	0.455069	-+-+++-	3	7
SCGB1A1	1.09856	0.094	0.0477399	1.96901	0.0489525	0.738299	0.510397	++.-+++	5	6
CST7	0.790321	-0.235316	0.119513	-1.96897	0.0489569	0.738299	0.167233	-----+-	6	7
FABP7	0.902426	-0.102669	0.0521539	-1.96857	0.049002	0.738299	0.0337523	+-+----	5	7
AP4S1	0.775932	-0.253691	0.12888	-1.96843	0.0490183	0.738299	0.965206	----+--	6	7
RBFOX2	0.801286	-0.221537	0.112569	-1.96801	0.0490673	0.738299	0.857662	---+---	6	7
MKRN9P	0.838603	-0.176017	0.0894701	-1.96733	0.0491452	0.738299	0.51054	-.++...	1	3
HOTTIP	1.11547	0.109273	0.0555537	1.96699	0.0491849	0.738299	0.762095	+-+-...	2	4
LY6G6F	1.22742	0.204911	0.104182	1.96686	0.0491997	0.738299	0.703065	+..-..+	2	3
RBBP5	0.780429	-0.247911	0.126049	-1.96678	0.0492087	0.738299	0.493571	-------	7	7
NUP50	0.765941	-0.26665	0.135587	-1.96664	0.0492245	0.738299	0.319775	-------	7	7
PRR14	1.30745	0.268078	0.136346	1.96616	0.0492803	0.738299	0.504703	++-+++-	5	7
MEF2A	0.80789	-0.213329	0.108506	-1.96605	0.0492928	0.738299	0.579612	-----+-	6	7
ATP5PO	0.686284	-0.376463	0.191487	-1.966	0.0492982	0.738299	0.798024	.-..--.	3	3
TNFRSF11B	1.09895	0.0943576	0.048006	1.96554	0.0493519	0.738299	0.420772	++-+-++	5	7
EID3	0.845716	-0.167572	0.0852604	-1.96541	0.0493669	0.738299	0.518116	---...-	4	4
ASAP1-IT1	1.62203	0.483676	0.246118	1.96522	0.0493886	0.738299	0.400546	.-.+++.	3	4
COPS4	0.756373	-0.27922	0.142085	-1.96517	0.0493944	0.738299	0.294945	+------	6	7
NFKBIA	0.702829	-0.352642	0.179494	-1.96464	0.0494554	0.738299	0.0751799	---.-+-	5	6
JMY	0.756471	-0.279091	0.142058	-1.96462	0.0494583	0.738299	0.849717	---...-	4	4
PABPC4L	0.854615	-0.157104	0.079975	-1.96442	0.0494819	0.738299	0.775165	-+-+..-	3	5
SOCS1	0.75808	-0.276967	0.140996	-1.96436	0.049488	0.738299	0.0242577	-----+-	6	7
RNF17	0.868724	-0.140729	0.0716534	-1.96403	0.0495265	0.738299	0.563546	-+.-++-	3	6
BBOX1	1.0828	0.0795488	0.0405057	1.96389	0.0495428	0.738299	0.708861	+++++-+	6	7
WDCP	0.560861	-0.578282	0.294552	-1.96326	0.0496163	0.738299	0.930566	.-.---.	4	4
MIOX	1.1224	0.115468	0.0588202	1.96307	0.0496382	0.738299	0.42187	+--+..+	3	5
SLC25A3	0.730323	-0.314269	0.160099	-1.96297	0.0496501	0.738299	0.298755	+--.---	5	6
TM2D3	0.725149	-0.321378	0.163747	-1.96265	0.0496869	0.738299	0.168154	+------	6	7
LILRB3	0.850569	-0.16185	0.0824691	-1.96255	0.0496981	0.738299	0.489026	-.--..-	4	4
ARPC2	0.734984	-0.307906	0.156904	-1.96238	0.0497184	0.738299	0.25829	++-----	5	7
RAB6B	1.19769	0.180394	0.0919303	1.96229	0.0497282	0.738299	0.404963	++-+++-	5	7
TSPYL5	0.895725	-0.110122	0.0561212	-1.96222	0.0497368	0.738299	0.553399	+--.---	5	6
DHX36	0.791168	-0.234245	0.119384	-1.96212	0.0497486	0.738299	0.401663	---...-	4	4
GPR171	0.898817	-0.106676	0.0543702	-1.96202	0.0497598	0.738299	0.479123	-----+-	6	7
FNIP1	0.753481	-0.283051	0.144266	-1.96201	0.0497614	0.738299	0.932043	---...-	4	4
ELK4	0.784619	-0.242557	0.123628	-1.96198	0.0497644	0.738299	0.897933	-------	7	7
SZT2	0.751016	-0.286328	0.145938	-1.96198	0.0497644	0.738299	0.855008	---.-+-	5	6
ERAL1	0.755409	-0.280496	0.143013	-1.96134	0.0498394	0.73845	0.884951	-+--+--	5	7
AP1M2	1.35517	0.303926	0.155026	1.96048	0.0499392	0.73845	0.0100444	++-+++-	5	7
MIATNB	0.832283	-0.183583	0.0936447	-1.96042	0.0499468	0.73845	0.895572	--.+...	2	3
ZNF223	0.808977	-0.211985	0.108143	-1.96023	0.0499695	0.73845	0.579083	----+++	4	7
MBD4	0.770947	-0.260135	0.132711	-1.96017	0.0499761	0.73845	0.317301	+------	6	7
ZNF224	0.773356	-0.257016	0.131135	-1.95993	0.0500037	0.73845	0.864529	---+---	6	7
SPEN	0.810201	-0.210473	0.107393	-1.95984	0.0500151	0.73845	0.734433	-------	7	7
BCL2L1	0.72541	-0.321019	0.163815	-1.95965	0.0500372	0.73845	0.249079	-----+-	6	7
GLUL	0.768306	-0.263567	0.13451	-1.95947	0.0500578	0.738549	0.0550675	-+-----	6	7
TEKT3	1.1232	0.116179	0.0593355	1.95801	0.0502294	0.739548	0.478436	++++..-	4	5
EEF2KMT	1.33516	0.289053	0.147706	1.95696	0.0503527	0.739548	0.594185	+-.+++.	4	5
PEX12	0.772491	-0.258135	0.131915	-1.95682	0.0503682	0.739548	0.689974	-------	7	7
TENM3	0.875671	-0.132765	0.0678473	-1.95682	0.0503682	0.739548	0.708716	--.++--	4	6
SUPT6H	0.755815	-0.279959	0.143121	-1.9561	0.0504538	0.739548	0.527262	---+++-	4	7
NWD1	1.09057	0.0867009	0.0443432	1.95522	0.0505567	0.739548	0.64469	+.-...+	2	3
ACTR8	0.629176	-0.463345	0.236981	-1.95519	0.0505601	0.739548	0.163684	----++-	5	7
CXCL14	0.843675	-0.169988	0.086949	-1.95503	0.0505791	0.739548	0.0149761	+------	6	7
WTIP	0.841907	-0.172086	0.0880317	-1.95482	0.0506043	0.739548	0.926049	-+-...-	3	4
SH2D1A	0.898372	-0.107171	0.0548244	-1.95481	0.0506051	0.739548	0.668475	---++--	5	7
CNOT9	0.591298	-0.525436	0.268818	-1.95462	0.0506283	0.739613	0.620419	.-.---.	4	4
CNGB1	1.10059	0.0958498	0.0490408	1.95449	0.0506434	0.739632	0.485087	++.+-+-	4	6
STK17A	0.801893	-0.22078	0.113019	-1.95348	0.0507627	0.739804	0.30645	-----+-	6	7
ZDHHC17	0.789757	-0.23603	0.120849	-1.95309	0.050809	0.739963	0.950853	-+-----	6	7
C17orf78	0.847759	-0.165158	0.0845726	-1.95286	0.0508365	0.739963	0.919292	--+...-	3	4
AASDH	0.748962	-0.289067	0.148101	-1.95183	0.0509582	0.740723	0.536694	---+..-	4	5
TMPO	0.777969	-0.251069	0.128652	-1.95153	0.0509944	0.740723	0.187561	++-----	5	7
MR1	0.797513	-0.226257	0.115939	-1.95152	0.0509954	0.740723	0.975287	-------	7	7
CEP43	1.66797	0.511606	0.262206	1.95117	0.0510374	0.740876	0.279952	.+..+-.	2	3
IFNB1	1.12112	0.114326	0.058601	1.95092	0.0510662	0.740876	0.562068	++++++-	6	7
TSG101	0.721877	-0.3259	0.167056	-1.95085	0.051075	0.740876	0.342263	+--.---	5	6
BLOC1S5	0.729547	-0.315332	0.161648	-1.95073	0.0510891	0.740876	0.920273	-..-..-	3	3
ZFX	0.753733	-0.282717	0.144941	-1.95057	0.0511083	0.740952	0.580153	---+-+-	5	7
NLGN2	1.26967	0.238754	0.122449	1.94983	0.0511962	0.741626	0.722386	+-+...-	2	4
EMB	0.732608	-0.311144	0.159575	-1.94983	0.0511964	0.741626	0.143098	---...-	4	4
C17orf85	0.678283	-0.388191	0.199158	-1.94917	0.0512756	0.741823	0.347284	-.-...-	3	3
CBX1	0.789692	-0.236112	0.121141	-1.94907	0.0512868	0.741823	0.325312	---++--	5	7
PLA1A	0.882851	-0.124598	0.0639429	-1.94859	0.0513446	0.741823	0.441682	----++-	5	7
LCOR	0.782537	-0.245214	0.125875	-1.94808	0.0514059	0.741823	0.778791	----++-	5	7
CASC23	1.69064	0.525108	0.269578	1.94789	0.0514281	0.741823	0.345332	++.-...	2	3
EVA1A	1.16614	0.153701	0.0789076	1.94786	0.0514322	0.741823	0.436109	++....-	2	3
CTNND1	0.732048	-0.31191	0.160202	-1.94697	0.0515378	0.743021	0.314498	-.--..-	4	4
RPL36AL	0.7966	-0.227403	0.116822	-1.94658	0.051585	0.743021	0.415118	-------	7	7
OXA1L	0.754327	-0.281929	0.144841	-1.94647	0.0515987	0.743021	0.40192	-+-.---	5	6
JCHAIN	0.870178	-0.139058	0.0714629	-1.94588	0.0516697	0.743164	0.817295	.-.---.	4	4
CMTM1	0.838072	-0.176652	0.0907898	-1.94572	0.0516883	0.743164	0.363979	-+-...-	3	4
METTL16	0.744464	-0.29509	0.151689	-1.94537	0.0517309	0.743522	0.42553	-+-----	6	7
WFDC5	1.09906	0.0944574	0.0485619	1.94509	0.0517639	0.743642	0.828916	++.-..-	2	4
IPCEF1	0.855914	-0.155586	0.0800021	-1.94477	0.0518029	0.743707	0.61596	---+++-	4	7
PPP2R1B	0.80631	-0.215287	0.110722	-1.9444	0.0518473	0.743707	0.524654	---++--	5	7
SMARCA5	0.796067	-0.228072	0.117301	-1.94433	0.0518551	0.743707	0.681632	---+---	6	7
S1PR2	0.763348	-0.270041	0.138925	-1.94379	0.0519204	0.743767	0.371532	---+-+-	5	7
C11orf88	0.838293	-0.176387	0.0907586	-1.94348	0.0519587	0.743767	0.930329	-..-..-	3	3
NAA40	0.778321	-0.250616	0.128974	-1.94315	0.0519976	0.743767	0.753143	-------	7	7
PAPOLA	0.787601	-0.238764	0.122878	-1.9431	0.0520042	0.743767	0.329952	-+-----	6	7
LCP2	0.82671	-0.190302	0.0979527	-1.94279	0.0520416	0.743767	0.210246	-----+-	6	7
HELLS	0.8278	-0.188983	0.0972804	-1.94267	0.0520566	0.743767	0.323643	-------	7	7
APPL2	0.725764	-0.32053	0.165003	-1.94257	0.0520686	0.743767	0.296739	-+-----	6	7
ZNF473	0.778685	-0.250149	0.128803	-1.9421	0.0521248	0.743767	0.646227	-+--++-	4	7
GPR50	0.833602	-0.181999	0.0937152	-1.94204	0.0521319	0.743767	0.837642	--++---	5	7
DPH3P1	0.838375	-0.17629	0.0907776	-1.94199	0.0521378	0.743767	0.897337	---....	3	3
FRG1B	0.849444	-0.163173	0.0840428	-1.94155	0.0521921	0.743901	0.907906	-.-...-	3	3
LIPT2	0.829699	-0.186693	0.0961794	-1.94109	0.0522479	0.743901	0.522522	-.+...-	2	3
PARP15	0.867702	-0.141907	0.0731111	-1.94098	0.0522611	0.743901	0.606479	----..-	5	5
ACSF3	0.625906	-0.468555	0.241411	-1.9409	0.0522698	0.743901	0.17066	----..-	5	5
FAM47C	1.13222	0.124184	0.0639904	1.94067	0.0522986	0.743901	0.813984	+-+-...	2	4
EIF2S3	0.844214	-0.169349	0.0873226	-1.93935	0.0524584	0.744981	0.442137	-+-----	6	7
BTLA	0.901129	-0.104106	0.0536814	-1.93934	0.0524599	0.744981	0.494845	----..-	5	5
METTL3	0.742701	-0.297462	0.153405	-1.93907	0.0524931	0.745254	0.791674	-+-.-+-	4	6
PTPN5	0.882021	-0.125539	0.064779	-1.93796	0.0526281	0.745464	0.520349	-+-...-	3	4
TCEANC	0.745029	-0.294332	0.151881	-1.93791	0.0526339	0.745464	0.520416	---+..-	4	5
KLHL15	0.829054	-0.18747	0.0967394	-1.93788	0.0526375	0.745464	0.411046	----..-	5	5
LTV1	0.788722	-0.237341	0.122483	-1.93775	0.0526539	0.745464	0.835768	----..-	5	5
SIRT5	0.7771	-0.252187	0.130151	-1.93765	0.0526654	0.745464	0.830493	---+-+-	5	7
HIST1H2AH	0.875468	-0.132997	0.0686644	-1.93691	0.0527569	0.745464	0.738068	-.--..-	4	4
CDC6	0.726239	-0.319876	0.165201	-1.93628	0.0528329	0.745464	0.0619134	----+--	6	7
ZNF221	0.845543	-0.167777	0.0867148	-1.93481	0.0530136	0.745464	0.631294	-++----	5	7
DNAJB7	0.792186	-0.232959	0.120421	-1.93453	0.0530475	0.745464	0.247168	-+-...-	3	4
XPO7	0.761809	-0.272059	0.140635	-1.9345	0.0530521	0.745464	0.361085	---.---	6	6
PRKXP1	0.892651	-0.113559	0.058711	-1.93421	0.0530874	0.745764	0.524701	---....	3	3
PDCD7	0.716347	-0.333591	0.172509	-1.93376	0.0531426	0.746083	0.682186	---...-	4	4
FOXN1	1.08976	0.0859613	0.0444544	1.9337	0.0531504	0.746083	0.581745	+++++++	7	7
IL4I1	0.681256	-0.383818	0.198503	-1.93356	0.0531672	0.746083	0.0175205	+---..-	4	5
PPP5C	0.670501	-0.399731	0.206811	-1.93283	0.0532575	0.746104	0.19469	-+-+---	5	7
TRPV6	1.09148	0.0875368	0.0452954	1.93258	0.0532883	0.746104	0.518225	+++---+	4	7
BRD8	0.786903	-0.23965	0.124025	-1.93227	0.0533264	0.746104	0.745305	++-----	5	7
RGR	1.06769	0.0654951	0.0339054	1.9317	0.0533964	0.746104	0.559603	+++++++	7	7
TMEM151B	0.86024	-0.150544	0.0779486	-1.93132	0.0534432	0.746104	0.719089	-+-+-+-	4	7
C10orf54	0.832338	-0.183516	0.0950241	-1.93126	0.053451	0.746104	0.962241	-.-+..-	3	4
C15orf53	0.861244	-0.149377	0.0773522	-1.93113	0.0534673	0.746104	0.391241	-.-...+	2	3
C3orf38	0.777972	-0.251064	0.130021	-1.93095	0.0534886	0.746104	0.906987	----..-	5	5
DCAF17	0.760363	-0.27396	0.141891	-1.93077	0.0535111	0.746222	0.363842	+------	6	7
SYTL2	0.828323	-0.188352	0.0975972	-1.92989	0.0536209	0.746612	0.705824	---.+--	5	6
ACACA	0.81193	-0.208341	0.107962	-1.92976	0.0536369	0.746612	0.738007	--++---	5	7
RBM23	0.743672	-0.296155	0.153531	-1.92896	0.0537354	0.747097	0.594374	-+-----	6	7
MCMBP	0.760538	-0.273729	0.141912	-1.92886	0.0537482	0.747097	0.454669	-------	7	7
STAG3L4	0.756037	-0.279664	0.144995	-1.92879	0.0537569	0.747097	0.51191	---.+-.	4	5
DCK	0.810834	-0.209692	0.108761	-1.92801	0.0538543	0.747097	0.541888	-------	7	7
TSBP1	3.63706	1.29117	0.669783	1.92775	0.0538862	0.747097	0.959184	.+..++.	3	3
UCP3	0.823807	-0.193819	0.100556	-1.92747	0.0539212	0.747097	0.97824	-------	7	7
ADD3	0.854506	-0.157231	0.0815855	-1.9272	0.0539551	0.747097	0.412881	-+---+-	5	7
COL6A5	0.922578	-0.0805835	0.0418141	-1.92718	0.0539566	0.747097	0.534879	--....-	3	3
ADGRE3	1.67305	0.514646	0.267083	1.92691	0.0539904	0.747097	0.571079	.+.-++.	3	4
MITD1	0.659034	-0.416981	0.216476	-1.92622	0.0540765	0.747322	0.22873	----..-	5	5
RBMX2	0.759443	-0.27517	0.142883	-1.92584	0.0541238	0.747322	0.414216	-+-----	6	7
CEP85L	0.804306	-0.217775	0.113086	-1.92575	0.0541355	0.747322	0.45763	---+..-	4	5
IL18	0.809401	-0.211461	0.109824	-1.92546	0.0541717	0.747436	0.323448	-----+-	6	7
RHOD	1.20003	0.182347	0.0947191	1.92514	0.0542121	0.747686	0.875095	++-.++-	4	6
ERCC1	0.774944	-0.254964	0.132463	-1.9248	0.0542546	0.747686	0.863979	-+-.---	5	6
HLA-DQA1	0.912105	-0.0919999	0.0478036	-1.92454	0.0542873	0.747686	0.364879	-------	7	7
TINF2	0.677321	-0.38961	0.202444	-1.92453	0.0542879	0.747686	0.266606	----++-	5	7
FLT3LG	0.854318	-0.157451	0.0818226	-1.9243	0.0543164	0.747795	0.782698	---.---	6	6
CMKLR1	0.731314	-0.312913	0.162638	-1.92399	0.0543561	0.747975	0.138998	----++-	5	7
H2BC5	0.757365	-0.27791	0.144499	-1.92327	0.0544462	0.748274	0.393557	.-..--.	3	3
ANKIB1	0.761031	-0.273082	0.141989	-1.92325	0.0544481	0.748274	0.288353	----..-	5	5
BEST3	1.11	0.104359	0.0542689	1.923	0.0544805	0.748274	0.591592	++.+..-	3	4
SEMA6A	1.15885	0.147427	0.0766802	1.92262	0.0545277	0.748274	0.420347	+-++++-	5	7
HNRNPA3	0.72691	-0.318952	0.165912	-1.92241	0.0545536	0.748274	0.0866578	-+-----	6	7
NTAN1	0.799603	-0.22364	0.116358	-1.922	0.0546053	0.748274	0.731088	-----+-	6	7
ACOT1	0.869389	-0.139964	0.0728388	-1.92156	0.0546612	0.748534	0.5965	-.-...-	3	3
DNMT1	0.75332	-0.283265	0.147421	-1.92148	0.0546716	0.748534	0.127519	---.---	6	6
PTCHD4	0.874602	-0.133987	0.0697455	-1.92108	0.0547218	0.749029	0.710374	--....-	3	3
HAT1	0.751228	-0.286046	0.14893	-1.92068	0.054772	0.74914	0.139968	++-.---	4	6
PROL1	1.06	0.0582728	0.0303488	1.9201	0.0548447	0.749433	0.656876	+.+...-	2	3
PRM1	2.10836	0.745909	0.388473	1.9201	0.0548449	0.749433	0.0483428	++.++++	6	6
CCDC97	0.746575	-0.292259	0.152218	-1.92	0.0548577	0.749433	0.957727	---...-	4	4
LAMTOR3	0.689375	-0.37197	0.19374	-1.91995	0.0548646	0.749433	0.0978944	+------	6	7
SLC1A4	0.751513	-0.285666	0.148834	-1.91936	0.0549383	0.749687	0.0895393	---+---	6	7
ICOS	0.791737	-0.233526	0.121748	-1.91811	0.0550968	0.750307	0.0397543	----++-	5	7
CDYL2	0.816584	-0.202626	0.105658	-1.91775	0.055143	0.750307	0.581875	----..-	5	5
HOXB-AS3	0.890174	-0.116339	0.0606662	-1.91769	0.0551504	0.750307	0.803435	-+.-...	2	3
ZNF551	0.809671	-0.211127	0.110094	-1.91769	0.0551508	0.750307	0.497256	-+-----	6	7
MED6	0.75489	-0.281184	0.146627	-1.91768	0.0551519	0.750307	0.524023	-+-----	6	7
ELOC	1.59036	0.463961	0.24204	1.91687	0.055254	0.750999	0.947647	.+..++.	3	3
GAB2	0.8252	-0.192129	0.100237	-1.91676	0.0552686	0.750999	0.959097	---+---	6	7
SLA2	0.803466	-0.21882	0.114197	-1.91617	0.0553434	0.751083	0.297644	---+..-	4	5
MARS2	0.670975	-0.399023	0.208258	-1.91601	0.055364	0.751083	0.0859877	----..-	5	5
PHRF1	0.761892	-0.271951	0.142009	-1.91503	0.0554884	0.751793	0.423126	-+--..-	4	5
GPR68	0.700822	-0.355501	0.185657	-1.91482	0.0555149	0.751793	0.0536747	+------	6	7
CDC40	0.746696	-0.292097	0.152575	-1.91445	0.055563	0.751874	0.333476	+------	6	7
LILRB5	0.814073	-0.205705	0.107466	-1.91414	0.0556018	0.752017	0.242397	----++-	5	7
STARD5	0.766153	-0.266373	0.139187	-1.91378	0.0556489	0.752251	0.33707	----++-	5	7
NANOS3	1.13752	0.128854	0.0673599	1.91292	0.0557581	0.752251	0.682201	++-...+	3	4
C6orf15	1.06266	0.060771	0.0317689	1.91291	0.0557599	0.752251	0.835383	++++++-	6	7
ZNF180	0.779226	-0.249455	0.130417	-1.91275	0.0557796	0.752328	0.585961	---.---	6	6
ACOT2	0.836595	-0.178416	0.093316	-1.91195	0.0558823	0.752414	0.683685	-.-+..-	3	4
ING3	0.774417	-0.255645	0.133715	-1.91187	0.0558932	0.752414	0.37013	-----+-	6	7
KRT16	1.0628	0.060908	0.031859	1.9118	0.0559023	0.752414	0.88565	++--+--	3	7
CSRNP1	0.784094	-0.243227	0.127248	-1.91143	0.0559491	0.752414	0.597072	----..-	5	5
KIAA0355	0.756005	-0.279707	0.146428	-1.9102	0.056108	0.753009	0.923382	-.--..-	4	4
ANO5	0.891028	-0.11538	0.060403	-1.91016	0.056112	0.753009	0.741688	---...-	4	4
PRDM2	0.73838	-0.303297	0.158868	-1.90911	0.0562482	0.753358	0.542904	---.-+-	5	6
HLA-DRB5	0.886195	-0.120818	0.0632949	-1.90881	0.0562868	0.753358	0.817567	-.--..-	4	4
ANKRD44	0.690604	-0.370189	0.194006	-1.90813	0.056374	0.753358	0.134395	----..-	5	5
TENT5C	0.753959	-0.282417	0.148009	-1.9081	0.0563778	0.753358	0.369121	.-..-+.	2	3
GOSR1	0.725194	-0.321316	0.1684	-1.90805	0.0563847	0.753358	0.431258	+--.---	5	6
AARSD1	0.797463	-0.22632	0.118674	-1.90707	0.056512	0.753358	0.750202	-.-...-	3	3
SEMA4A	0.831198	-0.184887	0.0969638	-1.90677	0.056551	0.753358	0.436371	---+++-	4	7
B3GNTL1	0.782091	-0.245784	0.128908	-1.90667	0.056563	0.753358	0.980649	---.---	6	6
POMC	0.904324	-0.100568	0.0527486	-1.90655	0.0565788	0.753358	0.873559	-+---+-	5	7
ZNF582	0.69077	-0.369948	0.194042	-1.90653	0.0565808	0.753358	0.226465	----..-	5	5
DNAJC27	0.757552	-0.277663	0.145668	-1.90614	0.0566315	0.753358	0.70017	---+..-	4	5
DNAJB14	0.74164	-0.298891	0.156854	-1.90554	0.0567095	0.753531	0.311572	---.+--	5	6
GALNT5	0.883464	-0.123905	0.0650248	-1.9055	0.0567151	0.753531	0.599705	---...-	4	4
KRT78	1.08792	0.0842631	0.0442248	1.90534	0.0567364	0.753598	0.928657	++-...+	3	4
IL21R	0.795525	-0.228753	0.120138	-1.9041	0.0568978	0.754233	0.0712531	----++-	5	7
KLF13	0.803957	-0.21821	0.114625	-1.90368	0.0569517	0.754233	0.786262	-------	7	7
TRIM32	0.769455	-0.262073	0.137704	-1.90316	0.0570197	0.754233	0.470389	-+--++-	4	7
GPATCH11	0.754246	-0.282036	0.14824	-1.90256	0.0570981	0.754233	0.515051	--....-	3	3
DENND5A	0.770295	-0.260981	0.137194	-1.90228	0.057135	0.754233	0.336985	----++-	5	7
ARID5B	0.825079	-0.192276	0.101148	-1.90094	0.0573093	0.7556	0.404413	---++--	5	7
GRAMD1B	0.775958	-0.253657	0.133456	-1.90068	0.0573445	0.755692	0.312085	----++-	5	7
AZI2	0.754404	-0.281827	0.148292	-1.90049	0.0573689	0.755748	0.645257	-+--++-	4	7
POLA2	0.783314	-0.244221	0.128551	-1.8998	0.0574587	0.755748	0.553808	-+-----	6	7
PIP4K2B	0.745583	-0.293589	0.154547	-1.89967	0.0574761	0.755748	0.591346	---.++-	4	6
HIRA	0.781532	-0.246499	0.129793	-1.89917	0.0575422	0.756059	0.319108	---++--	5	7
STXBP5	0.776252	-0.253278	0.133442	-1.89803	0.0576916	0.757354	0.744643	----..-	5	5
GAR1	0.834024	-0.181493	0.0956239	-1.89799	0.0576975	0.757354	0.338012	+--.---	5	6
MBD2	0.794223	-0.230391	0.121415	-1.89754	0.0577566	0.757937	0.555003	---+---	6	7
SLC38A2	0.809953	-0.210779	0.111093	-1.89731	0.0577872	0.757973	0.71038	-+---+-	5	7
ARNT2	0.791582	-0.233721	0.123213	-1.89689	0.0578421	0.75832	0.10738	+------	6	7
MAN1C1	0.850235	-0.162242	0.0855456	-1.89656	0.0578861	0.758675	0.698983	--+----	6	7
CDK4	0.801894	-0.220779	0.116422	-1.89637	0.0579112	0.758675	0.472455	-+-.---	5	6
SEC24D	0.828677	-0.187924	0.0991137	-1.89605	0.0579536	0.758742	0.450939	-------	7	7
RBBP6	0.791785	-0.233466	0.123176	-1.89538	0.058042	0.758742	0.853851	-------	7	7
SMAD2	0.799569	-0.223682	0.118036	-1.89503	0.0580885	0.758742	0.352917	---+---	6	7
ZSCAN26	0.728136	-0.317267	0.167423	-1.895	0.0580921	0.758742	0.723583	--.-+-.	4	5
LRCH2	0.848528	-0.164252	0.0866785	-1.89496	0.0580975	0.758742	0.590105	----..-	5	5
CCDC38	0.835044	-0.180271	0.0951489	-1.89462	0.0581427	0.758742	0.354878	--.-..-	4	4
PIK3R1	0.831143	-0.184953	0.0976219	-1.89459	0.0581473	0.758742	0.289368	+-+----	5	7
HOMER2	1.13499	0.126623	0.0668511	1.89411	0.058211	0.758842	0.601905	++-+-+-	4	7
PRKG2	0.892932	-0.113245	0.0598032	-1.89362	0.0582755	0.759118	0.888269	---.++-	4	6
NDUFA10	0.784311	-0.242949	0.128309	-1.89347	0.0582949	0.759118	0.614123	-+-+---	5	7
DNAJC3	0.790644	-0.234908	0.12408	-1.89319	0.058332	0.759118	0.402116	---.---	6	6
STRIP2	0.866216	-0.143621	0.0758715	-1.89295	0.0583643	0.759118	0.468089	--.+..-	3	4
MTA2	0.733788	-0.309535	0.163554	-1.89256	0.0584168	0.759237	0.650698	+--.---	5	6
ZNF30	0.796427	-0.22762	0.120276	-1.89247	0.0584284	0.759237	0.455553	-+-...-	3	4
CSNK1G1	0.775364	-0.254423	0.134475	-1.89198	0.058494	0.759237	0.689201	-----+-	6	7
BIRC3	0.825554	-0.1917	0.101323	-1.89197	0.0584946	0.759237	0.104503	---.-+-	5	6
LMO7	0.754881	-0.281196	0.14868	-1.89128	0.0585872	0.75974	0.20317	----++-	5	7
NR2C2	0.810148	-0.210539	0.111322	-1.89125	0.0585905	0.75974	0.41531	-+-.---	5	6
TMEM194A	0.722426	-0.32514	0.171923	-1.89119	0.0585984	0.75974	0.2169	-.-...-	3	3
SLC25A44	0.79427	-0.230332	0.121806	-1.89098	0.058627	0.75974	0.677729	-+-----	6	7
S100A14	1.077	0.0741801	0.0392302	1.89089	0.0586386	0.75974	0.599051	++--++-	4	7
RNF34	0.752764	-0.284004	0.150198	-1.89086	0.0586434	0.75974	0.929617	-------	7	7
HCG18	0.736328	-0.30608	0.161883	-1.89075	0.0586578	0.75974	0.897907	---....	3	3
POLR2B	0.807496	-0.213817	0.113102	-1.89048	0.0586939	0.759822	0.617041	-+-----	6	7
SMLR1	0.841024	-0.173136	0.0915837	-1.89046	0.0586962	0.759822	0.839713	-+....-	2	3
RAB8B	0.808509	-0.212564	0.112477	-1.88984	0.0587799	0.760156	0.602858	----++-	5	7
SNAPC5	0.739588	-0.301662	0.159632	-1.88974	0.0587932	0.760156	0.327403	----+--	6	7
PES1	0.779373	-0.249266	0.131922	-1.8895	0.0588248	0.760381	0.524613	----+--	6	7
CCDC160	0.912906	-0.0911226	0.048229	-1.88937	0.0588419	0.760419	0.443734	-+-...-	3	4
FCRLA	0.915152	-0.0886648	0.0469472	-1.88861	0.0589442	0.761004	0.760812	---+..-	4	5
KCNIP4	0.854539	-0.157193	0.0832775	-1.88758	0.0590818	0.761494	0.466341	--.-..-	4	4
KIAA1328	0.754204	-0.282093	0.149461	-1.8874	0.059107	0.761494	0.395555	--.+..-	3	4
TRIM14	0.794325	-0.230262	0.12202	-1.88708	0.0591493	0.761494	0.122218	+------	6	7
COL18A1	1.16153	0.14974	0.0793539	1.88699	0.059162	0.761494	0.957211	++++++-	6	7
MUC3B	1.80446	0.590259	0.31282	1.8869	0.0591742	0.761494	0.60708	.+..++.	3	3
PPM1M	0.712534	-0.338928	0.179646	-1.88665	0.0592075	0.761494	0.245487	---+..-	4	5
PLCB2	0.833402	-0.18224	0.096619	-1.88617	0.0592725	0.761802	0.792307	-----+-	6	7
R3HCC1L	0.687818	-0.374231	0.198412	-1.88613	0.0592769	0.761802	0.409455	-+..+--	3	5
MZF1	0.793316	-0.231533	0.122766	-1.88598	0.0592982	0.761812	0.920401	---.-+-	5	6
PTN	0.894032	-0.112014	0.0594086	-1.88548	0.0593648	0.762198	0.22116	--+----	6	7
SETMAR	0.791609	-0.233688	0.123972	-1.885	0.0594293	0.762477	0.573911	-+---+-	5	7
YAF2	0.589147	-0.529079	0.280744	-1.88456	0.059489	0.762876	0.0252964	+--.---	5	6
SMARCC2	0.816912	-0.202224	0.10735	-1.88377	0.0595955	0.763636	0.850016	-+-+---	5	7
C12orf75	0.839389	-0.175081	0.0929435	-1.88373	0.0596012	0.763636	0.738506	---...-	4	4
PDCD10	0.794566	-0.22996	0.122082	-1.88365	0.0596125	0.763636	0.368842	++-----	5	7
AGAP9	0.751397	-0.285822	0.151759	-1.88339	0.0596472	0.763685	0.893737	.-.-..-	3	3
C19orf54	0.778001	-0.251027	0.133307	-1.88307	0.0596907	0.763685	0.703708	-+-.-+-	4	6
AFAP1L2	0.742679	-0.297492	0.158016	-1.88266	0.0597462	0.763685	0.297399	---+..-	4	5
ZNF597	0.863239	-0.147063	0.0781307	-1.88227	0.0597987	0.763685	0.401834	---...-	4	4
SETD5	0.823549	-0.194132	0.103164	-1.88177	0.0598666	0.763685	0.557959	-+-+---	5	7
FNDC1	0.903064	-0.101962	0.054184	-1.88177	0.059867	0.763685	0.771353	-+--..-	4	5
ZFAS1	1.21582	0.195422	0.103862	1.88155	0.0598977	0.763685	0.381126	++.-...	2	3
EAF1	0.776788	-0.252588	0.134264	-1.88128	0.0599335	0.763685	0.609977	----..-	5	5
MIS18BP1	0.798695	-0.224776	0.119551	-1.88017	0.0600846	0.763685	0.899466	-+-----	6	7
ASB15	0.831296	-0.18477	0.0982913	-1.87982	0.0601327	0.763685	0.556057	--....-	3	3
NAB1	0.821821	-0.196233	0.104395	-1.87971	0.0601471	0.763685	0.669831	+------	6	7
SMUG1	0.761881	-0.271965	0.144712	-1.87935	0.0601965	0.763685	0.655234	-----+-	6	7
KCTD14	0.913476	-0.0904985	0.0481553	-1.8793	0.060203	0.763685	0.924054	-.-...-	3	3
ANKS4B	1.13843	0.129648	0.068993	1.87915	0.060224	0.763685	0.395781	+-.+..-	2	4
STARD8	0.816954	-0.202172	0.1076	-1.87892	0.0602558	0.763726	0.771617	----++-	5	7
NME9	0.84578	-0.167496	0.0891631	-1.87853	0.0603084	0.763874	0.396058	---+..-	4	5
SSR1	0.81087	-0.209648	0.111603	-1.87852	0.0603103	0.763874	0.542165	-+-+---	5	7
FBXO21	0.784933	-0.242157	0.128939	-1.87807	0.0603713	0.764246	0.335061	+------	6	7
GALM	0.826589	-0.190448	0.101411	-1.87799	0.0603827	0.764246	0.650476	----..-	5	5
NASP	0.72385	-0.323171	0.172115	-1.87764	0.0604307	0.764292	0.0347873	-+-----	6	7
CCND2	0.824816	-0.192595	0.102581	-1.8775	0.0604501	0.764292	0.159039	---.++-	4	6
CHCHD4	0.74397	-0.295755	0.15755	-1.87721	0.0604886	0.764292	0.336989	-+-+..-	3	5
HIST1H4J	0.90139	-0.103817	0.0553096	-1.87702	0.060515	0.764292	0.763031	-.-...-	3	3
DRG1	0.691868	-0.36836	0.196276	-1.87675	0.0605528	0.764407	0.235511	---.+--	5	6
TMEM151A	1.17494	0.161214	0.0859312	1.87609	0.0606434	0.764721	0.224558	+++...-	3	4
BET1L	0.744968	-0.294414	0.156943	-1.87593	0.0606654	0.764721	0.856636	---+---	6	7
GUF1	0.730859	-0.313535	0.167138	-1.87591	0.0606674	0.764721	0.21806	-+-----	6	7
DCAF11	0.760314	-0.274024	0.146109	-1.87547	0.0607274	0.7649	0.530198	-+-----	6	7
CASP4	0.826073	-0.191072	0.101928	-1.87457	0.0608516	0.765253	0.426974	---.-+-	5	6
CHADL	0.875987	-0.132404	0.0706364	-1.87444	0.0608697	0.765253	0.391855	--+...-	3	4
CD3E	0.901943	-0.103204	0.0550658	-1.87419	0.0609041	0.765271	0.566112	----++-	5	7
EFNA5	1.11771	0.111283	0.0593849	1.87393	0.0609397	0.765271	0.843141	++---+-	3	7
THAP11	0.749157	-0.288807	0.154119	-1.87392	0.0609412	0.765271	0.596351	----+--	6	7
DBIL5P2	1.24507	0.219188	0.116969	1.87389	0.0609456	0.765271	0.900539	++-+...	3	4
TLE3	0.778575	-0.25029	0.133584	-1.87365	0.0609793	0.765271	0.775485	----+--	6	7
ANGEL1	0.731732	-0.312341	0.166768	-1.87291	0.0610807	0.765882	0.354229	---.++-	4	6
OTUB1	0.757432	-0.277822	0.148363	-1.87258	0.0611268	0.766042	0.301029	+------	6	7
SLC4A11	1.09783	0.0933357	0.0498553	1.87213	0.0611882	0.766276	0.583731	++++..-	4	5
PIK3AP1	0.784165	-0.243136	0.129893	-1.87182	0.0612315	0.766276	0.307203	----..-	5	5
CLDN7	1.17013	0.157116	0.0839823	1.87082	0.0613703	0.766952	0.297297	++++++-	6	7
HYI	0.795627	-0.228625	0.122207	-1.8708	0.0613734	0.766952	0.540642	-+-----	6	7
C11orf57	0.757743	-0.27741	0.148292	-1.8707	0.061386	0.766952	0.515563	-.-+..-	3	4
TLCD3A	1.61602	0.479968	0.256619	1.87035	0.0614355	0.76711	0.91464	.+..++.	3	3
BMI1	0.741472	-0.299117	0.159939	-1.8702	0.0614561	0.76711	0.0585606	---+---	6	7
WDR61	0.697975	-0.359573	0.192361	-1.86926	0.0615861	0.768374	0.131411	+------	6	7
BOD1L1	0.785745	-0.241123	0.129017	-1.86891	0.0616346	0.7688	0.747804	--.-..-	4	4
SLC20A1	0.820114	-0.198312	0.10613	-1.86858	0.0616818	0.769028	0.431823	-----+-	6	7
RAB37	0.879279	-0.128653	0.0688809	-1.86776	0.0617958	0.769126	0.775226	----..-	5	5
LINC01558	0.888674	-0.118025	0.0631934	-1.86768	0.0618068	0.769126	0.798711	--.-+-.	4	5
EIF1AD	0.71733	-0.332219	0.177885	-1.8676	0.0618173	0.769126	0.544285	----..-	5	5
CEBPA-DT	2.0997	0.741793	0.397342	1.86689	0.0619172	0.769126	0.429466	.+..++.	3	3
ZBP1	0.909807	-0.0945223	0.0506394	-1.86657	0.061961	0.769126	0.501509	----++-	5	7
NXPE3	0.812716	-0.207374	0.111103	-1.8665	0.0619718	0.769126	0.570122	--.----	6	6
FBF1	0.783868	-0.243514	0.13048	-1.86629	0.0620009	0.769126	0.512593	----..-	5	5
KRT76	1.59834	0.468967	0.251411	1.86534	0.0621336	0.769126	0.0863323	+-.++++	5	6
TTC12	0.81443	-0.205267	0.110044	-1.86533	0.0621354	0.769126	0.784605	-------	7	7
ITGAL	0.887875	-0.118925	0.0637681	-1.86496	0.0621875	0.769126	0.496654	---+-+-	5	7
SPAG8	0.777774	-0.25132	0.134771	-1.86479	0.0622104	0.769126	0.260497	-+-.++-	3	6
LGALS13	1.46217	0.379923	0.203735	1.86479	0.0622109	0.769126	0.974241	++.-+++	5	6
NAXD	0.714509	-0.336159	0.180331	-1.86412	0.0623043	0.769126	0.439727	.-.---.	4	4
PRR5L	0.696173	-0.362157	0.194282	-1.86408	0.0623104	0.769126	0.158683	+---+--	5	7
F2RL1	1.13933	0.130442	0.0699815	1.86395	0.0623293	0.769126	0.832625	++++-+-	5	7
TRIM37	0.804734	-0.217244	0.116568	-1.86367	0.0623688	0.769126	0.428326	---+---	6	7
BRPF3	0.792048	-0.233134	0.125102	-1.86355	0.0623855	0.769126	0.687198	-+-...-	3	4
IQCD	0.831497	-0.184527	0.0990214	-1.86351	0.0623905	0.769126	0.561121	-+-...-	3	4
TRAV12-1	0.885085	-0.122071	0.0655273	-1.86291	0.062475	0.769126	0.748325	---....	3	3
DNMT3A	0.798437	-0.225099	0.120836	-1.86285	0.0624835	0.769126	0.513032	---+---	6	7
SS18L2	0.673945	-0.394606	0.211908	-1.86216	0.0625804	0.769126	0.0271946	+------	6	7
PPL	1.13258	0.124502	0.0668715	1.86181	0.0626294	0.769126	0.719295	+++-++-	5	7
SLC14A1	0.898543	-0.10698	0.0574723	-1.86142	0.0626843	0.769126	0.639805	---+++-	4	7
TLCD2	0.869155	-0.140234	0.0753378	-1.8614	0.062688	0.769126	0.466406	----..-	5	5
GJB1	1.06002	0.0582919	0.0313182	1.86128	0.0627051	0.769126	0.868588	++++-++	6	7
DPT	0.916965	-0.0866865	0.0465944	-1.86045	0.0628219	0.769126	0.854215	-------	7	7
TIMELESS	0.829412	-0.187038	0.100555	-1.86006	0.0628776	0.769126	0.442934	-+-+---	5	7
NAA15	0.752327	-0.284585	0.153021	-1.85977	0.0629177	0.769126	0.0894568	-+-----	6	7
ADGRB3	2.52426	0.925947	0.497914	1.85965	0.0629347	0.769126	0.222199	.-.+++.	3	4
PLA2G16	1.12556	0.118283	0.0636194	1.85923	0.0629945	0.769133	0.619707	+.+...-	2	3
HPS4	0.746517	-0.292338	0.157277	-1.85874	0.0630634	0.769133	0.765128	----++-	5	7
SLC19A2	0.848621	-0.164142	0.088311	-1.85868	0.0630722	0.769133	0.994893	-+-+---	5	7
LARGE	0.828318	-0.188358	0.10135	-1.85849	0.0630999	0.769295	0.432727	-.-...-	3	3
SRP54	0.779134	-0.249572	0.134323	-1.858	0.0631684	0.769427	0.756985	-+-.---	5	6
GUCA1A	0.9008	-0.104472	0.0562431	-1.85751	0.0632391	0.770113	0.571999	---+---	6	7
TTPAL	0.643444	-0.44092	0.237472	-1.85672	0.0633507	0.770884	0.0266743	+--+---	5	7
IRX4	1.06087	0.0590915	0.031836	1.85612	0.0634359	0.770884	0.437639	+-+.+--	3	6
ERI1	0.810442	-0.210175	0.113239	-1.85603	0.0634486	0.770884	0.436626	----..-	5	5
FST	0.779482	-0.249126	0.134255	-1.85561	0.0635091	0.770884	0.11444	-----+-	6	7
CHTOP	0.786118	-0.240649	0.1297	-1.85542	0.063536	0.770884	0.703225	-+-+---	5	7
EXD1	1.14615	0.136412	0.0735295	1.8552	0.063567	0.770884	0.931711	++....+	3	3
FMNL3	0.787666	-0.238681	0.128656	-1.85518	0.0635699	0.770884	0.743877	---...-	4	4
ANO6	0.783717	-0.243708	0.131369	-1.85514	0.0635768	0.770884	0.848103	----..-	5	5
CCDC28A	0.67349	-0.395281	0.213106	-1.85486	0.0636162	0.770884	0.0738863	+--.---	5	6
DDX39B	0.739111	-0.302308	0.16308	-1.85374	0.0637761	0.770884	0.823601	-.--..-	4	4
ZZEF1	0.77918	-0.249513	0.134604	-1.85368	0.0637845	0.770884	0.649668	---.+--	5	6
RASA3	0.767973	-0.264001	0.142426	-1.8536	0.0637962	0.770884	0.369092	---.---	6	6
ACIN1	0.745226	-0.294067	0.158717	-1.85277	0.0639149	0.770884	0.631834	-+-+---	5	7
FLJ12825	1.17422	0.1606	0.0866822	1.85275	0.0639183	0.770884	0.537908	+-.+...	2	3
CCP110	0.673041	-0.39595	0.213716	-1.85269	0.0639274	0.770884	0.0959999	++-----	5	7
C3orf14	0.792752	-0.232245	0.125366	-1.85254	0.0639477	0.770884	0.00628286	+------	6	7
C10orf12	0.801985	-0.220665	0.119147	-1.85204	0.0640194	0.770884	0.453994	-.-+..-	3	4
EGFL6	0.866493	-0.143301	0.0773752	-1.85202	0.0640224	0.770884	0.302494	----+--	6	7
EDN2	1.08195	0.078765	0.0425292	1.85202	0.0640229	0.770884	0.405492	+++--++	5	7
TGOLN2	0.826227	-0.190886	0.103069	-1.85201	0.0640239	0.770884	0.790927	-+-----	6	7
RCHY1	0.731906	-0.312103	0.168541	-1.8518	0.064055	0.771076	0.215488	+----+-	5	7
ING1	0.751909	-0.285139	0.153997	-1.85159	0.0640849	0.771076	0.246823	-+-----	6	7
TCL6	0.910099	-0.0942021	0.0508866	-1.85122	0.0641383	0.771238	0.518384	-+-.++.	2	5
TOB2	0.759251	-0.275423	0.148783	-1.85118	0.0641442	0.771238	0.329438	---.+--	5	6
GNL1	0.774368	-0.255708	0.138177	-1.85059	0.0642291	0.771769	0.69637	---+---	6	7
USPL1	0.74539	-0.293848	0.158826	-1.85012	0.0642958	0.771896	0.59985	--+++--	4	7
ZCCHC13	1.38232	0.323766	0.175094	1.84909	0.0644441	0.772119	0.418059	-+....+	2	3
ZNF248	0.773282	-0.257112	0.139067	-1.84884	0.0644814	0.772119	0.77417	---.---	6	6
GBP3	0.862145	-0.148332	0.0802466	-1.84845	0.0645367	0.772119	0.653089	----..-	5	5
SIAH2	0.655648	-0.422132	0.228421	-1.84805	0.0645957	0.772119	0.0506763	++-----	5	7
TNFSF13B	0.767312	-0.264862	0.143355	-1.84759	0.0646618	0.772119	0.102533	----..-	5	5
JADE1	0.788282	-0.2379	0.128768	-1.8475	0.0646745	0.772119	0.42349	-+.+-+-	3	6
RPP14	0.729018	-0.316057	0.171078	-1.84744	0.0646829	0.772119	0.746849	-+-----	6	7
DNM1L	0.810921	-0.209585	0.11345	-1.84738	0.0646915	0.772119	0.675353	+------	6	7
ADNP2	0.704328	-0.350511	0.189746	-1.84727	0.064708	0.772119	0.0913399	-+-----	6	7
TMEM14C	0.548656	-0.600284	0.324966	-1.84722	0.064715	0.772119	0.0057586	+---..-	4	5
FAM186B	0.829441	-0.187004	0.101249	-1.84697	0.0647514	0.772119	0.71476	---+..-	4	5
UBE2E2	0.684928	-0.378441	0.204922	-1.84675	0.0647828	0.772119	0.074587	----..-	5	5
PBX2	0.749287	-0.288633	0.1563	-1.84666	0.0647964	0.772119	0.562281	-+-+---	5	7
SMIM22	1.09959	0.0949368	0.0514108	1.84663	0.0648002	0.772119	0.814991	++.+..+	4	4
KCNMA1	0.855277	-0.15633	0.084662	-1.84652	0.0648163	0.772119	0.398575	---+-+-	5	7
FEN1	0.801997	-0.22065	0.1195	-1.84645	0.0648269	0.772119	0.189901	+--.---	5	6
TMCO5A	1.22641	0.204091	0.110548	1.84618	0.0648664	0.772119	0.914204	++.+..+	4	4
ZSCAN23	0.899959	-0.105406	0.0570946	-1.84616	0.0648693	0.772119	0.727531	---...-	4	4
ARL5A	0.819344	-0.199251	0.107939	-1.84595	0.0648992	0.772119	0.664305	+------	6	7
PYCARD	0.833802	-0.181759	0.0984948	-1.84536	0.0649845	0.772119	0.137359	+--.---	5	6
ZNF660	0.834165	-0.181324	0.0982726	-1.84511	0.065021	0.772119	0.887382	-+--..-	4	5
DNAH8	0.891911	-0.114389	0.0619959	-1.8451	0.0650228	0.772119	0.722131	-+....+	1	3
IL17RA	0.789854	-0.235907	0.127868	-1.84493	0.0650473	0.772119	0.480089	-----+-	6	7
NFX1	0.776773	-0.252607	0.136935	-1.84472	0.0650782	0.772119	0.934576	-+-.---	5	6
C14orf39	0.900317	-0.105008	0.0569425	-1.84411	0.065167	0.772119	0.591432	-+-...+	2	4
PPP2CB	0.8042	-0.217907	0.118171	-1.84401	0.065182	0.772119	0.441831	+------	6	7
DAZAP2	0.795094	-0.229295	0.124364	-1.84374	0.0652209	0.772119	0.380621	-+-----	6	7
ARL17A	0.720866	-0.327302	0.177575	-1.84318	0.0653027	0.772119	0.251157	-.--..-	4	4
[truncated: 17,600 more rows]

## Sheet: GSEA results of DFS
pathway	pval	padj	log2err	ES	NES	size	leadingEdge
REACTOME_PROCESSING_OF_CAPPED_INTRON_CONTAINING_PRE_MRNA	2.51973e-21	5.06465e-18	1.19534	-0.560366	-2.0741	240	POLR2D,PRPF8,AQR,NUP98,NXF1,SF3B1,NUP62,SRSF1,EFTUD2,U2AF2,THOC5,PPWD1,PCBP2,HNRNPD,SNRNP200,SEC13,SRRM1,DNAJC8,LSM3,CSTF1,RBMX,CSTF2T,PCF11,BCAS2,HNRNPUL1,DDX23,NUP85,NUP153,SNRPN,HSPA8,SRSF2,HNRNPL,POLR2G,SRSF5,NUP214,SNRPF,DDX5,CWC22,HNRNPU,NUP50,PAPOLA,METTL3,PDCD7,HNRNPA3,CDC40,POLR2B,CHTOP,DDX39B,FUS,NUDT21,DDX46,HNRNPA0,PHF5A,SNRNP25,NUP188,SNRNP70,NUP160,SF1,WDR33,SRSF7,CCAR1,FIP1L1,SF3B5…
REACTOME_MRNA_SPLICING	2.91991e-18	2.93451e-15	1.10534	-0.570414	-2.08536	188	POLR2D,PRPF8,AQR,SF3B1,SRSF1,EFTUD2,U2AF2,PPWD1,PCBP2,HNRNPD,SNRNP200,SRRM1,DNAJC8,LSM3,CSTF1,RBMX,CSTF2T,PCF11,BCAS2,HNRNPUL1,DDX23,SNRPN,HSPA8,SRSF2,HNRNPL,POLR2G,SRSF5,SNRPF,DDX5,CWC22,HNRNPU,PAPOLA,PDCD7,HNRNPA3,CDC40,POLR2B,FUS,NUDT21,DDX46,HNRNPA0,PHF5A,SNRNP25,SNRNP70,SF1,WDR33,SRSF7,CCAR1,FIP1L1,SF3B5,SLU7,CSTF3,PRPF3,DHX9,SNRPD3,ZMAT5,RBM5,MTREX,MAGOHB,SF3A1,SNRNP27,SART1,PABPN1,SNRPD2,P…
REACTOME_CLASS_I_MHC_MEDIATED_ANTIGEN_PROCESSING_PRESENTATION	2.58097e-13	1.72925e-10	0.932595	-0.455272	-1.70855	373	UBE2L6,LNPEP,ERAP1,CUL3,UBE3A,SEC24B,CYBB,HERC2,FBXL22,TRIP12,PJA1,KLHL22,UBC,RNF213,SEC13,MRC1,KLHL20,CUL5,ASB16,TIRAP,MYLIP,PSMB8,KCTD7,FBXW7,CTSS,TAP1,KBTBD8,PSMD3,UBE2L3,UBE2N,PSME1,UBE2D3,DET1,ERAP2,TRIM21,PSMB10,TPP2,TRIM39,PSME2,CUL2,CHUK,UBE4A,UBA7,NPEPPS,RNF41,UBE3B,TRIM69,SOCS1,TRIM32,SEC24D,RBBP6,LMO7,RNF34,ASB15,FBXO21,TRIM37,RCHY1,SIAH2,UBE2E2,ASB8,B2M,RNF115,FBXO10,PDIA3,SEC24A,ASB1…
REACTOME_HIV_INFECTION	4.39094e-12	2.20645e-09	0.887075	-0.497144	-1.83531	229	NMT1,POLR2D,NUP98,APOBEC3G,NUP62,CCR5,GTF2H1,ERCC3,UBC,SEC13,CUL5,SUPT4H1,ELMO1,CHMP7,GTF2B,SSRP1,PSMB8,CCNT1,NUP85,NUP153,PSMD3,PSME1,AP2B1,NELFE,POLR2G,VPS37A,NUP214,PSMB10,CD4,PSME2,AP2A1,SLC25A6,LCK,LIG1,NUP50,TSG101,POLR2B,FEN1,B2M,VPS37C,NUP188,NUP160,PSMA8,CD247,NUP107,PSMB9,KPNA1,TPR,AP1B1,PSMA2,XRCC5,POLR2L,TAF15,AP2A2,RANBP2,TAF10,AP1G1,TAF7,TAF9,TAF5,PSIP1,CCNH,PSMA7,PSMD1,SUPT16H,NCBP…
REACTOME_ANTIGEN_PROCESSING_UBIQUITINATION_PROTEASOME_DEGRADATION	8.22491e-12	3.30641e-09	0.875325	-0.462747	-1.7272	304	UBE2L6,LNPEP,CUL3,UBE3A,HERC2,FBXL22,TRIP12,PJA1,KLHL22,UBC,RNF213,KLHL20,CUL5,ASB16,MYLIP,PSMB8,KCTD7,FBXW7,KBTBD8,PSMD3,UBE2L3,UBE2N,PSME1,UBE2D3,DET1,TRIM21,PSMB10,TPP2,TRIM39,PSME2,CUL2,UBE4A,UBA7,NPEPPS,RNF41,UBE3B,TRIM69,SOCS1,TRIM32,RBBP6,LMO7,RNF34,ASB15,FBXO21,TRIM37,RCHY1,SIAH2,UBE2E2,ASB8,RNF115,FBXO10,ASB1,DTX3L,PSMA8,ASB14,SMURF2,RNF19B,PSMB9,ITCH,ATG7,HERC3,PSMA2,KEAP1,FBXO6,FBXO30,…
PID_IL12_2PATHWAY	5.01138e-11	1.67881e-08	0.851339	-0.650738	-2.18466	62	HLA-DRA,GZMB,CCR5,TBX21,IL12RB1,STAT3,IL2RB,JAK2,EOMES,STAT4,CD3G,IFNG,GZMA,CD8A,RELA,CD4,NFKB1,IL12RB2,LCK,MAP2K6,SOCS1,IL18,CD3E,CCL4,B2M,STAT1,IL18R1,IL2RA,STAT6,CD3D,RELB,CD247,FASLG,IL2RG,NOS2
WP_MRNA_PROCESSING	1.20864e-10	3.47053e-08	0.826657	-0.547833	-1.96027	125	DHX8,PRPF8,NXF1,SF3B1,SRSF1,EFTUD2,PRPF4B,U2AF2,PRMT1,SPOP,PCBP2,HNRNPD,SRRM1,DNAJC8,CSTF1,RBMX,CSTF2T,SNRPN,SRSF2,HNRNPL,SRSF5,SNRPF,HNRNPU,PAPOLA,METTL3,CDC40,SRP54,FUS,NUDT21,PHF5A,SNRNP70,SRSF7,SF3B5,CELF2,CSTF3,PRPF3,DHX9,SNRPD3,SFSWAP,RBM5,SF3A1,SUGP2,PABPN1,SNRPD2,PRPF6,TMED10,CLASRP,SRSF10,CLP1,TRA2B,DHX16,HNRNPC,SRSF3,NCBP1,HNRNPM,SUPT5H,SUGP1,PRPF40A,SMC1A,DHX15,HNRNPA1,HNRNPK,DHX38,SNR…
REACTOME_INTERFERON_SIGNALING	6.21334e-10	1.5611e-07	0.801216	-0.486768	-1.78445	201	PTPN1,UBE2L6,GBP5,HLA-DRA,GBP1,HLA-DPB1,NUP98,GBP4,PIAS1,GBP2,NUP62,CIITA,TRIM38,IRF2,HLA-DPA1,VCAM1,UBC,SEC13,HLA-DQB1,PSMB8,IRF8,JAK2,NUP85,NUP153,TRIM68,UBE2N,SP100,IFNG,ARIH1,TRIM21,TRIM45,NUP214,EIF4E3,TRIM35,STAT2,UBA7,EIF4G2,IFI35,NUP50,SOCS1,HLA-DQA1,HLA-DRB5,TRIM14,GBP3,IRF1,B2M,PML,STAT1,TRIM25,NUP188,GBP7,NUP160,USP18,HLA-E,HLA-F,NUP107,KPNA1,TPR,HLA-DRB1,IRF3,PLCG1,FLNA,TRIM22,ISG20,R…
KEGG_SPLICEOSOME	9.48446e-10	2.05718e-07	0.788187	-0.539428	-1.93249	126	DHX8,PRPF8,AQR,SF3B1,SRSF1,EFTUD2,U2AF2,SNRNP200,LSM3,RBMX,BCAS2,DDX23,HSPA8,SRSF2,SRSF5,SNRPF,DDX5,HNRNPU,HNRNPA3,CDC40,DDX39B,ACIN1,DDX46,PHF5A,SNRNP70,SRSF7,SF3B5,ZMAT2,SLU7,PRPF3,SNRPD3,THOC2,MAGOHB,SF3A1,SNRNP27,SART1,SNRPD2,PRPF6,PRPF19,SRSF10,RBM25,TRA2B,LSM6,DHX16,HNRNPC,SRSF3,NCBP1,HNRNPM,PRPF40A,DHX15,HNRNPA1,HNRNPK,EIF4A3,DHX38,SNRNP40,SNRPC,WBP11,PPIL1,SRSF9,SNRPA1,HSPA1L,PRPF38B,CCDC…
REACTOME_INTERFERON_GAMMA_SIGNALING	1.02347e-09	2.05718e-07	0.788187	-0.574543	-2.00678	91	PTPN1,GBP5,HLA-DRA,GBP1,HLA-DPB1,GBP4,PIAS1,GBP2,CIITA,TRIM38,IRF2,HLA-DPA1,VCAM1,HLA-DQB1,IRF8,JAK2,TRIM68,SP100,IFNG,TRIM21,TRIM45,TRIM35,SOCS1,HLA-DQA1,HLA-DRB5,TRIM14,GBP3,IRF1,B2M,PML,STAT1,TRIM25,GBP7,HLA-E,HLA-F,HLA-DRB1,IRF3,TRIM22,GBP6,FCGR1B,PTAFR,IFNGR2,TRIM5,IRF4,TRIM8,ICAM1,TRIM34,IRF9
REACTOME_M_PHASE	1.2329e-09	2.25284e-07	0.788187	-0.423123	-1.58984	395	CENPC,MCPH1,PPP2CA,PPP1CC,NUP98,H2AZ1,CLASP1,NUP62,PCM1,MAPK1,STAG1,UBC,SEC13,KIF2A,PLK4,CHMP7,PSMB8,H3C8,NUP85,NUP153,MIS12,PSMD3,GORASP2,PSME1,TNPO1,H4C8,NUP214,PSMB10,PSME2,NEK6,USO1,SKA2,TAOK1,IST1,BUB3,TUBGCP2,NUP50,TMPO,PPP2R1B,H2BC5,CCP110,PPP2CB,SMC3,NUP188,PPP2R5C,NUP160,H2AX,DCTN3,NCAPD3,PSMA8,SET,CEP135,H2BC12,TUBB,NUP107,PSMB9,TPR,EMD,CENPQ,YWHAE,LPIN2,PSMA2,CLASP2,TUBA1B,CENPJ,EML4,G…
WP_MODULATORS_OF_TCR_SIGNALING_AND_T_CELL_ACTIVATION	1.47844e-09	2.47639e-07	0.788187	-0.634699	-2.12398	61	GRB2,PDPK1,PCBP2,ITK,SMARCB1,CUL5,CDKN1B,TNFAIP3,CD3G,CD8A,MAP4K1,RELA,NFKB1,CHUK,LCK,NFKBIA,SOCS1,SH2D1A,LCP2,PIK3R1,CD3E,FIBP,MEF2D,RHOH,CD3D,PRKCQ,REL,CD247,PLCG1,UBASH3A,GNA13,AGO1,CBLB,DGKZ,VAV1,CARD11
REACTOME_TRANSCRIPTIONAL_REGULATION_BY_TP53	1.87048e-09	2.89204e-07	0.774939	-0.430497	-1.61457	361	TNRC6B,POLR2D,CNOT2,COX11,CDK12,CASP10,PPP2CA,MLH1,PDPK1,TP53INP1,ING2,AKT2,RPA1,GTF2H1,CNOT7,ERCC3,PRMT1,RFFL,KAT5,BAX,UBC,MOV10,SGK1,CDKN1B,BTG2,SUPT4H1,SSRP1,CCNT1,DDB2,RAD17,MAPKAPK5,NELFE,CNOT4,POLR2G,CHEK2,BRD1,CNOT6L,DYRK2,COX18,CNOT3,MAP2K6,JMY,CNOT9,PPP2R1B,LAMTOR3,PIP4K2B,MTA2,RNF34,POLR2B,BRPF3,PPP2CB,PML,ARID3A,PPP2R5C,WRN,PRMT5,G6PD,PRKAG1,SESN1,SETD9,HIPK2,BNIP3L,PLAGL1,YWHAE,COX5B,…
REACTOME_SUMOYLATION	7.56354e-09	1.08591e-06	0.74774	-0.482335	-1.76141	181	NR2C1,XPC,NUP98,PIAS1,ING2,NUP62,HERC2,RPA1,STAG1,TDG,NR1H3,ZNF350,SEC13,TOP2B,HDAC4,NUP85,NUP153,TRIM27,SP100,NCOA1,H4C8,SUMO2,NUP214,RELA,DDX5,CBX5,NUP50,EID3,NFKBIA,DNMT1,BMI1,DNMT3A,PML,SMC3,TOPORS,NUP188,WRN,NUP160,SATB1,MTA1,HIPK2,L3MBTL2,NRIP1,NUP107,TPR,NR1H2,PIAS2,DAXX,RANBP2,ZBED1,DDX17,RORA,HNRNPC,SMC1A,TOP2A,RING1,SAE1,HNRNPK,INCENP,CTBP1,UHRF2,NR5A2,THRA,NUP54,VHL,NR3C1,NSMCE4A,MDC1,…
REACTOME_TCR_SIGNALING	9.64179e-09	1.292e-06	0.74774	-0.522215	-1.86141	117	HLA-DRA,HLA-DPB1,PDPK1,PAG1,HLA-DPA1,ITK,UBC,HLA-DQB1,EVL,PSMB8,PSMD3,UBE2N,PSME1,CD3G,PTPN22,TAB2,PSMB10,RELA,CD4,PSME2,NFKB1,CHUK,LCK,NFKBIA,LCP2,HLA-DQA1,HLA-DRB5,PIK3R1,CD3E,PTPRJ,PTPRC,CD3D,PRKCQ,PSMA8,CD247,PSMB9,HLA-DRB1,PLCG1,PSMA2,PAK1,PSMA7,PSMD1,PSMB6,PSMB3,CARD11,PSMB2,PSMD2,CUL1,PSMA4,PSMD9,PSMF1,PSMD14,HLA-DQB2,PSMB4,PSME4,ZAP70,PSME3,MALT1,TRAT1,HLA-DQA2,PSMA1,PSMD11,PSMD8,PSMA5,TR…
BIOCARTA_IL12_PATHWAY	1.43574e-08	1.80365e-06	0.74774	-0.817612	-2.25538	19	CCR5,IL12RB1,JAK2,CXCR3,STAT4,CD3G,IFNG,IL12RB2,MAP2K6,IL18,CD3E,IL18R1,CD3D,CD247,ETV5
REACTOME_DNA_REPAIR	1.93401e-08	2.28668e-06	0.733762	-0.427716	-1.59813	315	OGG1,UBE2L6,POLR2D,XPC,MLH1,AQR,H2AZ1,PIAS1,HERC2,RPA1,GTF2H1,TDG,ERCC3,XRCC1,KAT5,ZNF830,COPS7B,UBC,DDB1,PARP2,POLD3,REV1,RIF1,DDB2,RFC1,RAD17,DCLRE1A,UBE2N,POLH,MSH3,POLR2G,CHEK2,H4C8,SUMO2,SLX4,UBA7,LIG1,APEX1,COPS4,MBD4,ACTR8,SMARCA5,PPP5C,ERCC1,TINF2,H2BC5,POLR2B,SMUG1,TIMELESS,RCHY1,FEN1,EYA4,TRIM25,WRN,H2AX,COPS8,H2BC12,USP1,MCRS1,ABL1,TFPT,XRCC5,GPS1,ERCC5,POLR2L,PRPF19,PNKP,POLD1,PALB2,P…
REACTOME_CHROMATIN_MODIFYING_ENZYMES	2.79144e-08	3.11711e-06	0.733762	-0.447789	-1.65853	249	ELP3,TBL1XR1,H2AZ1,MSL1,KANSL2,EED,MSL2,REST,PRMT1,KAT5,SAP18,SMARCB1,ATXN7L3,ASH1L,CLOCK,ARID4A,JAK2,SAP130,H3C8,KMT2A,ATF7IP,TADA3,KMT2E,NCOA1,SMARCE1,SMARCD2,H4C8,BRD1,KAT2B,JMJD6,RELA,PBRM1,KAT8,SETD2,NFKB1,KANSL3,MBIP,PHF2,KANSL1,USP22,RBBP5,BRD8,H2BC5,HAT1,ING3,ARID5B,CDK4,MTA2,SMARCC2,BRPF3,DNMT3A,JADE1,SUPT20H,EP400,PRMT5,H2AX,MTA1,SETDB2,H2BC12,MCRS1,CHD4,KDM6A,KDM2A,ATXN7,GPS2,TADA2A,TA…
REACTOME_HIV_LIFE_CYCLE	3.3721e-08	3.4065e-06	0.719513	-0.49337	-1.78038	148	NMT1,POLR2D,NUP98,NUP62,CCR5,GTF2H1,ERCC3,UBC,SEC13,SUPT4H1,CHMP7,GTF2B,SSRP1,CCNT1,NUP85,NUP153,NELFE,POLR2G,VPS37A,NUP214,CD4,LIG1,NUP50,TSG101,POLR2B,FEN1,VPS37C,NUP188,NUP160,NUP107,KPNA1,TPR,XRCC5,POLR2L,TAF15,RANBP2,TAF10,TAF7,TAF9,TAF5,PSIP1,CCNH,SUPT16H,NCBP1,SUPT5H,GTF2A2,GTF2E2,XPO1,CXCR4,NELFCD,NUP54,TAF3,ERCC2,MNAT1,CHMP6,XRCC6,ELOA,POLR2F,GTF2F1,POLR2E,TAF1,CHMP4A,PDCD6IP,NUP133,GTF2…
REACTOME_PD_1_SIGNALING	3.38955e-08	3.4065e-06	0.719513	-0.770736	-2.1889	22	PDCD1LG2,HLA-DRA,CD274,HLA-DPB1,HLA-DPA1,PDCD1,HLA-DQB1,CD3G,CD4,LCK,HLA-DQA1,HLA-DRB5,CD3E,CD3D,CD247,HLA-DRB1
REACTOME_COSTIMULATION_BY_THE_CD28_FAMILY	5.11568e-08	4.89643e-06	0.719513	-0.594213	-2.01855	68	PDCD1LG2,GRB2,HLA-DRA,CD274,PPP2CA,HLA-DPB1,PDPK1,AKT2,HLA-DPA1,PDCD1,HLA-DQB1,CTLA4,CD3G,PIK3R3,CD4,LCK,PPP2R1B,BTLA,HLA-DQA1,ICOS,HLA-DRB5,PIK3R1,CD3E,PPP2CB,PPP2R5C,CD3D,CD247,HLA-DRB1,PAK1,PPP2R5D,RICTOR,CD86,VAV1,PPP2R1A,TNFRSF14
WP_EBOLA_VIRUS_INFECTION_IN_HOST	5.93691e-08	5.42418e-06	0.719513	-0.506072	-1.81659	129	HLA-DRA,HLA-DMA,HLA-DOA,HLA-DPB1,VPS11,HLA-DMB,MAPK1,HLA-DPA1,PRKRA,HAVCR1,HLA-DQB1,RFC1,CLTC,ITGA1,PIK3R3,RELA,CLEC10A,NFKB1,TBK1,TSG101,HLA-DQA1,HLA-DRB5,PIK3R1,STAT1,CLTCL1,RAB9A,HLA-E,RELB,HLA-F,REL,KPNA1,HLA-DRB1,IRF3,FLNA,PAK1,ICAM3,IQGAP1,VPS39,CTSB,HLA-DOB,HAVCR2,VPS33A,NEDD4,AXL,VPS18,ITGA4,RAB5A,ICAM2,CDC42,SCIN,HLA-DQB2,ASGR1,EIF2S1,HLA-DQA2,NPC2,CAV3,EPS15,CLEC6A,CD209,HLA-A,TOP1,HLA-…
REACTOME_SIGNALING_BY_INTERLEUKINS	8.23209e-08	7.19413e-06	0.704976	-0.39519	-1.49245	453	GRB2,CRKL,PPP2CA,IL21,CCR2,PTPN4,IL16,IGHG1,CCR5,MAPK1,IL10RA,VRK3,CASP3,VCAM1,UBC,IL12RB1,STAT3,LCP1,PSMB8,HNRNPDL,CSF2RA,BCL2,IL2RB,JAK2,H3C8,OPRD1,TAB1,PSMD3,IL7,UBE2N,PSME1,IRAK4,TAB3,STAT4,HSPA8,IFNG,TAB2,PSMB10,IL27,PIK3R3,RELA,CD4,HSP90B1,PSME2,NFKB1,CHUK,IL12RB2,STAT2,LCK,TBK1,MEF2C,MAP3K3,MAP2K6,MEF2A,NFKBIA,SOCS1,BCL2L1,PPP2R1B,PTPN5,IL18,GAB2,POMC,IL21R,PIK3R1,IL17RA,PPP2CB,CCL4,IL13RA…
REACTOME_NEDDYLATION	8.65156e-08	7.24568e-06	0.704976	-0.451068	-1.66605	230	CUL3,WSB2,FBXL22,FEM1C,KLHL22,COPS7B,UBC,DCAF5,KLHL20,CUL5,DDB1,ASB16,CAND1,PSMB8,KCTD7,FBXW7,DDB2,KBTBD8,PSMD3,DCAF16,PSME1,COMMD9,UBE2D3,DCAF7,PSMB10,PSME2,CUL2,RBBP5,COPS4,DCAF17,LMO7,ASB15,FBXO21,DCAF11,ASB8,NUB1,FBXO10,ASB1,DCUN1D3,PSMA8,ASB14,COPS8,PSMB9,PSMA2,COMMD3,KEAP1,FBXO6,GPS1,DCAF6,FBXO30,ASB7,BTBD1,PSMA7,FBXL5,PSMD1,PSMB6,FBXL3,PSMB3,ASB2,SKP2,LRRC41,DCUN1D5,FBXW2,CISH,VHL,KBTBD13,…
KEGG_T_CELL_RECEPTOR_SIGNALING_PATHWAY	1.27644e-07	1.02626e-05	0.690132	-0.524789	-1.86276	108	GRB2,PDPK1,AKT2,PIK3CG,MAPK1,ITK,PDCD1,NFATC2,CTLA4,RAF1,CD3G,IFNG,CD8A,PIK3R3,RELA,CD4,NFKB1,CHUK,LCK,NFKBIA,LCP2,ICOS,CDK4,PIK3R1,CD3E,PTPRC,CD3D,PRKCQ,CD247,RASGRP1,PLCG1,PAK1,PPP3CC,CD40LG,NFATC3,IL10,NFAT5,CBLB,NFKBIE,VAV1,CARD11,SOS2,PIK3R5,CBL,NRAS,CDC42,GSK3B,FYN,ZAP70,NCK2,MALT1
REACTOME_SIGNALING_BY_THE_B_CELL_RECEPTOR_BCR	1.53115e-07	1.18369e-05	0.690132	-0.508703	-1.81547	120	GRB2,IGKV1-17,IGKV4-1,IGHV1-69,IGLV2-14,UBC,NFATC2,IGKV1-5,PSMB8,CD79A,PSMD3,PSME1,IGHM,RASGRP3,PSMB10,RELA,PSME2,IGLV3-25,NFKB1,CHUK,ORAI2,IGHV3-30,NFKBIA,PIK3R1,PIK3AP1,CD19,PSMA8,REL,RASGRP1,PSMB9,PSMA2,IGLV1-44,NFATC3,PSMA7,SH3KBP1,PSMD1,NFKBIE,PSMB6,PSMB3,VAV1,CARD11,PSMB2,NRAS,PSMD2,CUL1,BTK,PSMA4,PSMD9,PSMF1,PSMD14,BLNK,PSMB4,PSME4,FYN,PSME3,MALT1,PSMA1,PPP3R1,PSMD11,IGLV6-57,PSMD8,PSMA5
WP_ALLOGRAFT_REJECTION	2.29855e-07	1.71114e-05	0.690132	-0.537059	-1.87251	89	LRRK2,HLA-DRA,CXCL9,HLA-DMA,IL21,HLA-DOA,HLA-DPB1,GZMB,CD40,HLA-DMB,C1QA,CXCL13,C1QB,HLA-DPA1,CASP3,C2,CASP7,HLA-DQB1,CTLA4,CXCL12,PRF1,IFNG,GNLY,HLA-DQA1,HLA-DRB5,STAT1,IL2RA,HLA-E,HLA-F,FASLG,HLA-DRB1,FAS,CASP8,TUBA1B,CD40LG,IL10,HLA-DOB,CXCL11,CD86,FOXP3,PECR
WP_B_CELL_RECEPTOR_SIGNALING_PATHWAY	2.54857e-07	1.82951e-05	0.674963	-0.526836	-1.84895	97	GRB2,CRKL,PDPK1,PIK3CG,MAPK1,NFATC2,RAF1,CD79A,RASGRP3,MAP4K1,RELA,NFKB1,CHUK,PIP5K1B,LCK,MEF2C,MAP2K6,NFKBIA,GAB2,PIK3R1,PIK3AP1,MEF2D,PTPRC,CD19,HCLS1,REL,ETS1,PLCG1,NFATC3,MAX,FOXO1,CREB1,CRK,IRF4,E2F3,VAV1,BRAF,CARD11,GTF2I,ATF2,CBL,BTK,CD81,CDC42,BLNK,GSK3B,FYN,MALT1,RAPGEF1,INPP5D,CD79B,RAC2,PIP5K1A,LAT2,AKT1,NCK1,ILF2,SOS1,PTPN11,BLK,PRKCB,TEC
KEGG_ALLOGRAFT_REJECTION	3.38964e-07	2.34937e-05	0.674963	-0.658084	-2.05478	36	HLA-DRA,HLA-DMA,HLA-DOA,HLA-DPB1,GZMB,CD40,HLA-DMB,HLA-DPA1,HLA-DQB1,PRF1,IFNG,HLA-DQA1,HLA-DRB5,HLA-E,HLA-F,FASLG,HLA-DRB1,FAS,CD40LG,IL10,HLA-DOB,CD86
REACTOME_HOST_INTERACTIONS_OF_HIV_FACTORS	4.05775e-07	2.71636e-05	0.674963	-0.491015	-1.76216	130	NUP98,APOBEC3G,NUP62,UBC,SEC13,CUL5,ELMO1,PSMB8,CCNT1,NUP85,NUP153,PSMD3,PSME1,AP2B1,NUP214,PSMB10,CD4,PSME2,AP2A1,SLC25A6,LCK,NUP50,B2M,NUP188,NUP160,PSMA8,CD247,NUP107,PSMB9,KPNA1,TPR,AP1B1,PSMA2,AP2A2,RANBP2,AP1G1,PSIP1,PSMA7,PSMD1,PSMB6,PSMB3,XPO1,AP2S1,NUP54,HCK,PSMB2,PSMD2,RBX1,PSMA4,PSMD9,PSMF1,PSMD14,PSMB4,KPNB1,PSME4,FYN,PSME3,NUP133,SLC25A5,AP1M1,PSMA1,DOCK2,PSMD11,PSMD8,PSMA5,CD28,HLA-…
REACTOME_REGULATION_OF_TP53_ACTIVITY	4.18941e-07	2.71636e-05	0.674963	-0.468817	-1.69808	158	PPP2CA,PDPK1,TP53INP1,ING2,AKT2,RPA1,RFFL,KAT5,UBC,SGK1,SSRP1,RAD17,MAPKAPK5,CHEK2,BRD1,DYRK2,MAP2K6,JMY,PPP2R1B,PIP4K2B,MTA2,RNF34,BRPF3,PPP2CB,PML,PPP2R5C,WRN,PRMT5,PRKAG1,SETD9,HIPK2,CHD4,TAF15,DAXX,TAF10,PIP4K2A,PHF20,PRDM1,TAF7,TAF9,TAF5,RICTOR,KAT6A,SUPT16H,ING5,TTC5,CHEK1,PPP2R1A,PIN1,EHMT2,TAF3,CSNK2B,TAF1,CDK2,USP7,RBBP8,BRD7,ATM,BRPF1,TP53,TOPBP1,HIPK1,HDAC2,TAF4,TPX2,RHNO1,CCNG1,RFC4,R…
WP_TCELL_RECEPTOR_TCR_SIGNALING_PATHWAY	4.36075e-07	2.7391e-05	0.674963	-0.538224	-1.87714	90	GRB2,CRKL,PDPK1,CCR5,MAPK1,ITK,NFATC2,RAF1,CD3G,SKAP1,CD8A,MAP4K1,RELA,CD4,NFKB1,CHUK,LCK,NFKBIA,LCP2,ICOS,GAB2,PIK3R1,CD3E,CD3D,PRKCQ,IL15RA,REL,CD247,PLCG1,FAS,PAK1,CD83,TNFRSF9,CREB1,PSTPIP1,CBLB,CRK,IRF4,VAV1,CARD11,ATF2,CBL,CDC42,FYN,ZAP70,MALT1,GATA3,TRAF6,CD28,GRAP2,AKT1,NCK1,LAT,SH2B3,VIM,SOS1,TGFB1,ITPR1,PTPN11
BIOCARTA_NO2IL12_PATHWAY	4.54335e-07	2.76731e-05	0.674963	-0.818046	-2.13746	15	CCR5,IL12RB1,CD2,JAK2,CXCR3,STAT4,CD3G,IFNG,CD4,IL12RB2,CD3E,CD3D,CD247,NOS2
REACTOME_RNA_POLYMERASE_II_TRANSCRIPTION_TERMINATION	5.48022e-07	3.14721e-05	0.659444	-0.571131	-1.93194	66	SRSF1,U2AF2,THOC5,SRRM1,CSTF1,CSTF2T,PCF11,SRSF2,SRSF5,SNRPF,PAPOLA,ZNF473,CDC40,CHTOP,DDX39B,NUDT21,WDR33,SRSF7,FIP1L1,SLU7,CSTF3,SNRPD3,THOC2,MAGOHB,PABPN1,CLP1,SRSF3,NCBP1,CASC3,U2AF1L4,EIF4A3,DHX38,SYMPK,SRSF9,LSM11,CPSF7
REACTOME_SEPARATION_OF_SISTER_CHROMATIDS	5.412e-07	3.14721e-05	0.659444	-0.449325	-1.64253	187	CENPC,PPP2CA,PPP1CC,NUP98,CLASP1,STAG1,UBC,SEC13,KIF2A,PSMB8,NUP85,MIS12,PSMD3,PSME1,PSMB10,PSME2,SKA2,TAOK1,BUB3,PPP2R1B,PPP2CB,SMC3,PPP2R5C,NUP160,PSMA8,NUP107,PSMB9,CENPQ,PSMA2,CLASP2,TUBA1B,ANAPC11,RANBP2,PDS5B,MAPRE1,PPP2R5D,ANAPC15,PSMA7,CDC16,CENPO,PSMD1,KIF18A,PMF1,ZWILCH,PSMB6,DYNLL2,SMC1A,PSMB3,INCENP,XPO1,PPP2R1A,PAFAH1B1,NSL1,PSMB2,PSMD2,PSMA4,PSMD9,ANAPC5,PSMF1,PSMD14,TUBB2B,PSMB4,CE…
REACTOME_FCERI_MEDIATED_NF_KB_ACTIVATION	5.82868e-07	3.21656e-05	0.659444	-0.527252	-1.83832	89	IGKV1-17,IGKV4-1,IGHV1-69,PDPK1,IGLV2-14,UBC,IGKV1-5,PSMB8,TAB1,PSMD3,UBE2N,PSME1,TAB3,TAB2,PSMB10,RELA,PSME2,IGLV3-25,NFKB1,CHUK,IGHV3-30,NFKBIA,PRKCQ,PSMA8,RASGRP1,PSMB9,PSMA2,IGLV1-44,PSMA7,PSMD1,PSMB6,PSMB3,CARD11,PSMB2,PSMD2,CUL1,PSMA4,PSMD9,PSMF1,PSMD14,PSMB4,PSME4,PSME3,MALT1,PSMA1,PSMD11,IGLV6-57,PSMD8,PSMA5,TRAF6,PSMC5
REACTOME_TRANSPORT_OF_MATURE_TRANSCRIPT_TO_CYTOPLASM	5.92103e-07	3.21656e-05	0.659444	-0.538343	-1.86585	82	NUP98,NXF1,NUP62,SRSF1,U2AF2,THOC5,SEC13,SRRM1,NUP85,NUP153,SRSF2,SRSF5,NUP214,NUP50,CDC40,CHTOP,DDX39B,NUP188,NUP160,WDR33,SRSF7,FIP1L1,NUP107,SLU7,TPR,THOC2,MAGOHB,RANBP2,SRSF3,EIF4E,NCBP1,CASC3,U2AF1L4,EIF4A3,DHX38,NUP54,SYMPK,SRSF9,NUP133,SLBP,THOC6,THOC7,NUP35,NUP43,MAGOH,RAE1,RNPS1,CPSF2,POM121C
REACTOME_NUCLEOTIDE_EXCISION_REPAIR	7.45e-07	3.94066e-05	0.659444	-0.507281	-1.80381	110	POLR2D,XPC,AQR,PIAS1,RPA1,GTF2H1,ERCC3,XRCC1,ZNF830,COPS7B,UBC,DDB1,PARP2,POLD3,DDB2,RFC1,UBE2N,POLR2G,SUMO2,LIG1,COPS4,ACTR8,ERCC1,POLR2B,COPS8,MCRS1,TFPT,GPS1,ERCC5,POLR2L,PRPF19,POLD1,CCNH,POLK,RNF111,ERCC2,COPS7A,MNAT1,RBX1,POLR2F,HMGN1,POLR2E,CUL4B,INO80D,NFRKB,USP7,CETN2,SUMO1,POLR2J,POLE2,PARP1,SUMO3,RFC4,XAB2,COPS3,EP300,GTF2H4
REACTOME_MITOTIC_METAPHASE_AND_ANAPHASE	8.64198e-07	4.3426e-05	0.659444	-0.433976	-1.60245	232	CENPC,PPP2CA,PPP1CC,NUP98,CLASP1,NUP62,STAG1,UBC,SEC13,KIF2A,CHMP7,PSMB8,NUP85,MIS12,PSMD3,PSME1,TNPO1,PSMB10,PSME2,SKA2,TAOK1,IST1,BUB3,TMPO,PPP2R1B,PPP2CB,SMC3,NUP188,PPP2R5C,NUP160,PSMA8,NUP107,PSMB9,EMD,CENPQ,PSMA2,CLASP2,TUBA1B,ANAPC11,RANBP2,PDS5B,MAPRE1,PPP2R5D,ANAPC15,PSMA7,CDC16,CENPO,PSMD1,KIF18A,PMF1,ZWILCH,PSMB6,DYNLL2,SMC1A,PSMB3,INCENP,XPO1,PPP2R1A,PAFAH1B1,NUP54,NSL1,CHMP6,PSMB2,PS…
REACTOME_TRANSCRIPTIONAL_REGULATION_BY_RUNX1	8.64198e-07	4.3426e-05	0.659444	-0.436449	-1.6063	219	TNRC6B,H2AZ1,ELF2,PCGF5,PRMT1,RYBP,UBC,SMARCB1,NFATC2,MOV10,PSMB8,CTLA4,H3C8,PSMD3,KMT2A,PSME1,KMT2E,IFNG,SMARCE1,SMARCD2,ELF1,H4C8,PSMB10,KAT2B,PBRM1,PSME2,RBBP5,H2BC5,YAF2,SMARCC2,CCND2,BMI1,PAX5,PML,RSPO3,IL2RA,H2AX,PRKCQ,PSMA8,HIPK2,H2BC12,PSMB9,ITCH,PSMA2,ABL1,AGO1,CCNH,TCF12,ARID1A,ASH2L,PSMA7,FOXP3,PSMD1,LDB1,AGO3,PSMB6,SMARCC1,PSMB3,RING1,ACTL6B,SMARCA2,CSNK2B,AUTS2,MNAT1,H4C6,PSMB2,PSMD2…
WP_DNA_REPAIR_PATHWAYS_FULL_NETWORK	9.51661e-07	4.66546e-05	0.659444	-0.493306	-1.76052	120	OGG1,XPC,MLH1,RPA1,GTF2H1,TDG,ERCC3,XRCC1,DDB1,PARP2,POLD3,REV1,DDB2,RFC1,POLH,MSH3,LIG1,APEX1,MBD4,ERCC1,SMUG1,FEN1,WRN,H2AX,USP1,XRCC5,ERCC5,PNKP,POLD1,PALB2,FANCF,APEX2,CCNH,RAD51C,POLK,CHEK1,FANCE,TERF2,ERCC2,MNAT1,XRCC6,RBX1,CUL4B,POLL,CETN2,MSH6,WDR48,ATM,LIG4,FANCG,MPG,POLE2,PARP1,FANCI,RFC4,GTF2H4,UNG,BRIP1,HMGB1,RFC2,RPA2,PCNA,MSH2,NHEJ1,RFC5,MGMT
BIOCARTA_IL2RB_PATHWAY	1.06948e-06	4.99917e-05	0.643552	-0.645075	-2.02752	37	GRB2,RPS6KB1,CRKL,PIK3CG,MAPK1,BCL2,IL2RB,RAF1,CFLAR,IKZF3,SOCS1,PIK3R1,IL2RA,JAK3,BAD,FASLG,FAS,IL2RG
REACTOME_CELL_CYCLE_CHECKPOINTS	1.05243e-06	4.99917e-05	0.643552	-0.421965	-1.57112	278	CENPC,PPP2CA,PPP1CC,NUP98,CLASP1,HERC2,RPA1,MCM5,KAT5,UBC,SEC13,KIF2A,CDKN1B,PSMB8,NUP85,RAD17,MIS12,PSMD3,UBE2N,PSME1,ORC2,CHEK2,H4C8,PSMB10,PSME2,SKA2,TAOK1,BUB3,PPP2R1B,CDC6,H2BC5,PPP2CB,PPP2R5C,WRN,NUP160,H2AX,PSMA8,H2BC12,NUP107,MCM3,MCM6,PSMB9,MCM2,CENPQ,YWHAE,PSMA2,CLASP2,ANAPC11,RANBP2,YWHAH,PHF20,MAPRE1,PPP2R5D,ANAPC15,PSMA7,CDC16,CENPO,PSMD1,KIF18A,PMF1,ZWILCH,PSMB6,DYNLL2,PSMB3,CHEK1,I…
REACTOME_UB_SPECIFIC_PROCESSING_PROTEASES	1.22478e-06	5.59503e-05	0.643552	-0.447103	-1.63508	185	BECN1,USP12,USP4,UBC,PSMB8,USP47,DDB2,TAB1,RIPK1,PSMD3,PSME1,TADA3,USP11,PSMB10,ARRB1,PSME2,IDE,MAT2B,USP22,NFKBIA,H2BC5,SMAD2,BIRC3,OTUB1,CCP110,SIAH2,USP21,USP9X,USP13,USP18,PSMA8,H2BC12,SMURF2,PSMB9,WDR20,USP8,PSMA2,USP3,KEAP1,ATXN7,USP26,TNKS,TAF10,SMAD4,TNKS2,CYLD,USP30,USP33,PSMA7,PSMD1,PSMB6,PSMB3,SKP2,USP28,BIRC2,CLSPN,PSMB2,PSMD2,HGS,H2BC14,PSMA4,PSMD9,PSMF1,USP34,PSMD14,PSMB4,PSME4,USP3…
REACTOME_FC_EPSILON_RECEPTOR_FCERI_SIGNALING	1.31306e-06	5.86498e-05	0.643552	-0.477165	-1.71473	139	GRB2,IGKV1-17,IGKV4-1,IGHV1-69,PDPK1,MAPK1,IGLV2-14,ITK,UBC,NFATC2,IGKV1-5,PSMB8,TAB1,PSMD3,UBE2N,PSME1,TAB3,TAB2,PSMB10,RELA,PSME2,IGLV3-25,NFKB1,CHUK,IGHV3-30,NFKBIA,LCP2,GAB2,PIK3R1,PRKCQ,PSMA8,MAP2K4,RASGRP1,PSMB9,PLCG1,PSMA2,IGLV1-44,PAK1,NFATC3,PSMA7,PSMD1,PSMB6,PSMB3,VAV1,CARD11,PSMB2,NRAS,PSMD2,CUL1,BTK,PSMA4,PSMD9,PSMF1,PSMD14,PSMB4,PSME4,FYN,PSME3,MALT1,PSMA1,PPP3R1,PSMD11,IGLV6-57,PSMD…
REACTOME_PARASITE_INFECTION	1.51816e-06	6.6337e-05	0.643552	-0.552147	-1.87974	69	GRB2,IGKV1-17,IGKV4-1,IGHV1-69,IGHG1,NCKAP1L,MAPK1,IGLV2-14,ELMO1,IGKV1-5,CD3G,IGLV3-25,IGHV3-30,CYFIP1,ARPC2,BRK1,CD247,FCGR3A,NCKIPSD,ABL1,IGLV1-44,MYH9,WIPF1,ABI1,CYFIP2,CRK,VAV1,PTK2,MYH2,HCK,BTK,WASL,CDC42,FYN,ARPC4,ABI2,MYO9B,IGLV6-57,ARPC3,WASF2,ACTR3
KEGG_LEISHMANIA_INFECTION	1.81484e-06	7.76133e-05	0.643552	-0.549406	-1.87474	71	HLA-DRA,HLA-DMA,HLA-DOA,HLA-DPB1,HLA-DMB,MAPK1,HLA-DPA1,HLA-DQB1,JAK2,TAB1,IRAK4,IFNG,TAB2,RELA,NFKB1,NFKBIA,HLA-DQA1,HLA-DRB5,STAT1,FCGR2A,FCGR3A,HLA-DRB1,NCF4,ITGAM,TGFB2,NOS2,IL10,HLA-DOB,IFNGR2
REACTOME_PROGRAMMED_CELL_DEATH	1.97769e-06	8.28157e-05	0.627257	-0.433758	-1.59144	207	NMT1,GZMB,AKT2,MLKL,MAPK1,IRF2,CASP3,STK24,BAX,CASP7,UBC,STAT3,CHMP7,PSMB8,BCL2,HMGB2,RIPK1,PSMD3,PSME1,CASP5,PSMB10,CFLAR,CARD8,PSME2,BMF,BCL2L1,IL18,BIRC3,CASP4,ACIN1,DNM1L,IRF1,RIPK3,SATB1,PRKCQ,PSMA8,BAD,BAK1,FASLG,PSMB9,KPNA1,YWHAE,FNTA,CASP6,APIP,PSMA2,TFDP1,FAS,CASP8,PPP3CC,YWHAH,APAF1,ADD1,PSMA7,PSMD1,TNFRSF10B,PSMB6,DYNLL2,PSMB3,PTK2,BIRC2,CLSPN,STUB1,CASP1,CHMP6,PSMB2,PSMD2,PSMA4,PSMD9,…
BIOCARTA_CTLA4_PATHWAY	2.20548e-06	9.04699e-05	0.627257	-0.724279	-2.03041	21	GRB2,HLA-DRA,ITK,CTLA4,CD3G,LCK,ICOS,HLA-DRB5,PIK3R1,CD3E,CD3D,CD247,HLA-DRB1,CD86
WP_APOPTOSIS	2.28943e-06	9.20352e-05	0.627257	-0.526384	-1.82446	84	CASP10,GZMB,IRF2,CASP3,BAX,CASP7,SCAF11,BCL2,RIPK1,PRF1,CFLAR,RELA,NFKB1,CHUK,TNFRSF25,NFKBIA,BCL2L1,HELLS,PIK3R1,BIRC3,CASP4,IRF1,TRAF1,MAP2K4,BAD,BAK1,BNIP3L,FASLG,IRF3,CASP6,FAS,CASP8,APAF1,TNFRSF21,TNFRSF10B,NFKBIE,IRF4,BIRC2,CASP1,TNFRSF1B,BOK,TP53,XIAP,TRAF3,BCL2L2,CASP2,CRADD,AKT1,CDKN2A,PMAIP1,BIRC5,NFKBIB,MDM2
PID_HIV_NEF_PATHWAY	2.35079e-06	9.26488e-05	0.627257	-0.654534	-2.04069	35	CASP3,CASP7,BCL2,RIPK1,CFLAR,RELA,NFKB1,CHUK,BAG4,NFKBIA,BIRC3,TRAF1,CD247,FASLG,CASP6,FAS,CASP8,DAXX,APAF1
PID_CXCR4_PATHWAY	2.50611e-06	9.68709e-05	0.627257	-0.505357	-1.78142	100	HLA-DRA,PDPK1,PIK3CG,PAG1,SSH1,STAT3,JAK2,GNG2,CD3G,CXCL12,RALB,ITGA1,PIK3R3,CD4,STAT2,LCK,ITGA8,PIK3R1,PLCB2,CD3E,STAT1,PTPRC,CD3D,BAD,CD247,ITCH,PAK1,GNB1,GNAI2,GNA13,FOXO1,RICTOR,ITGA10,CRK,GNAI3,VAV1,PTK2,CXCR4,RGS1,PIK3R5,HCK,MMP9,HGS,ITGA4,CDC42,FYN,ITGA11,ARR3,BCAR1,ITGA6,ITGA9,PTEN,AKT1,UBQLN1,RAP1B,ARRB2,PLCB1,PTPN11,BLK,RHOC,STAT5A,VPS4A
REACTOME_GENERATION_OF_SECOND_MESSENGER_MOLECULES	2.56067e-06	9.71121e-05	0.627257	-0.643164	-1.98348	33	HLA-DRA,HLA-DPB1,HLA-DPA1,ITK,HLA-DQB1,EVL,CD3G,CD4,LCK,LCP2,HLA-DQA1,HLA-DRB5,CD3E,CD3D,CD247,HLA-DRB1,PLCG1,PAK1
REACTOME_MRNA_SPLICING_MINOR_PATHWAY	2.91982e-06	0.000108682	0.627257	-0.575657	-1.9028	52	POLR2D,PRPF8,SF3B1,SRSF1,EFTUD2,SNRNP200,DDX23,SRSF2,POLR2G,SNRPF,PDCD7,POLR2B,SNRNP25,SRSF7,SF3B5,SNRPD3,ZMAT5,SNRPD2,PRPF6,POLR2L,SNRNP48,ZCRB1,NCBP1,SNRNP40,POLR2F,GTF2F1,POLR2E,DDX42,SNU13,POLR2J,SF3B2,SNRNP35,SNRPD1,LSM2,RNPC3
PID_IL12_STAT4_PATHWAY	4.0066e-06	0.000146423	0.610527	-0.659694	-2.03063	32	HLA-DRA,TBX21,STAT3,STAT4,CD3G,PRF1,IFNG,CD4,IL18,CD3E,IRF1,IL18R1,IL2RA,CD3D,CD247,ETV5,PIAS2,CD86
KEGG_UBIQUITIN_MEDIATED_PROTEOLYSIS	4.6849e-06	0.000168154	0.610527	-0.471221	-1.69103	133	UBE2L6,CUL3,PIAS1,UBE3A,HERC2,TRIP12,CUL5,DDB1,UBE2NL,FBXW7,DDB2,UBE2L3,UBE2N,UBE2D3,DET1,CUL2,UBE4A,UBA7,UBE3B,SOCS1,TRIM32,BIRC3,TRIM37,RCHY1,UBE2E2,PML,SMURF2,ITCH,HERC3,SYVN1,KEAP1,PIAS2,PRPF19,MGRN1,UBE2G1,ANAPC11,CBLB,CDC16,SKP2,UBA6,SAE1,BIRC2,NEDD4,UBE2QL1,HERC1,VHL,UBE2K,CBL,STUB1,UBE2Q1,CUL1,RBX1,UBE2Q2,NHLRC1,ANAPC5,CUL4B,UBE2H,CDC26,UBE2E1,CDC23,UBE2F,PIAS4,UBE2D4,ANAPC1,UBE2Z,TRAF6,X…
REACTOME_S_PHASE	4.95755e-06	0.000174819	0.610527	-0.448094	-1.62739	161	PRIM1,AKT2,RPA1,STAG1,MCM5,LIN52,UBC,CDKN1B,PSMB8,POLD3,RFC1,PSMD3,PSME1,ORC2,PSMB10,PSME2,LIG1,CDC6,POLA2,CDK4,FEN1,SMC3,PSMA8,MCM3,MCM6,PSMB9,MCM2,PSMA2,TFDP1,POLA1,POLD1,ANAPC11,PDS5B,MAX,ANAPC15,CCNH,PSMA7,CDC16,PSMD1,PSMB6,SMC1A,PSMB3,SKP2,GINS2,CDT1,MNAT1,PSMB2,PSMD2,CUL1,RBX1,PSMA4,RBL2,PSMD9,ANAPC5,PSMF1,PSMD14,PSMB4,GSK3B,PSME4,CDK2,PSME3,CDC26,UBE2E1,CDC23,CDCA5,PSMA1,ANAPC1,PSMD11,PSMD…
BIOCARTA_CSK_PATHWAY	5.13884e-06	0.000178087	0.610527	-0.711903	-1.99571	21	HLA-DRA,PRKAR1A,CD3G,CD4,PRKACB,LCK,HLA-DRB5,CD3E,PTPRC,CD3D,CD247,HLA-DRB1
REACTOME_DEUBIQUITINATION	7.15545e-06	0.00024377	0.610527	-0.408602	-1.51638	262	STAMBPL1,BECN1,ABRAXAS2,USP12,USP4,UBC,JOSD1,PSMB8,STAM,USP47,DDB2,TAB1,RIPK1,PSMD3,PSME1,TNFAIP3,TADA3,USP11,PSMB10,KAT2B,ARRB1,PSME2,IDE,ASXL1,MAT2B,USP22,NFKBIA,ACTR8,H2BC5,SMAD2,BIRC3,OTUB1,CCP110,SIAH2,USP21,TRIM25,USP9X,USP13,USP18,PSMA8,H2BC12,SMURF2,PSMB9,MCRS1,WDR20,USP8,PSMA2,ZRANB1,USP3,TFPT,KEAP1,ATXN7,USP26,TNKS,TAF10,SMAD4,TNKS2,CYLD,USP30,USP33,PSMA7,PSMD1,PSMB6,PSMB3,SKP2,USP28,BI…
WP_CANCER_IMMUNOTHERAPY_BY_PD1_BLOCKADE	7.30244e-06	0.000244632	0.610527	-0.699017	-2.00166	23	PDCD1LG2,CD274,PDCD1,NFATC2,STAT3,CD3G,IFNG,CD8A,NFKB1,LCK,CD3E,CD3D,HLA-DRB1,NFATC3,NFAT5,BATF
REACTOME_ROLE_OF_PHOSPHOLIPIDS_IN_PHAGOCYTOSIS	9.28704e-06	0.000306016	0.593325	-0.625634	-1.92942	33	IGKV1-17,IGKV4-1,IGHV1-69,IGHG1,IGLV2-14,IGKV1-5,CD3G,IGLV3-25,IGHV3-30,PIK3R1,FCGR2A,CD247,FCGR3A,PLCG1,IGLV1-44
REACTOME_SARS_COV_INFECTIONS	9.54599e-06	0.000309475	0.593325	-0.448664	-1.625	156	STT3A,CRBN,PIK3C3,CUL3,BECN1,UVRAG,PARP14,REST,PRMT1,SAP18,UBC,PDCD1,CHMP7,ARID4A,JAK2,RIPK1,FXYD6,ROCK2,AP2B1,GALNT1,AP2A1,PARP4,PIK3R4,DDX5,STAT2,TBK1,PTGES3,MTA2,ZBP1,TLR7,PARP8,JAK3,MTA1,PARP16,GANAB,TUBB,FNTA,CHD4,KEAP1,CYSLTR1,MGAT1,AP2A2,PARP6,ZCRB1,IFNGR2,MAGT1,PHF21A,DDOST,AP2S1,FXYD7,VHL,NR3C1,PARP9,CHMP6,RBX1,ITGA4,CHMP4A,GSK3B,IL6R,MGAT4A,TYK2,SUMO1,IFNGR1,ARID4B,HDAC2,CHMP2A,S1PR1,RB…
KEGG_GRAFT_VERSUS_HOST_DISEASE	9.91291e-06	0.000316269	0.593325	-0.619973	-1.95089	38	HLA-DRA,HLA-DMA,HLA-DOA,HLA-DPB1,GZMB,HLA-DMB,HLA-DPA1,KLRD1,HLA-DQB1,PRF1,IFNG,HLA-DQA1,HLA-DRB5,HLA-E,HLA-F,FASLG,HLA-DRB1,FAS,HLA-DOB,CD86
KEGG_ANTIGEN_PROCESSING_AND_PRESENTATION	1.13663e-05	0.000356973	0.593325	-0.509899	-1.76732	84	HLA-DRA,HLA-DMA,HLA-DOA,HLA-DPB1,HLA-DMB,CIITA,HLA-DPA1,KLRD1,CD74,HLA-DQB1,CTSS,TAP1,RFX5,PSME1,HSPA8,KLRC4,KLRC3,CD8A,CD4,PSME2,HLA-DQA1,HLA-DRB5,B2M,PDIA3,HLA-E,HLA-F,RFXAP,HLA-DRB1,TAP2,CTSB,HLA-DOB,CREB1,KLRC2,KIR3DL3,RFXANK,HSPA1L,PSME3,KIR2DS4,HLA-DQA2,NFYB,NFYC,LGMN,HLA-A,HLA-C,IFI30,KLRC1,TAPBP,IFNA8,CANX,HLA-B
REACTOME_FORMATION_OF_RNA_POL_II_ELONGATION_COMPLEX	1.30702e-05	0.000393893	0.593325	-0.553268	-1.84368	58	POLR2D,PAF1,GTF2H1,CTR9,ERCC3,RTF1,EAF2,SUPT4H1,SSRP1,CCNT1,NELFE,POLR2G,SUPT6H,POLR2B,EAF1,WDR61,POLR2L,CCNH,SUPT16H,NCBP1,SUPT5H,NELFCD,ERCC2,MNAT1,MLLT3,ELOA,POLR2F,GTF2F1,POLR2E
REACTOME_IMMUNOREGULATORY_INTERACTIONS_BETWEEN_A_LYMPHOID_AND_A_NON_LYMPHOID_CELL	1.30299e-05	0.000393893	0.593325	-0.458285	-1.64688	139	SLAMF7,IGKV1-17,CD200,IGKV4-1,IGHV1-69,CRTAM,CD40,CLEC2D,IGLV2-14,KLRD1,VCAM1,SLAMF6,IGKV1-5,LILRB4,CD96,SH2D1B,CD3G,CD8A,IGLV3-25,IGHV3-30,LILRB1,NCR1,HCST,LILRB3,SH2D1A,LILRB5,CD3E,ITGAL,B2M,CD300LF,CD19,CD3D,SIGLEC10,KLRK1,HLA-E,HLA-F,CD247,FCGR3A,LAIR1,IGLV1-44,ICAM3,CD40LG,SIGLEC8,TREML1,LILRA6,LILRB2,FCGR2B,CD226,CD200R1,ICAM1,ITGA4,ITGB2,CD81,ICAM2
REACTOME_RHO_GTPASE_CYCLE	1.31298e-05	0.000393893	0.593325	-0.368866	-1.39146	446	ARHGEF6,GRB2,CEP97,SPATA13,MOSPD2,CUL3,ABR,CYBB,UHRF1BP1L,STX5,NCKAP1L,DOCK8,PREX1,SRGAP3,PLEKHG2,CDC42SE2,SRRM1,ARHGAP23,PICALM,RBMX,STAM,SCFD1,ARHGAP15,FMNL2,DEF6,ARHGEF26,EPSTI1,ROCK2,MTMR1,FAM13B,CLTC,IQGAP2,PIK3R3,DOCK11,FGD2,MAP3K11,FGD3,ARHGAP19,LCK,WDR81,CYFIP1,ARHGAP31,COPS4,SPEN,TMPO,ADD3,RBBP6,PIK3R1,STARD8,FMNL3,DDX39B,CCP110,ARHGAP9,DOCK10,CKAP4,BRK1,RHOU,RHOH,MTR,USP9X,ARHGAP42,TOR1…
REACTOME_FCGAMMA_RECEPTOR_FCGR_DEPENDENT_PHAGOCYTOSIS	1.40901e-05	0.000416486	0.593325	-0.499499	-1.75217	94	GRB2,IGKV1-17,IGKV4-1,IGHV1-69,IGHG1,NF2,NCKAP1L,MAPK1,IGLV2-14,ELMO1,IGKV1-5,CD3G,IGLV3-25,IGHV3-30,CYFIP1,ARPC2,PIK3R1,FCGR2A,BRK1,CD247,FCGR3A,NCKIPSD,PLCG1,ABL1,IGLV1-44,PAK1,MYH9,WIPF1,ABI1,CYFIP2,CRK,VAV1,PTK2,MYH2,HCK,PLA2G6,BTK,WASL,CDC42,FYN,ARPC4,ABI2,MYO9B,IGLV6-57,ARPC3,WASF2,ACTR3
REACTOME_REGULATED_NECROSIS	1.64688e-05	0.000479743	0.57561	-0.552114	-1.82932	56	GZMB,MLKL,IRF2,CASP3,BAX,UBC,CHMP7,RIPK1,CASP5,CFLAR,IL18,BIRC3,CASP4,IRF1,RIPK3,BAK1,FASLG,FAS,CASP8,TNFRSF10B,BIRC2,STUB1,CASP1,CHMP6,CHMP4A,PDCD6IP,TP53,XIAP,GSDMD,CHMP2A,FLOT2
REACTOME_SUMOYLATION_OF_DNA_DAMAGE_RESPONSE_AND_REPAIR_PROTEINS	1.6937e-05	0.000486334	0.57561	-0.512185	-1.76135	76	XPC,NUP98,PIAS1,NUP62,HERC2,RPA1,STAG1,TDG,SEC13,NUP85,NUP153,SP100,SUMO2,NUP214,NUP50,EID3,BMI1,PML,SMC3,NUP188,WRN,NUP160,NUP107,TPR,PIAS2,RANBP2,SMC1A,RING1,NUP54,NSMCE4A,MDC1,PHC3,NUP133,CETN2,PIAS4,SUMO1,NUP35,NUP43,PARP1,SUMO3,SMC5,RAE1,POM121C
REACTOME_CYTOSOLIC_SENSORS_OF_PATHOGEN_ASSOCIATED_DNA	1.89931e-05	0.000537691	0.57561	-0.539755	-1.81207	62	UBC,AIM2,TLR3,POLR3D,RIPK1,CRCP,TRIM21,RELA,NFKB1,CHUK,TBK1,NLRC3,NFKBIA,DHX36,TRIM32,ZBP1,RIPK3,STAT6,NKIRAS2,DHX9,IRF3,POLR3H,LRRFIP1,XRCC5,POLR2L,POLR3A,POLR3GL,POLR3E,POLR1D,XRCC6,POLR2F,POLR2E
REACTOME_CREATION_OF_C4_AND_C2_ACTIVATORS	1.96521e-05	0.000541106	0.57561	-0.68472	-1.97576	24	IGKV1-17,IGKV4-1,IGHV1-69,IGHG1,C1QA,C1QB,IGLV2-14,IGKV1-5,C1R,IGLV3-25,IGHV3-30,C1S,IGLV1-44
REACTOME_MITOTIC_PROMETAPHASE	1.94274e-05	0.000541106	0.57561	-0.425827	-1.56062	200	CENPC,PPP2CA,PPP1CC,NUP98,CLASP1,PCM1,STAG1,SEC13,KIF2A,PLK4,NUP85,MIS12,NEK6,SKA2,TAOK1,BUB3,TUBGCP2,PPP2R1B,CCP110,PPP2CB,SMC3,PPP2R5C,NUP160,DCTN3,CEP135,TUBB,NUP107,CENPQ,YWHAE,CLASP2,TUBA1B,CENPJ,EML4,RANBP2,PDS5B,MAPRE1,PPP2R5D,CDK5RAP2,HAUS3,HAUS4,HAUS1,CENPO,KIF18A,PMF1,ZWILCH,DYNLL2,SMC1A,TUBGCP6,INCENP,TUBG2,NCAPH,TUBG1,XPO1,PPP2R1A,PAFAH1B1,NSL1,MZT2A,SMC4,CSNK2B,CSNK1E,TUBB2B,CENPP,TU…
WP_TYPE_II_INTERFERON_SIGNALING_IFNG	2.08449e-05	0.000566192	0.57561	-0.6042	-1.88653	36	CXCL9,GBP1,CYBB,CIITA,IRF2,IRF8,JAK2,TAP1,IFNG,STAT2,SOCS1,IRF1,STAT1,PSMB9,CXCL10,NOS2,IFNGR2,IRF4,ICAM1,IRF9
KEGG_LYSOSOME	2.22449e-05	0.000594609	0.57561	-0.465277	-1.66041	121	GLB1,MAN2B1,AGA,HEXA,NAGLU,CTSC,M6PR,GGA3,CTSW,CTSS,PSAP,SCARB2,CTSO,GGA2,ACP2,NEU1,CLTC,GNS,ENTPD4,CTSZ,AP4S1,SGSH,CLN5,CLTCL1,LAMP1,ACP5,ATP6V0A1,AP1B1,IGF2R,AP1G1,CTSB,LIPA,CTSH,GAA,PLA2G15,GALC,ASAH1,FUCA1,GLA,CD68,CTSD,AP4B1,GUSB,AP3S1,GM2A,PPT1,AP4E1,HEXB,NPC2,ATP6V0D1,SUMF1,AP1M1,LGMN,PSAPL1,DNASE2,CD63,AP3M1,CTNS,ATP6V0A2
KEGG_VIRAL_MYOCARDITIS	2.24827e-05	0.000594609	0.57561	-0.519314	-1.76796	69	HLA-DRA,HLA-DMA,HLA-DOA,HLA-DPB1,CD40,HLA-DMB,HLA-DPA1,CASP3,HLA-DQB1,SGCB,PRF1,EIF4G2,HLA-DQA1,HLA-DRB5,ITGAL,HLA-E,HLA-F,HLA-DRB1,ABL1,MYH9,CASP8,CD40LG,EIF4G1,HLA-DOB,CD86,SGCD,MYH6,MYH2,ICAM1,ITGB2,FYN,DMD,HLA-DQA2,CD28,HLA-A,MYH10,HLA-C,RAC2,RAC3
REACTOME_GLOBAL_GENOME_NUCLEOTIDE_EXCISION_REPAIR_GG_NER	2.28449e-05	0.00059634	0.57561	-0.503602	-1.7455	84	XPC,PIAS1,RPA1,GTF2H1,ERCC3,XRCC1,COPS7B,UBC,DDB1,PARP2,POLD3,DDB2,RFC1,UBE2N,SUMO2,LIG1,COPS4,ACTR8,ERCC1,COPS8,MCRS1,TFPT,GPS1,ERCC5,POLD1,CCNH,POLK,RNF111,ERCC2,COPS7A,MNAT1,RBX1,CUL4B,INO80D,NFRKB,CETN2,SUMO1,POLE2,PARP1,SUMO3,RFC4,COPS3,GTF2H4
BIOCARTA_DEATH_PATHWAY	2.64255e-05	0.000665586	0.57561	-0.645433	-1.94742	29	CASP10,CASP3,CASP7,BCL2,RIPK1,CFLAR,RELA,NFKB1,CHUK,TNFRSF25,NFKBIA,BIRC3,CASP6,CASP8,APAF1
PID_IL23_PATHWAY	2.67001e-05	0.000665586	0.57561	-0.603337	-1.89633	37	CXCL9,IL12RB1,STAT3,JAK2,STAT4,IFNG,RELA,CD4,NFKB1,NFKBIA,IL18,PIK3R1,CD3E,IL17F,STAT1,IL18R1
REACTOME_ANTIVIRAL_MECHANISM_BY_IFN_STIMULATED_GENES	2.62237e-05	0.000665586	0.57561	-0.499004	-1.7295	82	UBE2L6,NUP98,NUP62,UBC,SEC13,NUP85,NUP153,UBE2N,ARIH1,NUP214,EIF4E3,UBA7,EIF4G2,NUP50,STAT1,TRIM25,NUP188,NUP160,USP18,NUP107,KPNA1,TPR,IRF3,PLCG1,FLNA,RANBP2,EIF4G1,ABCE1,PDE12,EIF4E,EIF4E2,NEDD4,EIF4A3,PIN1,NUP54
WP_TCELL_ANTIGEN_RECEPTOR_TCR_PATHWAY_DURING_STAPHYLOCOCCUS_AUREUS_INFECTION	2.68221e-05	0.000665586	0.57561	-0.537406	-1.80418	62	GRB2,ITK,PDCD1,NFATC2,CTLA4,RAF1,IFNG,CD8A,CD4,NFKB1,PDK1,CHUK,LCK,NFKBIA,LCP2,ICOS,CDK4,PTPRC,CD3D,PRKCQ,PLCG1,PAK1,CD40LG,IL10,CARD11,CBL,GSK3B,FYN,ZAP70,MALT1
REACTOME_NUCLEOTIDE_BINDING_DOMAIN_LEUCINE_RICH_REPEAT_CONTAINING_RECEPTOR_NLR_SIGNALING_PATHWAYS	2.78364e-05	0.000682331	0.57561	-0.544908	-1.80545	56	UBC,AIM2,BCL2,P2RX7,TAB1,UBE2N,TNFAIP3,TAB3,TAB2,RELA,NFKB1,CHUK,MAP2K6,BCL2L1,BIRC3,CASP4,PYCARD,PANX1,ITCH,CASP8,TXNIP,CYLD,PSTPIP1
REACTOME_INTERLEUKIN_1_FAMILY_SIGNALING	2.84291e-05	0.000688465	0.57561	-0.4508	-1.61998	139	PTPN4,UBC,STAT3,PSMB8,TAB1,PSMD3,UBE2N,PSME1,IRAK4,TAB3,TAB2,PSMB10,RELA,PSME2,NFKB1,CHUK,TBK1,MAP3K3,MAP2K6,NFKBIA,PTPN5,IL18,IL18R1,PTPN7,PSMA8,MAP2K4,NKIRAS2,IRAK3,PSMB9,IL18BP,PSMA2,PSMA7,PSMD1,PTPN13,PSMB6,PSMB3,IL1RL1,CASP1,PSMB2,PSMD2,CUL1,RBX1,PSMA4,PSMD9,PSMF1,PSMD14,PSMB4,PSME4,PSME3,IRAK2,TOLLIP,ALOX5,PSMA1,IL1R2,PSMD11,TNIP2,PSMD8,PSMA5,PTPN2,TRAF6,GSDMD,PSMC5,NKIRAS1
KEGG_AUTOIMMUNE_THYROID_DISEASE	3.13755e-05	0.00075077	0.557332	-0.553938	-1.82835	51	HLA-DRA,HLA-DMA,HLA-DOA,HLA-DPB1,GZMB,CD40,HLA-DMB,HLA-DPA1,HLA-DQB1,CTLA4,TSHR,PRF1,HLA-DQA1,HLA-DRB5,HLA-E,HLA-F,FASLG,HLA-DRB1,FAS,CD40LG,IL10,HLA-DOB,CD86
KEGG_ASTHMA	3.2236e-05	0.000755261	0.557332	-0.639547	-1.92966	29	HLA-DRA,HLA-DMA,HLA-DOA,HLA-DPB1,CD40,HLA-DMB,HLA-DPA1,HLA-DQB1,HLA-DQA1,HLA-DRB5,HLA-DRB1,CD40LG,IL10,HLA-DOB
WP_HOSTPATHOGEN_INTERACTION_OF_HUMAN_CORONAVIRUSES_AUTOPHAGY	3.23147e-05	0.000755261	0.557332	-0.714174	-1.97005	19	PIK3C3,BECN1,ATG13,ZFYVE1,PIK3R4,ATG16L2,ATG12,ATG7,ATG3
KEGG_PRIMARY_IMMUNODEFICIENCY	3.41324e-05	0.000788576	0.557332	-0.614639	-1.91631	35	CD40,CIITA,TAP1,RFX5,CD79A,CD8A,CD4,LCK,ICOS,CD3E,PTPRC,CD19,CD3D,JAK3,RFXAP,TAP2,IL2RG,CD40LG,TNFRSF13C,BTK,BLNK,RFXANK,ZAP70,IL7R
REACTOME_ZBP1_DAI_MEDIATED_INDUCTION_OF_TYPE_I_IFNS	3.4716e-05	0.000792945	0.557332	-0.679953	-1.90614	21	TLR3,RIPK1,RELA,NFKB1,CHUK,TBK1,NFKBIA,ZBP1,RIPK3,NKIRAS2,DHX9,IRF3
REACTOME_TNFR2_NON_CANONICAL_NF_KB_PATHWAY	3.63832e-05	0.000821687	0.557332	-0.481273	-1.69631	99	CD40,CD27,TNFRSF17,UBC,PSMB8,PSMD3,PSME1,TNFRSF8,PSMB10,PSME2,CHUK,TNFSF8,TNFRSF25,BIRC3,TNFSF13B,PSMA8,RELB,FASLG,PSMB9,TNFSF4,PSMA2,TNFRSF9,CD40LG,PSMA7,PSMD1,PSMB6,PSMB3,TNFRSF13C,BIRC2,TNFRSF14,PSMB2,PSMD2,CUL1,PSMA4,PSMD9,PSMF1,PSMD14,EDARADD,PSMB4,PSME4,PSME3,TNFRSF1B,PSMA1,PSMD11,PSMD8,PSMA5,TNFRSF18,UBE2M,CD70,TNFSF13,PSMC5,TRAF3
PID_IL2_STAT5_PATHWAY	3.7762e-05	0.000825017	0.557332	-0.628206	-1.90509	30	GRB2,BCL2,IL2RB,PRF1,ELF1,LCK,BCL2L1,GAB2,PIK3R1,CCND2,IL2RA,JAK3,FASLG,IL2RG,FOXP3
PID_TCR_PATHWAY	3.73199e-05	0.000825017	0.557332	-0.529947	-1.78811	64	GRB2,HLA-DRA,PDPK1,PAG1,ITK,RASSF5,CD3G,MAP4K1,CD4,CHUK,LCK,LCP2,GAB2,SLA2,CD3E,PTPRC,CD3D,PRKCQ,CD247,RASGRP1,PLCG1,FLNA,CD86,VAV1,CARD11,CBL,NRAS,CDC42,FYN,ZAP70,MALT1,TRAF6,CD28,PTEN,GRAP2,AKT1,NCK1,LAT,SOS1,CD80,PTPN11,PRKCB
REACTOME_TRANSCRIPTION_COUPLED_NUCLEOTIDE_EXCISION_REPAIR_TC_NER	3.73978e-05	0.000825017	0.557332	-0.503834	-1.7375	78	POLR2D,AQR,RPA1,GTF2H1,ERCC3,XRCC1,ZNF830,COPS7B,UBC,DDB1,POLD3,RFC1,POLR2G,LIG1,COPS4,ERCC1,POLR2B,COPS8,GPS1,ERCC5,POLR2L,PRPF19,POLD1,CCNH,POLK,ERCC2,COPS7A,MNAT1,RBX1,POLR2F,HMGN1,POLR2E,CUL4B,USP7,POLR2J,POLE2,RFC4,XAB2,COPS3,EP300,GTF2H4
REACTOME_INTERLEUKIN_1_SIGNALING	4.02912e-05	0.000861546	0.557332	-0.479051	-1.69146	101	UBC,PSMB8,TAB1,PSMD3,UBE2N,PSME1,IRAK4,TAB3,TAB2,PSMB10,RELA,PSME2,NFKB1,CHUK,MAP3K3,MAP2K6,NFKBIA,PSMA8,MAP2K4,NKIRAS2,IRAK3,PSMB9,PSMA2,PSMA7,PSMD1,PSMB6,PSMB3,PSMB2,PSMD2,CUL1,RBX1,PSMA4,PSMD9,PSMF1,PSMD14,PSMB4,PSME4,PSME3,IRAK2,TOLLIP,PSMA1,IL1R2,PSMD11,TNIP2,PSMD8,PSMA5,TRAF6,PSMC5,NKIRAS1
REACTOME_MITOTIC_SPINDLE_CHECKPOINT	4.01302e-05	0.000861546	0.557332	-0.466968	-1.65805	109	CENPC,PPP2CA,PPP1CC,NUP98,CLASP1,SEC13,KIF2A,NUP85,MIS12,SKA2,TAOK1,BUB3,PPP2R1B,PPP2CB,PPP2R5C,NUP160,NUP107,CENPQ,CLASP2,ANAPC11,RANBP2,MAPRE1,PPP2R5D,ANAPC15,CDC16,CENPO,KIF18A,PMF1,ZWILCH,DYNLL2,INCENP,XPO1,PPP2R1A,PAFAH1B1,NSL1,ANAPC5,CENPP,PLK1,DYNC1LI2,NUP133,CDC26,UBE2E1,CDC23,ANAPC1,KNTC1,CENPT,NUP43,CENPK,UBE2S,DYNC1I2,PPP2R5E,ZW10,ZWINT,RANGAP1,NDEL1,DYNC1LI1,BIRC5,NUDC,BUB1
REACTOME_POTENTIAL_THERAPEUTICS_FOR_SARS	4.24501e-05	0.000898154	0.557332	-0.487983	-1.69612	87	CRBN,CUL3,REST,SAP18,PDCD1,ARID4A,JAK2,RIPK1,FXYD6,ROCK2,AP2B1,AP2A1,STAT2,TBK1,PTGES3,MTA2,ZBP1,TLR7,JAK3,MTA1,TUBB,FNTA,CHD4,KEAP1,CYSLTR1,AP2A2,IFNGR2,PHF21A,AP2S1,FXYD7,NR3C1,RBX1,ITGA4,IL6R,TYK2,IFNGR1,ARID4B,HDAC2,S1PR1
PID_CD8_TCR_PATHWAY	4.29698e-05	0.00089968	0.557332	-0.543411	-1.79942	53	GRB2,PDPK1,PAG1,RASSF5,CD3G,PRF1,CD8A,CHUK,LCK,LCP2,CD3E,B2M,PTPRC,CD3D,PRKCQ,CD247,RASGRP1,PLCG1,CD86,VAV1,CARD11,CBL,NRAS,FYN,ZAP70,MALT1,TRAF6,CD28,HLA-A,GRAP2,AKT1,LAT,SOS1,CD80,PRKCB,CD8B
BIOCARTA_CERAMIDE_PATHWAY	4.42706e-05	0.000916906	0.557332	-0.672398	-1.88496	21	MAPK1,BAX,BCL2,RAF1,RIPK1,RELA,NFKB1,MAP2K4,BAD,CASP8
REACTOME_FCGR_ACTIVATION	4.47049e-05	0.000916906	0.557332	-0.677972	-1.92545	22	IGKV1-17,IGKV4-1,IGHV1-69,IGHG1,IGLV2-14,IGKV1-5,CD3G,IGLV3-25,IGHV3-30,FCGR2A,CD247,FCGR3A,IGLV1-44
REACTOME_APOPTOSIS	4.53173e-05	0.000920078	0.557332	-0.422494	-1.54019	178	NMT1,GZMB,AKT2,MAPK1,CASP3,STK24,BAX,CASP7,UBC,STAT3,PSMB8,BCL2,HMGB2,RIPK1,PSMD3,PSME1,PSMB10,CFLAR,CARD8,PSME2,BMF,BCL2L1,ACIN1,DNM1L,SATB1,PRKCQ,PSMA8,BAD,BAK1,FASLG,PSMB9,KPNA1,YWHAE,FNTA,CASP6,APIP,PSMA2,TFDP1,FAS,CASP8,PPP3CC,YWHAH,APAF1,ADD1,PSMA7,PSMD1,TNFRSF10B,PSMB6,DYNLL2,PSMB3,PTK2,BIRC2,CLSPN,PSMB2,PSMD2,PSMA4,PSMD9,PSMF1,UACA,ARHGAP10,PSMD14,YWHAB,PSMB4,KPNB1,PSME4,PSME3,MAGED1,PSMA…
REACTOME_HATS_ACETYLATE_HISTONES	4.97709e-05	0.0010004	0.557332	-0.459144	-1.6386	120	ELP3,MSL1,KANSL2,MSL2,KAT5,ATXN7L3,CLOCK,SAP130,H3C8,TADA3,NCOA1,H4C8,BRD1,KAT2B,KAT8,KANSL3,MBIP,KANSL1,USP22,BRD8,H2BC5,HAT1,ING3,BRPF3,JADE1,SUPT20H,EP400,H2BC12,MCRS1,ATXN7,TADA2A,TAF10,SUPT7L,PHF20,TAF9,KAT6A,ELP2,MORF4L1,ING5,MSL3,ELP6,ATF2,H4C6,H2BC14,H4C3,H4C1,RUVBL2,JADE2,H2BC4,H3C6,BRPF1,TADA2B,H2BC8,H2AC6,YEATS2,EP300,RBBP7,ELP4,H2BC10,HCFC1,H3C10,ZZZ3,VPS72,H2BC9,TAF5L,H2BC6,H2BC17,EP…
WP_NANOMATERIAL_INDUCED_APOPTOSIS	5.0583e-05	0.00100665	0.557332	-0.679514	-1.89586	20	CASP3,BAX,CASP7,BCL2,PRF1,CFLAR,BAK1,FASLG,CASP6,FAS,CASP8,APAF1
REACTOME_FCGR3A_MEDIATED_IL10_SYNTHESIS	5.42264e-05	0.00106858	0.557332	-0.561991	-1.83427	48	IGKV1-17,IGKV4-1,IGHV1-69,IGHG1,IGLV2-14,PRKAR1A,IGKV1-5,CD3G,PRKACB,IGLV3-25,IGHV3-30,FCGR2A,CD247,FCGR3A,PLCG1,IGLV1-44,IL10,CREB1,ADCY3
REACTOME_SYNTHESIS_OF_DNA	5.7139e-05	0.00111504	0.557332	-0.459175	-1.63735	119	PRIM1,RPA1,MCM5,UBC,PSMB8,POLD3,RFC1,PSMD3,PSME1,ORC2,PSMB10,PSME2,LIG1,CDC6,POLA2,FEN1,PSMA8,MCM3,MCM6,PSMB9,MCM2,PSMA2,POLA1,POLD1,ANAPC11,ANAPC15,PSMA7,CDC16,PSMD1,PSMB6,PSMB3,SKP2,GINS2,CDT1,PSMB2,PSMD2,CUL1,RBX1,PSMA4,PSMD9,ANAPC5,PSMF1,PSMD14,PSMB4,PSME4,CDK2,PSME3,CDC26,UBE2E1,CDC23,PSMA1,ANAPC1,PSMD11,PSMD8,PSMA5,PSMC5,POLE2,UBE2S,RFC4,RFC2,PSMC3,RPA2,PSMC2,PCNA,RFC5,PSMC6,ORC3,PSMD7,POLE…
REACTOME_INITIAL_TRIGGERING_OF_COMPLEMENT	5.9891e-05	0.00115751	0.557332	-0.61764	-1.90118	32	IGKV1-17,IGKV4-1,IGHV1-69,IGHG1,C1QA,C1QB,C2,IGLV2-14,IGKV1-5,C1R,IGLV3-25,IGHV3-30,C1S,IGLV1-44
BIOCARTA_AKT_PATHWAY	6.37279e-05	0.00121993	0.538434	-0.673828	-1.91368	22	PPP2CA,PDPK1,PIK3CG,RELA,NFKB1,CHUK,NFKBIA,PIK3R1,BAD,FASLG,YWHAH,FOXO1
REACTOME_DISEASES_OF_SIGNAL_TRANSDUCTION_BY_GROWTH_FACTOR_RECEPTORS_AND_SECOND_MESSENGERS	6.48641e-05	0.00122997	0.538434	-0.359959	-1.35527	430	GRB2,POLR2D,TBL1XR1,PPP2CA,PPP1CC,PDPK1,AKT2,ESR2,SEL1L,MAPK1,PRKAR1A,UBC,RNF213,NRG3,STAT3,CDKN1B,PSMB8,RBPJ,GCC2,JAK2,FBXW7,RAF1,HDAC4,PSMD3,PSME1,MRAS,CLTC,POLR2G,PSMB10,KAT2B,PIK3R3,KREMEN1,ARRB1,PSME2,MAP3K11,CHUK,LCK,BAG4,WDCP,BCL2L1,PPP2R1B,FLT3LG,ICOS,GAB2,SMAD2,PIK3R1,LMO7,POLR2B,PIK3AP1,PPP2CB,SPRED2,STAT1,CPSF6,CD19,PPP2R5C,PSMA8,APBB1IP,AGGF1,BAD,ZMYM2,FIP1L1,PSMB9,TPR,MECP2,ATG7,PDGF…
REACTOME_FORMATION_OF_TC_NER_PRE_INCISION_COMPLEX	6.87389e-05	0.00129126	0.538434	-0.53658	-1.7768	53	POLR2D,AQR,GTF2H1,ERCC3,ZNF830,COPS7B,UBC,DDB1,POLR2G,COPS4,POLR2B,COPS8,GPS1,POLR2L,PRPF19,CCNH,ERCC2,COPS7A,MNAT1,RBX1,POLR2F,HMGN1,POLR2E,CUL4B,USP7,POLR2J,XAB2,COPS3,EP300,GTF2H4
REACTOME_MITOTIC_G1_PHASE_AND_G1_S_TRANSITION	7.40364e-05	0.0013779	0.538434	-0.439007	-1.58471	149	PPP2CA,PRIM1,AKT2,RPA1,MCM5,LIN52,UBC,CDKN1B,PSMB8,JAK2,PSMD3,PSME1,ORC2,PSMB10,PSME2,PPP2R1B,CDC6,POLA2,CDK4,CCND2,PPP2CB,MCM3,MCM6,PSMB9,MCM2,PSMA2,ABL1,TFDP1,POLA1,MAX,CCNH,GMNN,PSMA7,PSMD1,PSMB6,PSMB3,E2F3,TOP2A,SKP2,DHFR,PPP2R1A,CDT1,MNAT1,PSMB2,PSMD2,CUL1,PSMA4,RBL2,PSMD9,PSMF1,PSMD14,PSMB4,CDK2,PSME3,CDKN1C,PSMA1,PSMD11,PSMD8,PSMA5,PSMC5,E2F4,POLE2,FBXO5,PPP2R2A,TK1,AKT1,PSMC3,CDKN2A,RPA2,…
PID_CXCR3_PATHWAY	8.15927e-05	0.00147749	0.538434	-0.559528	-1.79917	43	CXCL9,PDPK1,CXCL13,MAPK1,RAF1,GNG2,CXCR3,PIK3R3,ARRB1,MAP2K6,PIK3R1,ITGAL,CXCL10,GNB1,GNAI2,RICTOR,CXCL11,GNAI3,NRAS,ITGB2
REACTOME_INTERLEUKIN_2_FAMILY_SIGNALING	8.01479e-05	0.00147749	0.538434	-0.564453	-1.82228	44	GRB2,IL21,STAT3,CSF2RA,IL2RB,JAK2,STAT4,PIK3R3,LCK,GAB2,IL21R,PIK3R1,STAT1,IL2RA,IL15RA,JAK3,IL5RA,IL2RG,HAVCR2
WP_CHEMOKINE_SIGNALING_PATHWAY	8.09803e-05	0.00147749	0.538434	-0.423445	-1.53745	164	GRB2,CRKL,CXCL9,CCR2,AKT2,CXCL13,PIK3CG,MAPK1,PREX1,CXCR6,ITK,STAT3,ELMO1,XCL1,JAK2,RAF1,GNG2,CXCR3,ROCK2,CXCL12,PIK3R3,RELA,ARRB1,PRKACB,NFKB1,CHUK,STAT2,GNG5,CCR10,NFKBIA,CXCL14,PIK3R1,PLCB2,CCL4,XCR1,STAT1,JAK3,CXCL10,PAK1,GNB1,GNAI2,CXCL11,ADCY3,CCL15,CRK,GNAI3,VAV1,BRAF,NCF1,SOS2,PTK2,CXCR4,PIK3R5,HCK,NRAS,WASL,CDC42,GSK3B,CCR8,CCL5
PID_FAS_PATHWAY	8.29044e-05	0.00148784	0.538434	-0.590169	-1.85711	38	CASP10,PDPK1,CASP3,RFC1,RIPK1,CLTC,PIK3R3,CFLAR,CHUK,MAP2K6,PIK3R1,BIRC3,FASLG,FAS,CASP8
WP_VEGFAVEGFR2_SIGNALING_PATHWAY	9.53214e-05	0.00169554	0.538434	-0.360037	-1.35544	431	HERPUD1,TXNDC5,GRB2,PTPN1,CNP,RPS6KB1,PPP2CA,EWSR1,LARP7,PDPK1,CYBB,NEXN,MAPK1,SSR4,BIN1,PRKRA,NFATC2,MOV10,STAT3,ACP1,STAM,BCL2,RAF1,GIGYF2,DNAJB9,HDAC4,RCAN2,MAPKAPK5,ROCK2,CLTC,RELA,AP2A1,NFKB1,TNFRSF25,MEF2C,EIF4G2,MAP2K6,CSRP1,NFKBIA,DHX36,BCL2L1,CTNND1,ACACA,PIK3R1,RAB37,SRP54,FMNL3,SIAH2,PTPRJ,STAT1,PRRC2C,STAT6,IDH2,MAP2K4,SET,DUSP5,ITCH,YWHAE,ETS1,PLCG1,ABL1,FAS,ARF6,PAK1,MYH9,TXNIP,IQGA…
REACTOME_TRANSCRIPTION_OF_THE_HIV_GENOME	9.89199e-05	0.00174411	0.538434	-0.501476	-1.70724	69	POLR2D,GTF2H1,ERCC3,SUPT4H1,GTF2B,SSRP1,CCNT1,NELFE,POLR2G,POLR2B,POLR2L,TAF15,TAF10,TAF7,TAF9,TAF5,CCNH,SUPT16H,NCBP1,SUPT5H,GTF2A2,GTF2E2,NELFCD,TAF3,ERCC2,MNAT1,ELOA,POLR2F,GTF2F1,POLR2E,TAF1,GTF2A1,CCNT2,POLR2J,TAF4,GTF2H4,RNMT,TAF11
REACTOME_CLEC7A_DECTIN_1_SIGNALING	0.00010487	0.00182126	0.538434	-0.469499	-1.65481	99	PDPK1,UBC,NFATC2,PSMB8,TAB1,PSMD3,UBE2N,PSME1,TAB3,TAB2,PSMB10,RELA,PSME2,NFKB1,CHUK,NFKBIA,PYCARD,PSMA8,RELB,PSMB9,PSMA2,CASP8,NFATC3,PSMA7,PSMD1,PSMB6,PSMB3,CARD11,PSMB2,PSMD2,CUL1,PSMA4,PSMD9,PSMF1,PSMD14,PSMB4,PSME4,CLEC7A,PSME3,MALT1,PSMA1,PPP3R1,PSMD11,PSMD8,PSMA5,TRAF6,UBE2M,PSMC5
REACTOME_DOWNSTREAM_SIGNALING_EVENTS_OF_B_CELL_RECEPTOR_BCR	0.000105108	0.00182126	0.538434	-0.493113	-1.70475	80	UBC,NFATC2,PSMB8,PSMD3,PSME1,RASGRP3,PSMB10,RELA,PSME2,NFKB1,CHUK,NFKBIA,PSMA8,REL,RASGRP1,PSMB9,PSMA2,NFATC3,PSMA7,PSMD1,NFKBIE,PSMB6,PSMB3,CARD11,PSMB2,NRAS,PSMD2,CUL1,PSMA4,PSMD9,PSMF1,PSMD14,PSMB4,PSME4,PSME3,MALT1,PSMA1,PPP3R1,PSMD11,PSMD8,PSMA5,PSMC5
WP_TYROBP_CAUSAL_NETWORK_IN_MICROGLIA	0.000106118	0.00182305	0.538434	-0.514417	-1.71783	60	TMEM106A,NCKAP1L,IL10RA,GIMAP2,CD84,CD4,IL18,PYCARD,PLEK,APBB1IP,PPP1R18,HCLS1,SLC7A7,SAMSN1,LGALS9C,MAF,ITGAM,LHFPL2,CAPG,NRROS,RNASE6,IGSF6,CD37,RGS1,IL13RA1,ITGB2,ADAP2,ELF4,TNFRSF1B,NPC2,C1QC,TYROBP
REACTOME_DEADENYLATION_DEPENDENT_MRNA_DECAY	0.000112448	0.00191543	0.538434	-0.524395	-1.73748	56	CNOT2,XRN1,DDX6,CNOT7,LSM3,PATL1,DCPS,NT5C3B,CNOT4,CNOT6L,CNOT3,CNOT9,WDR61,DCP1A,LSM1,EXOSC8,EXOSC9,EIF4G1,DCP2,LSM6,EIF4E,PAIP1,EIF4A3,EXOSC1,PAN2,CNOT6,EDC3,EIF4B
KEGG_PROTEIN_EXPORT	0.000115341	0.00194819	0.538434	-0.656373	-1.87955	23	SPCS3,SPCS2,OXA1L,SRP54,SRPRA,SRP19,SRP72,SPCS1,SEC11A,SEC61B,SRP68,SEC61A1,SEC61A2,SEC62,IMMP1L,SEC63
WP_REGUCALCIN_IN_PROXIMAL_TUBULE_EPITHELIAL_KIDNEY_CELLS	0.000118314	0.00198175	0.538434	-0.590688	-1.82165	33	MAPK1,CASP3,BAX,G3BP1,RAF1,MCU,RELA,SMAD2,PRKCQ,BAK1,CASP8,SMAD4,APAF1,BRAF,SEC16B,PTH,MAP3K5,PPP3R1,TGFBR1
WP_PRION_DISEASE_PATHWAY	0.000124444	0.00206721	0.518848	-0.589296	-1.81735	33	CTCF,MAPK1,CASP3,STAT3,BCL2,RFX5,HSP90B1,NFKB1,MEF2C,PAX5,SMC3,PDIA3,FGFR1,CREB1,POU2F2,BATF,IRF4,PTK2
REACTOME_MHC_CLASS_II_ANTIGEN_PRESENTATION	0.000126213	0.0020794	0.518848	-0.449777	-1.60796	124	HLA-DRA,HLA-DMA,HLA-DOA,HLA-DPB1,SEC24B,HLA-DMB,HLA-DPA1,SEC13,CD74,KIF2A,HLA-DQB1,KIF3B,CTSC,CTSS,DCTN6,CTSO,AP2B1,CLTC,AP2A1,DCTN4,LAG3,KIFAP3,HLA-DQA1,HLA-DRB5,SEC24D,RILP,SEC24A,DCTN3,HLA-DRB1,AP1B1,TUBA1B,AP2A2,AP1G1,CTSB,HLA-DOB,CTSH,KIF18A,DYNLL2,AP2S1,DCTN5,CTSD,HLA-DQB2,CAPZA2,TUBB2B,TUBA3D,DYNC1LI2,ACTR1A,HLA-DQA2,AP1M1,LGMN,ARF1,CAPZA1,TUBA1C,SEC31A,IFI30,KIF15,KIF3A,DYNC1I2
REACTOME_CD22_MEDIATED_BCR_REGULATION	0.000130645	0.00213492	0.518848	-0.715483	-1.89403	16	IGKV1-17,IGKV4-1,IGHV1-69,IGLV2-14,IGKV1-5,CD79A,IGHM,IGLV3-25,IGHV3-30
WP_TNFALPHA_SIGNALING_PATHWAY	0.000140845	0.00228305	0.518848	-0.468479	-1.63853	92	GRB2,PPP2CA,MAPK1,RFFL,CASP3,BAX,CASP7,RAF1,TAB1,RIPK1,TNFAIP3,TAB3,TAB2,CFLAR,NFKB1,CHUK,TBK1,MAP3K3,MAP2K6,NFKBIA,BCL2L1,GLUL,BIRC3,TRAF1,RIPK3,MAP2K4,BAD,REL,CASP8,APAF1,NFKBIE,BIRC2,NRAS,PSMD2,CUL1,SELE,MAP3K5,TANK,PLK1,TNFRSF1B
WP_INTERACTIONS_BETWEEN_IMMUNE_CELLS_AND_MICRORNAS_IN_TUMOR_MICROENVIRONMENT	0.000142622	0.00229336	0.518848	-0.612782	-1.84891	29	CD274,PDCD1,STAT3,IL2RB,CTLA4,IRAK4,NFKB1,SOCS1,TLR8,TLR7,IL2RA,STAT6,CXCL10,TGFB2,IL2RG,CD86
KEGG_NEUROTROPHIN_SIGNALING_PATHWAY	0.000153347	0.00244626	0.518848	-0.446587	-1.59989	126	GRB2,CRKL,PDPK1,AKT2,CALM3,PIK3CG,MAPK1,NTF3,BAX,BCL2,RAF1,IRAK4,PIK3R3,RELA,NFKB1,MAP3K3,NFKBIA,PIK3R1,BAD,IRAK3,FASLG,YWHAE,PLCG1,ABL1,BEX3,YWHAH,CAMK4,ZNF274,NFKBIE,CRK,BRAF,SOS2,PIK3R5,FRS2,BDNF,NRAS,CAMK2D,CDC42,YWHAB,GSK3B,KIDINS220,MAP3K5,PRDM4,MAGED1,IRAK2,RAPGEF1,TP53,TRAF6,RPS6KA4
BIOCARTA_TCR_PATHWAY	0.000161087	0.00253758	0.518848	-0.555387	-1.79301	44	GRB2,CALM3,PIK3CG,NFATC2,RAF1,CD3G,RELA,NFKB1,LCK,NFKBIA,PIK3R1,CD3E,PTPN7,CD3D,MAP2K4,CD247,PLCG1,PPP3CC,NFATC3
REACTOME_HIV_TRANSCRIPTION_ELONGATION	0.000161597	0.00253758	0.518848	-0.548234	-1.76285	43	POLR2D,GTF2H1,ERCC3,SUPT4H1,SSRP1,CCNT1,NELFE,POLR2G,POLR2B,POLR2L,CCNH,SUPT16H,NCBP1,SUPT5H,NELFCD,ERCC2,MNAT1,ELOA,POLR2F,GTF2F1,POLR2E
REACTOME_SNRNP_ASSEMBLY	0.000173943	0.00271027	0.518848	-0.537293	-1.77661	54	NUP98,NUP62,CLNS1A,SEC13,NUP85,NUP153,PHAX,NUP214,SNRPF,GEMIN4,NUP50,NUP188,PRMT5,NUP160,NUP107,TPR,SNRPD3,GEMIN7,SNRPD2,RANBP2,SNUPN,NCBP1,NUP54,GEMIN8,GEMIN5,NUP133,GEMIN2,WDR77,NUP35,NUP43,SNRPD1,RAE1,POM121C
BIOCARTA_RACCYCD_PATHWAY	0.000182328	0.00280884	0.518848	-0.627035	-1.84492	26	MAPK1,CDKN1B,RAF1,RELA,NFKB1,CHUK,NFKBIA,CDK4,PIK3R1,TFDP1,PAK1
REACTOME_DEATH_RECEPTOR_SIGNALLING	0.000183064	0.00280884	0.518848	-0.434686	-1.56278	141	ARHGEF6,CASP10,ABR,PREX1,CASP3,PLEKHG2,USP4,UBC,TAB1,RIPK1,ARHGEF26,TNFAIP3,TAB3,TAB2,CFLAR,RELA,FGD2,FGD3,NFKB1,CHUK,OMG,BAG4,NFKBIA,BIRC3,USP21,TRAF1,BAD,FGD4,FASLG,RNF31,YWHAE,AKAP13,FAS,BEX3,CASP8,GNA13,ARHGEF39,CYLD,APH1B,TNFRSF10B,NCSTN,VAV1,SOS2,BIRC2,ARHGEF40,ARHGEF11,MCF2L,PRDM4,MAGED1,ARHGEF18,ECT2,TRAF6,XIAP,MADD,HDAC2
KEGG_APOPTOSIS	0.000192197	0.00292664	0.518848	-0.471856	-1.64006	87	CASP10,AKT2,PIK3CG,CASP3,PRKAR1A,BAX,CASP7,BCL2,RIPK1,IRAK4,PIK3R3,CFLAR,RELA,PRKACB,NFKB1,CHUK,NFKBIA,BCL2L1,PIK3R1,BIRC3,BAD,IRAK3,FASLG,CASP6,FAS,CASP8,PPP3CC,APAF1,TNFRSF10B,BIRC2,PIK3R5
KEGG_HUNTINGTONS_DISEASE	0.000201055	0.00299348	0.518848	-0.413104	-1.50611	176	POLR2D,ATP5F1A,REST,CASP3,BAX,NDUFA3,UQCR10,NDUFC2,NDUFC1,NDUFB8,AP2B1,CLTC,POLR2G,ATP5MC3,DNAH1,AP2A1,DCTN4,SLC25A6,ATP5PO,NDUFA10,POLR2B,PLCB2,NDUFS1,ATP5F1B,CLTCL1,SDHD,COX5B,COX8A,UQCRC2,SDHC,HTT,CASP8,POLR2L,AP2A2,UQCRQ,APAF1,CREB3,TFAM,CREB1,NDUFB3,SDHB,NDUFA6,COX5A,NDUFS3,PPID,AP2S1,UCP1,BDNF,COX4I2,POLR2F,POLR2E,NDUFA2,UQCR11,NDUFB2,SLC25A5,NDUFAB1,TP53,POLR2J,TGM2,NDUFA1,HDAC2,UQCRC1,TAF…
REACTOME_FORMATION_OF_THE_EARLY_ELONGATION_COMPLEX	0.000198369	0.00299348	0.518848	-0.582463	-1.79628	33	POLR2D,GTF2H1,ERCC3,SUPT4H1,NELFE,POLR2G,POLR2B,POLR2L,CCNH,NCBP1,SUPT5H,NELFCD,ERCC2,MNAT1,POLR2F,GTF2F1,POLR2E
REACTOME_SUMOYLATION_OF_CHROMATIN_ORGANIZATION_PROTEINS	0.000199635	0.00299348	0.518848	-0.500099	-1.69166	66	NUP98,PIAS1,NUP62,SEC13,HDAC4,NUP85,NUP153,H4C8,SUMO2,NUP214,CBX5,NUP50,BMI1,NUP188,NUP160,SATB1,L3MBTL2,NUP107,TPR,PIAS2,RANBP2,ZBED1,RING1,NUP54,H4C6,H4C3,H4C1,PHC3,NUP133,SUMO1,HDAC2,NUP35,NUP43,SUMO3,RAE1,POM121C
PID_PDGFRB_PATHWAY	0.000210142	0.00310577	0.518848	-0.430655	-1.54587	129	GRB2,PTPN1,PPP2CA,PIK3CG,MAPK1,PAG1,STAT3,PPP2R2B,JAK2,RAF1,PIK3R3,SLA,LCK,ARPC2,PIK3R1,PTPRJ,STAT1,BRK1,MAP2K4,YWHAE,PDGFB,PLCG1,ABL1,PAK1,IQGAP1,YWHAH,SIPA1,ABI1,CYFIP2,CRK,DOCK4,BRAF,PPP2R1A,PIN1,PIK3R5,SLC9A3R1,HCK,CBL,NRAS,SPHK1,WASL,RAB5A,YWHAB,FYN,DOK1,ARPC4,NCK2,RAPGEF1,PTPN2,BCAR1,ARPC3,WASF2,S1PR1,ACTR3,PTEN,EPS8,RASA1,NCK1,ACTN4,GRB10,USP6NL,SOS1,RAP1B,PTPN11,BLK,STAT5A,ARHGAP35,YWHAG,…
REACTOME_DNA_DOUBLE_STRAND_BREAK_REPAIR	0.000214901	0.00310756	0.518848	-0.417471	-1.51292	157	HERC2,RPA1,XRCC1,KAT5,UBC,PARP2,POLD3,RIF1,RFC1,RAD17,UBE2N,POLH,CHEK2,H4C8,SUMO2,SLX4,SMARCA5,PPP5C,ERCC1,H2BC5,TIMELESS,FEN1,EYA4,WRN,H2AX,H2BC12,ABL1,XRCC5,POLD1,PALB2,RNF4,RAD51C,BAZ1B,UBXN1,PPP4C,POLK,CHEK1,CLSPN,KDM4A,MDC1,H4C6,XRCC6,H2BC14,TP53BP1,H4C3,H4C1,POLL,TDP2,CDK2,TDP1,RBBP8,PIAS4,SUMO1,H2BC4,ATM,MUS81,TP53,TOPBP1,LIG4,H2BC8,POLE2,RHNO1,PARP1,RFC4,TIPIN,RMI2,H3-4,BRIP1,PPP4R2,RAD51…
REACTOME_DNA_REPLICATION	0.000214686	0.00310756	0.518848	-0.413834	-1.50786	172	H2AZ1,PRIM1,RPA1,MCM5,UBC,PSMB8,POLD3,H3C8,RFC1,PSMD3,PSME1,ORC2,H4C8,PSMB10,PSME2,LIG1,CDC6,H2BC5,POLA2,FEN1,H2AX,PSMA8,H2BC12,MCM3,MCM6,PSMB9,KPNA1,MCM2,PSMA2,POLA1,POLD1,ANAPC11,ANAPC15,GMNN,PSMA7,CDC16,PSMD1,PSMB6,PSMB3,E2F3,SKP2,GINS2,CDT1,H4C6,PSMB2,PSMD2,CUL1,H2BC14,RBX1,H4C3,H4C1,PSMA4,PSMD9,ANAPC5,PSMF1,PSMD14,PSMB4,KPNB1,PSME4,CDK2,PSME3,CDC26,UBE2E1,CDC23,PSMA1,ANAPC1,H2BC4,PSMD11,H3C6…
REACTOME_SIGNALING_BY_NOTCH	0.000214257	0.00310756	0.518848	-0.393932	-1.44944	218	TNRC6B,TBL1XR1,H2AZ1,GZMB,IKZF1,SEL1L,UBC,MOV10,PSMB8,RBPJ,FBXW7,H3C8,HDAC4,PSMD3,PSME1,PBX1,H4C8,PSMB10,KAT2B,ARRB1,PSME2,FABP7,H2BC5,TLE3,STAT1,MDK,H2AX,POFUT1,POGLUT1,H2BC12,PSMB9,ITCH,PSMA2,TFDP1,AGO1,NCOR1,CREB1,APH1B,RFNG,PSMA7,PSMD1,NCSTN,ATP2A2,AGO3,PSMB6,PSMB3,E2F3,FCER2,H4C6,NUMB,PSMB2,MFNG,PSMD2,CUL1,H2BC14,RBX1,H4C3,H4C1,PSMA4,PSMD9,PSMF1,PSMD14,PSMB4,PSME3,TBL1X,TNRC6A,PLXND1,HDAC5,P…
BIOCARTA_FAS_PATHWAY	0.000217032	0.00311596	0.518848	-0.598558	-1.81518	30	CASP10,CASP3,CASP7,CFLAR,MAP2K4,FASLG,CASP6,FAS,PAK1,CASP8,DAXX,PTPN13
REACTOME_G2_M_CHECKPOINTS	0.000221723	0.00313847	0.518848	-0.416937	-1.51099	157	HERC2,RPA1,MCM5,KAT5,UBC,PSMB8,RAD17,PSMD3,UBE2N,PSME1,ORC2,CHEK2,H4C8,PSMB10,PSME2,CDC6,H2BC5,WRN,H2AX,PSMA8,H2BC12,MCM3,MCM6,PSMB9,MCM2,YWHAE,PSMA2,YWHAH,PSMA7,PSMD1,PSMB6,PSMB3,CHEK1,CLSPN,MDC1,H4C6,PSMB2,PSMD2,H2BC14,TP53BP1,H4C3,H4C1,PSMA4,PSMD9,PSMF1,PSMD14,YWHAB,PSMB4,PSME4,CDK2,PSME3,RBBP8,PIAS4,PSMA1,SUMO1,H2BC4,PSMD11,ATM,PSMD8,TP53,PSMA5,TOPBP1,H2BC8,PSMC5,RHNO1,RFC4,RMI2,H3-4,BRIP1,RF…
REACTOME_ORC1_REMOVAL_FROM_CHROMATIN	0.000221616	0.00313847	0.518848	-0.488618	-1.66685	70	MCM5,UBC,PSMB8,PSMD3,PSME1,ORC2,PSMB10,PSME2,CDC6,PSMA8,MCM3,MCM6,PSMB9,MCM2,PSMA2,PSMA7,PSMD1,PSMB6,PSMB3,SKP2,CDT1,PSMB2,PSMD2,CUL1,RBX1,PSMA4,PSMD9,PSMF1,PSMD14,PSMB4,PSME4,CDK2,PSME3,PSMA1,PSMD11,PSMD8,PSMA5,PSMC5
REACTOME_REGULATION_OF_PTEN_STABILITY_AND_ACTIVITY	0.000224625	0.00315732	0.518848	-0.50028	-1.69946	68	AKT2,UBC,PSMB8,PSMD3,PSME1,TRIM27,PSMB10,PSME2,USP13,PSMA8,PSMB9,PSMA2,TNKS,TNKS2,PSMA7,PSMD1,PSMB6,PSMB3,NEDD4,CSNK2B,STUB1,PSMB2,PSMD2,PSMA4,PSMD9,PSMF1,PSMD14,PSMB4,PSME4,PSME3,PSMA1,PSMD11,PSMD8,PSMA5,XIAP,PSMC5,RNF146,CSNK2A1,PTEN,AKT1,PSMC3,PSMC2,PSMC6,CSNK2A2
REACTOME_REGULATION_OF_MRNA_STABILITY_BY_PROTEINS_THAT_BIND_AU_RICH_ELEMENTS	0.000226723	0.00316468	0.518848	-0.467446	-1.62407	86	XRN1,HNRNPD,UBC,PSMB8,PSMD3,PSME1,TNPO1,HSPA8,NUP214,PSMB10,PSME2,DCP1A,PSMA8,SET,PSMB9,PSMA2,EXOSC8,EXOSC9,EIF4G1,DCP2,PSMA7,PSMD1,PSMB6,PSMB3,ZFP36,XPO1,EXOSC1,PSMB2,PSMD2,PSMA4,PSMD9,PSMF1,PSMD14,YWHAB,PSMB4,PSME4,PSME3,PSMA1,PSMD11,PSMD8,PSMA5,TNFSF13,PSMC5
WP_BASE_EXCISION_REPAIR	0.000240783	0.00333775	0.518848	-0.587481	-1.79651	31	OGG1,TDG,XRCC1,PARP2,POLD3,LIG1,APEX1,MBD4,SMUG1,FEN1,PNKP,POLD1,APEX2,POLL,MPG,POLE2,PARP1,UNG,HMGB1,PCNA
REACTOME_MITOTIC_PROPHASE	0.000281095	0.00384354	0.498493	-0.432631	-1.54805	125	MCPH1,PPP2CA,NUP98,H2AZ1,NUP62,MAPK1,SEC13,H3C8,NUP85,NUP153,GORASP2,H4C8,NUP214,NEK6,USO1,NUP50,TMPO,PPP2R1B,H2BC5,PPP2CB,NUP188,NUP160,H2AX,NCAPD3,SET,H2BC12,NUP107,TPR,EMD,LPIN2,GORASP1,RANBP2,BLZF1,CNEP1R1,PPP2R1A,NUP54,RAB1A,SMC4,H4C6,H2BC14,H4C3,H4C1,NCAPH2,PLK1,NUP133,GOLGA2,NUMA1,H2BC4,H3C6,H2BC8,NUP35,NUP43,H2AC6,RAE1,H3-4,POM121C,NCAPG2,H2BC10,PPP2R2D,PHF8,MASTL,KMT5A,NEK9,ENSA,H3C10
REACTOME_PTEN_REGULATION	0.000281095	0.00384354	0.498493	-0.42486	-1.52644	138	TNRC6B,AKT2,EED,MAPK1,REST,UBC,MOV10,PSMB8,PSMD3,PSME1,TRIM27,PSMB10,PSME2,LAMTOR3,MTA2,BMI1,PML,USP13,PSMA8,MTA1,PSMB9,CHD4,PSMA2,LAMTOR1,TNKS,AGO1,TNKS2,PSMA7,PSMD1,AGO3,PSMB6,PSMB3,SALL4,RING1,NEDD4,ATF2,CSNK2B,STUB1,PSMB2,PSMD2,PSMA4,PSMD9,PSMF1,PSMD14,SLC38A9,PSMB4,PSME4,PHC3,PSME3,USP7,TNRC6A,HDAC5,PSMA1,PSMD11,PSMD8,TP53,PSMA5,XIAP,HDAC2,PSMC5,EZH2,RNF146,CSNK2A1,PTEN,EGR1,RBBP7,AKT1,PSMC3…
REACTOME_RAC1_GTPASE_CYCLE	0.000285094	0.00387189	0.498493	-0.40896	-1.49436	184	ARHGEF6,SPATA13,ABR,CYBB,NCKAP1L,DOCK8,PREX1,SRGAP3,PLEKHG2,ARHGAP23,ARHGAP15,DEF6,FAM13B,IQGAP2,PIK3R3,DOCK11,CYFIP1,ARHGAP31,TMPO,PIK3R1,ARHGAP9,DOCK10,BRK1,ARHGAP42,NCF4,EMD,ALS2,FARP2,CDC42EP4,LAMTOR1,PAK1,PKN2,WIPF1,IQGAP1,TAGAP,GNA13,ARHGEF39,ABI1,CYFIP2,DOCK9,ARAP2,NHS,ARHGAP30,GIT2,VAV1,DOCK4,NCF1,SOS2,ARHGAP4,ARHGEF11,FMNL1,MCAM,WASL,MCF2L,ARHGAP10,VAMP3,CDC42,ESYT1,ARHGEF18,ARHGAP5,ABI2…
REACTOME_THE_CITRIC_ACID_TCA_CYCLE_AND_RESPIRATORY_ELECTRON_TRANSPORT	0.000294807	0.00397692	0.498493	-0.404956	-1.47625	178	COX11,ATP5F1A,COQ10A,CS,NDUFA3,UQCR10,MPC2,NDUFC2,NDUFC1,NDUFB8,UCP2,ATP5MC3,COX18,IDH3G,PDK1,PDP2,LDHAL6A,PDHB,ATP5PO,UCP3,NDUFA10,NDUFS1,ATP5F1B,IDH2,SDHD,COX5B,COX8A,UQCRC2,SDHC,TMEM126B,UQCRQ,ACO2,NDUFB3,NDUFAF7,SDHB,NDUFA6,COX5A,OGDH,IDH3A,NDUFS3,COQ10B,PM20D1,ATP5MG,UCP1,PDPR,NDUFA12,ACAD9,L2HGDH,NDUFA2,ADHFE1,SCO1,NDUFB11,NNT,UQCR11,NDUFB2,NDUFAB1,NUBPL,NDUFA13,DLST,NDUFA1,UQCRC1,NDUFS4,AT…
WP_TCELL_ACTIVATION_SARSCOV2	0.000303021	0.00406048	0.498493	-0.467213	-1.62392	87	GRB2,HLA-DRA,PDPK1,MAPK1,BAX,IL12RB1,JAK2,CTLA4,RAF1,STAT4,CD3G,IFNG,RELA,CD4,NFKB1,CHUK,IL12RB2,LCK,NFKBIA,BCL2L1,LCP2,ICOS,PIK3R1,CD3E,IL18R1,CD3D,PRKCQ,CD247,RASGRP1,HLA-DRB1,PLCG1,PPP3CC,RICTOR,CD86
REACTOME_ANTIGEN_PROCESSING_CROSS_PRESENTATION	0.000308518	0.00407975	0.498493	-0.451138	-1.59995	105	LNPEP,CYBB,UBC,MRC1,TIRAP,PSMB8,CTSS,TAP1,PSMD3,PSME1,PSMB10,PSME2,CHUK,B2M,PDIA3,PSMA8,HLA-E,HLA-F,PSMB9,NCF4,PSMA2,TAP2,FCGR1B,SEC22B,PSMA7,PSMD1,PSMB6,PSMB3,NCF1,SEC61B,PSMB2,PSMD2,BTK,SEC61A1,PSMA4,PSMD9,PSMF1,PSMD14,VAMP3,PSMB4,PSME4,PSME3,SEC61A2,PSMA1,PSMD11,PSMD8,PSMA5,HLA-A,PSMC5,HLA-C,TAPBP,HMGB1,PSMC3,NCF2,HLA-B,PSMC2,PSMC6,FCGR1A,TLR4,HLA-G
REACTOME_DUAL_INCISION_IN_TC_NER	0.000307385	0.00407975	0.498493	-0.499422	-1.68854	65	POLR2D,AQR,RPA1,GTF2H1,ERCC3,ZNF830,UBC,DDB1,POLD3,RFC1,POLR2G,ERCC1,POLR2B,ERCC5,POLR2L,PRPF19,POLD1,CCNH,POLK,ERCC2,MNAT1,RBX1,POLR2F,HMGN1,POLR2E,CUL4B,USP7,POLR2J,POLE2,RFC4,XAB2,EP300,GTF2H4,RFC2,RPA2,PCNA,RFC5
REACTOME_TRANS_GOLGI_NETWORK_VESICLE_BUDDING	0.00031515	0.00412844	0.498493	-0.485957	-1.66151	72	TXNDC5,RAB5C,BLOC1S1,PICALM,SNAPIN,M6PR,PIK3C2A,HSPA8,CLTC,GNS,ARRB1,CTSZ,AP4S1,TGOLN2,VAMP7,AP1B1,SNX5,FTL,IGF2R,AP1G1,BLOC1S3,SNX2,CLVS1,ACBD3,AP4B1,PUM1,HGS,AP3S1,AP4E1,AP1M1,NAPA,DNASE2,CLINT1,ARF1,CHMP2A
WP_IL4_SIGNALING_PATHWAY	0.000316308	0.00412844	0.498493	-0.530422	-1.75389	54	GRB2,RPS6KB1,MAPK1,STAT3,JAK2,FES,RELA,NFKB1,CHUK,NFKBIA,SOCS1,GAB2,PIK3R1,STAT1,STAT6,JAK3,BAD,DOK2,FLNA,IL2RG,CEBPA,ATF2,CBL,TYK2,GATA3,INPP5D,CEBPB,EP300,IL4R,AKT1,SOS1,BIRC5,PTPN11,STAT5A,ELK1,PIK3CD,FOS,STAT5B,SHC1
KEGG_TYPE_I_DIABETES_MELLITUS	0.000365597	0.00465095	0.498493	-0.543908	-1.73829	42	HLA-DRA,HLA-DMA,HLA-DOA,HLA-DPB1,GZMB,HLA-DMB,HLA-DPA1,HLA-DQB1,PRF1,IFNG,HLA-DQA1,HLA-DRB5,HLA-E,HLA-F,FASLG,HLA-DRB1,FAS,HLA-DOB,CD86
PID_IL2_PI3K_PATHWAY	0.000360893	0.00465095	0.498493	-0.578268	-1.79384	34	GRB2,RPS6KB1,BCL2,IL2RB,RELA,NFKB1,LCK,BCL2L1,GAB2,PIK3R1,IL2RA,JAK3,IL2RG,SGMS1
REACTOME_DEGRADATION_OF_BETA_CATENIN_BY_THE_DESTRUCTION_COMPLEX	0.00036353	0.00465095	0.498493	-0.470275	-1.62999	84	PPP2CA,UBC,PSMB8,PSMD3,PSME1,PSMB10,PSME2,PPP2R1B,TLE3,PPP2CB,PPP2R5C,PSMA8,PSMB9,LEF1,PSMA2,ZRANB1,PPP2R5D,PSMA7,PSMD1,PSMB6,PSMB3,CTBP1,PPP2R1A,PSMB2,PSMD2,CUL1,RBX1,PSMA4,PSMD9,PSMF1,PSMD14,PSMB4,GSK3B,PSME4,PSME3,PSMA1,PSMD11,PSMD8,PSMA5,TLE1,CTNNB1,PSMC5
REACTOME_RIP_MEDIATED_NFKB_ACTIVATION_VIA_ZBP1	0.000361647	0.00465095	0.498493	-0.674812	-1.80685	17	TLR3,RIPK1,RELA,NFKB1,CHUK,NFKBIA,ZBP1,RIPK3,NKIRAS2,DHX9
REACTOME_ROLE_OF_LAT2_NTAL_LAB_ON_CALCIUM_MOBILIZATION	0.000376285	0.00475681	0.498493	-0.624918	-1.82203	25	GRB2,IGKV1-17,IGKV4-1,IGHV1-69,PDPK1,IGLV2-14,IGKV1-5,IGLV3-25,IGHV3-30,GAB2,PIK3R1
REACTOME_RAF_ACTIVATION	0.000380533	0.00478045	0.498493	-0.577132	-1.79032	34	PPP2CA,PPP1CC,JAK2,RAF1,MRAS,MAP3K11,PPP2R1B,PPP2CB,PPP2R5C,PPP2R5D,SHOC2,BRAF,PPP2R1A,NRAS,CAMK2D,BRAP,YWHAB
REACTOME_DNA_REPLICATION_PRE_INITIATION	0.000394963	0.00490538	0.498493	-0.423275	-1.51938	129	H2AZ1,PRIM1,RPA1,MCM5,UBC,PSMB8,H3C8,PSMD3,PSME1,ORC2,H4C8,PSMB10,PSME2,CDC6,H2BC5,POLA2,H2AX,PSMA8,H2BC12,MCM3,MCM6,PSMB9,KPNA1,MCM2,PSMA2,POLA1,GMNN,PSMA7,PSMD1,PSMB6,PSMB3,E2F3,CDT1,H4C6,PSMB2,PSMD2,H2BC14,H4C3,H4C1,PSMA4,PSMD9,PSMF1,PSMD14,PSMB4,KPNB1,PSME4,CDK2,PSME3,PSMA1,H2BC4,PSMD11,H3C6,PSMD8,PSMA5,H2BC8,PSMC5,H2AC6,POLE2,H2BC10,PSMC3,RPA2,PSMC2,H3C10,PSMC6,H2BC9,ORC3,H2BC6,H2BC17,PSMD7,…
REACTOME_RESOLUTION_OF_SISTER_CHROMATID_COHESION	0.000395359	0.00490538	0.498493	-0.434891	-1.55475	123	CENPC,PPP2CA,PPP1CC,NUP98,CLASP1,STAG1,SEC13,KIF2A,NUP85,MIS12,SKA2,TAOK1,BUB3,PPP2R1B,PPP2CB,SMC3,PPP2R5C,NUP160,NUP107,CENPQ,CLASP2,TUBA1B,RANBP2,PDS5B,MAPRE1,PPP2R5D,CENPO,KIF18A,PMF1,ZWILCH,DYNLL2,SMC1A,INCENP,XPO1,PPP2R1A,PAFAH1B1,NSL1,TUBB2B,CENPP,TUBA3D,PLK1,DYNC1LI2,NUP133,CDCA5,KNTC1,PDS5A,CENPT,NUP43,CENPK,TUBA1C,DYNC1I2,PPP2R5E,ZW10,ZWINT,RANGAP1,NDEL1,DYNC1LI1,BIRC5,NUDC,BUB1,TUBB2A
KEGG_PROTEASOME	0.000401776	0.00495442	0.498493	-0.535825	-1.72295	43	PSMB8,PSMD3,PSME1,IFNG,PSMB10,PSME2,POMP,PSMA8,PSMB9,PSMA2,PSMA7,PSMD1,PSMB6,PSMB3,PSMB2,PSMD2,PSMA4,PSMF1,PSMD14,PSMB4,PSME4,PSME3,PSMA1,PSMD11,PSMD8,PSMA5,PSMC5
REACTOME_RESPIRATORY_ELECTRON_TRANSPORT_ATP_SYNTHESIS_BY_CHEMIOSMOTIC_COUPLING_AND_HEAT_PRODUCTION_BY_UNCOUPLING_PROTEINS	0.000413641	0.00506963	0.498493	-0.424925	-1.52292	127	COX11,ATP5F1A,COQ10A,NDUFA3,UQCR10,NDUFC2,NDUFC1,NDUFB8,UCP2,ATP5MC3,COX18,ATP5PO,UCP3,NDUFA10,NDUFS1,ATP5F1B,SDHD,COX5B,COX8A,UQCRC2,SDHC,TMEM126B,UQCRQ,NDUFB3,NDUFAF7,SDHB,NDUFA6,COX5A,NDUFS3,COQ10B,PM20D1,ATP5MG,UCP1,NDUFA12,ACAD9,NDUFA2,SCO1,NDUFB11,UQCR11,NDUFB2,NDUFAB1,NUBPL,NDUFA13,NDUFA1,UQCRC1,NDUFS4,ATP5MC1,UQCRH,NDUFAF5,NDUFA7,COX6A1,ATP5F1C,NDUFA5,ETFDH,ETFA,COX14,COX7C,NDUFA4,ATP5PD,…
REACTOME_FORMATION_OF_INCISION_COMPLEX_IN_GG_NER	0.000416211	0.00507021	0.498493	-0.535199	-1.72094	43	XPC,PIAS1,RPA1,GTF2H1,ERCC3,UBC,DDB1,PARP2,DDB2,UBE2N,SUMO2,ERCC1,ERCC5,CCNH,RNF111,ERCC2,MNAT1,RBX1,CUL4B,CETN2,SUMO1,PARP1,SUMO3,GTF2H4
BIOCARTA_TH1TH2_PATHWAY	0.00043504	0.00515409	0.498493	-0.633311	-1.79861	22	HLA-DRA,CD40,IL12RB1,IFNG,IL12RB2,IL18,HLA-DRB5,IL18R1,IL2RA,HLA-DRB1,CD40LG,CD86,IFNGR2
REACTOME_C_TYPE_LECTIN_RECEPTORS_CLRS	0.000431924	0.00515409	0.498493	-0.422639	-1.51878	139	PDPK1,UBC,NFATC2,PSMB8,RAF1,TAB1,PSMD3,UBE2N,PSME1,TAB3,TAB2,PSMB10,RELA,PRKACB,CLEC10A,PSME2,NFKB1,CHUK,NFKBIA,PYCARD,PSMA8,RELB,PSMB9,PSMA2,PAK1,CASP8,ICAM3,NFATC3,CLEC4E,PSMA7,PSMD1,PSMB6,PSMB3,CARD11,CLEC4A,PSMB2,NRAS,PSMD2,CUL1,PSMA4,PSMD9,PSMF1,ICAM2,PSMD14,PSMB4,PSME4,FYN,CLEC7A,PSME3,MALT1,PSMA1,PPP3R1,PSMD11,CLEC6A,PSMD8,PSMA5,TRAF6,UBE2M,CD209,PSMC5
REACTOME_HIV_TRANSCRIPTION_INITIATION	0.000435918	0.00515409	0.498493	-0.533008	-1.73016	46	POLR2D,GTF2H1,ERCC3,GTF2B,POLR2G,POLR2B,POLR2L,TAF15,TAF10,TAF7,TAF9,TAF5,CCNH,GTF2A2,GTF2E2,TAF3,ERCC2,MNAT1,POLR2F,GTF2F1,POLR2E,TAF1,GTF2A1,POLR2J,TAF4,GTF2H4,TAF11
REACTOME_INTRA_GOLGI_TRAFFIC	0.000434084	0.00515409	0.498493	-0.538359	-1.73804	44	RAB30,MAN1A2,STX5,SNAP29,GOLIM4,RIC1,GOSR1,MAN1C1,BET1L,GOSR2,CUX1,CYTH4,MAN1A1,TRIP11,RAB36,RAB39A,STX16,RAB33B,GOLGA5,NAPA,YKT6,ARF1,NSF,VPS45
WP_PATHWAYS_AFFECTED_IN_ADENOID_CYSTIC_CARCINOMA	0.000434091	0.00515409	0.498493	-0.494115	-1.6706	65	CNTN6,FBXW7,RAF1,ATRX,SMARCE1,CHEK2,MGA,BRD1,SETD2,KANSL1,ARID5B,KDM6A,CEBPA,MAX,NCOR1,NFIB,ARID1A,KAT6A,MORF4L1,TLK1,SMC1A,CHEK1,CTBP1,SMARCA2,MYCBP,KMT2C,ATM,TP53,ARID4B,MAML3,CMTR2,EP300,MYB,PTEN,AKT1
WP_THYROID_STIMULATING_HORMONE_TSH_SIGNALING_PATHWAY	0.000443477	0.0052128	0.498493	-0.48634	-1.64512	66	RPS6KB1,PDPK1,MAPK1,STAT3,CDKN1B,JAK2,RAF1,GNG2,TSHR,APEX1,MAP2K6,CDK4,PIK3R1,STAT1,GNAS,PDE4D,GNB1,GNAI2,GNA13,CREB1,ADCY3,TTF2,GNAI3,BRAF
REACTOME_REGULATION_OF_TP53_EXPRESSION_AND_DEGRADATION	0.000455174	0.00531919	0.498493	-0.559582	-1.75881	37	PPP2CA,PDPK1,AKT2,RFFL,UBC,SGK1,CHEK2,PPP2R1B,RNF34,PPP2CB,PPP2R5C,DAXX,PHF20,PRDM1,RICTOR,PPP2R1A,CDK2,USP7,ATM,TP53,CCNG1,MDM4,AKT1,CDKN2A,MDM2
REACTOME_INTRA_GOLGI_AND_RETROGRADE_GOLGI_TO_ER_TRAFFIC	0.000462527	0.00535905	0.498493	-0.390252	-1.43076	202	ARCN1,RAB30,MAN1A2,STX5,KIF2A,RHOBTB3,SNAP29,KIF13B,KIF3B,M6PR,GCC2,DCTN6,VPS52,GOLIM4,GALNT1,DCTN4,RIC1,KIFAP3,GOSR1,MAN1C1,BET1L,TGOLN2,COPB1,KIF21A,RAB9A,DCTN3,GOSR2,TMF1,KIF19,ARL1,CUX1,NAA35,TUBA1B,TMED10,IGF2R,CYTH4,ARFGAP2,SEC22B,MAN1A1,ARFGAP3,GOLGA1,TRIP11,VPS53,KIF18A,DYNLL2,RAB36,RAB3GAP1,TMED7,PAFAH1B1,DCTN5,RAB39A,KIF27,RAB1A,COPB2,VPS51,KDELR1,STX16,PLA2G6,RAB18,VAMP3,CAPZA2,TUBB2B,…
REACTOME_TOLL_LIKE_RECEPTOR_CASCADES	0.000463918	0.00535905	0.498493	-0.410066	-1.48437	155	PPP2CA,PTPN4,PIK3C3,MAPK1,VRK3,UBC,TLR3,TIRAP,CTSS,TAB1,RIPK1,UBE2N,IRAK4,UBE2D3,TAB3,TAB2,RELA,HSP90B1,PIK3R4,NFKB1,CHUK,TBK1,MEF2C,MAP2K6,MEF2A,NFKBIA,SOCS1,PPP2R1B,BIRC3,PPP2CB,TLR8,TLR7,RIPK3,MAP2K4,NKIRAS2,IRAK3,IRF3,CASP8,ITGAM,CTSB,PPP2R5D,CREB1,DUSP3,DUSP4,EEA1,TLR10,BIRC2,PPP2R1A,CD180,ATF2,CUL1,BTK,RBSN,ITGB2
PID_IL2_1PATHWAY	0.000468027	0.00537562	0.498493	-0.509334	-1.68761	55	GRB2,MAPK1,STAT3,STAM,BCL2,IL2RB,RAF1,IFNG,LCK,IKZF3,SOCS1,GAB2,PIK3R1,STAT1,IL2RA,JAK3,DOK2,IL2RG,PPP2R5D,CISH,NRAS,FYN,CDK2,STAM2
BIOCARTA_MAPK_PATHWAY	0.000480323	0.00541029	0.498493	-0.476244	-1.64615	81	GRB2,RPS6KB1,MAPK1,RAF1,RIPK1,MAPKAPK5,MAP4K1,RELA,MAP3K11,NFKB1,CHUK,MAP3K3,MAP2K6,NFKBIA,STAT1,MAPK6,MAP2K4,RAPGEF2,MAP4K4,PAK1,DAXX,TGFB2,CEBPA,MAX,CREB1
REACTOME_RESOLUTION_OF_ABASIC_SITES_AP_SITES	0.000479515	0.00541029	0.498493	-0.557714	-1.75294	37	OGG1,RPA1,TDG,XRCC1,PARP2,POLD3,RFC1,LIG1,APEX1,MBD4,SMUG1,FEN1,PNKP,POLD1,MPG,POLE2,PARP1,RFC4,UNG,RFC2,RPA2,PCNA,PARG,RFC5
REACTOME_TNFR1_INDUCED_NFKAPPAB_SIGNALING_PATHWAY	0.000476089	0.00541029	0.498493	-0.579577	-1.75762	30	USP4,UBC,TAB1,RIPK1,TNFAIP3,TAB3,TAB2,CHUK,BIRC3,USP21,TRAF1,RNF31,CYLD,BIRC2
WP_IL2_SIGNALING_PATHWAY	0.000481812	0.00541029	0.498493	-0.539356	-1.72375	42	GRB2,RPS6KB1,CRKL,MAPK1,STAT3,BCL2,IL2RB,RAF1,LCK,GAB2,PIK3R1,CCND2,STAT1,IL2RA,JAK3
BIOCARTA_STATHMIN_PATHWAY	0.000488176	0.0054513	0.498493	-0.632937	-1.76591	20	PRKAR1A,CD2,CD3G,PRKACB,TSG101,CD3E,UHMK1,CD3D,CD247,CAMK4
REACTOME_ERK_MAPK_TARGETS	0.00049682	0.00545688	0.477271	-0.631437	-1.79329	22	PPP2CA,MAPK1,VRK3,MEF2C,MEF2A,PPP2R1B,PPP2CB,PPP2R5D,DUSP3,DUSP4,PPP2R1A
REACTOME_REGULATION_OF_TP53_ACTIVITY_THROUGH_ACETYLATION	0.00049603	0.00545688	0.477271	-0.581693	-1.7551	29	ING2,AKT2,BRD1,MAP2K6,PIP4K2B,MTA2,BRPF3,PML,CHD4,PIP4K2A,KAT6A,ING5,PIN1,BRD7,BRPF1,TP53,HDAC2,EP300,RBBP7,AKT1
WP_IL1_SIGNALING_PATHWAY	0.000491831	0.00545688	0.477271	-0.507081	-1.68015	55	MAPK1,TAB1,UBE2N,IRAK4,TAB3,TAB2,RELA,NFKB1,CHUK,MAP3K3,MAP2K6,NFKBIA,PIK3R1,MAP2K4,REL,IRAK3,PLCG1
REACTOME_STABILIZATION_OF_P53	0.000501381	0.00547704	0.477271	-0.505934	-1.67635	55	UBC,PSMB8,PSMD3,PSME1,CHEK2,PSMB10,PSME2,PSMA8,PSMB9,PSMA2,PHF20,PSMA7,PSMD1,PSMB6,PSMB3,PSMB2,PSMD2,PSMA4,PSMD9,PSMF1,PSMD14,PSMB4,PSME4,PSME3,PSMA1,PSMD11,ATM,PSMD8,TP53,PSMA5,PSMC5,MDM4,PSMC3,CDKN2A,PSMC2,MDM2,PSMC6,PSMD7,UBA52,PSMD5,PSMB5,PSMC4,UBB,PSMA3
KEGG_B_CELL_RECEPTOR_SIGNALING_PATHWAY	0.000510901	0.00555087	0.477271	-0.474806	-1.62885	75	GRB2,AKT2,PIK3CG,MAPK1,NFATC2,RAF1,CD79A,RASGRP3,PIK3R3,RELA,NFKB1,CHUK,NFKBIA,LILRB3,PIK3R1,PIK3AP1,CD19,PPP3CC,NFATC3,NFAT5,NFKBIE,FCGR2B,VAV1,CARD11,SOS2,PIK3R5,NRAS,BTK,CD81,BLNK,GSK3B,MALT1,PPP3R1,INPP5D,CD79B,RAC2,RAC3,AKT1,SOS1,NFKBIB
BIOCARTA_NFKB_PATHWAY	0.000524932	0.00567265	0.477271	-0.622246	-1.74437	21	TAB1,RIPK1,TNFAIP3,RELA,NFKB1,CHUK,NFKBIA
REACTOME_SWITCHING_OF_ORIGINS_TO_A_POST_REPLICATIVE_STATE	0.000534108	0.00574095	0.477271	-0.465868	-1.62478	90	MCM5,UBC,PSMB8,PSMD3,PSME1,ORC2,PSMB10,PSME2,CDC6,PSMA8,MCM3,MCM6,PSMB9,MCM2,PSMA2,ANAPC11,ANAPC15,PSMA7,CDC16,PSMD1,PSMB6,PSMB3,SKP2,CDT1,PSMB2,PSMD2,CUL1,RBX1,PSMA4,PSMD9,ANAPC5,PSMF1,PSMD14,PSMB4,PSME4,CDK2,PSME3,CDC26,UBE2E1,CDC23,PSMA1,ANAPC1,PSMD11,PSMD8,PSMA5,PSMC5
REACTOME_TP53_REGULATES_TRANSCRIPTION_OF_DNA_REPAIR_GENES	0.000537341	0.00574498	0.477271	-0.499487	-1.67688	62	POLR2D,CDK12,MLH1,GTF2H1,ERCC3,SUPT4H1,SSRP1,CCNT1,DDB2,NELFE,POLR2G,POLR2B,POLR2L,CCNH,SUPT16H,SUPT5H,CHEK1,NELFCD,ATF2,ERCC2,MNAT1,MDC1,ELOA,POLR2F,GTF2F1,POLR2E,CCNT2,ATM,TP53,POLR2J
REACTOME_G1_S_DNA_DAMAGE_CHECKPOINTS	0.000542351	0.00574857	0.477271	-0.484792	-1.63988	66	UBC,CDKN1B,PSMB8,PSMD3,PSME1,CHEK2,PSMB10,PSME2,PSMA8,PSMB9,PSMA2,PHF20,PSMA7,PSMD1,PSMB6,PSMB3,CHEK1,PSMB2,PSMD2,PSMA4,PSMD9,PSMF1,PSMD14,PSMB4,PSME4,CDK2,PSME3,PSMA1,PSMD11,ATM,PSMD8,TP53,PSMA5,PSMC5,MDM4,PSMC3,CDKN2A,PSMC2,MDM2,PSMC6,PSMD7,UBA52,PSMD5,CDKN1A,PSMB5,PSMC4,UBB,PSMA3,PCBP4,CDC25A,PSMD6,CCNE2,PSMD12,PSMD13,PSMB7,PSMA6
REACTOME_PI_METABOLISM	0.000543397	0.00574857	0.477271	-0.468408	-1.62433	83	MTMR4,PIK3C3,PIK3CG,PI4KA,PITPNB,TNFAIP8,PI4K2A,INPP4A,PLEKHA2,MTMR1,PI4KB,PIK3C2A,INPP5F,MTMR6,PIK3R3,PIK3R4,PIP5K1B,PIP4K2B,PIK3R1,TPTE2,MTMR10,MTMR9,PIP4K2A,PIKFYVE,PTPN13,PIK3R5,PLEKHA4,GDE1,TNFAIP8L2,RAB5A,INPP5K,VAC14,PLEKHA3,ARF1,PLEKHA8,INPP5D,PIP5K1A,TNFAIP8L3,PTEN,INPP5J,ARF3,SBF2,RAB14,INPP4B,GDPD1
PID_KIT_PATHWAY	0.000548559	0.00577279	0.477271	-0.501014	-1.65607	52	GRB2,RPS6KB1,CRKL,PDPK1,STAT3,BCL2,JAK2,RAF1,MAP4K1,SOCS1,PIK3R1,STAP1,SPRED2,STAT1,BAD,FER,KITLG,VAV1,CBL,GSK3B,DOK1,KIT,PTEN,GRAP2,AKT1,SH2B3,GRB10,SOS1,PIK3C2B,PTPN11,TEC,STAT5A
REACTOME_INTRINSIC_PATHWAY_FOR_APOPTOSIS	0.00055868	0.00584868	0.477271	-0.502897	-1.66629	55	NMT1,GZMB,AKT2,MAPK1,CASP3,BAX,CASP7,STAT3,BCL2,CARD8,BMF,BCL2L1,BAD,BAK1,YWHAE,APIP,TFDP1,CASP8,PPP3CC,YWHAH,APAF1,DYNLL2,UACA,YWHAB,PPP3R1,TP53,XIAP,GSDMD
KEGG_BASE_EXCISION_REPAIR	0.000562429	0.00585742	0.477271	-0.561705	-1.73226	33	OGG1,TDG,XRCC1,PARP2,POLD3,PARP4,LIG1,APEX1,MBD4,SMUG1,FEN1,POLD1,APEX2,POLL,PARP3,MPG,POLE2,PARP1,UNG,HMGB1,PCNA
BIOCARTA_KERATINOCYTE_PATHWAY	0.000566349	0.00586784	0.477271	-0.529248	-1.71795	46	PPP2CA,MAPK1,BCL2,RAF1,RIPK1,RELA,NFKB1,CHUK,MAP2K6,NFKBIA,PRKCQ,MAP2K4,FASLG,ETS1,FAS,DAXX,CEBPA
REACTOME_LYSOSOME_VESICLE_BIOGENESIS	0.000576702	0.00594446	0.477271	-0.562844	-1.75482	35	TXNDC5,BLOC1S1,M6PR,HSPA8,CLTC,GNS,ARRB1,CTSZ,AP4S1,VAMP7,AP1B1,AP1G1,CLVS1,AP4B1,HGS,AP4E1,AP1M1,DNASE2,ARF1,CHMP2A
REACTOME_DEGRADATION_OF_GLI1_BY_THE_PROTEASOME	0.000587329	0.00602312	0.477271	-0.491646	-1.63697	59	UBC,PSMB8,PSMD3,PSME1,PSMB10,PRKACB,PSME2,PSMA8,PSMB9,ITCH,PSMA2,PSMA7,PSMD1,PSMB6,PSMB3,SUFU,NUMB,PSMB2,PSMD2,CUL1,RBX1,PSMA4,PSMD9,PSMF1,PSMD14,PSMB4,PSME4,PSME3,PSMA1,PSMD11,PSMD8,PSMA5,PSMC5
REACTOME_SCAVENGING_OF_HEME_FROM_PLASMA	0.000594994	0.00604287	0.477271	-0.62387	-1.78648	23	IGKV1-17,IGKV4-1,IGHV1-69,APOL1,IGLV2-14,IGKV1-5,IGLV3-25,IGHV3-30,JCHAIN,CD163,IGLV1-44
WP_NUCLEOTIDE_EXCISION_REPAIR_IN_XERODERMA_PIGMENTOSUM	0.000595268	0.00604287	0.477271	-0.47602	-1.62388	70	XPC,RPA1,GTF2H1,ERCC3,XRCC1,DDB1,POLD3,DDB2,RFC1,POLH,H4C8,SLX4,LIG1,ERCC1,GPS1,POLD1,CCNH,RAD18,POLK,ERCC2,MNAT1,H4C6,RBX1,H4C3,H4C1,HMGN1,CUL4B,USP7,CETN2,H2AC6,POLE2,PARP1,RFC4,XAB2,GTF2H4,RFC2,RPA2,PCNA,RFC5
REACTOME_REGULATION_OF_MECP2_EXPRESSION_AND_ACTIVITY	0.000603556	0.00609622	0.477271	-0.568826	-1.73947	31	TNRC6B,TBL1XR1,MOV10,HIPK2,MECP2,HTT,GPS2,CAMK4,AGO1,NCOR1,CREB1,AGO3,CAMK2D,TBL1X,TNRC6A,HDAC2
BIOCARTA_VDR_PATHWAY	0.000623924	0.00623924	0.477271	-0.61819	-1.78379	24	MED1,PRMT1,TOP2B,NCOA1,SMARCE1,KAT2B,SMARCC2,NCOR1,ARID1A,BAZ1B,SUPT16H,SMARCC1
REACTOME_PROCESSING_OF_CAPPED_INTRONLESS_PRE_MRNA	0.00062165	0.00623924	0.477271	-0.595357	-1.78306	28	CSTF1,CSTF2T,PCF11,SNRPF,PAPOLA,ZNF473,NUDT21,WDR33,FIP1L1,CSTF3,SNRPD3,PABPN1,CLP1,NCBP1,SYMPK,LSM11,CPSF7
KEGG_NITROGEN_METABOLISM	0.000657075	0.00653822	0.477271	0.526716	2.13969	23	CA1,CA14,CA6,HAL,CA13,ASNS,CA5A,CA7,CA3,CA4,CA2,CA12
KEGG_INTESTINAL_IMMUNE_NETWORK_FOR_IGA_PRODUCTION	0.000663159	0.00654908	0.477271	-0.520854	-1.6956	47	HLA-DRA,HLA-DMA,HLA-DOA,HLA-DPB1,CD40,HLA-DMB,TNFRSF17,HLA-DPA1,HLA-DQB1,CXCL12,CCR10,HLA-DQA1,ICOS,HLA-DRB5,TNFSF13B,IL15RA,HLA-DRB1,CD40LG,IL10,HLA-DOB,CD86,TNFRSF13C,CXCR4,ITGA4,HLA-DQA2,ITGB7,CD28,TNFSF13
REACTOME_MITOTIC_G2_G2_M_PHASES	0.000664683	0.00654908	0.477271	-0.393192	-1.43984	198	PPP1R12A,PPP2CA,CLASP1,PCM1,LIN52,UBC,PLK4,PSMB8,PSMD3,PSME1,PSMB10,PSME2,TUBGCP2,PPP2R1B,CCP110,PPP2CB,DCTN3,PSMA8,CEP135,TUBB,PSMB9,YWHAE,PSMA2,OPTN,TUBA1B,CENPJ,MAPRE1,CCNH,CDK5RAP2,HAUS3,HAUS4,PSMA7,HAUS1,PSMD1,PSMB6,PSMB3,E2F3,TUBGCP6,TUBG2,TUBG1,XPO1,PPP2R1A,PAFAH1B1,RAB8A,MZT2A,MNAT1,PSMB2,CSNK1E,PSMD2,CUL1,RBX1,PSMA4,PSMD9,PSMF1,PSMD14,TUBB2B,PSMB4,PSME4,TUBA3D,CDK2,PSME3,PLK1,CETN2,ACTR1…
REACTOME_APC_C_CDH1_MEDIATED_DEGRADATION_OF_CDC20_AND_OTHER_APC_C_CDH1_TARGETED_PROTEINS_IN_LATE_MITOSIS_EARLY_G1	0.000670947	0.00657855	0.477271	-0.47234	-1.61767	73	UBC,PSMB8,PSMD3,PSME1,PSMB10,PSME2,PSMA8,PSMB9,PSMA2,ANAPC11,ANAPC15,PSMA7,CDC16,PSMD1,PSMB6,PSMB3,SKP2,PSMB2,PSMD2,PSMA4,PSMD9,ANAPC5,PSMF1,PSMD14,PSMB4,PSME4,PSME3,PLK1,CDC26,UBE2E1,CDC23,PSMA1,ANAPC1,PSMD11,PSMD8,PSMA5,PSMC5,UBE2S,PSMC3,PSMC2,PSMC6,PSMD7,UBA52,PSMD5,PSMB5,AURKA,CDC27,PSMC4,UBB,PSMA3,ANAPC4,CDC20,UBE2D1,PSMD6,PSMD12,UBE2C,PSMD13,PSMB7,PSMA6
WP_ACUTE_VIRAL_MYOCARDITIS	0.000683419	0.00663609	0.477271	-0.453507	-1.57564	86	HLA-DMA,CCR5,MAPK1,CASP3,BAX,CASP7,STAT3,TLR3,BCL2,SGCB,IFNG,CD4,EIF4G2,SOCS1,BCL2L1,PIK3R1,ITGAL,PYCARD,STAT1,CASP6,ABL1,CASP8,CD40LG,EIF4G1,IL10,CREB1,SGCD,MYH6,CXCR4,MMP9,CASP1,ITGB2,GSK3B,FYN,DMD,AIF1,ILK,PARP1,RAC2,RAC3,CASP2,BNIP2,AKT1,RASA1,SOS1,TGFB1,CD80
WP_OXIDATIVE_DAMAGE_RESPONSE	0.000680747	0.00663609	0.477271	-0.543655	-1.72302	40	C1QA,C1QB,CASP3,C2,CDKN1B,BCL2,C1R,NFKB1,BAG4,C1S,C3AR1,TRAF1,MAP2K4,BAD,BAK1,APAF1,NFKBIE,CDC42,TDP2,TNFRSF1B,C1QC,CDKN1C,TRAF6,TRAF3
REACTOME_ACTIVATION_OF_MATRIX_METALLOPROTEINASES	0.00071795	0.00687181	0.477271	0.42954	1.96552	33	COL18A1,TIMP1,MMP10,KLK2,CMA1,MMP8,MMP15,MMP7,MMP11,MMP16,CTSV,KLKB1,CTSG,PRSS1,MMP13
WP_IL9_SIGNALING_PATHWAY	0.000716254	0.00687181	0.477271	-0.654276	-1.75187	17	GRB2,MAPK1,STAT3,PIK3R1,STAT1,JAK3,IL2RG
WP_RETINOBLASTOMA_GENE_IN_CANCER	0.000711313	0.00687181	0.477271	-0.457903	-1.59156	87	H2AZ1,NPAT,PRIM1,RPA1,PLK4,CDKN1B,POLD3,RAF1,HMGB2,DCK,DNMT1,CDK4,SMC3,MCM3,MCM6,ABL1,TFDP1,POLA1,RRM1,SMC1A,E2F3,TOP2A,SKP2,CHEK1,DHFR,SMARCA2,CDT1,CDK2,MSH6,TP53,FANCG,POLE2,RFC4,RBBP7,HMGB1,SUV39H1,RPA2,CCDC6,PCNA,MDM2,STMN1,RFC5,HLTF,WEE1,CDKN1A,SMC2,TYMS,ORC1,CDC45,RBBP4,SAP30,BARD1,CDC25A
KEGG_DNA_REPLICATION	0.000723016	0.0068819	0.477271	-0.549424	-1.7155	36	PRIM1,RPA1,MCM5,POLD3,RFC1,LIG1,POLA2,FEN1,MCM3,MCM6,MCM2,POLA1,POLD1,RNASEH2C,POLE2,RFC4,RNASEH1,RFC2,RPA2,PCNA,RFC5,SSBP1,RNASEH2B,POLE3
REACTOME_COLLAGEN_FORMATION	0.000727844	0.0068819	0.477271	0.280929	1.62722	90	COL18A1,COL20A1,P3H2,COL4A6,P4HA2,MMP20,COL21A1,COL14A1,PXDN,LAMC2,P3H3,MMP7,LOXL2,PCOLCE2,COL4A5,COL10A1,COL6A2,CTSV,PLOD2,COL6A1,COL6A3,CRTAP,COLGALT1,COL1A1,LOXL1,COLGALT2,LAMB3,COL26A1,COL22A1,PLOD1,MMP13,COL3A1
REACTOME_PLASMA_LIPOPROTEIN_CLEARANCE	0.000729276	0.0068819	0.477271	-0.575184	-1.7705	32	HDLBP,NR1H3,MYLIP,AP2B1,CLTC,AP2A1,NR1H2,AP2A2,APOE,LIPA,SOAT1,AP2S1,LIPC,LDLRAP1,NPC2
KEGG_CHEMOKINE_SIGNALING_PATHWAY	0.000738026	0.00690659	0.477271	-0.396864	-1.45143	186	GRB2,CRKL,CXCL9,CCR2,AKT2,CCR5,CXCL13,PIK3CG,MAPK1,PREX1,CXCR6,ITK,STAT3,ELMO1,XCL1,JAK2,RAF1,GNG2,CXCR3,ROCK2,CXCL12,PIK3R3,RELA,ARRB1,PRKACB,NFKB1,CHUK,STAT2,GNG5,CCR10,NFKBIA,CXCL14,PIK3R1,PLCB2,CCL4,XCR1,STAT1,JAK3,CCL18,CXCL10,CCL13,PAK1,GNB1,GNAI2,CXCL11,ADCY3,CCL15,CRK,GNAI3,VAV1,BRAF,NCF1,SOS2,PTK2,CXCR4,PIK3R5,HCK,NRAS,WASL,CDC42,GSK3B,CCR8,CCL5,XCL2,CCR1,DOCK2,PARD3,CCL11,CCL8,BCAR1
REACTOME_RHO_GTPASES_ACTIVATE_FORMINS	0.000738765	0.00690659	0.477271	-0.41396	-1.48897	137	CENPC,PPP2CA,PPP1CC,NUP98,CLASP1,SEC13,KIF2A,EVL,FMNL2,NUP85,MIS12,SKA2,TAOK1,BUB3,PPP2R1B,FMNL3,PPP2CB,PPP2R5C,NUP160,NUP107,CENPQ,CLASP2,TUBA1B,RANBP2,MAPRE1,PPP2R5D,CENPO,KIF18A,PMF1,ZWILCH,DYNLL2,INCENP,XPO1,PPP2R1A,PAFAH1B1,NSL1,FMNL1,CDC42,TUBB2B,CENPP,TUBA3D,PLK1,DYNC1LI2,NUP133,KNTC1,DVL2,CENPT,NUP43,CENPK,TUBA1C,DYNC1I2,PPP2R5E,ZW10,PFN2,ZWINT,RANGAP1,NDEL1,PFN1,DYNC1LI1,BIRC5,NUDC,BUB1,…
WP_INTERLEUKIN11_SIGNALING_PATHWAY	0.000747132	0.00695248	0.477271	-0.529571	-1.70967	44	GRB2,RPS6KB1,PDPK1,PIAS1,MAPK1,STAT3,BCL2,JAK2,RAF1,FES,RELA,CHUK,PIK3R1,STAT1
REACTOME_INTERLEUKIN_17_SIGNALING	0.000764784	0.00706646	0.477271	-0.475756	-1.62342	71	PPP2CA,MAPK1,VRK3,UBC,TAB1,UBE2N,TAB3,TAB2,NFKB1,CHUK,MEF2C,MAP2K6,MEF2A,PPP2R1B,IL17RA,PPP2CB,IL17F,MAP2K4,IL17RC,PPP2R5D,CREB1,DUSP3,DUSP4,PPP2R1A,ATF2,CUL1
REACTOME_VIRAL_MESSENGER_RNA_SYNTHESIS	0.000766412	0.00706646	0.477271	-0.52894	-1.70763	44	POLR2D,NUP98,NUP62,SEC13,NUP85,NUP153,POLR2G,NUP214,NUP50,POLR2B,NUP188,NUP160,NUP107,TPR,POLR2L,RANBP2,NUP54,POLR2F,GTF2F1,POLR2E,NUP133,POLR2J,NUP35,NUP43,RAE1,POM121C
REACTOME_DEFECTIVE_CFTR_CAUSES_CYSTIC_FIBROSIS	0.000775902	0.0071213	0.477271	-0.484815	-1.61898	60	DERL3,SEL1L,UBC,PSMB8,RNF185,PSMD3,PSME1,PSMB10,PSME2,PSMA8,PSMB9,PSMA2,ERLEC1,PSMA7,PSMD1,RNF5,PSMB6,PSMB3,PSMB2,PSMD2,ERLIN1,PSMA4,PSMD9,PSMF1,PSMD14,PSMB4,PSME4,PSME3,PSMA1,DERL2,PSMD11,PSMD8,PSMA5,PSMC5,ERLIN2,PSMC3,VCP,PSMC2
WP_SELECTIVE_EXPRESSION_OF_CHEMOKINE_RECEPTORS_DURING_TCELL_POLARIZATION	0.000796566	0.00727772	0.477271	-0.57297	-1.72878	29	CCR2,CCR5,IL12RB1,CXCR3,IFNG,CD4,IL12RB2,CCL4,IL18R1,TGFB2,CD40LG,IFNGR2,CXCR4,CCR1,IFNGR1,CD28,IL4R,CCL3,TGFB1,CCR7
REACTOME_TCF_DEPENDENT_SIGNALING_IN_RESPONSE_TO_WNT	0.0008014	0.00728875	0.477271	-0.384973	-1.41312	213	PPP2CA,H2AZ1,CUL3,AKT2,KAT5,UBC,PSMB8,H3C8,PSMD3,PSME1,H4C8,PSMB10,KREMEN1,PSME2,PIP5K1B,CHD8,ZNRF3,RBBP5,PPP2R1B,H2BC5,TLE3,PPP2CB,FZD2,RSPO3,PPP2R5C,H2AX,PSMA8,H2BC12,SMURF2,PSMB9,LEF1,USP8,PSMA2,TNKS,TNKS2,PPP2R5D,ASH2L,PSMA7,PSMD1,PSMB6,PSMB3,CTBP1,XPO1,PPP2R1A,PYGO2,RSPO4,CSNK2B,H4C6,PSMB2,CSNK1E,LRP6,PSMD2,H2BC14,RBX1,H4C3,H4C1,PSMA4,PSMD9,PSMF1,USP34,PSMD14,PSMB4,GSK3B,PSME4,PSME3,PSMA1,RN…
BIOCARTA_NKT_PATHWAY	0.000808641	0.00732148	0.477271	-0.601521	-1.76985	26	CCR5,IL12RB1,CXCR3,IFNG,CD4,IL12RB2,CCL4,IL18R1,TGFB2,CD40LG,IFNGR2,CXCR4,CCR1,IFNGR1,CD28,IL4R,CCL3,TGFB1,CCR7
REACTOME_EPIGENETIC_REGULATION_OF_GENE_EXPRESSION	0.000821359	0.00737954	0.477271	-0.415714	-1.49224	129	UBTF,H2AZ1,SF3B1,EED,JARID2,GTF2H1,TDG,ERCC3,SAP18,SAP30BP,SAP130,H3C8,TET1,DEK,H4C8,KAT2B,TET2,BAZ2A,SMARCA5,H2BC5,DNMT1,MBD2,MTA2,DNMT3A,H2AX,MTA1,H2BC12,POLR1A,CHD4,POLR2L,CCNH,BAZ1B,POLR1D,EHMT2,PHF1,ERCC2,MNAT1,H4C6,H2BC14,H4C3,H4C1,POLR2F,POLR2E,GSK3B,MTF2,TAF1A,H2BC4,H3C6,H2BC8,ARID4B,HDAC2,H2AC6,RRP8,EZH2,SIRT1,EP300,GTF2H4,RBBP7,H2BC10,TAF1B,SUV39H1,TBP,H3C10,AEBP2,GATAD2B,PHF19,H2BC9
WP_FAS_LIGAND_PATHWAY_AND_STRESS_INDUCTION_OF_HEAT_SHOCK_PROTEINS	0.000822397	0.00737954	0.477271	-0.528071	-1.68768	42	CASP10,CASP3,CASP7,BCL2,CFLAR,NFX1,MAP2K4,FASLG,CASP6,FAS,PAK1,CASP8,DAXX,APAF1
KEGG_NOD_LIKE_RECEPTOR_SIGNALING_PATHWAY	0.000832159	0.0074319	0.477271	-0.491609	-1.65043	62	MAPK1,TAB1,TNFAIP3,TAB3,CASP5,TAB2,RELA,CARD8,HSP90B1,NFKB1,CHUK,NFKBIA,IL18,BIRC3,PYCARD,CCL13,CASP8,CARD6,NAIP,PSTPIP1,BIRC2,CASP1,CCL5,NLRP3,CCL11,CCL8,TRAF6,XIAP,TRIP6
WP_RANKLRANK_SIGNALING_PATHWAY	0.000835627	0.0074319	0.477271	-0.496201	-1.6441	55	AKT2,MAPK1,VCAM1,TAB1,PAPSS2,TAB2,RELA,NFKB1,CHUK,MAP2K6,NFKBIA,GAB2,PIK3R1,STAT1,TRAF1,ACP5,RELB,TRAF5,PLCG1,CALCR,PTK2,ICAM1,CBL,CDC42
REACTOME_SYNTHESIS_OF_PIPS_AT_THE_PLASMA_MEMBRANE	0.000844297	0.00744314	0.477271	-0.499602	-1.65436	53	PIK3CG,PI4K2A,INPP4A,PLEKHA2,MTMR1,PIK3C2A,MTMR6,PIK3R3,PIP5K1B,PIP4K2B,PIK3R1,MTMR9,PIP4K2A,PTPN13,PIK3R5,PLEKHA4,RAB5A,INPP5K,PLEKHA3,ARF1,PLEKHA8,INPP5D,PIP5K1A,PTEN,INPP5J,SBF2,RAB14,INPP4B,PIK3C2B,MTMR14,PIK3CD,MTMR2,PLEKHA1,MTMR3,PI4K2B,INPPL1,RUFY1,RAB4A
WP_PROTEASOME_DEGRADATION	0.000841669	0.00744314	0.477271	-0.491117	-1.64878	62	H2AZ1,UBC,PSMB8,PSMD3,PSME1,UBE2D3,IFNG,PSMB10,PSME2,UBA7,H2AX,HLA-E,HLA-F,PSMB9,PSMA2,PSMA7,PSMD1,PSMB6,PSMB3,NEDD4,PSMB2,PSMD2,PSMA4,PSMD9,PSMB4,PSME3,PSMA1,PSMD11,PSMD8,PSMA5,HLA-A,PSMC5,HLA-C,RPN1,RPN2,PSMC3,HLA-B,PSMC2,UBE2D2,PSMC6,HLA-G,PSMD7,UCHL3
BIOCARTA_GLEEVEC_PATHWAY	0.000853682	0.00746661	0.477271	-0.613394	-1.75648	23	GRB2,CRKL,PIK3CG,JAK2,RAF1,PIK3R1,STAT1,MAP2K4,BAD
REACTOME_FERTILIZATION	0.000854388	0.00746661	0.477271	0.510817	2.12279	24	CATSPERD,CATSPERB,ADAM20,ADAM30,ACR,ADAM2,ZP4,ZP1,CATSPERG,IZUMO1
WP_MEASLES_VIRUS_INFECTION	0.000868113	0.00755371	0.477271	-0.412639	-1.4814	134	SLAMF1,CASP3,BAX,STAT3,CDKN1B,BCL2,IL2RB,TNFAIP3,IRAK4,CD3G,HSPA8,TAB2,PIK3R3,RELA,NFKB1,CHUK,STAT2,TBK1,NFKBIA,BCL2L1,CDK4,PIK3R1,CCND2,CD3E,RCHY1,STAT1,TLR7,IL2RA,RAB9A,CD3D,JAK3,BAD,BAK1,FASLG,IRF3,FAS,CASP8,IL2RG,EIF2AK3,APAF1
REACTOME_NEGATIVE_REGULATORS_OF_DDX58_IFIH1_SIGNALING	0.00087244	0.00755864	0.477271	-0.555752	-1.73271	35	UBE2L6,PCBP2,UBC,NLRC5,TNFAIP3,UBE2D3,TBK1,UBA7,TRIM25,ATG12,ITCH,IRF3,CYLD,PIN1,UBE2K
KEGG_OTHER_GLYCAN_DEGRADATION	0.000879491	0.00758702	0.477271	-0.664869	-1.76005	16	GLB1,MAN2B1,AGA,HEXA,NEU1,FUCA2,NEU3,NEU4,MAN2B2,FUCA1,HEXB
REACTOME_ANTIGEN_ACTIVATES_B_CELL_RECEPTOR_BCR_LEADING_TO_GENERATION_OF_SECOND_MESSENGERS	0.000902171	0.00774942	0.477271	-0.536959	-1.71013	41	GRB2,IGKV1-17,IGKV4-1,IGHV1-69,IGLV2-14,IGKV1-5,CD79A,IGHM,IGLV3-25,ORAI2,IGHV3-30,PIK3R1,PIK3AP1,CD19,IGLV1-44,SH3KBP1,VAV1,BTK,BLNK,FYN
WP_KIT_RECEPTOR_SIGNALING_PATHWAY	0.000912026	0.00780073	0.477271	-0.484558	-1.61337	59	GRB2,RPS6KB1,CRKL,MAPK1,STAT3,BCL2,JAK2,RAF1,SOCS1,GAB2,PIK3R1,STAT1,BAD,PLCG1,KITLG,CRK,VAV1,CBL,TBX2,BTK,FYN,DOK1,KIT,INPP5D,SOCS6,EP300,AKT1,GRB10,SOS1,PTPN11,PRKCB,TEC,STAT5A
WP_EGFEGFR_SIGNALING_PATHWAY	0.000932417	0.00794135	0.477271	-0.398756	-1.44895	162	GRB2,RPS6KB1,CRKL,PDPK1,MAPK1,STAT3,STAM,JAK2,RAF1,AP2B1,RALB,MAP4K1,AP2A1,MEF2C,MAP3K3,MEF2A,ELK4,PTPN5,GAB2,PIK3R1,STAT1,MEF2D,ITCH,DOK2,PLCG1,USP8,ABL1,ARF6,PAK1,IQGAP1,ABI1,FOXO1,CREB1,RICTOR,CBLB,SH3KBP1,CRK,VAV1,BRAF,SOS2,PTK2,NEDD4,AP2S1,CBL,HGS,RAB5A,CDC42,MAP3K2,NEDD8,STAM2,NCK2,NCOA3,LIMK2,EPS15,STAMBP,NDUFA13,BCAR1,SH2D2A,INPP5D,ATXN2,PRKCI,PTEN,EPS8,SPRY2,AKT1,RASA1,NCK1,GRB10,USP6NL,…
WP_INTERFERON_TYPE_I_SIGNALING_PATHWAYS	0.000941657	0.0079862	0.477271	-0.51423	-1.70035	54	RPS6KB1,CRKL,PIAS1,PRMT1,STAT3,STAT4,STAT2,LCK,MAP2K6,SOCS1,GAB2,PIK3R1,STAT1,PTPRC,REL,CREB1,CRK,EIF4E,VAV1,IRF9,CBL,EIF4B,FYN,ZAP70,TYK2,RAPGEF1,RPS6KA4,PDCD4
WP_DNA_IRDAMAGE_AND_CELLULAR_RESPONSE_VIA_ATR	0.00096343	0.00813653	0.477271	-0.458392	-1.58443	79	PPM1D,MCPH1,MLH1,HERC2,RPA1,RECQL,RAD17,DCLRE1A,UBE2D3,CHEK2,SMARCC2,FEN1,PML,WRN,H2AX,USP1,MCM2,XRCC5,PALB2,POLN,SMC1A,CHEK1,CLSPN,MDC1,TP53BP1,TRIM28,CDK2,PLK1,TDP1,RBBP8,ATM,TP53,TOPBP1,PARP1,FANCI,BRIP1,CLK2,RMI1,RPA2,PCNA,MDM2,MSH2,ATRIP,SP1
REACTOME_CDT1_ASSOCIATION_WITH_THE_CDC6_ORC_ORIGIN_COMPLEX	0.00098544	0.00823031	0.45506	-0.492025	-1.6396	58	UBC,PSMB8,PSMD3,PSME1,ORC2,PSMB10,PSME2,CDC6,PSMA8,PSMB9,PSMA2,GMNN,PSMA7,PSMD1,PSMB6,PSMB3,CDT1,PSMB2,PSMD2,PSMA4,PSMD9,PSMF1,PSMD14,PSMB4,PSME4,PSME3,PSMA1,PSMD11,PSMD8,PSMA5,PSMC5,PSMC3,PSMC2,PSMC6,ORC3,PSMD7,ORC4,UBA52,PSMD5,PSMB5,PSMC4,ORC1,UBB,PSMA3,MCM8,PSMD6,PSMD12,PSMD13,ORC5,PSMB7,PSMA6
REACTOME_CELLULAR_RESPONSE_TO_CHEMICAL_STRESS	0.000986818	0.00823031	0.45506	-0.397718	-1.4432	159	COX11,TBL1XR1,CUL3,CYBB,MED1,ATP7A,UBC,GPX7,STAT3,PSMB8,PSMD3,PSME1,NCOA1,PSMB10,TXN2,PSME2,COX18,ATOX1,PSMA8,PSMB9,NCF4,COX5B,COX8A,PSMA2,KEAP1,TXNIP,ABCC1,NCOR1,CAT,PSMA7,PSMD1,COX5A,PSMB6,PSMB3,SKP2,TXNRD1,NCF1,PRDX6,CSNK2B,PSMB2,HM13,PSMD2,CUL1,PRDX2,RBX1,PSMA4,PSMD9,PSMF1,PSMD14,SCO1,PSMB4,PSME4,PSME3,TBL1X,FBXL17,PSMA1,PSMD11,PSMD8,NLRP3,PSMA5,PRDX3,PSMC5,BLVRA,CSNK2A1,HELZ2,P4HB,PPARA,GPX8…
REACTOME_ESR_MEDIATED_SIGNALING	0.000984846	0.00823031	0.45506	-0.384679	-1.41104	203	TNRC6B,POLR2D,H2AZ1,PDPK1,AKT2,ESR2,MAPK1,STAG1,MED1,PRMT1,KAT5,MOV10,CDKN1B,USF1,BCL2,CCNT1,H3C8,GNG2,FKBP5,CXCL12,NCOA1,POLR2G,S1PR3,H4C8,KAT2B,PIK3R3,DDX5,GNG5,PTGES3,PPP5C,H2BC5,PIK3R1,POLR2B,TLE3,SMC3,H2AX,UHMK1,H2BC12,NRIP1,GNB1,POLR2L,GNAI2,AGO1,CREB1,GNAI3,AGO3,GTF2A2,SMC1A,PPID,PTK2,NR5A2,XPO1,CTSD,ATF2,MMP9,CXXC5,H4C6,NRAS,SPHK1,H2BC14,H4C3,H4C1,POLR2F,GTF2F1,POLR2E
BIOCARTA_HIVNEF_PATHWAY	0.00100876	0.00837858	0.45506	-0.495207	-1.64077	56	CASP3,CASP7,BCL2,RIPK1,CFLAR,RELA,NFKB1,CHUK,BAG4,NFKBIA,BIRC3,TRAF1,FASLG,CASP6,FAS,CASP8,DAXX,APAF1,BIRC2,MAP3K5,TNFRSF1B,NUMA1,CDK11B,XIAP,PARP1,CASP2,CRADD,RASA1
PID_IFNG_PATHWAY	0.00101387	0.0083863	0.45506	-0.535164	-1.6961	40	CRKL,PIAS1,MAPK1,STAT3,JAK2,IFNG,MAP3K11,SOCS1,PIK3R1,IRF1,STAT1,IRF9,CBL,CASP1,CAMK2D,PIAS4,IFNGR1,RAPGEF1,PTPN2,CEBPB,EP300,AKT1,RAP1B,PTPN11
KEGG_ACUTE_MYELOID_LEUKEMIA	0.00104068	0.00850313	0.45506	-0.498988	-1.65963	57	GRB2,RPS6KB1,AKT2,PIK3CG,MAPK1,STAT3,RAF1,PIK3R3,RELA,NFKB1,CHUK,PIK3R1,PML,BAD,LEF1,PIM2,CEBPA,BRAF,SOS2,PIK3R5,FLT3,NRAS
REACTOME_NEGATIVE_REGULATION_OF_MAPK_PATHWAY	0.00103991	0.00850313	0.45506	-0.521486	-1.67684	43	PPP2CA,MAPK1,UBC,RAF1,PPP2R1B,PPP5C,PPP2CB,DUSP2,PPP2R5C,PTPN7,DUSP5,DUSP10,PPP2R5D,DUSP4,BRAF,PPP2R1A,NRAS,BRAP,YWHAB,DUSP16
REACTOME_SYNTHESIS_OF_PIPS_AT_THE_EARLY_ENDOSOME_MEMBRANE	0.0010394	0.00850313	0.45506	-0.660705	-1.74902	16	MTMR4,PIK3C3,PI4K2A,INPP4A,PIK3C2A,INPP5F,PIK3R4,MTMR10,PIKFYVE
REACTOME_DNA_STRAND_ELONGATION	0.00106692	0.0086822	0.45506	-0.566053	-1.74239	32	PRIM1,RPA1,MCM5,POLD3,RFC1,LIG1,POLA2,FEN1,MCM3,MCM6,MCM2,POLA1,POLD1
PID_IL4_2PATHWAY	0.00107999	0.00875314	0.45506	-0.48679	-1.63425	62	GRB2,RPS6KB1,IGHG1,PARP14,JAK2,FES,GTF3A,SOCS1,BCL2L1,PIK3R1,IL13RA2,STAT6,JAK3,DOK2,ETS1,IL2RG,CD40LG,IL10,IRF4,CBL,IL13RA1,FCER2,EGR2,CCL11,CEBPB,MYB,IL4R,AKT1,CCL26
PID_FCER1_PATHWAY	0.00108449	0.00875431	0.45506	-0.479638	-1.59699	59	GRB2,MAPK1,ITK,NFATC2,RAF1,RELA,NFKB1,CHUK,LCP2,GAB2,PIK3R1,MAP2K4,HCLS1,FER,PLCG1,WIPF1,CBLB,PTPN13,FCGR2B,VAV1,PTK2,CBL,SPHK1,BTK,FYN,DOK1,S1PR1,LAT2,AKT1,RASA1,LAT,SOS1,PTPN11,PRKCB
REACTOME_PROCESSIVE_SYNTHESIS_ON_THE_LAGGING_STRAND	0.00108964	0.0087607	0.45506	-0.677146	-1.76931	15	PRIM1,RPA1,POLD3,LIG1,POLA2,FEN1,POLA1,POLD1
WP_IMMUNE_RESPONSE_TO_TUBERCULOSIS	0.00111268	0.00891027	0.45506	-0.606566	-1.73693	23	PIAS1,PSMB8,JAK2,TAP1,STAT2,IFI35,SOCS1,IRF1,STAT1,IFNGR2,IRF9,TYK2,IFNGR1,MED14,PTPN2
REACTOME_REGULATION_OF_HMOX1_EXPRESSION_AND_ACTIVITY	0.00114811	0.00912135	0.45506	-0.483516	-1.63145	64	CUL3,UBC,PSMB8,PSMD3,PSME1,PSMB10,PSME2,PSMA8,PSMB9,PSMA2,KEAP1,PSMA7,PSMD1,PSMB6,PSMB3,SKP2,CSNK2B,PSMB2,HM13,PSMD2,CUL1,RBX1,PSMA4,PSMD9,PSMF1,PSMD14,PSMB4,PSME4,PSME3,FBXL17,PSMA1,PSMD11,PSMD8,PSMA5,PSMC5,CSNK2A1,PSMC3,PSMC2,PSMC6,CSNK2A2,PSMD7,NFE2L2,UBA52,PSMD5,PSMB5,PSMC4,UBB,PSMA3
WP_TNFRELATED_WEAK_INDUCER_OF_APOPTOSIS_TWEAK_SIGNALING_PATHWAY	0.00114433	0.00912135	0.45506	-0.523217	-1.67217	42	AKT2,MAPK1,CASP3,CASP7,RAF1,RIPK1,RELA,NFKB1,CHUK,NFKBIA,BIRC3,TRAF1,RELB,TRAF5,CASP8,BIRC2,MMP9,GSK3B,CCL5,CTNNB1,TRAF3
WP_EXERCISEINDUCED_CIRCADIAN_REGULATION	0.00115653	0.00915205	0.45506	-0.516914	-1.68714	48	HERPUD1,HLA-DMA,BTG1,CLOCK,NR1D2,PER2,HSPA8,TAB2,EIF4G2,UCP3,PPP2CB,DAZAP2,TOB1,ETV6,MYF6,PSMA4,NCOA4,CRY2,SUMO1,IDI1,KLF9,CEBPB,SUMO3,ZFR
WP_APOPTOSIS_MODULATION_AND_SIGNALING	0.00116802	0.00920674	0.45506	-0.449819	-1.56347	87	CASP10,CASP3,BAX,CASP7,BCL2,RIPK1,CFLAR,BMF,NFKB1,TNFRSF25,NFKBIA,BCL2L1,BIRC3,CASP4,BAD,BAK1,FASLG,CASP6,FAS,CASP8,DAXX,APAF1,NAIP,TNFRSF10B,PTPN13,BIRC2,CASP1,PEA15,MAP3K5,BNIP3,TOLLIP,TNFRSF1B,BOK,IL1R2,PTRH2,TP53,TRAF6,XIAP,MADD,TRAF3,BCL2L2,CASP2,CRADD,TNFRSF10A,CDKN2A,PMAIP1,BIRC5,BLK,AIFM2
REACTOME_SUMOYLATION_OF_SUMOYLATION_PROTEINS	0.00117891	0.0092563	0.45506	-0.548055	-1.70871	35	NUP98,NUP62,SEC13,NUP85,NUP153,SUMO2,NUP214,NUP50,TOPORS,NUP188,NUP160,NUP107,TPR,RANBP2,NUP54,NUP133,PIAS4,SUMO1,NUP35,NUP43,RAE1,POM121C
REACTOME_CROSS_PRESENTATION_OF_SOLUBLE_EXOGENOUS_ANTIGENS_ENDOSOMES	0.00119163	0.00928364	0.45506	-0.506167	-1.65685	49	MRC1,PSMB8,PSMD3,PSME1,PSMB10,PSME2,PSMA8,PSMB9,PSMA2,FCGR1B,PSMA7,PSMD1,PSMB6,PSMB3,PSMB2,PSMD2,PSMA4,PSMD9,PSMF1,PSMD14,PSMB4,PSME4,PSME3,PSMA1,PSMD11,PSMD8,PSMA5,PSMC5
REACTOME_TIGHT_JUNCTION_INTERACTIONS	0.0011876	0.00928364	0.45506	0.451892	1.96965	29	CLDN16,CLDN7,PATJ,CLDN4,CLDN12,CLDN17,CLDN18,CRB3,CLDN10,CLDN8,CLDN15,CLDN11
REACTOME_SUMOYLATION_OF_UBIQUITINYLATION_PROTEINS	0.00121202	0.00939164	0.45506	-0.550339	-1.73597	39	NUP98,PIAS1,NUP62,SEC13,NUP85,NUP153,TRIM27,NUP214,NUP50,PML,NUP188,NUP160,NUP107,TPR,PIAS2,RANBP2,NUP54,VHL,NUP133,PIAS4,SUMO1,NUP35,NUP43,RAE1,POM121C
REACTOME_TRANSPORT_OF_MATURE_MRNAS_DERIVED_FROM_INTRONLESS_TRANSCRIPTS	0.00121484	0.00939164	0.45506	-0.519889	-1.67171	43	NUP98,NXF1,NUP62,SEC13,NUP85,NUP153,NUP214,NUP50,NUP188,NUP160,WDR33,FIP1L1,NUP107,TPR,RANBP2,EIF4E,NCBP1,NUP54,SYMPK,NUP133,SLBP,NUP35,NUP43,RAE1,CPSF2,POM121C
PID_MET_PATHWAY	0.00124403	0.00958048	0.45506	-0.453558	-1.56772	79	GRB2,PTPN1,CRKL,PDPK1,AKT2,MAPK1,RANBP9,RAF1,GAB2,PIK3R1,PTPRJ,MAP2K4,BAD,ETS1,PLCG1,ARF6,PAK1,SH3KBP1,CRK,EIF4E,PTK2,CBL,AKT1S1,NUMB,WASL,HGS,RAB5A,CDC42,KPNB1,NCK2,EPS15,RAPGEF1,PTPN2,CTNNB1,BCAR1,PRKCI,EGR1,AKT1,NCK1,SOS1,RAP1B
BIOCARTA_PPARA_PATHWAY	0.00125593	0.00959853	0.45506	-0.48467	-1.60205	52	ACOX1,CITED2,PIK3CG,MAPK1,MED1,NR1H3,PRKAR1A,NCOA1,RELA,PRKACB,NFKBIA,PIK3R1,NRIP1,NOS2,HSD17B4,NCOR1
REACTOME_SUMOYLATION_OF_DNA_REPLICATION_PROTEINS	0.00125504	0.00959853	0.45506	-0.513252	-1.66603	46	NUP98,NUP62,SEC13,TOP2B,NUP85,NUP153,SUMO2,NUP214,NUP50,NUP188,NUP160,NUP107,TPR,RANBP2,TOP2A,INCENP,NUP54,NUP133,PIAS4,SUMO1,NUP35,NUP43,TOP1,SUMO3,RAE1,POM121C,RANGAP1,BIRC5,PCNA
KEGG_NUCLEOTIDE_EXCISION_REPAIR	0.00128851	0.00973648	0.45506	-0.517995	-1.6723	44	XPC,RPA1,GTF2H1,ERCC3,DDB1,POLD3,DDB2,RFC1,LIG1,ERCC1,ERCC5,POLD1,CCNH,ERCC2,MNAT1,RBX1,CUL4B,CETN2,POLE2,RFC4,GTF2H4,RFC2,RPA2,PCNA,RFC5
REACTOME_PROTEIN_LOCALIZATION	0.0012845	0.00973648	0.45506	-0.393993	-1.42922	163	ACOX1,ATP5F1A,ATAD1,STX5,CS,ABCD2,HSCB,UBC,ECI2,SLC27A2,SLC25A12,PEX3,HACL1,TIMM10,NDUFB8,UBE2D3,PMPCB,MLYCD,IDH3G,SLC25A6,IDE,PEX12,ACOT2,CHCHD4,ATP5F1B,USP9X,PEX19,TIMM8B,BAG6,EMD,ACOT4,PAOX,NOS2,ACAA1,HSD17B4,ACO2,TIMM10B,CAT,PXMP4,PEX10,PECR,TIMM23,PEX26,SEC61B,OTOF,COA4,PEX14,BCS1L,PXMP2,TOMM70,EPHX2,ALDH3A2,TOMM22,UBL4A,SERP1,BAAT,ACOT8,SLC25A17,ATP5MC1,TYSND1,CMC4,SGTA,ZFAND6,SAMM50,GSTK1,…
REACTOME_TNF_SIGNALING	0.00128851	0.00973648	0.45506	-0.517719	-1.67141	44	USP4,UBC,TAB1,RIPK1,TNFAIP3,TAB3,TAB2,CFLAR,CHUK,BAG4,BIRC3,USP21,TRAF1,RNF31,CASP8,CYLD
REACTOME_MYD88_INDEPENDENT_TLR4_CASCADE	0.0013122	0.00987836	0.45506	-0.436717	-1.53268	97	PPP2CA,MAPK1,VRK3,UBC,TAB1,RIPK1,UBE2N,UBE2D3,TAB3,TAB2,RELA,NFKB1,CHUK,TBK1,MEF2C,MAP2K6,MEF2A,NFKBIA,PPP2R1B,BIRC3,PPP2CB,RIPK3,MAP2K4,NKIRAS2,IRF3,CASP8,PPP2R5D,CREB1,DUSP3,DUSP4,BIRC2,PPP2R1A,ATF2,CUL1,TANK,IRAK2,TNIP2,TRAF6,TRAF3,NKIRAS1,MAPKAPK3,TICAM2,HMGB1,NFKBIB,UBE2D2,PTPN11,DUSP6,IRF7,TLR4
REACTOME_DEGRADATION_OF_DVL	0.0013354	0.00999171	0.45506	-0.490141	-1.62399	56	CUL3,UBC,PSMB8,PSMD3,PSME1,PSMB10,PSME2,PSMA8,PSMB9,PSMA2,PSMA7,PSMD1,PSMB6,PSMB3,PSMB2,PSMD2,RBX1,PSMA4,PSMD9,PSMF1,PSMD14,PSMB4,PSME4,PSME3,PSMA1,PSMD11,PSMD8,PSMA5,DVL2,PSMC5
REACTOME_INTERACTIONS_OF_VPR_WITH_HOST_CELLULAR_PROTEINS	0.00134709	0.00999171	0.45506	-0.536311	-1.68567	37	NUP98,NUP62,SEC13,NUP85,NUP153,NUP214,SLC25A6,NUP50,NUP188,NUP160,NUP107,KPNA1,TPR,RANBP2,PSIP1,NUP54,NUP133,SLC25A5,NUP35,NUP43,RAE1,POM121C
WP_CYTOSOLIC_DNASENSING_PATHWAY	0.00134714	0.00999171	0.45506	-0.462485	-1.57771	70	CASP10,AIM2,POLR3D,RIPK1,RELA,NFKB1,CHUK,TBK1,NFKBIA,IL18,ZBP1,PYCARD,CCL4,TRIM25,RIPK3,ATG12,IRF3,CXCL10,POLR3H,CASP8,POLR2L,POLR3A,POLR3GL,CYLD,POLR3E,POLR1D,CASP1,POLR2F,POLR2E,CCL5
WP_LEPTIN_SIGNALING_PATHWAY	0.00134165	0.00999171	0.45506	-0.459255	-1.57933	76	GRB2,PTPN1,RPS6KB1,MAPK1,BAX,STAT3,JAK2,RAF1,ROCK2,NCOA1,RELA,NFKB1,CHUK,BCL2L1,ACACA,PIK3R1,STAT1,BAD,REL,PLCG1,FOXO1,CREB1,EIF4E,KHDRBS1,PTK2,CISH,CDC42,GSK3B,FYN
REACTOME_RUNX1_INTERACTS_WITH_CO_FACTORS_WHOSE_PRECISE_EFFECT_ON_RUNX1_TARGETS_IS_NOT_KNOWN	0.00136676	0.0100999	0.45506	-0.535072	-1.68177	37	PCGF5,RYBP,SMARCB1,SMARCE1,SMARCD2,PBRM1,YAF2,SMARCC2,BMI1,HIPK2,ARID1A,SMARCC1,RING1,ACTL6B,SMARCA2,CSNK2B,AUTS2,PHC3,ARID2,CBFB,EP300,CSNK2A1
KEGG_PHOSPHATIDYLINOSITOL_SIGNALING_SYSTEM	0.00143547	0.0105303	0.45506	-0.457727	-1.57407	76	PIK3C3,CALM3,PIK3CG,PI4KA,INPP4A,DGKE,PI4KB,PIK3C2A,PIK3R3,PIP5K1B,PLCD4,PIP4K2B,PIK3R1,PLCB2,PLCG1,PIP4K2A,PIKFYVE,ITPKB,DGKZ,INPP5B,DGKH,DGKG,PIK3R5,INPP5K,DGKQ,INPP5D,PLCD3,INPP1,PIP5K1A,PTEN,INPP5J,INPP4B,ITPK1,DGKD,PIK3C2B,ITPR1,PLCB1,PRKCB
WP_HOSTPATHOGEN_INTERACTION_OF_HUMAN_CORONAVIRUSES_APOPTOSIS	0.00143109	0.0105303	0.45506	-0.601032	-1.6849	21	CASP3,BAX,CASP7,BCL2,BCL2L1,BAD,FASLG,CASP8,APAF1
REACTOME_APC_C_MEDIATED_DEGRADATION_OF_CELL_CYCLE_PROTEINS	0.00144834	0.0105715	0.45506	-0.447635	-1.55588	87	UBC,PSMB8,PSMD3,PSME1,PSMB10,PSME2,BUB3,PSMA8,PSMB9,PSMA2,ANAPC11,ANAPC15,PSMA7,CDC16,PSMD1,PSMB6,PSMB3,SKP2,PSMB2,PSMD2,CUL1,PSMA4,PSMD9,ANAPC5,PSMF1,PSMD14,PSMB4,PSME4,CDK2,PSME3,PLK1,CDC26,UBE2E1,CDC23,PSMA1,ANAPC1,PSMD11,PSMD8,PSMA5,PSMC5,FBXO5,UBE2S,PSMC3,PSMC2,PSMC6,PSMD7,UBA52,PSMD5,PSMB5,AURKA,CDC27,PSMC4,UBB,PSMA3,ANAPC4,CDC20,UBE2D1,PSMD6,CCNB1,PSMD12,UBE2C,PSMD13,BUB1B,PSMB7,PSMA6,CDK1
REACTOME_FLT3_SIGNALING	0.00145161	0.0105715	0.45506	-0.533357	-1.67833	38	GRB2,AKT2,UBC,CDKN1B,SLA,LCK,FLT3LG,GAB2,SLA2,PIK3R1,PTPRJ,HCK,FLT3,CBL,NRAS,FYN,SOCS6,GRAP2,AKT1,SH2B3,GRB10,SOS1,PTPN11,STAT5A,SYK,STAT5B,UBA52,CSK,BCL2L11
REACTOME_RAB_REGULATION_OF_TRAFFICKING	0.00150327	0.010869	0.45506	-0.419142	-1.49584	120	DENND5B,RAB5C,AKT2,DENND2D,TBC1D10A,GGA3,RAB21,GGA2,TBC1D10C,RIC1,RABEP1,TRAPPC6B,DENND5A,RAB8B,HPS4,RINL,RAB9A,TRAPPC8,TRAPPC4,DENND4B,RAB35,YWHAE,ALS2,OPTN,ARF6,DENND4A,TRAPPC13,RAB3GAP1,CHML,RAB8A,RAB39A,TBC1D25,RAB1A,TRAPPC11,RAB5A,RAB18,TBC1D16,TRAPPC12,RAB33B,TBC1D17,RAB5B,TBC1D15,TRAPPC10,TBC1D2,CHM,MADD,RAB33A,RAB39B,HPS1,TBC1D14,RABGAP1,AKT1,SBF2,RAB14,DENND2A,GABARAPL2,DENND4C,GDI2,GABA…
REACTOME_RHO_GTPASE_EFFECTORS	0.00150027	0.010869	0.45506	-0.359953	-1.34283	303	PPP1R12A,CENPC,GRB2,PPP2CA,PPP1CC,NUP98,H2AZ1,PIK3C3,PDPK1,CLASP1,NF2,CYBB,NCKAP1L,MAPK1,SEC13,KIF2A,EVL,CDKN1B,FMNL2,H3C8,NUP85,MIS12,ROCK2,IQGAP2,H4C8,SKA2,PIK3R4,TAOK1,CYFIP1,BUB3,ARPC2,PPP2R1B,H2BC5,FMNL3,PPP2CB,BRK1,PPP2R5C,NUP160,H2AX,H2BC12,NUP107,NCF4,CENPQ,YWHAE,NCKIPSD,ABL1,FLNA,PAK1,PKN2,MYH9,WIPF1,CLASP2,TUBA1B,IQGAP1,RANBP2,YWHAH,MAPRE1,PPP2R5D,ABI1,CYFIP2,CENPO,KIF18A,PMF1,ZWILCH,DY…
REACTOME_DECTIN_1_MEDIATED_NONCANONICAL_NF_KB_SIGNALING	0.00151962	0.0109146	0.45506	-0.482669	-1.61522	61	UBC,PSMB8,PSMD3,PSME1,PSMB10,RELA,PSME2,CHUK,PSMA8,RELB,PSMB9,PSMA2,PSMA7,PSMD1,PSMB6,PSMB3,PSMB2,PSMD2,CUL1,PSMA4,PSMD9,PSMF1,PSMD14,PSMB4,PSME4,PSME3,PSMA1,PSMD11,PSMD8,PSMA5,UBE2M,PSMC5
REACTOME_MRNA_CAPPING	0.00152045	0.0109146	0.45506	-0.557319	-1.68156	29	POLR2D,GTF2H1,ERCC3,POLR2G,POLR2B,POLR2L,CCNH,NCBP1,SUPT5H,ERCC2,MNAT1,POLR2F,GTF2F1,POLR2E,POLR2J,GTF2H4,RNMT
BIOCARTA_CTCF_PATHWAY	0.00154419	0.0109885	0.45506	-0.594742	-1.71613	24	RPS6KB1,PPP2CA,CTCF,PIK3CG,CDKN1B,CD79A,PIK3R1,TGFB2,SMAD4,TGFBR1,TP53,CD79B,PTEN,CDKN2A,TGFB1,MDM2,SMAD5
KEGG_CHRONIC_MYELOID_LEUKEMIA	0.00155598	0.0109885	0.45506	-0.458832	-1.57141	73	GRB2,CRKL,AKT2,PIK3CG,MAPK1,CDKN1B,RAF1,PIK3R3,RELA,NFKB1,CHUK,NFKBIA,BCL2L1,GAB2,CDK4,PIK3R1,BAD,ABL1,TGFB2,SMAD4,CBLB,CRK,E2F3,BRAF,SOS2,CTBP1,PIK3R5,CBL,NRAS
REACTOME_INTRACELLULAR_SIGNALING_BY_SECOND_MESSENGERS	0.00153708	0.0109885	0.45506	-0.358569	-1.33826	306	GRB2,TNRC6B,PPP2CA,PDPK1,AKT2,EED,ESR2,MAPK1,REST,PRKAR1A,UBC,MOV10,NRG3,CDKN1B,PSMB8,PSMD3,PSME1,TRIM27,IRAK4,PSMB10,PIK3R3,PRKACB,PSME2,CHUK,PIP5K1B,LCK,PPP2R1B,FLT3LG,LAMTOR3,ICOS,GAB2,PIP4K2B,PIK3R1,MTA2,PIK3AP1,BMI1,PPP2CB,PML,CD19,PPP2R5C,USP13,PSMA8,MTA1,BAD,PSMB9,PDGFB,PLCG1,FGFR1,CHD4,PSMA2,LAMTOR1,KITLG,TNKS,CAMK4,PIP4K2A,AGO1,TNKS2,PPP2R5D,FOXO1,CREB1,RICTOR,CD86,ADCY3,PSMA7,PSMD1,AGO3…
REACTOME_PROCESSING_OF_INTRONLESS_PRE_MRNAS	0.00156353	0.0109885	0.45506	-0.636776	-1.75655	19	CSTF1,CSTF2T,PCF11,PAPOLA,NUDT21,WDR33,FIP1L1,CSTF3,PABPN1,CLP1,NCBP1,SYMPK,CPSF7
REACTOME_REGULATION_OF_RAS_BY_GAPS	0.00155917	0.0109885	0.45506	-0.465704	-1.57952	67	CUL3,UBC,PSMB8,PSMD3,PSME1,PSMB10,PSME2,RASAL3,RASA3,SPRED2,PSMA8,PSMB9,PSMA2,PSMA7,PSMD1,PSMB6,PSMB3,PSMB2,NRAS,PSMD2,RBX1,PSMA4,PSMD9,PSMF1,PSMD14,PSMB4,PSME4,PSME3,PSMA1,PSMD11,PSMD8,PSMA5,PSMC5,KBTBD7
REACTOME_RHO_GTPASES_ACTIVATE_WASPS_AND_WAVES	0.00155203	0.0109885	0.45506	-0.533431	-1.66557	36	GRB2,NCKAP1L,MAPK1,CYFIP1,ARPC2,BRK1,NCKIPSD,ABL1,WIPF1,ABI1,CYFIP2,PTK2,BTK,WASL,CDC42,ARPC4,ABI2,ARPC3,WASF2,ACTR3,WIPF2,NCK1
WP_MIRNAS_INVOLVEMENT_IN_THE_IMMUNE_RESPONSE_IN_SEPSIS	0.00157011	0.0109963	0.45506	-0.531578	-1.67274	38	GZMB,VCAM1,TAB1,IRAK4,TAB2,RELA,NFKB1,CHUK,NFKBIA,CCL4,IRF1,TLR8,TLR7,RELB,REL,IL10,MIR155HG,ICAM1
WP_PROLACTIN_SIGNALING_PATHWAY	0.00158559	0.0110661	0.45506	-0.456432	-1.56962	76	GRB2,PTPN1,RPS6KB1,PIK3CG,MAPK1,CASP3,STAT3,JAK2,RAF1,RELA,NFKB1,NFKBIA,SOCS1,GAB2,PIK3R1,IRF1,STAT1,FLNA,PAK1,NOS2,VAV1,PTK2,CISH,CTSD,CBL,GSK3B,FYN,ZAP70
REACTOME_CYTOPROTECTION_BY_HMOX1	0.00159709	0.0111078	0.45506	-0.418357	-1.49564	123	COX11,TBL1XR1,CUL3,MED1,UBC,STAT3,PSMB8,PSMD3,PSME1,NCOA1,PSMB10,PSME2,COX18,PSMA8,PSMB9,COX5B,COX8A,PSMA2,KEAP1,TXNIP,ABCC1,NCOR1,PSMA7,PSMD1,COX5A,PSMB6,PSMB3,SKP2,CSNK2B,PSMB2,HM13,PSMD2,CUL1,RBX1,PSMA4,PSMD9,PSMF1,PSMD14,SCO1,PSMB4,PSME4,PSME3,TBL1X,FBXL17,PSMA1,PSMD11,PSMD8,NLRP3,PSMA5,PSMC5,BLVRA,CSNK2A1,HELZ2,PPARA,PSMC3,COX6A1,STAP2,PSMC2,COX14,COX7C,NDUFA4,PSMC6,CSNK2A2,HDAC3,PSMD7,RXRA,…
REACTOME_INTERLEUKIN_RECEPTOR_SHC_SIGNALING	0.00162588	0.011269	0.45506	-0.579283	-1.71818	27	GRB2,CSF2RA,IL2RB,JAK2,PIK3R3,GAB2,PIK3R1,IL2RA,JAK3,IL5RA,IL2RG
REACTOME_CELLULAR_RESPONSE_TO_HYPOXIA	0.00168455	0.0115957	0.45506	-0.464143	-1.59169	74	CITED2,HIF1AN,EGLN2,UBC,PSMB8,PSMD3,PSME1,LIMD1,UBE2D3,PSMB10,PSME2,CUL2,WTIP,PSMA8,PSMB9,PSMA2,ARNT,PSMA7,PSMD1,PSMB6,PSMB3,VHL,PSMB2,PSMD2,RBX1,PSMA4,PSMD9,PSMF1,PSMD14,PSMB4,PSME4,PSME3,PSMA1,PSMD11,PSMD8,PSMA5,PSMC5
REACTOME_TOLL_LIKE_RECEPTOR_9_TLR9_CASCADE	0.00168105	0.0115957	0.45506	-0.436572	-1.53143	94	PPP2CA,PIK3C3,MAPK1,VRK3,UBC,TAB1,UBE2N,IRAK4,TAB3,TAB2,RELA,PIK3R4,NFKB1,CHUK,MEF2C,MAP2K6,MEF2A,NFKBIA,PPP2R1B,PPP2CB,TLR7,MAP2K4,NKIRAS2,PPP2R5D,CREB1,DUSP3,DUSP4,EEA1,PPP2R1A,ATF2,CUL1,RBSN
PID_P53_REGULATION_PATHWAY	0.00171254	0.0117482	0.45506	-0.483783	-1.61213	58	PPM1D,PPP2CA,KAT5,CHEK2,KAT2B,KAT8,DYRK2,CSNK1G1,RCHY1,PRMT5,HIPK2,ABL1,DAXX,TTC5,SKP2,CHEK1,PIN1,CSNK1G3,CSNK1E,CSE1L,TRIM28,RPL23,GSK3B,CDK2,NEDD8,USP7,E4F1,ATM,TP53,CCNG1,MDM4,EP300,CSNK1D,AKT1,HUWE1,CDKN2A,KMT5A,MDM2
REACTOME_HOMOLOGY_DIRECTED_REPAIR	0.00172461	0.0117907	0.45506	-0.415709	-1.49092	128	HERC2,RPA1,XRCC1,KAT5,UBC,PARP2,POLD3,RFC1,RAD17,UBE2N,POLH,H4C8,SUMO2,SLX4,ERCC1,H2BC5,TIMELESS,FEN1,WRN,H2AX,H2BC12,ABL1,POLD1,PALB2,RNF4,RAD51C,PPP4C,POLK,CHEK1,CLSPN,MDC1,H4C6,H2BC14,TP53BP1,H4C3,H4C1,CDK2,RBBP8,PIAS4,SUMO1,H2BC4,ATM,MUS81,TOPBP1,H2BC8,POLE2,RHNO1,PARP1,RFC4,TIPIN,RMI2,H3-4,BRIP1,PPP4R2,RAD51AP1,RFC2,H2BC10,RMI1,RPA2,PCNA,RFC5,ATRIP,H2BC9,H2BC6,H2BC17,POLE3,BLM,BABAM1,H2BC7,X…
WP_CAMKK2_PATHWAY	0.00175538	0.0119604	0.45506	-0.54353	-1.68608	34	MAPK1,VCAM1,NFATC2,RAF1,HDAC4,CAMK1,RELA,DNM1L,MAF,CAMK4,CREB1,SMC1A,CAMKK2,ICAM1
REACTOME_INFLAMMASOMES	0.00176536	0.0119877	0.45506	-0.595666	-1.66986	21	AIM2,BCL2,P2RX7,RELA,NFKB1,BCL2L1,PYCARD,PANX1,TXNIP,PSTPIP1,CASP1
REACTOME_PYROPTOSIS	0.00180994	0.0122491	0.45506	-0.576799	-1.71081	27	GZMB,IRF2,CASP3,BAX,CHMP7,CASP5,IL18,CASP4,IRF1,BAK1,CASP1,CHMP6,CHMP4A,TP53,GSDMD,CHMP2A
WP_ELECTRON_TRANSPORT_CHAIN_OXPHOS_SYSTEM_IN_MITOCHONDRIA	0.00183712	0.0123498	0.45506	-0.428189	-1.51473	103	COX11,ATP5F1A,NDUFA3,UQCR10,NDUFC2,NDUFC1,NDUFB8,UCP2,COX15,ATP5MC3,SLC25A6,ATP5PO,UCP3,NDUFA10,NDUFS1,ATP5F1B,SDHD,COX5B,COX8A,UQCRC2,SDHC,UQCRQ,NDUFB3,SDHB,NDUFA6,COX5A,NDUFS3,ATP5MG,UCP1,NDUFA12,NDUFA2,SCO1,UQCR11,NDUFB2,SLC25A5,NDUFAB1,NDUFA1,UQCRC1,NDUFS4,ATP5MC1,UQCRH,NDUFA7,COX6A1,ATP5F1C,NDUFA5,COX7C,NDUFA4,ATP5PD,NDUFB4,NDUFB6,NDUFS5,ATP5MC2,NDUFB7
WP_HEPATITIS_B_INFECTION	0.00183528	0.0123498	0.45506	-0.402832	-1.4565	152	GRB2,CASP10,AKT2,MAPK1,CASP3,BAX,NFATC2,STAT3,TLR3,DDB1,TIRAP,BCL2,JAK2,RAF1,DDB2,TAB1,IRAK4,STAT4,TAB2,PIK3R3,RELA,NFKB1,CHUK,STAT2,TBK1,MAP2K6,SMAD2,PIK3R1,STAT1,STAT6,JAK3,MAP2K4,BAD,FASLG,IRF3,FAS,CASP8,TGFB2,SMAD4,APAF1,NFATC3,CREB3,CREB1
REACTOME_CDC42_GTPASE_CYCLE	0.00185558	0.0124324	0.45506	-0.395086	-1.42963	154	ARHGEF6,SPATA13,ABR,DOCK8,PREX1,SRGAP3,PLEKHG2,CDC42SE2,FMNL2,DEF6,ARHGEF26,FAM13B,IQGAP2,DOCK11,FGD2,MAP3K11,FGD3,WDR81,ARHGAP31,TMPO,PIK3R1,STARD8,FMNL3,ARHGAP9,DOCK10,ARHGAP42,FGD4,CDC42EP4,LAMTOR1,PAK1,WIPF1,IQGAP1,TAGAP,GNA13,ARFGAP2,FNBP1,ARFGAP3,DOCK9,ARAP2,ARHGAP30,GIT2,ARHGAP4,ARHGEF11,FMNL1,WASL,MCF2L,ARHGAP10,VAMP3,CDC42,ARHGAP5,ECT2,MYO9B,YKT6,WDR91,CDC42BPB,ARHGAP21,ARHGAP32,GMIP,ARH…
KEGG_RNA_DEGRADATION	0.00188085	0.0125598	0.45506	-0.488377	-1.62434	57	CNOT2,XRN1,DDX6,CNOT7,LSM3,PATL1,DCPS,CNOT4,CNOT6L,CNOT3,CNOT9,PAPOLA,WDR61,DCP1A,LSM1,MTREX,EXOSC8,EXOSC9,DCP2,EXOSC10,LSM6,EXOSC1,CNOT6,EDC3,EDC4,LSM4,LSM2,CNOT10,HSPD1,MPHOSPH6,DIS3,PAPOLB,EXOSC3,LSM8
REACTOME_MAPK6_MAPK4_SIGNALING	0.00189493	0.0126119	0.45506	-0.448356	-1.56371	90	TNRC6B,UBC,MOV10,PSMB8,PSMD3,PSME1,MAPKAPK5,PSMB10,PRKACB,PSME2,MAPK6,PSMA8,PSMB9,PSMA2,PAK1,AGO1,FOXO1,PSMA7,PSMD1,AGO3,PSMB6,PSMB3,XPO1,PSMB2,PSMD2,PSMA4,PSMD9,PSMF1,PSMD14,CDC42,CDC14B,PSMB4,PSME4,PSME3,TNRC6A,NCOA3,PSMA1,PSMD11,PSMD8,PSMA5,PSMC5
REACTOME_FCERI_MEDIATED_MAPK_ACTIVATION	0.00195047	0.0129388	0.45506	-0.519239	-1.6537	41	GRB2,IGKV1-17,IGKV4-1,IGHV1-69,MAPK1,IGLV2-14,IGKV1-5,IGLV3-25,IGHV3-30,LCP2,MAP2K4,PLCG1,IGLV1-44,PAK1
WP_T_CELL_RECEPTOR_AND_COSTIMULATORY_SIGNALING	0.00198362	0.0131154	0.431708	-0.553661	-1.67052	29	ITK,PDCD1,NFATC2,CTLA4,CD8A,DYRK2,NFKB1,PDK1,LCK,NFKBIA,RASGRP1,PLCG1,GSK3B,FYN,ZAP70,CD28,PTEN,AKT1,RASA1
REACTOME_TRANSPORT_OF_THE_SLBP_DEPENDANT_MATURE_MRNA	0.00200675	0.0132248	0.431708	-0.527312	-1.64646	36	NUP98,NXF1,NUP62,SEC13,NUP85,NUP153,NUP214,NUP50,NUP188,NUP160,NUP107,TPR,RANBP2,EIF4E,NCBP1,NUP54,NUP133,SLBP,NUP35,NUP43,RAE1,POM121C
PID_NFAT_TFPATHWAY	0.0020424	0.0134158	0.431708	-0.513172	-1.66226	45	PTPN1,IKZF1,TBX21,CASP3,NFATC2,CTLA4,IFNG,CDK4,GBP3,IL2RA,PRKCQ,FASLG,ITCH,MAF,CD40LG,NFATC3,CBLB,FOXP3,IRF4
KEGG_METABOLISM_OF_XENOBIOTICS_BY_CYTOCHROME_P450	0.00206524	0.0134397	0.431708	0.317006	1.6634	61	CYP1A1,AKR1C2,ADH1B,ADH4,CYP1A2,ALDH1A3,AKR1C3,DHDH,GSTM1,UGT1A8,UGT2B10,ADH7,CYP2C19,MGST1,GSTA3,CYP2C18,UGT1A6,AKR1C1,ADH1C,ALDH3A1,ALDH3B1,UGT2B15,UGT2B7,GSTO2,GSTM5,ALDH3B2,CYP3A4,CYP2C9
PID_TRAIL_PATHWAY	0.00206207	0.0134397	0.431708	-0.568686	-1.70319	28	CASP10,MAPK1,RIPK1,PIK3R3,CFLAR,CHUK,PIK3R1,MAP2K4,CASP8,TNFRSF10B
REACTOME_DEGRADATION_OF_AXIN	0.00206611	0.0134397	0.431708	-0.495262	-1.63763	54	UBC,PSMB8,PSMD3,PSME1,PSMB10,PSME2,PSMA8,SMURF2,PSMB9,PSMA2,TNKS,TNKS2,PSMA7,PSMD1,PSMB6,PSMB3,PSMB2,PSMD2,PSMA4,PSMD9,PSMF1,PSMD14,PSMB4,PSME4,PSME3,PSMA1,PSMD11,PSMD8,PSMA5,PSMC5,RNF146
REACTOME_MAPK_TARGETS_NUCLEAR_EVENTS_MEDIATED_BY_MAP_KINASES	0.00211574	0.0137173	0.431708	-0.545259	-1.6674	31	PPP2CA,MAPK1,VRK3,MEF2C,MEF2A,PPP2R1B,PPP2CB,PPP2R5D,CREB1,DUSP3,DUSP4,PPP2R1A,ATF2
WP_NUCLEOTIDE_EXCISION_REPAIR	0.00212243	0.0137173	0.431708	-0.508516	-1.6417	44	XPC,RPA1,GTF2H1,ERCC3,DDB1,POLD3,DDB2,RFC1,LIG1,ERCC1,ERCC5,POLD1,CCNH,ERCC2,MNAT1,RBX1,CUL4B,CETN2,POLE2,RFC4,GTF2H4,RFC2,RPA2,PCNA,RFC5
REACTOME_RMTS_METHYLATE_HISTONE_ARGININES	0.00213223	0.0137365	0.431708	-0.477056	-1.59644	61	H2AZ1,PRMT1,SMARCB1,JAK2,H3C8,SMARCE1,SMARCD2,H4C8,PBRM1,CDK4,SMARCC2,DNMT3A,PRMT5,H2AX,ARID1A,SMARCC1,ACTL6B,SMARCA2,H4C6,H4C3,H4C1,PRMT6,WDR77,H3C6,PRMT3,ARID2,H2AC6,COPRS
WP_EUKARYOTIC_TRANSCRIPTION_INITIATION	0.00218202	0.0140124	0.431708	-0.512992	-1.63949	42	GTF2H1,ERCC3,GTF2B,POLR3D,POLR2G,POLR2B,POLR1A,POLR3H,TAF7,TAF9,TAF5,CCNH,GTF2A2,GTF2E2,POLR3E,POLR1D,ERCC2,MNAT1,POLR2F,POLR2E
PID_TNF_PATHWAY	0.00220961	0.0141443	0.431708	-0.501222	-1.62698	46	RFFL,TAB1,RIPK1,TNFAIP3,TAB2,RELA,NFKB1,CHUK,BAG4,MAP3K3,BIRC3,STAT1,TRAF1,MAP4K4,CASP8,CYLD,BIRC2,MAP4K5
PID_VEGFR1_2_PATHWAY	0.00225779	0.0143613	0.431708	-0.451657	-1.53763	69	GRB2,PDPK1,MAPK1,RAF1,FES,MAP2K6,PIK3R1,PTPRJ,PRKAG1,PLCG1,AKAP1,IQGAP1,CAMKK2,VTN,BRAF,PTK2,NEDD4,CBL,HGS,CDC42,FYN,NCK2,PTPN2,CTNNB1,SH2D2A,ARF1,PRKAA1,AKT1,NCK1,GRB10,PTPN11,PRKCB
REACTOME_REGULATION_OF_RUNX3_EXPRESSION_AND_ACTIVITY	0.00225684	0.0143613	0.431708	-0.479965	-1.5903	55	UBC,PSMB8,PSMD3,PSME1,PSMB10,PSME2,SMURF2,PSMB9,PSMA2,PSMA7,PSMD1,PSMB6,PSMB3,PSMB2,PSMD2,PSMA4,PSMD9,PSMF1,PSMD14,PSMB4,PSME3,PSMA1,PSMD11,PSMD8,PSMA5,PSMC5,CBFB,EP300,PSMC3,CDKN2A,TGFB1,PSMC2,MDM2,PSMC6,PSMD7,UBA52,PSMD5,PSMB5,PSMC4,UBB,PSMA3
PID_GMCSF_PATHWAY	0.00228491	0.0144879	0.431708	-0.525388	-1.64045	36	GRB2,MAPK1,STAT3,IRF8,CSF2RA,JAK2,RAF1,PRKACB,GAB2,PIK3R1,STAT1
BIOCARTA_BARRESTIN_SRC_PATHWAY	0.00233615	0.0147662	0.431708	-0.617963	-1.65463	17	KCNA2,KCNA3,MAPK1,RAF1,ARRB1,GNAS
PID_PI3KCI_AKT_PATHWAY	0.00240929	0.0151808	0.431708	-0.533338	-1.66283	35	PDPK1,AKT2,TBC1D4,CDKN1B,RAF1,CHUK,BCL2L1,BAD,KPNA1,YWHAE,YWHAH,FOXO1,RICTOR,YWHAB,GSK3B,MAP3K5
REACTOME_REGULATION_OF_TP53_ACTIVITY_THROUGH_PHOSPHORYLATION	0.00249276	0.0156518	0.431708	-0.433553	-1.51432	91	TP53INP1,RPA1,KAT5,UBC,SSRP1,RAD17,MAPKAPK5,CHEK2,DYRK2,WRN,PRKAG1,HIPK2,TAF15,TAF10,TAF7,TAF9,TAF5,SUPT16H,CHEK1,PIN1,TAF3,CSNK2B,TAF1,CDK2,RBBP8,ATM,TP53,TOPBP1,HIPK1,TAF4,TPX2,RHNO1,RFC4,RMI2,PRKAA1,MDM4,CSNK2A1,TAF11,BRIP1,RFC2,RMI1,RPA2,TBP,MDM2,RFC5,ATRIP,CSNK2A2
REACTOME_SIGNALING_BY_NTRKS	0.00250489	0.0156518	0.431708	-0.399563	-1.43446	134	GRB2,CRKL,PPP2CA,MAPK1,NTF3,VRK3,REST,BAX,STAT3,SGK1,AP2B1,RALB,CLTC,AP2A1,MEF2C,MEF2A,PPP2R1B,PIK3R1,NAB1,PPP2CB,MEF2D,ADORA2A,PLCG1,CHD4,AP2A2,PPP2R5D,CREB1,TCF12,DUSP3,DUSP4,CRK,BRAF,AP2S1,PPP2R1A,FRS2,BDNF,ATF2,RIT2,NRAS,YWHAB,EGR2,PTPRS,KIDINS220,FYN
WP_7Q1123_COPY_NUMBER_VARIATION_SYNDROME	0.0025074	0.0156518	0.431708	-0.421761	-1.49057	102	GRB2,UBE2L6,ATP5F1A,BECN1,CLASP1,SF3B1,NUP62,USF1,DEK,CLTC,ATP5MC3,VPS37A,ATP5PO,TSG101,SMARCA5,ACACA,ATP5F1B,VPS37C,H2AX,BCL7B,FAS,CLASP2,EIF2AK3,BAZ1B,OGDH,ATPAF2,GTF2I,DNAJC30,BTK,PRKG1,SNAP25,UBE2E1,CDKN1C,ATPAF1,NRG1,FBLN5,CTNNB1,DLST,HDAC2,ATP5MC1,UBE2E3,LAT2,RFC2,DLD,ATF4,HDAC6,PCNA,RFC5,GRIP1,EIF2A,HDAC3
REACTOME_BASE_EXCISION_REPAIR	0.00258342	0.0160764	0.431708	-0.449116	-1.54446	76	OGG1,H2AZ1,RPA1,TDG,XRCC1,PARP2,POLD3,RFC1,H4C8,LIG1,APEX1,MBD4,TINF2,H2BC5,SMUG1,FEN1,H2AX,H2BC12,PNKP,POLD1,TERF2,H4C6,H2BC14,H4C3,H4C1,H2BC4,H2BC8,MPG,H2AC6,POLE2,PARP1,RFC4,H3-4,UNG,RFC2,H2BC10,POT1,RPA2,PCNA,PARG,RFC5,H2BC9,H2BC6,H2BC17,POLE3
PID_HDAC_CLASSI_PATHWAY	0.00261	0.0161916	0.431708	-0.461287	-1.55961	65	NR2C1,SAP18,STAT3,HDAC4,FKBP3,KAT2B,RELA,NFKB1,NFKBIA,SIRT5,MBD2,MTA2,PRMT5,CHD4,RANBP2,SMG5,MAX,NCOR1,SIRT7,SIRT3,MBD3L2,XPO1,SIRT2,HDAC5,TFCP2,SUMO1,WDR77,HDAC2,RAN,SIRT1,EP300,SIRT4,RBBP7,RANGAP1,HDAC6,GATAD2B,GATA1,HDAC3,HDAC8,TNF,PPARG
REACTOME_ARACHIDONIC_ACID_METABOLISM	0.00267038	0.016488	0.431708	0.320461	1.63006	57	PTGES,CYP1A1,ALOXE3,CYP4F3,FAAH2,GPX2,CYP4B1,CYP4F8,CYP1A2,ALOX12B,AKR1C3,CYP4F11
REACTOME_ASPARAGINE_N_LINKED_GLYCOSYLATION	0.00268237	0.016488	0.431708	-0.354325	-1.32183	303	STT3A,ARCN1,ST3GAL5,MAN1A2,EDEM1,SEC24B,GLB1,STX5,SEL1L,UBC,SEC13,CTSC,UAP1,SCFD1,SEC23IP,DCTN6,RNF185,NEU1,LMAN2L,ALG9,USO1,DCTN4,NEU3,CTSZ,TRAPPC6B,GOSR1,MAN1C1,SEC24D,BET1L,NGLY1,PDIA3,SEC24A,COPB1,NEU4,ST6GAL2,DCTN3,PPP6R1,GOSR2,GANAB,TRAPPC4,NANP,NAGK,SYVN1,SPTB,ALG11,UGGT1,TUBA1B,TMED10,GORASP1,MGAT1,MPDU1,MIA3,ARFGAP2,SEC22C,SEC22B,MAN1A1,CD59,MLEC,ARFGAP3,UBXN1,RNF5,DYNLL2,MAGT1,DPM1,DDOS…
WP_TOLLLIKE_RECEPTOR_SIGNALING_RELATED_TO_MYD88	0.00267992	0.016488	0.431708	-0.538305	-1.64613	31	MAPK1,TLR3,TIRAP,IRAK4,RELA,NFKB1,CHUK,TBK1,TLR8,TLR7,RELB,REL,IRF3
KEGG_SNARE_INTERACTIONS_IN_VESICULAR_TRANSPORT	0.00275879	0.016906	0.431708	-0.521484	-1.64097	38	STX5,VTI1B,SNAP29,VAMP5,VAMP1,GOSR1,BET1L,SNAP47,GOSR2,VAMP7,SEC22B,STX7,STX12,STX16,SNAP25,VAMP3,STX11
REACTOME_RESOLUTION_OF_AP_SITES_VIA_THE_MULTIPLE_NUCLEOTIDE_PATCH_REPLACEMENT_PATHWAY	0.00277036	0.0169253	0.431708	-0.577565	-1.66656	24	RPA1,PARP2,POLD3,RFC1,LIG1,APEX1,FEN1,POLD1,POLE2,PARP1,RFC4,RFC2,RPA2,PCNA,PARG,RFC5,POLE3
PID_CD8_TCR_DOWNSTREAM_PATHWAY	0.0028005	0.0170576	0.431708	-0.460012	-1.55529	65	GZMB,MAPK1,NFATC2,IL2RB,RAF1,EOMES,STAT4,CD3G,PRF1,IFNG,CD8A,CD3E,B2M,IL2RA,PTPN7,CD3D,PRKCQ,CD247,FASLG,TNFRSF9,IL2RG,NFATC3
WP_NONSMALL_CELL_LUNG_CANCER	0.00282408	0.0171492	0.431708	-0.451121	-1.54241	72	GRB2,AKT2,MAPK1,CASP3,BAX,STAT3,RAF1,DDB2,RASSF5,PIK3R3,PDK1,STK4,CDK4,PIK3R1,JAK3,BAD,BAK1,PLCG1,CASP8,EML4,E2F3,POLK,BRAF,SOS2,RXRB
REACTOME_SUMOYLATION_OF_INTRACELLULAR_RECEPTORS	0.00285354	0.0172759	0.431708	-0.534794	-1.62181	30	NR2C1,PIAS1,NR1H3,HDAC4,SUMO2,NR1H2,PIAS2,RORA,NR5A2,THRA,NR3C1,NR4A2,AR,PIAS4,SUMO1,SUMO3,PPARA,ESR1,PPARG,RXRA,NR3C2,PIAS3,PGR
REACTOME_SCF_SKP2_MEDIATED_DEGRADATION_OF_P27_P21	0.00286513	0.0172941	0.431708	-0.454221	-1.51681	60	UBC,CDKN1B,PSMB8,PSMD3,PSME1,PSMB10,PSME2,CDK4,PSMB9,PSMA2,PSMA7,PSMD1,PSMB6,PSMB3,SKP2,PSMB2,PSMD2,CUL1,PSMA4,PSMD9,PSMF1,PSMD14,PSMB4,CDK2,PSME3,PSMA1,PSMD11,PSMD8,PSMA5,PSMC5
REACTOME_ESTROGEN_DEPENDENT_GENE_EXPRESSION	0.00287886	0.0173249	0.431708	-0.398721	-1.43151	132	TNRC6B,POLR2D,H2AZ1,STAG1,MED1,PRMT1,KAT5,MOV10,USF1,BCL2,CCNT1,H3C8,CXCL12,NCOA1,POLR2G,H4C8,KAT2B,DDX5,PTGES3,H2BC5,POLR2B,TLE3,SMC3,H2AX,H2BC12,NRIP1,POLR2L,AGO1,AGO3,GTF2A2,SMC1A,NR5A2,CTSD,ATF2,CXXC5,H4C6,H2BC14,H4C3,H4C1,POLR2F,GTF2F1,POLR2E,TNRC6A,GTF2A1,NCOA3,GATA3,H2BC4,H3C6,POLR2J,H2BC8,KCTD6,H2AC6,CBFB,EP300,MYB
BIOCARTA_HCMV_PATHWAY	0.00293625	0.0176108	0.431708	-0.611915	-1.63844	17	PIK3CG,MAPK1,RELA,NFKB1,MAP2K6,PIK3R1,CREB1
WP_ANDROGEN_RECEPTOR_SIGNALING_PATHWAY	0.00294555	0.0176108	0.431708	-0.432564	-1.50818	89	PIAS1,UBE3A,PATZ1,KAT5,STAT3,ROCK2,NCOA1,SMARCE1,KAT2B,RELA,BMF,ZNF318,PIK3R1,NR2C2,ETV5,FLNA,PIAS2,DAXX,SMAD4,NCOR1,FOXO1,CREB1,RNF4,PTK2,STUB1,NCOA4,CDC42,PSMC3IP,GSK3B,AR,PIAS4,NCOA3,SUMO1,LIMK2,CTNNB1,RAN,SIRT1,EP300,PTEN,AKT1,PARK7
WP_ENDOPLASMIC_RETICULUM_STRESS_RESPONSE_IN_CORONAVIRUS_INFECTION	0.00295265	0.0176108	0.431708	-0.489727	-1.59427	47	PPP1R12A,PPP1CC,XBP1,PPP1R16B,BCL2,PPP1R11,PPP1R7,PPP1R8,MBTPS2,EIF2AK3,ERN1,PPP1R9B,PPP1R3E,PPP1R10,PPP1R3B,PPP1CA,PPP1R15B,PPP1R14B,EIF2S1
KEGG_ENDOCYTOSIS	0.00301837	0.0178562	0.431708	-0.381076	-1.39163	181	RAB5C,CCR5,SMAP2,PARD6G,STAM,IL2RB,PSD3,AP2B1,HSPA8,CLTC,VPS37A,ARRB1,AP2A1,PIP5K1B,RNF41,RABEP1,TSG101,PIP4K2B,DNM1L,ACAP1,CLTCL1,VPS37C,IL2RA,HLA-E,HLA-F,SMURF2,ITCH,USP8,ARF6,CSF1R,SMAP1,IL2RG,AP2A2,PIKFYVE,ARFGAP2,CBLB,ARFGAP3,SH3KBP1,ARAP2,EEA1,GIT2,RAB22A,NEDD4,AP2S1,CXCR4,CBL,CHMP6,SNF8,HGS,RBSN,RAB5A,CDC42,CHMP4A,HSPA1L,LDLRAP1,EHD4,PDCD6IP,STAM2,RAB11FIP2,KIT,RAB5B,EPS15,STAMBP,RET,PARD3…
KEGG_MATURITY_ONSET_DIABETES_OF_THE_YOUNG	0.00302045	0.0178562	0.431708	0.449056	1.87244	25	INS,IAPP,PKLR,PAX4,ONECUT1,MNX1,HNF1A,HNF4G,HNF1B,NKX2-2,SLC2A2,PAX6,MAFA,HES1
PID_CERAMIDE_PATHWAY	0.00301812	0.0178562	0.431708	-0.503032	-1.62399	44	MAPK1,BAX,PRKRA,BCL2,RAF1,RIPK1,RELA,NFKB1,BAG4,NFKBIA,BIRC3,MAP2K4,BAD,MAP4K4,CASP8
KEGG_VALINE_LEUCINE_AND_ISOLEUCINE_DEGRADATION	0.00305706	0.0179711	0.431708	-0.502178	-1.62123	44	ALDH9A1,ACADM,ALDH6A1,ACAD8,ALDH2,ECHS1,IVD,IL4I1,ACAT2,HADH,PCCA,ACADSB,ACAA1,ABAT,BCKDHB,OXCT1,ACAT1,ACAA2,ALDH3A2,BCAT1,ALDH7A1,HSD17B10,DLD,MCCC1
PID_TELOMERASE_PATHWAY	0.00305778	0.0179711	0.431708	-0.451655	-1.53187	67	RPS6KB1,UBE3A,MAPK1,SAP18,CDKN1B,PARP2,ZNFX1,IFNG,SMG6,NFKB1,PTGES3,TINF2,IRF1,WRN,YWHAE,ABL1,XRCC5,TNKS,NCL,SMG5,MAX,HNRNPC,TERF2,XRCC6,NR2F2,SP3,ATM,HDAC2,RBBP7,AKT1,POT1,TGFB1,TERT,SP1,ESR1,BLM,MXD1,IFNAR2,FOS,TERF2IP
BIOCARTA_IGF1R_PATHWAY	0.00307234	0.0180041	0.431708	-0.581037	-1.66383	23	GRB2,MAPK1,PRKAR1A,RAF1,PRKACB,PIK3R1,BAD,YWHAH
REACTOME_REGULATION_OF_RUNX2_EXPRESSION_AND_ACTIVITY	0.00308942	0.0180516	0.431708	-0.449633	-1.53732	72	UBC,PSMB8,FBXW7,PSMD3,PSME1,PSMB10,PSME2,STAT1,PSMA8,PSMB9,PSMA2,PSMA7,PSMD1,PSMB6,PSMB3,SKP2,NR3C1,STUB1,PSMB2,PSMD2,CUL1,RBX1,PSMA4,PSMD9,PSMF1,PSMD14,PSMB4,GSK3B,PSME4,PSME3,PPARGC1B,PSMA1,PSMD11,PSMD8,PSMA5,PSMC5,CBFB
REACTOME_CELL_CELL_JUNCTION_ORGANIZATION	0.00313848	0.0180563	0.431708	0.29706	1.5656	63	CLDN16,CDH17,CLDN7,PATJ,CLDN4,CDH15,CLDN12,CLDN17,CLDN18,CDH10,CDH18,CRB3,CLDN10,CLDN8,CLDN15,ANG,CLDN11,CDH3
REACTOME_CHROMOSOME_MAINTENANCE	0.00313574	0.0180563	0.431708	-0.400565	-1.43331	125	CENPC,POLR2D,H2AZ1,PRIM1,RPA1,RSF1,POLD3,RFC1,ATRX,POLR2G,H4C8,LIG1,SMARCA5,TINF2,H2BC5,POLA2,GAR1,POLR2B,MIS18BP1,FEN1,WRN,H2AX,H2BC12,CENPQ,POLA1,POLR2L,DAXX,POLD1,CHTF8,CENPO,TERF2,H4C6,H2BC14,H4C3,H4C1,POLR2F,POLR2E,CENPP,CDK2,RUVBL2,H2BC4,POLR2J,H2BC8,CENPT,H2AC6,CENPK,RFC4,H3-4,RBBP7,ANKRD28,RFC2,H2BC10,POT1,RPA2,PCNA,TERT,RFC5,H2BC9,PPP6R3,NOP10,H2BC6,H2BC17
REACTOME_RESPIRATORY_ELECTRON_TRANSPORT	0.00313574	0.0180563	0.431708	-0.419622	-1.48442	103	COX11,COQ10A,NDUFA3,UQCR10,NDUFC2,NDUFC1,NDUFB8,COX18,NDUFA10,NDUFS1,SDHD,COX5B,COX8A,UQCRC2,SDHC,TMEM126B,UQCRQ,NDUFB3,NDUFAF7,SDHB,NDUFA6,COX5A,NDUFS3,COQ10B,NDUFA12,ACAD9,NDUFA2,SCO1,NDUFB11,UQCR11,NDUFB2,NDUFAB1,NUBPL,NDUFA13,NDUFA1,UQCRC1,NDUFS4,UQCRH,NDUFAF5,NDUFA7,COX6A1,NDUFA5,ETFDH,ETFA,COX14,COX7C,NDUFA4,NDUFB4,NDUFB6,NDUFS5,COA1,NDUFB7,NDUFAF3,COX4I1,UQCRB,TACO1
REACTOME_SIGNALING_BY_ALK_IN_CANCER	0.00314413	0.0180563	0.431708	-0.472656	-1.56609	55	GRB2,MAPK1,PRKAR1A,RNF213,STAT3,GCC2,CLTC,WDCP,PIK3R1,LMO7,TPR,MECP2,PLCG1,MYH9,PPFIBP1,EML4,RANBP2,EIF2AK3,FRS2,CUL1,RBX1
REACTOME_SIGNALING_BY_ROBO_RECEPTORS	0.00312634	0.0180563	0.431708	-0.368047	-1.35253	216	AKAP5,CLASP1,SRGAP3,UBC,EVL,PSMB8,PSMD3,PSME1,CXCL12,PSMB10,RPL23A,PRKACB,PSME2,CUL2,RPL36AL,UPF3A,PSMA8,PSMB9,FAU,MAGOHB,PSMA2,ABL1,PAK1,CLASP2,RPL10,ROBO1,EIF4G1,USP33,PSMA7,PSMD1,LDB1,NCBP1,PSMB6,PSMB3,CASC3,SOS2,CXCR4,EIF4A3,SLIT1,CAP2,PSMB2,PSMD2,RBX1,SLIT2,RPS13,PSMA4,PSMD9,PSMF1,PSMD14,CDC42,RPL23,RPS9,PSMB4,PSME4,PSME3,NCK2,RPS25,RPL32,PSMA1,RPL21,MYO9B,NELL2,PSMD11,PSMD8,RPL28,PSMA5,RPS2…
WP_TGFBETA_SIGNALING_PATHWAY	0.00313889	0.0180563	0.431708	-0.396933	-1.42509	132	GRB2,STAMBPL1,PIAS1,MAPK1,PJA1,RAF1,TAB1,NUP153,SNIP1,ZEB2,NUP214,MAP4K1,PDK1,MEF2C,MAP2K6,MEF2A,SMAD2,PIK3R1,PML,DCP1A,MAP2K4,SMURF2,ITCH,ETS1,TFDP1,PIAS2,SMAD4,FOXP3,PTK2,RNF111,ZFYVE16,ATF2,SIK1,STRAP,CUL1,HGS,RBX1,RBL2,SPTBN1,CDC42,SUMO1,LIMK2,TGFBR1,TP53,TRAF6,BCAR1
WP_DNA_DAMAGE_RESPONSE_ONLY_ATM_DEPENDENT	0.00316334	0.0181149	0.431708	-0.415124	-1.47397	109	GRB2,PIK3C3,AKT2,MLKL,PIK3CG,MAPK1,BAX,CDKN1B,BCL2,PIK3C2A,PIK3R3,PIK3R4,NFKB1,PDK1,PIK3R1,CCND2,PPP2R5C,BAD,BAK1,FASLG,LEF1,ABL1,SMAD4,CAT,SOS2,PIK3R5,NRAS,RBL2,CDC42,GSK3B,CCNG2,ATM,TP53,CTNNB1,DVL2,WNT3,RAC2,RAC3,PPP2R5E,PTEN,WNT5A,AKT1,HMGB1,CDKN2A,PMAIP1,SOS1,WNT5B,TGFB1,PIK3C2B,MDM2
BIOCARTA_TOLL_PATHWAY	0.00317979	0.0181573	0.431708	-0.57949	-1.68957	25	TLR3,TAB1,RELA,NFKB1,CHUK,MAP2K6,NFKBIA,TLR7,MAP2K4
REACTOME_ABORTIVE_ELONGATION_OF_HIV_1_TRANSCRIPT_IN_THE_ABSENCE_OF_TAT	0.00323953	0.0184461	0.431708	-0.579442	-1.65926	23	POLR2D,SUPT4H1,NELFE,POLR2G,POLR2B,POLR2L,NCBP1,SUPT5H,NELFCD,POLR2F,GTF2F1,POLR2E
PID_IL27_PATHWAY	0.00326659	0.0185476	0.431708	-0.569958	-1.67698	26	TBX21,IL12RB1,STAT3,JAK2,STAT4,IFNG,IL27,IL12RB2,STAT2,IL18,STAT1
PID_INSULIN_PATHWAY	0.00329072	0.0186319	0.431708	-0.500416	-1.61555	44	GRB2,PTPN1,RPS6KB1,EXOC7,PDPK1,AKT2,EXOC1,SGK1,PIK3R1,EXOC2,CRK,CBL,RHOQ,DOK1,NCK2,RAPGEF1,EXOC5,PRKCI,PTPRA,AKT1,RASA1,NCK1,GRB10,SOS1,PTPN11
REACTOME_BETA_CATENIN_INDEPENDENT_WNT_SIGNALING	0.00331796	0.018681	0.431708	-0.394466	-1.42084	145	TNRC6B,UBC,MOV10,PSMB8,GNG2,PSMD3,PSME1,AP2B1,CLTC,PSMB10,NLK,PSME2,AP2A1,GNG5,PRKG2,PLCB2,FZD2,PSMA8,SMURF2,PSMB9,LEF1,PSMA2,GNB1,AP2A2,AGO1,PSMA7,PSMD1,AGO3,PSMB6,PSMB3,AP2S1,PSMB2,PSMD2,PRKG1,PSMA4,PSMD9,PSMF1,PSMD14,PSMB4,PSME4,PSME3,TNRC6A,PSMA1,PPP3R1,PSMD11,PSMD8,FZD5,PSMA5,CTNNB1,DVL2,PSMC5,RAC2,RAC3,WNT5A,GNGT2,PSMC3,PFN1,WNT5B,ROR2,PSMC2,ARRB2,ITPR1,PLCB1,PSMC6,PRKCB
REACTOME_DISEASES_OF_MITOTIC_CELL_CYCLE	0.00331451	0.018681	0.431708	-0.517857	-1.62956	38	CDKN1B,ATRX,CDK4,CCND2,TFDP1,DAXX,ANAPC11,ANAPC15,CDC16,E2F3,SKP2,ANAPC5,CDK2,CDC26,UBE2E1,CDC23,CDKN1C,ANAPC1
REACTOME_NEGATIVE_REGULATION_OF_MET_ACTIVITY	0.00333821	0.0187424	0.431708	-0.582001	-1.63155	21	GRB2,PTPN1,UBC,STAM,PTPRJ,USP8,SH3KBP1,LRIG1,CBL,HGS,STAM2,EPS15,PTPN2
PID_FAK_PATHWAY	0.0033756	0.0188996	0.431708	-0.462336	-1.53938	59	GRB2,MAPK1,ELMO1,RAF1,ROCK2,PIK3R1,MAP2K4,ETS1,PLCG1,PAK1,CRK,GIT2,BRAF,PTK2,ARHGEF11,WASL,FYN,NCK2,RAPGEF1,BCAR1,ARHGAP26,RASA1,NCK1,SOS1,RAP1B,ARHGEF7
REACTOME_UNFOLDED_PROTEIN_RESPONSE_UPR	0.00345686	0.0193008	0.431708	-0.424264	-1.48389	92	HERPUD1,EDEM1,XBP1,TATDN2,DNAJB9,CREBRF,CTDSP2,FKBP14,KLHDC3,CEBPG,HSP90B1,MBTPS2,EIF2S3,DNAJC3,SSR1,SRPRA,GOSR2,CXXC1,TSPYL2,EXOSC8,SYVN1,EXOSC9,EIF2AK3,CREB3,DCP2,ADD1,ERN1,HYOU1,PDIA6,EXOSC1,EIF2S1,ATP6V0D1,NFYB,IGFBP1,NFYC,SERP1,CEBPB,ATF6,PDIA5,EXTL3,SEC31A,ZBTB17,MBTPS1,ATF4,PREB,DIS3,EXTL1,EXOSC3,ARFGAP1
KEGG_SMALL_CELL_LUNG_CANCER	0.00347792	0.0193646	0.431708	-0.437249	-1.51552	84	PIAS1,AKT2,PIK3CG,CDKN1B,BCL2,PIK3R3,RELA,NFKB1,CHUK,NFKBIA,BCL2L1,CDK4,PIK3R1,BIRC3,TRAF1,COL4A4,TRAF5,PIAS2,NOS2,APAF1,MAX,E2F3,SKP2,PTK2,BIRC2,RXRB,PIK3R5,CDK2,PIAS4,LAMC3,TP53,TRAF6,XIAP,TRAF3,ITGA6,PTEN,AKT1,COL4A2
REACTOME_CLASS_I_PEROXISOMAL_MEMBRANE_PROTEIN_IMPORT	0.00350219	0.0193986	0.431708	-0.59189	-1.65139	20	ATAD1,ABCD2,PEX3,PEX12,PEX19,PXMP4,PEX26,PEX14,PXMP2,ALDH3A2,SLC25A17,PEX16,ACBD5
REACTOME_DNA_DAMAGE_RECOGNITION_IN_GG_NER	0.00351298	0.0193986	0.431708	-0.516355	-1.62483	38	XPC,COPS7B,UBC,DDB1,PARP2,DDB2,COPS4,ACTR8,COPS8,MCRS1,TFPT,GPS1,COPS7A,RBX1,CUL4B,INO80D,NFRKB,CETN2
WP_AMYOTROPHIC_LATERAL_SCLEROSIS_ALS	0.00351298	0.0193986	0.431708	-0.516405	-1.62499	38	CASP3,BAX,BCL2,MAP2K6,BCL2L1,BAD,CST3,ALS2,DAXX,PPP3CC,APAF1,CAT,CASP1,NEFH,RAB5A,MAP3K5
KEGG_LYSINE_DEGRADATION	0.00353553	0.0194164	0.431708	-0.4995	-1.60615	43	TMLHE,ALDH9A1,ASH1L,ALDH2,ECHS1,AASS,SETD2,AASDH,SETMAR,AASDHPPT,ACAT2,HADH,SETDB2,SETDB1,AADAT,OGDH,EHMT2,SUV39H2,ACAT1,KMT5B,ALDH3A2,DLST,ALDH7A1,GCDH
REACTOME_GOLGI_ASSOCIATED_VESICLE_BIOGENESIS	0.00353359	0.0194164	0.431708	-0.470529	-1.55901	56	TXNDC5,RAB5C,BLOC1S1,PICALM,SNAPIN,PIK3C2A,HSPA8,CLTC,ARRB1,TGOLN2,VAMP7,AP1B1,SNX5,FTL,IGF2R,AP1G1,BLOC1S3,SNX2,ACBD3,AP4B1,PUM1,AP3S1,AP4E1,AP1M1,NAPA,CLINT1,ARF1
BIOCARTA_VIP_PATHWAY	0.00359948	0.0197138	0.431708	-0.567632	-1.67014	26	CALM3,PRKAR1A,NFATC2,RELA,PRKACB,NFKB1,CHUK,NFKBIA,PLCG1,PPP3CC
REACTOME_SUMOYLATION_OF_TRANSCRIPTION_COFACTORS	0.00361366	0.0197376	0.431708	-0.498087	-1.6016	43	PIAS1,ING2,ZNF350,NCOA1,SUMO2,DDX5,BMI1,TOPORS,HIPK2,NRIP1,PIAS2,DAXX,DDX17,RING1,CTBP1,UHRF2,MBD1,TRIM28,PHC3,PIAS4,SUMO1,SUMO3,EP300,PARK7
REACTOME_DUAL_INCISION_IN_GG_NER	0.00364441	0.0198517	0.431708	-0.506891	-1.61437	41	RPA1,GTF2H1,ERCC3,UBC,DDB1,PARP2,POLD3,DDB2,RFC1,ERCC1,ERCC5,POLD1,POLK,ERCC2,RBX1,CUL4B,POLE2,PARP1,RFC4,GTF2H4,RFC2,RPA2,PCNA,RFC5
REACTOME_PCP_CE_PATHWAY	0.00369226	0.020058	0.431708	-0.425061	-1.48466	91	UBC,PSMB8,PSMD3,PSME1,AP2B1,CLTC,PSMB10,PSME2,AP2A1,FZD2,PSMA8,SMURF2,PSMB9,PSMA2,AP2A2,PSMA7,PSMD1,PSMB6,PSMB3,AP2S1,PSMB2,PSMD2,PSMA4,PSMD9,PSMF1,PSMD14,PSMB4,PSME4,PSME3,PSMA1,PSMD11,PSMD8,FZD5,PSMA5,DVL2,PSMC5,RAC2,RAC3,WNT5A,PSMC3,PFN1,WNT5B,ROR2,PSMC2,ARRB2,PSMC6,PRKCB,WNT4,PSMD7,AP2M1,UBA52,PSMD5,PSMB5,PSMC4,UBB,PSMA3
REACTOME_MRNA_DECAY_BY_5_TO_3_EXORIBONUCLEASE	0.00370785	0.0200884	0.431708	-0.644232	-1.68331	15	XRN1,DDX6,LSM3,PATL1,DCP1A,LSM1,DCP2,LSM6,EDC3,EDC4,LSM4,LSM2
BIOCARTA_BAD_PATHWAY	0.00372014	0.0201008	0.431708	-0.57422	-1.67421	25	PIK3CG,MAPK1,PRKAR1A,BAX,BCL2,PRKACB,PIK3R1,BAD,KITLG,YWHAH
KEGG_RENAL_CELL_CARCINOMA	0.00377561	0.0203307	0.431708	-0.437776	-1.49037	69	GRB2,CRKL,EGLN2,AKT2,PIK3CG,MAPK1,VEGFB,RAF1,PIK3R3,CUL2,ARNT2,PIK3R1,ETS1,PDGFB,PAK1,TGFB2,ARNT,CRK,BRAF,SOS2,PIK3R5,VHL,NRAS,RBX1,CDC42
WP_NAD_BIOSYNTHETIC_PATHWAYS	0.00378293	0.0203307	0.431708	-0.584904	-1.66113	22	CD38,IDO1,PARP2,PARP4,SIRT5,TNKS,TNKS2,SIRT7,SIRT3,TDO2,SIRT2,PARP1,SIRT1,SIRT4
REACTOME_NEGATIVE_REGULATION_OF_NOTCH4_SIGNALING	0.00380392	0.020389	0.431708	-0.483422	-1.59848	54	UBC,PSMB8,FBXW7,PSMD3,PSME1,PSMB10,PSME2,PSMB9,PSMA2,PSMA7,PSMD1,PSMB6,PSMB3,PSMB2,PSMD2,CUL1,RBX1,PSMA4,PSMD9,PSMF1,PSMD14,PSMB4,PSME3,PSMA1,PSMD11,PSMD8,PSMA5,PSMC5,AKT1,PSMC3,PSMC2,PSMC6,PSMD7,TACC3,UBA52,PSMD5,PSMB5,PSMC4,UBB,PSMA3
WP_NONALCOHOLIC_FATTY_LIVER_DISEASE	0.00383733	0.0205134	0.431708	-0.391115	-1.41444	153	MLX,AKT2,XBP1,NR1H3,CASP3,VCAM1,BAX,CASP7,NDUFA3,UQCR10,NDUFC2,NDUFC1,NDUFB8,PIK3R3,RELA,MAP3K11,NFKB1,PIK3R1,NDUFA10,NDUFS1,PRKAG1,SDHD,BAK1,FASLG,ITCH,COX5B,COX8A,UQCRC2,SDHC,FAS,CASP8,UQCRQ,CEBPA,EIF2AK3,NDUFB3,ERN1,SDHB,NDUFA6,COX5A,ADIPOR2,NDUFS3,NDUFA12,COX4I2,NDUFA2,CDC42,NDUFB11,EIF2S1,GSK3B,UQCR11,MAP3K5,IL6R,NDUFB2,NDUFAB1,VMP1,NDUFA13,NDUFA1,UQCRC1,NDUFS4,PRKAA1,UQCRH,PPARA,NDUFA7,AKT1…
REACTOME_EXPORT_OF_VIRAL_RIBONUCLEOPROTEINS_FROM_NUCLEUS	0.00388044	0.0206341	0.431708	-0.518903	-1.60026	33	NUP98,NUP62,SEC13,NUP85,NUP153,NUP214,NUP50,NUP188,NUP160,NUP107,TPR,RANBP2,XPO1,NUP54,NUP133,NUP35,NUP43,RAN,RAE1,POM121C
REACTOME_LAGGING_STRAND_SYNTHESIS	0.00387967	0.0206341	0.431708	-0.587191	-1.63828	20	PRIM1,RPA1,POLD3,RFC1,LIG1,POLA2,FEN1,POLA1,POLD1
REACTOME_SUMOYLATION_OF_RNA_BINDING_PROTEINS	0.00393033	0.0208443	0.407018	-0.484693	-1.57788	47	NUP98,NUP62,SEC13,NUP85,NUP153,SUMO2,NUP214,NUP50,BMI1,NUP188,NUP160,NUP107,TPR,RANBP2,HNRNPC,RING1,HNRNPK,NUP54,PHC3,NUP133,SUMO1,NUP35,NUP43,RAE1,POM121C
BIOCARTA_CASPASE_PATHWAY	0.00395013	0.0208941	0.407018	-0.584334	-1.65952	22	CASP10,GZMB,CASP3,CASP7,PRF1,BIRC3,CASP4,CASP6,CASP8,APAF1,BIRC2,CASP1,XIAP,PARP1,CASP2
PID_S1P_META_PATHWAY	0.00396805	0.0209338	0.407018	-0.57729	-1.61834	21	S1PR3,S1PR2,GNAI2,SGPL1,ABCC1,S1PR4,GNA13,SGPP1,GNAI3,S1PR5,SPHK1,S1PR1,GNA11,GNAQ,GNA12
KEGG_PANCREATIC_CANCER	0.00400403	0.0210133	0.407018	-0.436449	-1.48586	69	ARHGEF6,AKT2,PIK3CG,MAPK1,VEGFB,STAT3,RAF1,RALB,PIK3R3,RELA,NFKB1,CHUK,BCL2L1,CDK4,SMAD2,PIK3R1,STAT1,BAD,TGFB2,SMAD4,E2F3,BRAF,PIK3R5
REACTOME_HIV_ELONGATION_ARREST_AND_RECOVERY	0.00400108	0.0210133	0.407018	-0.518481	-1.59896	33	POLR2D,SUPT4H1,SSRP1,CCNT1,NELFE,POLR2G,POLR2B,POLR2L,SUPT16H,SUPT5H,NELFCD,ELOA,POLR2F,GTF2F1,POLR2E,CCNT2,POLR2J
REACTOME_INTERLEUKIN_3_INTERLEUKIN_5_AND_GM_CSF_SIGNALING	0.00404377	0.0211585	0.407018	-0.491872	-1.60541	48	GRB2,CRKL,UBC,CSF2RA,IL2RB,JAK2,PIK3R3,GAB2,PIK3R1,IL2RA,JAK3,IL5RA,IL2RG,CRK,VAV1,HCK,CBL,BLNK,FYN,RAPGEF1,INPP5D,CSF2RB,IL3RA,SOS1,PTPN11,TEC,STAT5A,SYK,PIK3CD,STAT5B,UBA52,SHC1,INPPL1
REACTOME_SIGNALING_BY_WNT	0.00405275	0.0211585	0.407018	-0.350511	-1.3095	310	TNRC6B,PPP2CA,H2AZ1,CUL3,AKT2,KAT5,UBC,MOV10,PSMB8,H3C8,GNG2,PSMD3,PSME1,AP2B1,CLTC,H4C8,PSMB10,NLK,KREMEN1,PSME2,AP2A1,PIP5K1B,CHD8,ZNRF3,GNG5,RBBP5,PPP2R1B,H2BC5,PRKG2,PLCB2,TLE3,PPP2CB,FZD2,RSPO3,PPP2R5C,H2AX,PSMA8,H2BC12,SMURF2,PSMB9,LEF1,USP8,PSMA2,ZRANB1,GNB1,TNKS,AP2A2,AGO1,TNKS2,PPP2R5D,ASH2L,PSMA7,PSMD1,AGO3,PSMB6,PSMB3,CTBP1,XPO1,AP2S1,PPP2R1A,PYGO2,RSPO4,CSNK2B,H4C6,PSMB2,CSNK1E,LRP6,P…
PID_TGFBR_PATHWAY	0.00407501	0.0211648	0.407018	-0.482574	-1.59568	54	GRB2,RPS6KB1,PPP2CA,PDPK1,TAB1,TAB2,SMAD2,PPP2CB,PML,SMURF2,ITCH,YWHAE,DAXX,TGFB2,SMAD4,PPP1CA,RNF111,ZFYVE16,STRAP,SPTBN1,TGFBR1,CTNNB1,XIAP,PPP2R2A,NEDD4L,SOS1,TGFB1,CCN2,ARRB2
REACTOME_RA_BIOSYNTHESIS_PATHWAY	0.00407032	0.0211648	0.407018	0.465147	1.84866	22	RDH10,ALDH1A2,ADH4,ALDH8A1,ALDH1A3,AKR1C3
WP_HEMATOPOIETIC_STEM_CELL_GENE_REGULATION_BY_GABP_ALPHABETA_COMPLEX	0.00408938	0.0211847	0.407018	-0.585445	-1.63341	20	GZMB,BCL2,BCL2L1,ZFX,DNMT1,DNMT3A,SMAD4,ETV6,FLT3,TERF2,ATM,EP300,PTEN
PID_MYC_ACTIV_PATHWAY	0.00412276	0.0212705	0.407018	-0.437766	-1.50966	78	UBTF,KAT5,BAX,DDX18,POLR3D,CDK4,PDCD10,CCND2,BMI1,IREB2,MTA1,TAF10,SUPT7L,NCL,SMAD4,EIF4G1,MAX,TAF9,EIF4E,E2F3,MMP9,EIF2S1,ODC1,RUVBL2,TP53,PRDX3,BCAT1,PFKM,TK1,EP300,ID2,SERPINI1,HUWE1,PTMA,PMAIP1,HSPD1,BIRC5,TERT,EIF4A1,LDHA
REACTOME_ORGANELLE_BIOGENESIS_AND_MAINTENANCE	0.00412711	0.0212705	0.407018	-0.349034	-1.30071	288	TBL1XR1,ATP5F1A,CEP97,EXOC7,CLASP1,PCM1,EXOC1,MED1,CRTC3,ARL3,PLK4,KIF3B,C2CD3,ALAS1,TNPO1,NCOA1,TMEM11,SCLT1,ATP5MC3,KIFAP3,BBS12,MEF2C,ATP5PO,SIRT5,FBF1,CCP110,ATP5F1B,MEF2D,MARK4,BBS4,IDH2,DCTN3,USP46,PRKAG1,CEP135,TUBB,EXOC2,YWHAE,TTC30B,TUBA1B,CENPJ,BBIP1,CAMK4,MAPRE1,NCOR1,TFAM,CREB1,CDK5RAP2,HAUS3,HAUS4,TRIP11,HAUS1,SIRT3,DYNLL2,SEPTIN2,TCTN3,TUBG1,RP2,ATP5MG,PPP2R1A,CC2D2A,PAFAH1B1,RAB8A,…
WP_DNA_REPLICATION	0.00414855	0.0213263	0.407018	-0.498963	-1.59465	42	PRIM1,RPA1,MCM5,UBC,POLD3,RFC1,ORC2,CDC6,POLA2,MCM3,MCM6,MCM2,POLA1,POLD1,GMNN,CDT1,CDK2,POLE2,RFC4,RFC2,RPA2,PCNA,RFC5,ORC3
KEGG_FC_GAMMA_R_MEDIATED_PHAGOCYTOSIS	0.00416455	0.0213539	0.407018	-0.42207	-1.48118	95	RPS6KB1,CRKL,AKT2,PLPP3,PIK3CG,MAPK1,RAF1,PIK3R3,PIP5K1B,ARPC2,GAB2,PIP4K2B,PIK3R1,DNM1L,FCGR2A,MARCKS,PTPRC,FCGR3A,PLCG1,ARF6,PAK1,PIKFYVE,CRK,FCGR2B,VAV1,NCF1,PIK3R5,HCK,PLA2G6,SPHK1,WASL,CDC42,SCIN,ARPC4,DOCK2,LIMK2,ARPC3,WASF2,INPP5D,RAC2,PIP5K1A
REACTOME_COMPLEMENT_CASCADE	0.00431351	0.0220614	0.407018	-0.44584	-1.51215	67	IGKV1-17,IGKV4-1,IGHV1-69,IGHG1,SERPING1,C1QA,C1QB,CFH,C2,IGLV2-14,IGKV1-5,C1R,IGLV3-25,IGHV3-30,C1S,CD19,C3AR1,IGLV1-44,CD59,VTN,CLU,FCN3,CD81,CPN2,C9,C1QC,IGLV6-57,C5AR2
PID_IGF1_PATHWAY	0.00435231	0.0222034	0.407018	-0.529607	-1.59795	29	GRB2,PTPN1,RPS6KB1,CRKL,PDPK1,RAF1,PIK3R1,BAD,YWHAE,CRK,PTK2,NCK2,BCAR1,AKT1,GRB10,SOS1,PTPN11
REACTOME_NUCLEAR_IMPORT_OF_REV_PROTEIN	0.00444697	0.0226289	0.407018	-0.523982	-1.62544	34	NUP98,NUP62,SEC13,NUP85,NUP153,NUP214,NUP50,NUP188,NUP160,NUP107,TPR,RANBP2,NUP54,KPNB1,NUP133,NUP35,NUP43,RAN,RAE1,POM121C
WP_CILIARY_LANDSCAPE	0.00449891	0.0228354	0.407018	-0.366505	-1.34533	213	CEP97,EXOC7,EXOC1,GLB1,MYL6B,EFTUD2,MCM5,COPS7B,SNAP29,RANBP9,TBC1D4,ARL8B,ECHS1,RAB21,DGKE,DCAF7,RALB,IQGAP2,CNOT6L,NFKB1,DDX5,ZYG11B,ARMC8,COPS4,CNOT9,DCAF11,BBS4,WNK1,COPS8,NEK8,EXOC2,MCM3,MCM6,MCM2,DNPEP,TTC30B,IQGAP1,BBIP1,EXOSC9,RBM14,ARFGAP3,XPNPEP3,DYNLL2,MAEA,GLA,PAFAH1B1,RAB8A,IFT46,SMC4,COPS7A,IFT20,BBS1,UBE2H,TTC30A,EXOC8,EIF5B,NUP133,GID8,TRAF3IP1,IFT122,PSMD8,CTNNB1,MFAP1,EXOC5,ACSL…
REACTOME_NOD1_2_SIGNALING_PATHWAY	0.00451252	0.0228468	0.407018	-0.509725	-1.59155	36	UBC,TAB1,UBE2N,TNFAIP3,TAB3,TAB2,CHUK,MAP2K6,BIRC3,CASP4,ITCH,CASP8,CYLD,BIRC2,CASP1
REACTOME_RHOU_GTPASE_CYCLE	0.00457276	0.0230405	0.407018	-0.504247	-1.59812	40	ARHGEF6,GRB2,STAM,CLTC,ARHGAP31,PIK3R1,RHOU,USP9X,PAK1,IQGAP1,ARHGAP30,GIT2,HGS,SPTBN1,CDC42,STAM2,NCK2
REACTOME_RNA_POLYMERASE_III_TRANSCRIPTION_TERMINATION	0.00457878	0.0230405	0.407018	-0.569	-1.62936	23	POLR3D,CRCP,POLR3H,POLR2L,POLR3A,POLR3GL,NFIB,POLR3E,POLR1D,POLR2F,SSB,POLR2E
WP_INTERACTIONS_OF_NATURAL_KILLER_CELLS_IN_PANCREATIC_CANCER	0.00458517	0.0230405	0.407018	-0.549562	-1.63002	27	GZMB,TIGIT,CD96,PRF1,IFNG,NCR1,BMI1,CCL4,KLRK1,FCGR3A,FOXO1,CD226
BIOCARTA_41BB_PATHWAY	0.00464696	0.0232348	0.407018	-0.604217	-1.64274	18	IFNG,RELA,NFKB1,CHUK,NFKBIA,TNFRSF9,MAP4K5,ATF2,MAP3K5
REACTOME_RAC2_GTPASE_CYCLE	0.00464284	0.0232348	0.407018	-0.422018	-1.46859	88	ABR,CYBB,NCKAP1L,PREX1,DEF6,PIK3R3,CYFIP1,TMPO,PIK3R1,DOCK10,BRK1,ARHGAP42,NCF4,EMD,CDC42EP4,LAMTOR1,PAK1,IQGAP1,ABI1,ARMCX3,NHS,GIT2,VAV1,DOCK4,NCF1,MCAM,VAMP3,CDC42,ESYT1,ABI2,DOCK2,TAOK3,PGRMC2,WASF2,ARHGAP21,SWAP70,ARHGAP32,RAC2,SAMM50,ARHGAP26
PID_BCR_5PATHWAY	0.00472918	0.023482	0.407018	-0.464531	-1.56386	63	GRB2,PDPK1,MAPK1,PAG1,RAF1,CD79A,MAP4K1,RELA,NFKB1,CHUK,NFKBIA,PIK3R1,PTPRC,CD19,SH3BP5,ETS1,PPP3CC,POU2F2,IBTK,FCGR2B,CARD11,BTK,BLNK,DOK1,MALT1,TRAF6,CD79B,CSNK2A1,PTEN,AKT1,RASA1,SOS1,NFKBIB
WP_EPO_RECEPTOR_SIGNALING	0.00472547	0.023482	0.407018	-0.5595	-1.64622	26	GRB2,PIK3CG,MAPK1,STAT3,JAK2,RAF1,PDK1,SOCS1,STAT1,PTPRC
WP_GASTRIN_SIGNALING_PATHWAY	0.00473144	0.023482	0.407018	-0.410907	-1.463	114	GRB2,RPS6KB1,MAPK1,CASP3,KAT5,STAT3,CDKN1B,JAK2,RAF1,PIK3R3,RELA,ARRB1,MAP3K11,NFKB1,CHUK,MEF2C,NFKBIA,BCL2L1,LAMTOR3,PIK3R1,BIRC3,MEF2D,PRKCQ,BAD,PLCG1,PAK1,PRKD2,FOXO1,CREB1,CRK,PTK2,BIRC2,ATF2,CDC42,PRKCH,GSK3B,FYN,KIT,MEF2B,JAG1,CTNNB1,BCAR1,TJP1,GNAQ,EGR1,AKT1,CDKN2A,ELAVL1,SOS1,BIRC5,ARRB2
REACTOME_INTERLEUKIN_12_FAMILY_SIGNALING	0.00477356	0.0236326	0.407018	-0.463903	-1.53705	56	IL12RB1,STAT3,LCP1,HNRNPDL,JAK2,STAT4,IFNG,IL27,PSME2,IL12RB2,STAT1,VAMP7,GSTO1,HNRNPF,IL10,IL27RA,SNRPA1,CDC42,CRLF1,TYK2,EBI3,ARF1,CAPZA1,PDCD4,P4HB,IL23R,CANX,RAP1B,PITPNA
REACTOME_RIPK1_MEDIATED_REGULATED_NECROSIS	0.00484041	0.0239047	0.407018	-0.525767	-1.58636	29	MLKL,UBC,RIPK1,CFLAR,BIRC3,RIPK3,FASLG,FAS,CASP8,TNFRSF10B,BIRC2,STUB1,PDCD6IP,XIAP,FLOT2
WP_ANGIOPOIETINLIKE_PROTEIN_8_REGULATORY_PATHWAY	0.00489025	0.0240917	0.407018	-0.391742	-1.40645	132	PTPN1,RPS6KB1,EXOC7,PIK3C3,PDPK1,AKT2,PIK3CG,MAPK1,NR1H3,RAF1,PIK3C2A,GYS1,MAP4K1,FBP1,PIK3R3,MAP3K11,PIK3R4,MAP3K3,MAP2K6,PIK3R1,MAPK6,CYP7A1,PRKAG1,MAP2K4,MAP4K4,SESN3,FOXO1,RICTOR,CBLB,CRK,EIF4E,MINK1,SOS2,THRA,MAP4K5,CBL,RHOQ,MAP3K2,GSK3B,MAP3K5,SLCO1C1
REACTOME_ANTIMICROBIAL_PEPTIDES	0.00491736	0.024107	0.407018	0.292685	1.56643	67	PI3,PGLYRP4,PGLYRP3,REG3A,PLA2G2A,DEFA6,LCN2,DEFB1,DEFA4,HTN1,BPIFB1,PRTN3,DEFB4A,RNASE8,DEFB126,DCD,DEFA5,HTN3,BPI,DEFB123,DEFA3,CTSG
REACTOME_CELLULAR_HEXOSE_TRANSPORT	0.00491674	0.024107	0.407018	0.491694	1.89158	19	SLC5A1,SLC5A9,SLC2A14,SLC45A3,FGF21,SLC5A2,SLC2A11,SLC2A2,SLC2A9,SLC2A8,SLC5A10
REACTOME_AUF1_HNRNP_D0_BINDS_AND_DESTABILIZES_MRNA	0.00500641	0.0244245	0.407018	-0.477092	-1.57755	54	HNRNPD,UBC,PSMB8,PSMD3,PSME1,HSPA8,PSMB10,PSME2,PSMA8,PSMB9,PSMA2,EIF4G1,PSMA7,PSMD1,PSMB6,PSMB3,PSMB2,PSMD2,PSMA4,PSMD9,PSMF1,PSMD14,PSMB4,PSME4,PSME3,PSMA1,PSMD11,PSMD8,PSMA5,PSMC5
REACTOME_POSTMITOTIC_NUCLEAR_PORE_COMPLEX_NPC_REFORMATION	0.00499823	0.0244245	0.407018	-0.542989	-1.61053	27	NUP98,NUP62,SEC13,NUP85,TNPO1,NUP188,NUP160,NUP107,NUP54,KPNB1,NUP133,SUMO1,NUP35,NUP43,RAN
REACTOME_PHOSPHOLIPID_METABOLISM	0.00501943	0.0244287	0.407018	-0.367185	-1.34619	202	MTMR4,PIK3C3,PLA2G12A,PIK3CG,PI4KA,PLAAT4,PITPNB,TNFAIP8,CPNE6,STARD7,PI4K2A,INPP4A,PLEKHA2,MTMR1,PI4KB,PIK3C2A,INPP5F,MTMR6,PIK3R3,PIK3R4,PIP5K1B,PLA1A,PIP4K2B,PIK3R1,TPTE2,PLA2G4C,MTMR10,MTMR9,LPIN2,CHKB,PIP4K2A,PIKFYVE,SLC44A1,DDHD1,DDHD2,PTPN13,PLA2G15,PISD,GPCPD1,PIK3R5,PLEKHA4,PNPLA8,CSNK2B,PLA2G2D,GDE1,PLA2G6,TNFAIP8L2,PLA2G5,RAB5A,AGPAT1,PGS1,PCYT2,OSBPL5,ETNK1,MBOAT1,INPP5K,AGPAT3,PLBD1,…
PID_MYC_PATHWAY	0.00505433	0.02448	0.407018	-0.565853	-1.64981	25	PPP2CA,KAT5,FBXW7,PML,TAF10,SUPT7L,MAX,TAF9,SKP2,PIN1,GSK3B,RUVBL2,ZBTB17,CDKN2A
REACTOME_INTERACTIONS_OF_REV_WITH_HOST_CELLULAR_PROTEINS	0.00504452	0.02448	0.407018	-0.508183	-1.59726	37	NUP98,NUP62,SEC13,NUP85,NUP153,NUP214,NUP50,NUP188,NUP160,NUP107,TPR,RANBP2,XPO1,NUP54,KPNB1,NUP133,NUP35,NUP43,RAN,RAE1,POM121C,RANGAP1,RANBP1,NUP210
REACTOME_SIGNALING_BY_SCF_KIT	0.00514302	0.0248497	0.407018	-0.491025	-1.5789	43	GRB2,STAT3,JAK2,FES,PIK3R3,LCK,SOCS1,GAB2,PIK3R1,STAT1,FER,KITLG,VAV1,CHEK1,CBL,MMP9,NRAS,FYN,KIT,SOCS6,GRAP2,SH2B3,GRB10,SOS1,PTPN11,TEC,STAT5A
REACTOME_RNA_POLYMERASE_II_TRANSCRIBES_SNRNA_GENES	0.00520826	0.0250889	0.407018	-0.445821	-1.52886	74	ZNF143,POLR2D,ELL2,SUPT4H1,GTF2B,PCF11,CCNT1,PHAX,POLR2G,POLR2B,SNAPC5,RPRD1A,INTS2,POLR2L,INTS10,TAF9,TAF5,POU2F2,INTS6,NCBP1,SUPT5H,GTF2A2,GTF2E2,INTS9,INTS5,POLR2F,GTF2F1,POLR2E,NABP1,GTF2A1,CCNT2,POLR2J,TAF11,INTS3,TBP,INTS12,SP1,SRRT,POU2F1,ZC3H8,ELL
WP_MET_IN_TYPE_1_PAPILLARY_RENAL_CELL_CARCINOMA	0.0052175	0.0250889	0.407018	-0.45972	-1.53195	58	GRB2,CRKL,AKT2,MAPK1,STAT3,RAF1,PIK3R3,PIK3R1,JAK3,BAD,ETS1,PLCG1,PAK1,CRK,BRAF,SOS2,PTK2,CBL,NRAS,ELOA,CDC42,RAPGEF1,PRCC,AKT1,ARAF,SOS1,RAP1B,TFE3,PTPN11
WP_ENERGY_METABOLISM	0.00530565	0.0254519	0.407018	-0.477349	-1.55397	47	MED1,PRMT1,NCOA1,UCP2,MEF2C,MEF2A,UCP3,MEF2D,PRKAG1,PPP3CC,CAMK4,TFAM,FOXO1,CREB1,SIRT3,ATF2,GSK3B,PPARGC1B,PPP3R1,MEF2B,SIRT1,PRKAA1,EP300,PPARA
REACTOME_PROCESSING_OF_DNA_DOUBLE_STRAND_BREAK_ENDS	0.00547325	0.0261934	0.407018	-0.419824	-1.46096	88	HERC2,RPA1,KAT5,UBC,RAD17,UBE2N,H4C8,SUMO2,H2BC5,TIMELESS,WRN,H2AX,H2BC12,RNF4,PPP4C,CHEK1,CLSPN,MDC1,H4C6,H2BC14,TP53BP1,H4C3,H4C1,CDK2,RBBP8,PIAS4,SUMO1,H2BC4,ATM,TOPBP1,H2BC8,RHNO1,RFC4,TIPIN,RMI2,H3-4,BRIP1,PPP4R2,RFC2,H2BC10,RMI1,RPA2,RFC5,ATRIP,H2BC9,H2BC6,H2BC17,BLM,BABAM1,H2BC7
WP_ENDODERM_DIFFERENTIATION	0.00556218	0.0264929	0.407018	-0.388786	-1.39638	140	TOX,PIAS1,BPTF,PAF1,JARID2,CTR9,TBX21,BTAF1,FOXN3,RTF1,CAND1,TET1,CDYL,EOMES,MIXL1,PBX1,ATP8B2,BMPR1A,NLK,ELK4,ACACA,SMAD2,NAA15,SIAH2,STAT1,DUSP2,PARP8,SESN1,DUSP5,LEF1,TCEAL2,CEBPZ,RFX7,SMAD4,FOXO1,TAF5,TRIM71,TRIM5,DUSP4,NR3C1,KDM4A,EXT1,NODAL,CUL4B,MBTD1,MTF2,TRERF1,CTNNB1,CEP250,EZH2,WNT3,ZBTB17,ELP4,NCAPG2,PHF6,ELAVL1,TGFB1,AEBP2,AHDC1,PLCH1,C1QBP,SLC2A12,GLI2,SOX21,ASCC3,HOXA1,TCF4,CRTC1,T…
WP_S1P_RECEPTOR_SIGNAL_TRANSDUCTION	0.00555558	0.0264929	0.407018	-0.563798	-1.64382	25	AKT2,MAPK1,S1PR3,S1PR2,PLCB2,MAPK6,GNAI2,GNAI3,ASAH1,S1PR5,SPHK1,S1PR1,AKT1,PIK3C2B,SMPD2,PLCB1,SPHK2
REACTOME_DNA_DAMAGE_BYPASS	0.00561413	0.0266141	0.407018	-0.484088	-1.58001	48	UBE2L6,RPA1,UBC,DDB1,POLD3,REV1,RFC1,POLH,UBA7,RCHY1,TRIM25,USP1,POLD1,RAD18,POLK,RBX1,CUL4B,WDR48,POLE2,RFC4,NPLOC4,RFC2,RPA2,VCP,PCNA,RFC5
REACTOME_TP53_REGULATES_TRANSCRIPTION_OF_ADDITIONAL_CELL_CYCLE_GENES_WHOSE_EXACT_ROLE_IN_THE_P53_PATHWAY_REMAIN_UNCERTAIN	0.00561226	0.0266141	0.407018	-0.569897	-1.59762	21	CNOT2,CNOT7,BTG2,CNOT4,CNOT6L,CNOT3,CNOT9,PLAGL1,CENPJ
REACTOME_MICRORNA_MIRNA_BIOGENESIS	0.0056518	0.0267297	0.407018	-0.560098	-1.61616	24	POLR2D,PRKRA,POLR2G,POLR2B,POLR2L,DGCR8,AGO1,TARBP2,AGO3,POLR2F,POLR2E,POLR2J,DICER1,RAN
WP_GLIOBLASTOMA_SIGNALING_PATHWAYS	0.00569973	0.0268931	0.407018	-0.432561	-1.49922	82	GRB2,PDPK1,AKT2,PIK3CG,MAPK1,CDKN1B,RAF1,PIK3C2A,MAP2K6,CDK4,PIK3R1,CCND2,PRKCQ,MAP2K4,PLCG1,FGFR1,FOXO1,BRAF,CBL,NRAS,PRKCH,CDK2,MSH6,ATM,TP53,PRKCI,MDM4,EP300,PTEN,SPRY2,AKT1,CDKN2A,ARAF,ERRFI1,PIK3C2B,MDM2,PRKCB,TSC1,FGFR2,PIK3CD,PDGFRA,CDKN2C,BRCA2,CDKN1A,ERBB2
REACTOME_LEISHMANIA_INFECTION	0.00576304	0.0271281	0.407018	-0.35166	-1.30387	256	GRB2,IGKV1-17,IGKV4-1,IGHV1-69,CYSLTR2,IGHG1,ENTPD1,NCKAP1L,MAPK1,IGLV2-14,PRKAR1A,ELMO1,IGKV1-5,PTGER4,P2RX7,GNG2,GPBAR1,TSHR,CD3G,RELA,PRKACB,IGLV3-25,NFKB1,PTGDR,IGHV3-30,GNG5,CYFIP1,ARPC2,IL18,POMC,PYCARD,FCGR2A,BRK1,ADORA2A,C3AR1,GNAS,CD163,CD247,GPR20,FCGR3A,NCKIPSD,PLCG1,ABL1,IGLV1-44,CYSLTR1,MYH9,WIPF1,ENTPD5,GNB1,GNAI2,TXNIP,CALCR,GPR83,GPR84,IL10,RXFP1,ABI1,CREB1,CYFIP2,PSTPIP1,ADCY3,NP…
PID_CASPASE_PATHWAY	0.00578862	0.0271849	0.407018	-0.467009	-1.54143	51	CASP10,GZMB,CASP3,BAX,CASP7,BCL2,RIPK1,PRF1,BIRC3,CASP4,SATB1,CASP6,CASP8,APAF1,PTK2,BIRC2,CASP1,NUMA1,XIAP,MADD,TOP1,PARP1,CASP2,CRADD,VIM,CFL2,TNF,DFFB,CASP9,GAS2,DIABLO
WP_IL7_SIGNALING_PATHWAY	0.0058062	0.0272039	0.407018	-0.562648	-1.64047	25	MAPK1,STAT3,CDKN1B,IL7,BCL2L1,PIK3R1,STAT1,IL2RA,JAK3,BAD,IL2RG,GSK3B,FYN,IL7R
REACTOME_POST_TRANSLATIONAL_MODIFICATION_SYNTHESIS_OF_GPI_ANCHORED_PROTEINS	0.00583416	0.0272713	0.407018	0.261364	1.53015	89	PSCA,OPCML,GP2,ART4,LY6H,LY6D,LYPD3,PIGQ,RAET1L,LY6E,MELTF,PIGZ,CNTN5,OTOA,PRND,CEACAM7,ALPG,ULBP2,GPIHBP1,MSLN,XPNPEP2,DPM2,PLAUR
KEGG_ALZHEIMERS_DISEASE	0.00585495	0.027305	0.407018	-0.374366	-1.36032	162	ATP5F1A,CALM3,MAPK1,CASP3,CASP7,NDUFA3,UQCR10,NDUFC2,NDUFC1,NDUFB8,ATP5MC3,IDE,ATP5PO,NDUFA10,PLCB2,NDUFS1,ATP5F1B,BAD,SDHD,COX5B,COX8A,UQCRC2,CACNA1S,SDHC,FAS,CASP8,PPP3CC,UQCRQ,APOE,EIF2AK3,APAF1,NDUFB3,ERN1,SDHB,NDUFA6,COX5A,NCSTN,ATP2A2,NDUFS3,RYR3,COX4I2,NDUFA2,GSK3B,UQCR11,NDUFB2,PPP3R1,NDUFAB1,NDUFA1,UQCRC1,ATP2A3,NDUFS4,ATP5MC1,ATF6,UQCRH,GNAQ,NDUFA7,HSD17B10,COX6A1,BACE1,ATP5F1C,NDUFA5,C…
WP_THYMIC_STROMAL_LYMPHOPOIETIN_TSLP_SIGNALING_PATHWAY	0.00593446	0.0276117	0.407018	-0.473494	-1.54142	47	MAPK1,STAT3,JAK2,PI4K2A,STAT4,FES,RELA,NFKB1,LCK,NFKBIA,GAB2,STAT1,IL2RA,STAT6,RELB,TNFSF4,CISH,HCK,BTK,FYN,IL7R,CRLF2,CCL11
BIOCARTA_TOB1_PATHWAY	0.00606172	0.0281387	0.407018	-0.60389	-1.66583	19	CD3G,IFNG,CD3E,TOB2,IL2RA,CD3D,CD247,TGFB2,TOB1,SMAD4
REACTOME_ABC_FAMILY_PROTEINS_MEDIATED_TRANSPORT	0.0060848	0.0281807	0.407018	-0.408018	-1.442	102	DERL3,SEL1L,ABCD2,UBC,PSMB8,PEX3,RNF185,PSMD3,PSME1,PSMB10,PSME2,EIF2S3,PEX19,PSMA8,PSMB9,ABCB7,PSMA2,ERLEC1,ABCC1,ABCG1,PSMA7,PSMD1,RNF5,PSMB6,PSMB3,ABCB4,PSMB2,PSMD2,ERLIN1,PSMA4,PSMD9,PSMF1,PSMD14,EIF2S1,PSMB4,PSME4,PSME3,ABCB1,PSMA1,DERL2,PSMD11,PSMD8,PSMA5,PSMC5,ABCC4,ERLIN2,PSMC3,VCP,PSMC2,PSMC6,ABCB8,ABCA5,ABCG4,PSMD7,ABCA2,ABCF1,ABCC3,ABCG8,UBA52,PSMD5,PSMB5,PSMC4,UBB,PSMA3,ABCC10
REACTOME_PCNA_DEPENDENT_LONG_PATCH_BASE_EXCISION_REPAIR	0.00620302	0.0286622	0.407018	-0.566269	-1.58745	21	RPA1,POLD3,RFC1,LIG1,APEX1,FEN1,POLD1,POLE2,RFC4,RFC2,RPA2,PCNA,RFC5,POLE3
REACTOME_RRNA_MODIFICATION_IN_THE_NUCLEUS_AND_CYTOSOL	0.00624178	0.0287752	0.407018	-0.447826	-1.49107	59	NOL11,UTP3,THUMPD1,GAR1,UTP14C,IMP3,BMS1,WDR36,DDX49,UTP15,DDX52,NAT10,RRP7A,TRMT112,RRP36,UTP20,KRR1,FBL,RPS9,NOP14,IMP4,DDX47,SNU13,UTP6,WDR75,PDCD11,NOL6,TSR3,EMG1
WP_NUCLEOTIDEBINDING_OLIGOMERIZATION_DOMAIN_NOD_PATHWAY	0.0062954	0.0289559	0.407018	-0.493608	-1.57206	41	CASP7,AIM2,CASP5,RELA,CARD8,CHUK,NFKBIA,IL18,PYCARD,ACAP1,CASP8,CARD6,PRDM1,NAIP,NLRP10,CASP1,NLRP3,XIAP,NDUFA13
PID_IL1_PATHWAY	0.00636994	0.0291653	0.407018	-0.513061	-1.59156	34	TAB1,UBE2N,IRAK4,TAB2,RELA,NFKB1,CHUK,MAP3K3,MAP2K6,PIK3R1,IRAK3,CASP1,TOLLIP,IL1R2,TRAF6,PRKCI,TICAM2
REACTOME_TNFS_BIND_THEIR_PHYSIOLOGICAL_RECEPTORS	0.00636031	0.0291653	0.407018	-0.539429	-1.61556	28	CD27,TNFRSF17,TNFRSF8,TNFSF8,TNFRSF25,TNFSF13B,FASLG,TNFSF4,TNFRSF9,TNFRSF14,EDARADD,TNFRSF1B,TNFRSF18,CD70,TNFSF13,EDA2R,TNFRSF13B
WP_IL3_SIGNALING_PATHWAY	0.00645739	0.0294985	0.407018	-0.470473	-1.54001	49	GRB2,CRKL,MAPK1,STAT3,BCL2,JAK2,RAF1,BCL2L1,GAB2,PIK3R1,BAD,IL5RA,CD69,CD86,VAV1,HCK,CBL,YWHAB,FYN,RAPGEF1,INPP5D,CSF2RB,AKT1,IL3RA,SOS1,TGFB1,PTPN11,STAT5A,SYK,PIK3CD,FOS,STAT5B,SHC1
REACTOME_CYCLIN_A_CDK2_ASSOCIATED_EVENTS_AT_S_PHASE_ENTRY	0.00653014	0.0297632	0.407018	-0.427693	-1.48249	85	AKT2,LIN52,UBC,CDKN1B,PSMB8,PSMD3,PSME1,PSMB10,PSME2,CDK4,PSMB9,PSMA2,TFDP1,MAX,CCNH,PSMA7,PSMD1,PSMB6,PSMB3,SKP2,MNAT1,PSMB2,PSMD2,CUL1,PSMA4,RBL2,PSMD9,PSMF1,PSMD14,PSMB4,CDK2,PSME3,PSMA1,PSMD11,PSMD8,PSMA5,PSMC5,E2F4,AKT1,PSMC3,PSMC2,PSMC6,WEE1,PSMD7,LIN54,UBA52,PSMD5,CDKN1A,PSMB5,PSMC4,UBB,PSMA3,RBBP4,CDC25A,PSMD6,LIN37,CCNE2,PSMD12,PSMD13,PSMB7,PSMA6
BIOCARTA_TNFR2_PATHWAY	0.0065907	0.0299713	0.407018	-0.585452	-1.56759	17	RIPK1,TNFAIP3,RELA,NFKB1,CHUK,NFKBIA,TRAF1
WP_HISTONE_MODIFICATIONS	0.00678454	0.0307831	0.407018	-0.445985	-1.48494	59	SMYD4,EED,ASH1L,H3C8,KMT2A,KMT2E,H4C8,SETD2,SETBP1,PRDM2,SETMAR,SETD5,SETD9,SETDB2,SET,SETDB1,EZH1,EHMT2,H4C6,H4C3,H4C1,SUV39H2,KMT5B,KMT2C,H3C6,EZH2,SUV39H1,KMT5A,H3C10,AEBP2
BIOCARTA_CHEMICAL_PATHWAY	0.00686381	0.0308641	0.407018	-0.590027	-1.60416	18	CASP3,BAX,CASP7,BCL2,STAT1,BAD,CASP6,APAF1,EIF2S1,ATM,TP53,PARP1,AKT1,PRKCB
REACTOME_SIGNALING_BY_CYTOSOLIC_FGFR1_FUSION_MUTANTS	0.00686381	0.0308641	0.407018	-0.59006	-1.60425	18	GRB2,STAT3,GAB2,PIK3R1,STAT1,CPSF6,ZMYM2,CUX1,LRRFIP1,TRIM24,MYO18A
WP_APOPTOSIS_MODULATION_BY_HSP70	0.00682473	0.0308641	0.407018	-0.600685	-1.65699	19	CASP3,CASP7,RIPK1,NFKB1,FASLG,CASP6,FAS,CASP8,APAF1
WP_NOVEL_INTRACELLULAR_COMPONENTS_OF_RIGILIKE_RECEPTOR_RLR_PATHWAY	0.00686207	0.0308641	0.407018	-0.445237	-1.48245	59	CASP10,TKFC,RIPK1,CXCL12,IFNG,RELA,NFKB1,CHUK,TBK1,SIKE1,NFKBIA,AZI2,TRIM25,ATG12,IRF3,CXCL10,CASP8,DDX17,CYLD
WP_MECP2_AND_ASSOCIATED_RETT_SYNDROME	0.00689505	0.0309354	0.407018	-0.433136	-1.48091	72	CNP,UBE3A,CTCF,REST,SGK1,TET1,TAP1,ARHGEF26,FKBP5,TET2,MEF2C,CSRP1,FUS,SMC3,MECP2,DHX9,RBFOX1,GAMT,TARDBP,HNRNPF,NCOR1,PSIP1,CREB1
BIOCARTA_MCM_PATHWAY	0.00703434	0.0313616	0.407018	-0.589013	-1.60141	18	MCM5,CDKN1B,ORC2,CDC6,MCM3,MCM6,MCM2,KITLG,CDT1,CDK2
REACTOME_DAP12_SIGNALING	0.00703685	0.0313616	0.407018	-0.517282	-1.56076	29	GRB2,KLRD1,LCK,LCP2,PIK3R1,B2M,KLRK1,HLA-E,PLCG1,KLRC2,NRAS,BTK,FYN,TYROBP,GRAP2,LAT,SOS1
WP_PHOSPHOINOSITIDES_METABOLISM	0.00703487	0.0313616	0.407018	-0.469683	-1.52902	47	MTMR4,PIK3C3,PIK3CG,MTMR1,PIK3C2A,MTMR6,PIK3R4,PIP5K1B,PLCD4,PIP4K2B,PLCB2,MTMR10,MTMR9,PLCG1,PIP4K2A,PIKFYVE
REACTOME_THE_ROLE_OF_NEF_IN_HIV_1_REPLICATION_AND_DISEASE_PATHOGENESIS	0.00709892	0.0315682	0.407018	-0.535113	-1.60263	28	ELMO1,AP2B1,CD4,AP2A1,LCK,B2M,CD247,AP1B1,AP2A2,AP1G1,AP2S1,HCK,FYN,AP1M1,DOCK2,CD28,HLA-A,ARF1,PACS1
WP_PDGFRBETA_PATHWAY	0.0074436	0.0330279	0.407018	-0.515217	-1.55453	29	GRB2,STAT3,JAK2,RAF1,PIK3R1,STAT1,STAT6,MAP2K4,PLCG1
REACTOME_TRNA_PROCESSING	0.00755525	0.0334495	0.407018	-0.403552	-1.43243	108	NUP98,NUP62,TRMT5,MTO1,SEC13,RPP30,TYW3,TRNT1,ALKBH8,NUP85,NUP153,NUP214,NUP50,RPP14,ADAT2,NUP188,RTCB,NUP160,NUP107,TPR,QTRT2,OSGEP,ADAT1,RANBP2,TRMU,CLP1,RTRAF,CDKAL1,C2orf49,TRMT11,POP5,TRMT112,NUP54,TSEN34,TYW1,THG1L,POP4,NUP133
KEGG_HEMATOPOIETIC_CELL_LINEAGE	0.00766252	0.0338498	0.407018	-0.411726	-1.43048	86	CD38,HLA-DRA,CSF2RA,CD2,IL7,CD3G,ITGA1,CD8A,CD4,FLT3LG,HLA-DRB5,CD3E,CD19,IL2RA,CD3D,IL5RA,HLA-DRB1,GP5,CSF1R,KITLG,ITGAM,CD59,IL11RA,CD37,FLT3,FCER2,MS4A1,ITGA4,CD7,IL6R,IL7R,IL1R2,KIT
BIOCARTA_FMLP_PATHWAY	0.00773205	0.0340075	0.407018	-0.508272	-1.57671	34	CALM3,MAPK1,NFATC2,RAF1,CAMK1,RELA,NFKB1,MAP2K6,NFKBIA,PAK1,PPP3CC,NFATC3,NCF1
REACTOME_HCMV_INFECTION	0.00772804	0.0340075	0.407018	-0.38426	-1.38013	140	TBL1XR1,NUP98,NUP62,EED,SEC13,CHMP7,H3C8,NUP85,NUP153,H4C8,VPS37A,NUP214,NFKB1,NUP50,TSG101,CBX1,H2BC5,PML,VPS37C,NUP188,NUP160,H2BC12,NUP107,TPR,TUBA1B,GPS2,DAXX,RANBP2,NCOR1,CREB1,DYNLL2,HNRNPK,NUP54,CHMP6,H4C6,SNF8,H2BC14,H4C3,H4C1,TRIM28,TUBB2B,CHMP4A,TUBA3D,DYNC1LI2,TBL1X,NUP133,H2BC4,H3C6,VPS36,H2BC8,CHMP2A,NUP35,NUP43,H2AC6,TUBA1C,EZH2,DYNC1I2,RAE1,RBBP7,POM121C,H2BC10,DYNC1LI1,H3C10,TUBB2…
KEGG_NATURAL_KILLER_CELL_MEDIATED_CYTOTOXICITY	0.0078702	0.0344988	0.38073	-0.381259	-1.36874	134	GRB2,GZMB,PIK3CG,MAPK1,CASP3,KLRD1,NFATC2,RAF1,SH2D1B,PRF1,IFNG,KLRC3,PIK3R3,LCK,NCR1,HCST,SH2D1A,LCP2,PIK3R1,ITGAL,KLRK1,HLA-E,CD247,FCGR3A,FASLG,PLCG1,CD48,FAS,PAK1,PPP3CC,NFATC3,NFAT5,IFNGR2,TNFRSF10B,VAV1,BRAF,SOS2,ICAM1,PIK3R5,KLRC2,NRAS,ITGB2,ICAM2,FYN,ZAP70,KIR2DS4,TYROBP,IFNGR1,PPP3R1,MICB,HLA-A,HLA-C,RAC2,KLRC1,RAC3,CD244,IFNA8,TNFRSF10A,ARAF,LAT,HLA-B,SOS1
REACTOME_ACTIVATION_OF_ANTERIOR_HOX_GENES_IN_HINDBRAIN_DEVELOPMENT_DURING_EARLY_EMBRYOGENESIS	0.00787809	0.0344988	0.38073	-0.400969	-1.41953	104	POLR2D,H2AZ1,EED,CTCF,H3C8,PBX1,POLR2G,H4C8,RBBP5,CNOT9,H2BC5,POLR2B,H2AX,H2BC12,KDM6A,PIAS2,POLR2L,NCOR1,ASH2L,MAFB,H4C6,CNOT6,H2BC14,H4C3,H4C1,POLR2F,POLR2E,HOXB2,EGR2,KMT2C,HOXD4,NCOA3,H2BC4,H3C6,POLR2J,H2BC8,H2AC6,EZH2,EP300,HOXC4,HOXB4,RBBP7,PAGR1,H2BC10,ZNF335,H3C10,HOXD3,H2BC9,HDAC3,KMT2D,H2BC6,PKNOX1,H2BC17,HOXA1
REACTOME_TRANSCRIPTIONAL_REGULATION_BY_RUNX3	0.00792579	0.0346323	0.38073	-0.410379	-1.43937	96	BRD2,UBC,PSMB8,RBPJ,HDAC4,PSMD3,PSME1,PSMB10,KAT2B,PSME2,ITGAL,SMURF2,PSMB9,LEF1,PSMA2,SMAD4,PSMA7,PSMD1,PSMB6,PSMB3,PSMB2,PSMD2,PSMA4,ITGA4,PSMD9,PSMF1,PSMD14,PSMB4,PSME3,PSMA1,MAML2,PSMD11,PSMD8,JAG1,TP53,PSMA5,CTNNB1,ZFHX3,PSMC5,MAML3,TEAD1,CBFB,EP300,PSMC3,CDKN2A,TGFB1,PSMC2,CCN2,MDM2,PSMC6,PSMD7,UBA52,BCL2L11,PSMD5,CDKN1A,PSMB5,PSMC4,SNW1,YAP1,UBB,PSMA3
KEGG_INOSITOL_PHOSPHATE_METABOLISM	0.00803426	0.0349542	0.38073	-0.464964	-1.53745	54	PIK3C3,PIK3CG,PI4KA,ALDH6A1,INPP4A,PI4KB,PIK3C2A,PIP5K1B,PLCD4,PIP4K2B,PLCB2,PLCG1,PIP4K2A,PIKFYVE,ITPKB,TPI1,INPP5B,MINPP1,INPP5K,PLCD3,INPP1,PIP5K1A,PTEN,INPP5J,INPP4B,ITPK1,PIK3C2B,PLCB1
KEGG_JAK_STAT_SIGNALING_PATHWAY	0.0080201	0.0349542	0.38073	-0.377012	-1.36473	155	GRB2,IL21,PIAS1,AKT2,PIK3CG,IL10RA,IL12RB1,STAT3,STAM,CSF2RA,IL2RB,JAK2,IL7,STAT4,IFNG,SPRY3,PIK3R3,IL12RB2,STAT2,SOCS1,BCL2L1,IL21R,PIK3R1,CCND2,SPRED2,IL13RA2,STAT1,IL2RA,STAT6,IL15RA,JAK3,IL5RA,PIAS2,IL2RG,IL10,CBLB,IFNGR2,IL11RA,SOS2,CNTF,PIK3R5,CISH,IRF9,CBL,IL13RA1,SOCS4,GHR,IFNLR1,IL19,STAM2,IL6R,TYK2,PIAS4,IL7R,IFNGR1,CRLF2,IL20RA,LIFR,CSF2RB,IL15,EP300,IL4R,SPRY2,AKT1,IL23R,IFNA8,IL3RA
REACTOME_CLATHRIN_MEDIATED_ENDOCYTOSIS	0.00831158	0.0359635	0.38073	-0.384056	-1.38335	145	GRB2,SYT11,RAB5C,BIN1,COPS7B,UBC,PICALM,M6PR,STAM,SCARB2,CD3G,AP2B1,PIK3C2A,HSPA8,CLTC,CD4,ARRB1,AP2A1,COPS4,ARPC2,TGOLN2,CLTCL1,NECAP2,CD3D,COPS8,VAMP7,ARF6,UBQLN2,GPS1,AP2A2,IGF2R,FNBP1,AGFG1,SH3KBP1,AP2S1,TOR1A,COPS7A,CBL,WASL,HGS,RAB5A,VAMP3,LDLRAP1,FCHO2,NEDD8,STAM2,ARPC4,PACSIN1,IL7R,RAB5B,EPS15,DVL2,ARPC3,ACTR3,COPS3,NECAP1,STON1,AAK1,WNT5A,ITSN2,UBQLN1
REACTOME_RUNX1_REGULATES_TRANSCRIPTION_OF_GENES_INVOLVED_IN_DIFFERENTIATION_OF_HSCS	0.00830327	0.0359635	0.38073	-0.397303	-1.41381	111	H2AZ1,UBC,PSMB8,H3C8,PSMD3,KMT2A,PSME1,H4C8,PSMB10,PSME2,H2BC5,H2AX,PSMA8,H2BC12,PSMB9,ITCH,PSMA2,ABL1,CCNH,TCF12,PSMA7,PSMD1,LDB1,PSMB6,PSMB3,MNAT1,H4C6,PSMB2,PSMD2,H2BC14,H4C3,H4C1,PSMA4,PSMD9,PSMF1,PSMD14,PSMB4,PSME4,PSME3,PSMA1,GATA3,H2BC4,PSMD11,H3C6,PSMD8,PSMA5,H2BC8,PSMC5,H2AC6,CBFB,MYB,H2BC10,PSMC3,PSMC2,H3C10,PSMC6,GATA1,H2BC9,H2BC6,H2BC17,PSMD7,H2BC7,TP73,UBA52,PSMD5,H3-3B,PSMB5,PSMC4,Y…
REACTOME_TRANSCRIPTIONAL_REGULATION_BY_RUNX2	0.00831991	0.0359635	0.38073	-0.398125	-1.41966	119	PPM1D,AKT2,MAPK1,BAX,UBC,PSMB8,FBXW7,HDAC4,PSMD3,PSME1,PSMB10,PSME2,CDK4,STAT1,PSMA8,PSMB9,PSMA2,ABL1,MAF,SMAD4,RBM14,PSMA7,PSMD1,PSMB6,PSMB3,SKP2,NR3C1,STUB1,PSMB2,PSMD2,CUL1,RBX1,PSMA4,PSMD9,PSMF1,PSMD14,PSMB4,GSK3B,PSME4,PSME3,PPARGC1B,AR,PSMA1,PSMD11,PSMD8,PSMA5,PSMC5,CBFB,AKT1,ZNF521,PSMC3,PSMC2,HDAC6,PSMC6,HDAC3,GLI2,PSMD7,ESR1,TWIST2,HAND2,UBA52,PSMD5,CDKN1A,PSMB5,PSMC4,YAP1,UBB,PSMA3,RUNX…
BIOCARTA_GH_PATHWAY	0.0083854	0.0361688	0.38073	-0.529955	-1.57187	27	GRB2,PIK3CG,MAPK1,JAK2,RAF1,SOCS1,PIK3R1,PLCG1
REACTOME_AMINE_LIGAND_BINDING_RECEPTORS	0.00841547	0.0362207	0.38073	0.335927	1.57275	39	HTR1A,DRD1,TAAR2,DRD5,ADRA2C,HTR1E,HTR6,HTR2B,CHRM1
REACTOME_RNA_POLYMERASE_III_CHAIN_ELONGATION	0.00848382	0.0364369	0.38073	-0.584611	-1.58944	18	POLR3D,CRCP,POLR3H,POLR2L,POLR3A,POLR3GL,POLR3E,POLR1D,POLR2F,POLR2E
REACTOME_FCERI_MEDIATED_CA_2_MOBILIZATION	0.00855135	0.0366486	0.38073	-0.490024	-1.55304	40	GRB2,IGKV1-17,IGKV4-1,IGHV1-69,IGLV2-14,ITK,NFATC2,IGKV1-5,IGLV3-25,IGHV3-30,LCP2,PLCG1,IGLV1-44,NFATC3
REACTOME_DEADENYLATION_OF_MRNA	0.00864742	0.0369815	0.38073	-0.550124	-1.60396	25	CNOT2,CNOT7,CNOT4,CNOT6L,CNOT3,CNOT9,EIF4G1,EIF4E,PAIP1,EIF4A3,PAN2,CNOT6,EIF4B
KEGG_MISMATCH_REPAIR	0.00869622	0.0370326	0.38073	-0.551685	-1.57977	23	MLH1,RPA1,POLD3,RFC1,MSH3,LIG1,POLD1,MSH6,RFC4,RFC2,RPA2,PCNA,MSH2,RFC5,SSBP1
REACTOME_RHOBTB1_GTPASE_CYCLE	0.00869622	0.0370326	0.38073	-0.551235	-1.57848	23	CUL3,SRRM1,RBMX,ROCK2,COPS4,SPEN,RBBP6,GPS1,TRA2B,HNRNPC,CPSF7,CCT2
REACTOME_CTLA4_INHIBITORY_SIGNALING	0.00873566	0.0370436	0.38073	-0.555452	-1.55712	21	PPP2CA,AKT2,CTLA4,LCK,PPP2R1B,PPP2CB,PPP2R5C,PPP2R5D,CD86,PPP2R1A,FYN,PPP2R5E,AKT1,CD80,PTPN11
WP_PATHOGENESIS_OF_SARSCOV2_MEDIATED_BY_NSP9NSP10_COMPLEX	0.00873566	0.0370436	0.38073	-0.555441	-1.55709	21	HLA-DRA,CD2,CD3G,CD8A,CD4,LCK,HLA-DRB5,CD3E,CD247,HLA-DRB1
REACTOME_NS1_MEDIATED_EFFECTS_ON_HOST_PATHWAYS	0.00883327	0.0373787	0.38073	-0.486281	-1.54873	41	NUP98,NUP62,SEC13,NUP85,NUP153,NUP214,NUP50,NUP188,NUP160,NUP107,KPNA1,TPR,PABPN1,RANBP2,NUP54,KPNB1,NUP133,KPNA5,NUP35,NUP43,RAE1,POM121C
WP_MAPK_CASCADE	0.00885306	0.0373837	0.38073	-0.501199	-1.54567	33	GRB2,MAPK1,RAF1,MAP3K3,MAP2K6,LAMTOR3,RASA3,MAP2K4,SIPA1,BRAF,SOS2,NRAS,MAP3K2
KEGG_PEROXISOME	0.00889439	0.0374469	0.38073	-0.423647	-1.46097	78	ACOX1,ABCD2,ECI2,SLC27A2,PEX3,HACL1,ACSL5,MLYCD,PEX12,PEX19,IDH2,PAOX,NOS2,ACAA1,HSD17B4,CAT,PXMP4,PEX10,PECR,PEX26,FAR1,PEX14,PXMP2,EPHX2,ACSL3,ABCD4,BAAT,PEX11G,ACOT8,ACSL4,SLC25A17,GSTK1,ACOX3,PEX16
REACTOME_BRANCHED_CHAIN_AMINO_ACID_CATABOLISM	0.00890528	0.0374469	0.38073	-0.554056	-1.55321	21	ALDH6A1,ACAD8,ECHS1,IVD,SLC25A44,ACADSB,PPM1K,BCKDK,BCKDHB,ACAT1,BCAT1,HSD17B10,DLD,MCCC1
KEGG_FATTY_ACID_METABOLISM	0.00899242	0.0376558	0.38073	-0.486041	-1.54796	41	ACOX1,ALDH9A1,ACADM,ADH5,ECI2,ALDH2,ECHS1,ACSL5,ACAT2,HADH,ACADSB,ACAA1,ACAT1,ACAA2,ALDH3A2,ACSL3,ACSL4,ALDH7A1,GCDH,ACOX3,CPT2
PID_ERBB1_INTERNALIZATION_PATHWAY	0.00899242	0.0376558	0.38073	-0.486025	-1.54791	41	GRB2,RAF1,UBE2D3,PIK3R3,TSG101,PIK3R1,USP8,CBLB,SH3KBP1,LRIG1,PTK2,CBL,NRAS,HGS,RAB5A,CDC42,EPS15,STAMBP,ZFYVE28,SPRY2,SOS1,UBE2D2,ARHGEF7
REACTOME_SARS_COV_1_INFECTION	0.00901727	0.0376813	0.38073	-0.461507	-1.51394	50	PIK3C3,BECN1,UVRAG,PARP14,UBC,CHMP7,GALNT1,PARP4,PIK3R4,DDX5,PARP8,PARP16,GANAB,MGAT1,PARP6,ZCRB1,VHL,PARP9,CHMP6,CHMP4A,GSK3B
REACTOME_TRANSCRIPTIONAL_ACTIVATION_OF_MITOCHONDRIAL_BIOGENESIS	0.00911675	0.038018	0.38073	-0.445575	-1.47635	55	TBL1XR1,MED1,CRTC3,ALAS1,NCOA1,MEF2C,SIRT5,ATP5F1B,MEF2D,IDH2,USP46,CAMK4,NCOR1,TFAM,CREB1,SIRT3,ATF2,TBL1X,PPARGC1B,ACSS2,POLG2,SIRT4,GLUD2,HELZ2,PPARA,HCFC1,GABPB1,SSBP1,HDAC3,CRTC1,RXRA
REACTOME_IRE1ALPHA_ACTIVATES_CHAPERONES	0.00933091	0.0388305	0.38073	-0.461114	-1.51265	50	EDEM1,XBP1,TATDN2,DNAJB9,CTDSP2,FKBP14,KLHDC3,DNAJC3,SSR1,SRPRA,GOSR2,CXXC1,TSPYL2,SYVN1,ADD1,ERN1,HYOU1,PDIA6,ATP6V0D1,SERP1,PDIA5,EXTL3,SEC31A,ZBTB17,PREB,EXTL1,ARFGAP1,TPP1,SHC1,KDELR3,GSK3A,EXTL2
REACTOME_PROTEIN_UBIQUITINATION	0.00936955	0.0389107	0.38073	-0.422802	-1.45397	76	PAF1,CTR9,RTF1,UBC,RNF144A,UBE2L3,UBE2N,UBE2D3,PEX12,H2BC5,WDR61,SHPRH,USP9X,H2BC12,UBE2G1,RAD18,PEX10,TMEM129,UBA6,UBE2K,PEX14,H2BC14,UBE2Q2,UBE2H,UBE2E1,USP7,H2BC4,UBE2Z,H2BC8,HLA-A,WAC,UBE2S,UBE2E3,H2BC10,VCP,PCNA,UBE2D2,RNF152,H2BC9,HLTF,RNF20,H2BC6,H2BC17,UCHL3,UBE2R2,H2BC7
REACTOME_SARS_COV_2_INFECTION	0.0094175	0.0390292	0.38073	-0.432868	-1.47708	71	STT3A,PIK3C3,BECN1,UVRAG,PARP14,PRMT1,UBC,CHMP7,GALNT1,PARP4,PIK3R4,DDX5,PARP8,PARP16,GANAB,MGAT1,PARP6,ZCRB1,MAGT1,DDOST,VHL,PARP9,CHMP6,CHMP4A,GSK3B,MGAT4A,SUMO1,CHMP2A,RPN1,RPN2,SRPK2,CANX,MGAT2,VCP,ST3GAL3
BIOCARTA_ERAD_PATHWAY	0.00945703	0.0390998	0.38073	-0.594086	-1.63878	19	MAN1A2,EDEM1,MAN2B1,MAN1C1,GANAB,UGGT1,MAN1A1,SAE1,CUL1,RBX1,SEC61A1,MAN2C1,UBA2,CANX
KEGG_SYSTEMIC_LUPUS_ERYTHEMATOSUS	0.00949062	0.0390998	0.38073	-0.398209	-1.41391	109	HLA-DRA,HLA-DMA,HLA-DOA,HLA-DPB1,H2AZ1,CD40,HLA-DMB,C1QA,C1QB,HLA-DPA1,C2,HLA-DQB1,H3C8,C1R,IFNG,TRIM21,H4C8,HLA-DQA1,H2BC5,HLA-DRB5,C1S,FCGR2A,H2AX,H2BC12,FCGR3A,HLA-DRB1,SNRPD3,CD40LG,IL10,HLA-DOB,CD86,FCGR2B,MACROH2A2,H4C6,H2BC14,H4C3,H4C1,SSB,C9,HLA-DQA2,C1QC,H2BC4,H3C6,H2BC8,CD28,H2AC6,SNRPD1
REACTOME_SIGNALING_BY_MET	0.0094929	0.0390998	0.38073	-0.421497	-1.4569	79	GRB2,PTPN1,CRKL,UBC,RAB4B,STAT3,RANBP9,STAM,GGA3,PIK3R1,PTPRJ,USP8,ARF6,COL11A2,TNS3,SH3KBP1,CRK,LRIG1,PTK2,CBL,NRAS,HGS,STAM2,LAMC3,EPS15,RAPGEF1,PTPN2,COL24A1
REACTOME_UCH_PROTEINASES	0.00960577	0.0394838	0.38073	-0.412683	-1.44315	93	UBC,PSMB8,PSMD3,PSME1,PSMB10,PSME2,ASXL1,ACTR8,PSMA8,PSMB9,MCRS1,PSMA2,TFPT,PSMA7,PSMD1,PSMB6,PSMB3,PSMB2,PSMD2,PSMA4,PSMD9,PSMF1,PSMD14,INO80D,NFRKB,PSMB4,PSME4,NEDD8,PSME3,PSMA1,PSMD11,PSMD8,TGFBR1,PSMA5,PSMC5,H2AC6,KDM1B,ADRM1,USP15,PSMC3,HCFC1,TGFB1,PSMC2,PSMC6,FOXK2,PSMD7,UCHL3,UBA52,PSMD5,INO80C,PSMB5,PSMC4,ACTB,UBB,PSMA3,BARD1,TGFBR2,PSMD6,SMAD7,PSMD12,H2AC8,PSMD13,PSMB7,PSMA6,H2AC14
REACTOME_ANTIGEN_PRESENTATION_FOLDING_ASSEMBLY_AND_PEPTIDE_LOADING_OF_CLASS_I_MHC	0.00965486	0.0396046	0.38073	-0.545709	-1.59108	25	ERAP1,SEC24B,SEC13,TAP1,ERAP2,SEC24D,B2M,PDIA3,SEC24A,HLA-E,HLA-F,TAP2
REACTOME_COLLAGEN_BIOSYNTHESIS_AND_MODIFYING_ENZYMES	0.00971434	0.0397675	0.38073	0.278608	1.49109	67	COL18A1,COL20A1,P3H2,COL4A6,P4HA2,COL21A1,COL14A1,P3H3,PCOLCE2,COL4A5,COL10A1,COL6A2,PLOD2,COL6A1,COL6A3,CRTAP,COLGALT1,COL1A1,COLGALT2,COL26A1,COL22A1,PLOD1,COL3A1
REACTOME_CELL_DEATH_SIGNALLING_VIA_NRAGE_NRIF_AND_NADE	0.00982659	0.0400932	0.38073	-0.421253	-1.44864	76	ARHGEF6,ABR,PREX1,CASP3,PLEKHG2,UBC,ARHGEF26,FGD2,FGD3,BAD,FGD4,YWHAE,AKAP13,BEX3,GNA13,ARHGEF39,APH1B,NCSTN,VAV1,SOS2,ARHGEF40,ARHGEF11,MCF2L,MAGED1,ARHGEF18,ECT2
REACTOME_PURINERGIC_SIGNALING_IN_LEISHMANIASIS_INFECTION	0.0098338	0.0400932	0.38073	-0.539669	-1.58787	26	ENTPD1,P2RX7,RELA,NFKB1,IL18,PYCARD,C3AR1,ENTPD5,TXNIP,PSTPIP1,CASP1,NLRP3,GSDMD
REACTOME_SIGNALING_BY_NOTCH4	0.00993846	0.0404378	0.38073	-0.423063	-1.46629	82	UBC,PSMB8,RBPJ,FBXW7,PSMD3,PSME1,PSMB10,KAT2B,PSME2,PSMB9,PSMA2,APH1B,PSMA7,PSMD1,NCSTN,PSMB6,PSMB3,PSMB2,PSMD2,CUL1,RBX1,PSMA4,PSMD9,PSMF1,PSMD14,PSMB4,PSME3,PSMA1,MAML2,PSMD11,PSMD8,JAG1,PSMA5,PSMC5,MAML3,EP300,NOTCH2,AKT1,PSMC3,PSMC2,PSMC6,ADAM10,PSMD7,TACC3,UBA52,PSMD5,PSMB5,PSMC4,SNW1,UBB,PSMA3
REACTOME_ASYMMETRIC_LOCALIZATION_OF_PCP_PROTEINS	0.0101233	0.0411066	0.38073	-0.449567	-1.51348	63	UBC,PSMB8,PSMD3,PSME1,PSMB10,PSME2,FZD2,PSMA8,SMURF2,PSMB9,PSMA2,PSMA7,PSMD1,PSMB6,PSMB3,PSMB2,PSMD2,PSMA4,PSMD9,PSMF1,PSMD14,PSMB4,PSME4,PSME3,PSMA1,PSMD11,PSMD8,FZD5,PSMA5,DVL2,PSMC5
REACTOME_INFECTION_WITH_MYCOBACTERIUM_TUBERCULOSIS	0.0102119	0.0413129	0.38073	-0.524355	-1.55526	27	MAPK1,UBC,RNF213,MRC1,TRIM27,B2M,KPNA1,NOS2,VPS33B,HGS,RAB5A,DUSP16,KPNB1
REACTOME_RHOBTB_GTPASE_CYCLE	0.0102152	0.0413129	0.38073	-0.492779	-1.53637	35	CUL3,SRRM1,RBMX,ROCK2,COPS4,SPEN,RBBP6,DDX39B,GPS1,TRA2B,HNRNPC,TWF1,MSI2,CPSF7,CCT2
PID_NFKAPPAB_CANONICAL_PATHWAY	0.0103848	0.0417158	0.38073	-0.555469	-1.57754	22	TNFAIP3,UBE2D3,RELA,NFKB1,CHUK,NFKBIA,CYLD,BIRC2,XPO1,MALT1,ATM,TRAF6,RAN
REACTOME_HEDGEHOG_LIGAND_BIOGENESIS	0.0104001	0.0417158	0.38073	-0.442972	-1.49465	64	SEL1L,UBC,PSMB8,PSMD3,PSME1,PSMB10,PSME2,PSMA8,PSMB9,PSMA2,ERLEC1,SYVN1,PSMA7,SCUBE2,PSMD1,PSMB6,PSMB3,PSMB2,PSMD2,PSMA4,PSMD9,PSMF1,PSMD14,PSMB4,PSME4,PSME3,PSMA1,DERL2,PSMD11,PSMD8,PSMA5,PSMC5,P4HB,PSMC3,VCP,PSMC2,PSMC6,PSMD7,DHH,UBA52,PSMD5,PSMB5,PSMC4,UBB,PSMA3
REACTOME_REGULATION_OF_TNFR1_SIGNALING	0.010376	0.0417158	0.38073	-0.491881	-1.53358	35	USP4,UBC,RIPK1,TNFAIP3,CFLAR,CHUK,BIRC3,USP21,TRAF1,RNF31,CASP8,CYLD,BIRC2
WP_DNA_MISMATCH_REPAIR	0.0103848	0.0417158	0.38073	-0.544516	-1.55924	23	MLH1,RPA1,POLD3,RFC1,LIG1,POLD1,MSH6,POLE2,RFC4,RFC2,RPA2,PCNA,MSH2,RFC5,POLE3
WP_TOLLLIKE_RECEPTOR_SIGNALING_PATHWAY	0.0104186	0.0417158	0.38073	-0.405112	-1.43309	103	CXCL9,CD40,AKT2,PIK3CG,MAPK1,TLR3,TIRAP,TAB1,RIPK1,IRAK4,TAB3,TAB2,PIK3R3,RELA,NFKB1,CHUK,TBK1,MAP2K6,NFKBIA,PIK3R1,CCL4,TLR8,STAT1,TLR7,MAP2K4,IRF3,CXCL10,CASP8,CXCL11,CD86
REACTOME_ABC_TRANSPORTER_DISORDERS	0.0107188	0.0428328	0.38073	-0.417987	-1.43975	77	DERL3,SEL1L,UBC,PSMB8,RNF185,PSMD3,PSME1,PSMB10,PSME2,PSMA8,PSMB9,PSMA2,ERLEC1,PSMA7,PSMD1,RNF5,PSMB6,PSMB3,ABCB4,PSMB2,PSMD2,ERLIN1,PSMA4,PSMD9,PSMF1,PSMD14,PSMB4,PSME4,PSME3,PSMA1,DERL2,LMBRD1,PSMD11,PSMD8,PSMA5,ABCD4,PSMC5,ERLIN2,ABCA1,PSMC3,VCP,PSMC2
REACTOME_LISTERIA_MONOCYTOGENES_ENTRY_INTO_HOST_CELLS	0.0107589	0.0429075	0.38073	-0.557535	-1.55554	20	GRB2,UBC,STAM,CTNND1,CBLL1,SH3KBP1,CBL,HGS,STAM2,EPS15,CTNNB1
REACTOME_SIGNALING_BY_HIPPO	0.0110978	0.0441244	0.38073	-0.554386	-1.54675	20	CASP3,MOB1A,LATS1,STK4,YWHAE,MOB1B,LATS2,AMOTL1,YWHAB,NPHP4,DVL2,TJP1,SAV1
REACTOME_TRNA_PROCESSING_IN_THE_NUCLEUS	0.0111079	0.0441244	0.38073	-0.444721	-1.48197	58	NUP98,NUP62,SEC13,RPP30,TRNT1,NUP85,NUP153,NUP214,NUP50,RPP14,NUP188,RTCB,NUP160,NUP107,TPR,RANBP2,CLP1,RTRAF,C2orf49,POP5,NUP54,TSEN34,POP4,NUP133,NUP35,NUP43,RAN,RAE1,POM121C,RPP40
KEGG_BIOSYNTHESIS_OF_UNSATURATED_FATTY_ACIDS	0.011229	0.0444298	0.38073	-0.551585	-1.56651	22	ACOX1,FADS1,ACOT1,ACOT2,ACOT4,ACAA1,HSD17B12,ELOVL5,PECR,FADS2,BAAT,ELOVL2,ACOX3
WP_GENES_ASSOCIATED_WITH_THE_DEVELOPMENT_OF_RHEUMATOID_ARTHRITIS	0.0112249	0.0444298	0.38073	-0.578611	-1.57313	18	CD40,CIITA,CTLA4,STAT4,PTPN22,TRAF1,IL2RA,HLA-DRB1
REACTOME_HEDGEHOG_ON_STATE	0.011304	0.0445511	0.38073	-0.41427	-1.43596	85	CUL3,SPOP,UBC,PSMB8,PSMD3,PSME1,PSMB10,ARRB1,PSME2,PSMA8,SMURF2,PSMB9,ITCH,EVC2,PSMA2,SPOPL,EVC,PSMA7,PSMD1,PSMB6,PSMB3,HHIP,SUFU,NUMB,PSMB2,PSMD2,RBX1,PSMA4,PSMD9,PSMF1,PSMD14,PSMB4,PSME4,PSME3,GAS1,PSMA1,PSMD11,PSMD8,PSMA5,PSMC5,KIF3A,PSMC3,PSMC2,ARRB2,DZIP1,PSMC6,GLI2,CSNK1A1,PSMD7,PTCH1,DHH,UBA52,EFCAB7,PSMD5,PSMB5,PSMC4,UBB,PSMA3
WP_CARDIAC_PROGENITOR_DIFFERENTIATION	0.0112924	0.0445511	0.38073	0.287853	1.44968	52	SOX2,TNNI3,IRX4,TNNT2,INS,MYLK3,NOTCH1,ACTC1,POU5F1,GATA4,MESP1,TBXT
PID_CD40_PATHWAY	0.0116398	0.0457846	0.38073	-0.501385	-1.53323	31	CD40,TNFAIP3,RELA,NFKB1,NFKBIA,BCL2L1,BIRC3,TRAF1,JAK3,MAP2K4,CD40LG,CBLB,BIRC2,TDP2,TRAF6,TRAF3
REACTOME_TRANSCRIPTIONAL_REGULATION_BY_SMALL_RNAS	0.0117473	0.0461173	0.38073	-0.412587	-1.43853	89	POLR2D,NUP98,H2AZ1,NUP62,SEC13,H3C8,NUP85,NUP153,POLR2G,H4C8,NUP214,NUP50,H2BC5,POLR2B,NUP188,NUP160,H2AX,H2BC12,NUP107,TPR,POLR2L,RANBP2,AGO1,NUP54,H4C6,H2BC14,H4C3,H4C1,POLR2F,POLR2E,NUP133,TNRC6A,H2BC4,H3C6,POLR2J,H2BC8,NUP35,NUP43,H2AC6,RAN
KEGG_COLORECTAL_CANCER	0.0118724	0.0465175	0.38073	-0.438041	-1.47059	62	MLH1,AKT2,PIK3CG,MAPK1,CASP3,BAX,BCL2,RAF1,MSH3,PIK3R3,SMAD2,PIK3R1,BAD,LEF1,TGFB2,SMAD4,BRAF,PIK3R5,GSK3B,MSH6,TGFBR1,TP53,CTNNB1,RAC2,RAC3,AKT1,ARAF,TGFB1,BIRC5,MSH2
REACTOME_TBC_RABGAPS	0.0119908	0.0468902	0.38073	-0.473888	-1.51452	42	RAB5C,TBC1D10A,GGA3,GGA2,TBC1D10C,RABEP1,RAB8B,RAB35,OPTN,ARF6,RAB8A,TBC1D25,RAB5A,TBC1D16,RAB33B,TBC1D17,RAB5B,TBC1D15,TBC1D2,RAB33A,TBC1D14,RABGAP1,GABARAPL2,GABARAP,RAB11A,TSC1,RAB11B
WP_CHROMOSOMAL_AND_MICROSATELLITE_INSTABILITY_IN_COLORECTAL_CANCER	0.0120207	0.0469156	0.38073	-0.421889	-1.44489	73	MLH1,AKT2,MAPK1,CASP3,BAX,BCL2,RAF1,DDB2,MSH3,RALB,TBK1,SMAD2,BAD,BAK1,REL,EXOC2,LEF1,TGFB2,CSNK1A1L,SMAD4,POLK,BRAF,GSK3B,MSH6,GADD45G,TGFBR1,TP53,CTNNB1,RAC2,RAC3,AKT1,ARAF,PMAIP1,TGFB1,BIRC5,MSH2
BIOCARTA_CD40_PATHWAY	0.0121753	0.0474272	0.38073	-0.610216	-1.59443	15	CD40,TNFAIP3,RELA,NFKB1,CHUK,NFKBIA,CD40LG
KEGG_TOLL_LIKE_RECEPTOR_SIGNALING_PATHWAY	0.0123797	0.0481302	0.38073	-0.39765	-1.40536	102	CXCL9,CD40,AKT2,PIK3CG,MAPK1,TLR3,TIRAP,TAB1,RIPK1,IRAK4,TAB2,PIK3R3,RELA,NFKB1,CHUK,TBK1,MAP2K6,NFKBIA,PIK3R1,CCL4,TLR8,STAT1,TLR7,MAP2K4,IRF3,CXCL10,CASP8,CXCL11,CD86
REACTOME_TELOMERE_MAINTENANCE	0.0124171	0.0481822	0.38073	-0.403017	-1.41605	98	POLR2D,H2AZ1,PRIM1,RPA1,POLD3,RFC1,ATRX,POLR2G,H4C8,LIG1,TINF2,H2BC5,POLA2,GAR1,POLR2B,FEN1,WRN,H2AX,H2BC12,POLA1,POLR2L,DAXX,POLD1,CHTF8,TERF2,H4C6,H2BC14,H4C3,H4C1,POLR2F,POLR2E,CDK2,RUVBL2,H2BC4,POLR2J,H2BC8,H2AC6,RFC4,H3-4,ANKRD28,RFC2,H2BC10,POT1,RPA2,PCNA,TERT,RFC5,H2BC9,PPP6R3,NOP10,H2BC6,H2BC17
REACTOME_CIRCADIAN_CLOCK	0.0124673	0.0482837	0.38073	-0.417738	-1.42506	70	TBL1XR1,PPP1CC,MED1,CRTC3,UBC,CLOCK,PER2,NCOA1,MEF2C,RBM4,MEF2D,USP46,NRIP1,NCOR1,CREB1,RORA,FBXL3,PPP1CA,NR3C1,ATF2,SIK1,CSNK1E,CUL1,TBL1X,CRY2,SIRT1,EP300,CSNK1D,HELZ2,DBP,PPARA
BIOCARTA_NKCELLS_PATHWAY	0.0126226	0.0486273	0.38073	-0.55084	-1.53686	20	KLRD1,KLRC4,KLRC3,IL18,PIK3R1,B2M,PAK1,VAV1,KLRC2,HLA-A,KLRC1,LAT,PTK2B,SYK
BIOCARTA_P38MAPK_PATHWAY	0.0126011	0.0486273	0.38073	-0.482249	-1.50576	36	GRB2,RIPK1,MAPKAPK5,MAP2K6,STAT1,MAP2K4,RAPGEF2,DAXX,TGFB2,MAX,CREB1,ATF2,HMGN1,CDC42,MAP3K5,MKNK1,TGFBR1
WP_GPCRS_CLASS_B_SECRETINLIKE	0.0126286	0.0486273	0.38073	0.422286	1.71546	23	ADGRL1,CRHR1,ADGRE5,GHRHR,ADGRL2,VIPR2,PTH2R,PTH1R,ADGRL4,CRHR2,GLP1R,ADGRL3
REACTOME_REGULATION_OF_EXPRESSION_OF_SLITS_AND_ROBOS	0.0126545	0.0486338	0.38073	-0.360952	-1.31496	170	UBC,PSMB8,PSMD3,PSME1,PSMB10,RPL23A,PSME2,CUL2,RPL36AL,UPF3A,PSMA8,PSMB9,FAU,MAGOHB,PSMA2,RPL10,ROBO1,EIF4G1,USP33,PSMA7,PSMD1,LDB1,NCBP1,PSMB6,PSMB3,CASC3,EIF4A3,SLIT1,PSMB2,PSMD2,RBX1,SLIT2,RPS13,PSMA4,PSMD9,PSMF1,PSMD14,RPL23,RPS9,PSMB4,PSME4,PSME3,RPS25,RPL32,PSMA1,RPL21,PSMD11,PSMD8,RPL28,PSMA5,RPS27L,PSMC5,RPS5,MAGOH,RPL15,RPL22,RNPS1,PSMC3,RPL34,GSPT2,PSMC2,PSMC6,RPS3,RPL41,LHX4,RPS11,RPLP…
KEGG_NON_SMALL_CELL_LUNG_CANCER	0.0127143	0.0487705	0.38073	-0.456071	-1.50804	54	GRB2,PDPK1,AKT2,PIK3CG,MAPK1,RAF1,RASSF5,PIK3R3,STK4,CDK4,PIK3R1,BAD,PLCG1,E2F3,BRAF,SOS2,RXRB,PIK3R5,NRAS
PID_TCPTP_PATHWAY	0.0131026	0.0499335	0.38073	-0.470183	-1.50267	42	GRB2,PTPN1,PIAS1,STAT3,ITGA1,PIK3R3,PIK3R1,STAT1,STAT6,JAK3,PDGFB,CSF1R
REACTOME_GENE_SILENCING_BY_RNA	0.0131037	0.0499335	0.38073	-0.388878	-1.38776	121	TNRC6B,POLR2D,NUP98,H2AZ1,NUP62,PRKRA,SEC13,H3C8,NUP85,NUP153,POLR2G,H4C8,NUP214,NUP50,H2BC5,POLR2B,TSN,NUP188,NUP160,H2AX,H2BC12,NUP107,TPR,POLR2L,RANBP2,DGCR8,AGO1,TARBP2,AGO3,NUP54,H4C6,H2BC14,H4C3,H4C1,POLR2F,POLR2E,PIWIL4,NUP133,TNRC6A,H2BC4,H3C6,POLR2J,H2BC8,DICER1,NUP35,NUP43,H2AC6,MOV10L1,RAN,HENMT1,RAE1,POM121C
REACTOME_HCMV_EARLY_EVENTS	0.0131169	0.0499335	0.38073	-0.394488	-1.40377	116	TBL1XR1,NUP98,NUP62,EED,SEC13,H3C8,NUP85,NUP153,H4C8,NUP214,NFKB1,NUP50,CBX1,H2BC5,PML,NUP188,NUP160,H2BC12,NUP107,TPR,TUBA1B,GPS2,DAXX,RANBP2,NCOR1,CREB1,DYNLL2,NUP54,H4C6,H2BC14,H4C3,H4C1,TRIM28,TUBB2B,TUBA3D,DYNC1LI2,TBL1X,NUP133,H2BC4,H3C6,H2BC8,NUP35,NUP43,H2AC6,TUBA1C,EZH2,DYNC1I2,RAE1,RBBP7,POM121C,H2BC10,DYNC1LI1,H3C10,TUBB2A,H2BC9,NUP210,HDAC3,H2BC6,H2BC17,ELK1,NUP88,H2BC7
WP_INSULIN_SIGNALING	0.0131169	0.0499335	0.38073	-0.36389	-1.32122	160	GRB2,PTPN1,RPS6KB1,PIK3C3,PDPK1,AKT2,XBP1,PIK3CG,MAPK1,SGK1,TBC1D4,RAF1,INPP4A,PIK3C2A,GYS1,MAP4K1,PIK3R3,MAP3K11,PIK3R4,MAP3K3,MAP2K6,SOCS1,PIK3R1,MAPK6,PRKCQ,MAP2K4,MAP4K4,ARF6,FOXO1,CBLB,CRK,EIF4E,MINK1,SOS2,MAP4K5,STXBP4,CBL,RHOQ,SNAP25,PRKCH,PFKL,MAP3K2,GSK3B,MAP3K5,RAPGEF1,RPS6KA4,ARF1,PFKM,FLOT2,ENPP1,PRKCI,KIF3A,PRKAA1,RAC2,PTEN,EGR1
REACTOME_TRANSCRIPTIONAL_REGULATION_BY_VENTX	0.0132007	0.0501575	0.38073	-0.49284	-1.5546	39	TNRC6B,MOV10,RELA,NFKB1,LEF1,CSF1R,ANAPC11,AGO1,ANAPC15,CDC16,AGO3,EHMT2,ANAPC5,CDC26,UBE2E1,CDC23,TNRC6A,ANAPC1,TP53,CTNNB1,CEBPB,UBE2S
REACTOME_MAPK_FAMILY_SIGNALING_CASCADES	0.013227	0.0501628	0.38073	-0.3356	-1.25575	324	GRB2,TNRC6B,PPP2CA,PPP1CC,CUL3,MAPK1,RGL1,UBC,MOV10,NRG3,RANBP9,PSMB8,CSF2RA,IL2RB,JAK2,RAF1,PSMD3,PSME1,MAPKAPK5,MRAS,RASGRP3,PSMB10,ARRB1,PRKACB,PSME2,MAP3K11,RASAL3,BCL2L1,PPP2R1B,PPP5C,FLT3LG,LAMTOR3,PIK3R1,PRKG2,RASA3,PPP2CB,SPRED2,DUSP2,IL2RA,PPP2R5C,MAPK6,PTPN7,PRKCQ,PSMA8,JAK3,APBB1IP,IL5RA,DUSP5,RAPGEF2,RASGRP1,PSMB9,FNTA,PDGFB,FGFR1,PSMA2,DUSP10,SPTB,KITLG,PAK1,IQGAP1,IL2RG,AGO1,PPP2R5D…
REACTOME_NR1H3_NR1H2_REGULATE_GENE_EXPRESSION_LINKED_TO_CHOLESTEROL_TRANSPORT_AND_EFFLUX	0.0134037	0.0505372	0.38073	-0.481236	-1.50259	36	TNRC6B,TBL1XR1,NR1H3,MOV10,NCOA1,NR1H2,GPS2,APOE,AGO1,NCOR1,ABCG1,AGO3,RXRB,KDM4A,TBL1X,TNRC6A,EP300,KDM1B,ABCA1
REACTOME_NUCLEAR_PORE_COMPLEX_NPC_DISASSEMBLY	0.0134037	0.0505372	0.38073	-0.481356	-1.50297	36	NUP98,NUP62,SEC13,NUP85,NUP153,NUP214,NEK6,NUP50,NUP188,NUP160,NUP107,TPR,RANBP2
WP_RAC1PAK1P38MMP2_PATHWAY	0.0134263	0.0505372	0.38073	-0.424305	-1.44137	68	GRB2,MAPK1,BAX,CASP7,STAT3,RELA,NFKB1,CHUK,NFKBIA,PIK3R1,BAD,DOK2,PAK1,NOS2,FOXO1,CRK,PTK2,NRAS,TNIP2,TNIP3,TP53,CTNNB1,ANGPTL1,AKT1,RASA1,NCK1,SOS1,BIRC5,MSH2,STMN1,PTPN11,ANGPT4,STAT5A
WP_SMALL_LIGAND_GPCRS	0.0133761	0.0505372	0.38073	-0.579727	-1.59918	19	PTGER4,S1PR3,PTGDR,S1PR2,GPR50,MTNR1A,S1PR4,PTAFR,MTNR1B,PTGER2,CNR1
WP_PDGF_PATHWAY	0.0135062	0.050743	0.38073	-0.478417	-1.51626	40	GRB2,MAPK1,STAT3,RAF1,NFKB1,CHUK,NFKBIA,PIK3R1,STAT1,MAP2K4,PDGFB,PLCG1,PAK1,VAV1,WASL,CDC42
WP_IL5_SIGNALING_PATHWAY	0.0138259	0.0518471	0.38073	-0.476806	-1.51115	40	GRB2,RPS6KB1,PIK3CG,MAPK1,STAT3,BCL2,JAK2,RAF1,PIK3R1,STAT1,IL5RA
BIOCARTA_IL17_PATHWAY	0.0139272	0.0521296	0.38073	-0.605839	-1.58299	15	CD2,CD3G,CD8A,CD4,CD3E,CD3D,CD247,KITLG
PID_ERBB1_RECEPTOR_PROXIMAL_PATHWAY	0.014076	0.0525886	0.38073	-0.485003	-1.51213	35	GRB2,PTPN1,MAPK1,STAT3,PIK3R3,PIK3R1,STAT1,PLCG1,PAK1,GNAI3,PTK2,NRAS,WASL,NCK2,RASA1,NCK1,SOS1,PTPN11
PID_ATM_PATHWAY	0.0141674	0.0528163	0.38073	-0.507966	-1.56359	32	KAT5,RAD17,UBE2N,CHEK2,SMC3,H2AX,ABL1,SMC1A,CTBP1,TERF2,MDC1,TP53BP1,YWHAB,TRIM28,RBBP8,ATM
PID_CMYB_PATHWAY	0.0142013	0.0528163	0.38073	-0.413624	-1.43363	84	H2AZ1,CDKN1B,BCL2,ATP2B1,TAB1,HSPA8,TAB2,NLK,CD4,SLC25A3,BIRC3,PAX5,TFEC,HIPK2,LEF1,ETS1,CASP6,MAT2A,CSF1R,KITLG,MAF,IQGAP1,CEBPA,NCOR1,PPID,SMARCA2,MYF6,NRAS,TRIM28,LYZ,GATA3,KIT,TOM1,ZFHX3,MPO,CEBPB,EP300,MYB
REACTOME_THE_ROLE_OF_GTSE1_IN_G2_M_PROGRESSION_AFTER_G2_CHECKPOINT	0.0142157	0.0528163	0.38073	-0.41233	-1.42026	77	UBC,PSMB8,PSMD3,PSME1,PSMB10,PSME2,PSMA8,PSMB9,PSMA2,TUBA1B,MAPRE1,PSMA7,PSMD1,PSMB6,PSMB3,PSMB2,PSMD2,PSMA4,PSMD9,PSMF1,PSMD14,TUBB2B,PSMB4,PSME4,TUBA3D,PSME3,PLK1,PSMA1,PSMD11,PSMD8,TP53,PSMA5,PSMC5,FKBPL,TUBA1C,PSMC3,PSMC2,PSMC6,TUBB2A,PSMD7,UBA52,PSMD5,CDKN1A,PSMB5,PSMC4,UBB,PSMA3,PSMD6,CCNB1,GTSE1,PSMD12,PSMD13,PSMB7,PSMA6,HSP90AA1,CDK1
PID_RB_1PATHWAY	0.0145451	0.0538844	0.38073	-0.428477	-1.44867	65	PPP2CA,UBTF,BRD2,SMARCB1,CDKN1B,RAF1,ELF1,ATF7,MEF2C,DNMT1,CDK4,CCND2,ABL1,TFDP1,TGFB2,CEBPA,E2F3,SKP2,CTBP1,ATF2,TAF1,CDK2,E2F4,CEBPB,SIRT1,EP300,CDKN2A,SUV39H1,TBP,MDM2,RBP2,PPP2R3B,HDAC3
WP_UNFOLDED_PROTEIN_RESPONSE	0.0145568	0.0538844	0.38073	-0.536563	-1.54825	24	XBP1,BCL2,MBTPS2,RTCB,CASP8,TXNIP,EIF2AK3,ERN1,TNFRSF10B,EIF2S1,TP53,ATF6,CASP2,PMAIP1,MBTPS1,ATF4
REACTOME_REGULATION_OF_GLUCOKINASE_BY_GLUCOKINASE_REGULATORY_PROTEIN	0.0146531	0.054141	0.38073	-0.5066	-1.55939	32	NUP98,NUP62,SEC13,NUP85,NUP153,NUP214,NUP50,NUP188,NUP160,NUP107,TPR,RANBP2,NUP54,NUP133,NUP35,NUP43,RAE1,POM121C
REACTOME_ACTIVATION_OF_THE_PRE_REPLICATIVE_COMPLEX	0.0147008	0.0542177	0.38073	-0.489864	-1.51071	33	PRIM1,RPA1,MCM5,ORC2,CDC6,POLA2,MCM3,MCM6,MCM2,POLA1,GMNN,CDT1
REACTOME_NEUTROPHIL_DEGRANULATION	0.014871	0.054745	0.38073	-0.319828	-1.20787	474	TXNDC5,P2RX1,RAB5C,MOSPD2,CYBB,GLB1,NCKAP1L,MAPK1,MAN2B1,AGA,ORMDL3,RAB4B,SNAP29,CTSC,SLC27A2,CAND1,CTSS,NDUFC2,PSAP,PSMD3,COMMD9,HSPA8,NEU1,FUCA2,TBC1D10C,IQGAP2,GNS,GLIPR1,FGL2,NFKB1,C6orf120,CAB39,IST1,ARMC8,CYFIP1,CTSZ,LILRB3,LAMTOR3,DNAJC3,RAB37,ITGAL,ANO6,PYCARD,ARHGAP9,PTPRJ,CKAP4,B2M,FCGR2A,PTPRC,COPB1,C3AR1,SLC15A4,CANT1,LAMP1,CREG1,DOK3,TUBB,DNASE1L1,CLEC12A,ACLY,CD53,ATP6V0A1,PYGB,ATG7…
WP_TCA_CYCLE_AKA_KREBS_OR_CITRIC_ACID_CYCLE	0.0151664	0.0557302	0.38073	-0.570335	-1.55062	18	CS,IDH3G,IDH2,SDHD,SDHC,ACO2,SDHB,OGDH,IDH3A
BIOCARTA_BCELLSURVIVAL_PATHWAY	0.0155038	0.0568103	0.38073	-0.600732	-1.56965	15	PIK3CG,CASP3,CASP7,DPF2,PIK3R1
KEGG_CELL_ADHESION_MOLECULES_CAMS	0.0155168	0.0568103	0.38073	-0.381058	-1.36783	131	PDCD1LG2,HLA-DRA,HLA-DMA,CD274,HLA-DOA,HLA-DPB1,CD40,HLA-DMB,SDC3,HLA-DPA1,VCAM1,PDCD1,HLA-DQB1,CD2,CTLA4,CD8A,CD4,ITGA8,HLA-DQA1,ICOS,HLA-DRB5,ITGAL,PTPRC,HLA-E,HLA-F,NLGN3,HLA-DRB1,GLG1,ITGAM,ICAM3,SELPLG,CADM1,CD40LG,HLA-DOB,CD86,ALCAM,CDH2,CD226,ICAM1,NEO1,PTPRM,ITGA4,ITGB2,ICAM2,SELE,CLDN20,MPZL1,CD6,HLA-DQA2,ITGB7,CD28,HLA-A,NECTIN3
REACTOME_LDL_CLEARANCE	0.0157616	0.0574969	0.352488	-0.572057	-1.57802	19	AP2B1,CLTC,AP2A1,AP2A2,LIPA,SOAT1,AP2S1,LDLRAP1,NPC2,NCEH1
REACTOME_SYNTHESIS_OF_SUBSTRATES_IN_N_GLYCAN_BIOSYTHESIS	0.0157522	0.0574969	0.352488	-0.432388	-1.45161	62	ST3GAL5,GLB1,UAP1,NEU1,NEU3,NEU4,ST6GAL2,NANP,NAGK,DPM1,GMPPA,GMPPB,NPL,ALG5,MPI,ST8SIA4,RENBP,PMM1,ST8SIA2,PGM3,GFPT2,SRD5A3,ST3GAL3,ST6GALNAC1,ST8SIA1,AMDHD2,NUDT14,ST3GAL2,FUOM,DHDDS,CMAS,FPGT,PMM2,ST6GALNAC4,CTSA
REACTOME_TOLL_LIKE_RECEPTOR_TLR1_TLR2_CASCADE	0.0158181	0.0575986	0.352488	-0.39674	-1.40347	103	PPP2CA,MAPK1,VRK3,UBC,TIRAP,TAB1,UBE2N,IRAK4,TAB3,TAB2,RELA,NFKB1,CHUK,MEF2C,MAP2K6,MEF2A,NFKBIA,SOCS1,PPP2R1B,PPP2CB,MAP2K4,NKIRAS2,IRAK3,PPP2R5D,CREB1,DUSP3,DUSP4,PPP2R1A,ATF2,CUL1,BTK
REACTOME_P75_NTR_RECEPTOR_MEDIATED_SIGNALLING	0.0159459	0.057959	0.352488	-0.393132	-1.37971	97	ARHGEF6,ABR,PREX1,CASP3,PLEKHG2,UBC,ARHGEF26,RELA,FGD2,FGD3,NFKB1,OMG,NFKBIA,BAD,FGD4,YWHAE,AKAP13,BEX3,GNA13,ARHGEF39,APH1B,NCSTN,VAV1,SOS2,ARHGEF40,ARHGEF11,MCF2L,PRDM4,MAGED1,ARHGEF18,ECT2,TRAF6,HDAC2,PRKCI,CASP2,RASGRF2,SOS1,SMPD2,ARHGEF7,FGD1,TRIO,HDAC3
WP_P38_MAPK_SIGNALING_PATHWAY	0.0161846	0.0587204	0.352488	-0.488337	-1.51487	34	GRB2,RIPK1,MAPKAPK5,MAP2K6,STAT1,MEF2D,MAP2K4,DAXX,TGFB2,MAX,CREB1,ATF2,HMGN1,CDC42,MAP3K5,MKNK1,TGFBR1
REACTOME_SYNTHESIS_OF_PIPS_AT_THE_GOLGI_MEMBRANE	0.016366	0.0592713	0.352488	-0.567318	-1.54242	18	PIK3C3,PI4KA,PI4K2A,PI4KB,PIK3C2A,PIK3R4,TPTE2,PIKFYVE
REACTOME_REGULATION_OF_LIPID_METABOLISM_BY_PPARALPHA	0.0164043	0.0593032	0.352488	-0.38643	-1.37873	118	ACOX1,TBL1XR1,MED24,ACADM,MED29,MED1,NR1H3,MED28,FADS1,RGL1,CLOCK,ALAS1,NCOA1,GLIPR1,MED8,MED6,ARNT2,CYP7A1,MED12,MED21,FDFT1,NR1H2,MED4,GPS2,ARNT,NCOR1,TNFRSF21,RORA,MED15,ABCB4,TXNRD1,RXRB,MED19,MED11,HMGCR,MTF1,MED13,TBL1X,PPARGC1B,MED7,MED16,NFYB,NCOA3,NFYC,MED14,MED17,EP300,HELZ2,PPARA,ABCA1,SREBF2,CPT2
KEGG_PROPANOATE_METABOLISM	0.0164341	0.0593044	0.352488	-0.503231	-1.54902	32	ALDH9A1,ACADM,ALDH6A1,ALDH2,ECHS1,MLYCD,LDHAL6A,ACACA,ACSS1,ACAT2,PCCA
REACTOME_SURFACTANT_METABOLISM	0.0168758	0.0607892	0.352488	0.375327	1.61322	27	DMBT1,SFTPA2,SLC34A2,SFTPC,ABCA3,P2RY2,ADRA2C,SFTA3,ADORA2B,SFTPD,ADGRF5,SFTPA1
REACTOME_CARGO_RECOGNITION_FOR_CLATHRIN_MEDIATED_ENDOCYTOSIS	0.0173246	0.0622941	0.352488	-0.392284	-1.39122	105	GRB2,SYT11,COPS7B,UBC,PICALM,M6PR,STAM,SCARB2,CD3G,AP2B1,CLTC,CD4,ARRB1,AP2A1,COPS4,TGOLN2,CLTCL1,NECAP2,CD3D,COPS8,VAMP7,UBQLN2,GPS1,AP2A2,IGF2R,AGFG1,SH3KBP1,AP2S1,TOR1A,COPS7A,CBL,HGS,VAMP3,LDLRAP1,FCHO2,NEDD8,STAM2,IL7R,EPS15,DVL2,COPS3,NECAP1,STON1,AAK1,WNT5A,ITSN2,UBQLN1
REACTOME_RRNA_PROCESSING	0.017573	0.0630746	0.352488	-0.354053	-1.29793	201	NOL11,RPP30,UTP3,RIOK2,THUMPD1,RPL23A,FTSJ3,SENP3,RPL36AL,LTV1,GAR1,PES1,ERI1,RPP14,UTP14C,IMP3,MTREX,FAU,BMS1,EXOSC8,WDR36,RPL10,DDX49,NCL,EXOSC9,UTP15,DDX52,EXOSC10,NAT10,MTERF4,NOL12,RRP7A,TRMT112,EXOSC1,RRP36,CSNK1E,RPS13,UTP20,KRR1,LAS1L,FBL,RPL23,RPS9,NOP14,IMP4,DDX47,RPS25,RPL32,TSR1,SNU13,RPL21,RPL28,RPS27L,RPS5,RPL15,UTP6,NOB1,MRM1,RPL22,CSNK1D,WDR75,RPP40,HSD17B10,PDCD11,RPL34,NOL6,MPHO…
WP_BRAINDERIVED_NEUROTROPHIC_FACTOR_BDNF_SIGNALING_PATHWAY	0.0176082	0.0630883	0.352488	-0.369513	-1.3304	144	GRB2,RPS6KB1,KCNA3,PPP2CA,PDPK1,MAPK1,NTF3,CASP3,STAT3,RANBP9,JAK2,RAF1,CAMK1,RELA,NFKB1,CHUK,CYFIP1,MEF2C,MEF2A,NFKBIA,PIK3R1,STAT1,MARCKS,BAD,PLCG1,CAMK4,CREB1,GABRB3,DPYSL2,EIF4E,CDH2,NCF1,FRS2,BDNF,CDC42,EGR2,MAP3K2,EIF2S1,CDKL5,CNR1,GSK3B,KIDINS220,FYN,NCK2,CTNNB1,TRAF6,NSF,PRKAA1,CSNK2A1,EGR1,AKT1,NTRK2,NCK1,NCF2,NTRK1,PTPN11,GRIP1,STAT5A,YBX1,PTK2B,CRTC1,ELK1,FRS3,FOS,RPS6KA5,STAT5B,SHC1,B…
REACTOME_G_PROTEIN_BETA_GAMMA_SIGNALLING	0.0180612	0.0645961	0.352488	-0.499019	-1.53605	32	ARHGEF6,PDPK1,AKT2,PIK3CG,GNG2,GNG5,PLCB2,PAK1,GNB1,PIK3R5,BTK,CDC42
REACTOME_GAP_JUNCTION_ASSEMBLY	0.0185684	0.0662922	0.352488	0.335105	1.51031	37	GJB1,GJB6,TUBB3,TUBA4A,GJD4,GJB4,GJB2,TUBAL3,GJC2,GJA3,GJB5,GJA8,TUBA3C,TUBA1A,TUBA3E,TUBB4A
REACTOME_TRANSLESION_SYNTHESIS_BY_Y_FAMILY_DNA_POLYMERASES_BYPASSES_LESIONS_ON_DNA_TEMPLATE	0.0191351	0.0681941	0.352488	-0.47893	-1.51072	39	UBE2L6,RPA1,UBC,POLD3,REV1,RFC1,POLH,UBA7,RCHY1,TRIM25,POLD1,POLK,POLE2,RFC4,NPLOC4,RFC2,RPA2,VCP,PCNA,RFC5
BIOCARTA_CXCR4_PATHWAY	0.0193499	0.0688378	0.352488	-0.563372	-1.55406	19	MAPK1,RAF1,CXCL12,RELA,NFKB1,PIK3R1,PLCG1,CRK,CXCR4
PID_WNT_CANONICAL_PATHWAY	0.0196924	0.069809	0.352488	-0.562571	-1.55185	19	CUL3,PI4K2A,PIP5K1B,CSNK1G1,LRP6,RANBP3,GSK3B,FZD5,CTNNB1,DVL2
REACTOME_TICAM1_RIP1_MEDIATED_IKK_COMPLEX_RECRUITMENT	0.0196924	0.069809	0.352488	-0.562599	-1.55193	19	UBC,TLR3,RIPK1,UBE2N,UBE2D3,CHUK,BIRC3,RIPK3
REACTOME_NA_CL_DEPENDENT_NEUROTRANSMITTER_TRANSPORTERS	0.0199531	0.0706087	0.352488	0.437716	1.68164	18	SLC6A20,SLC6A15,SLC6A14,SLC6A5,SLC6A19,SLC6A7,SLC22A1,SLC6A11,SLC18A1,SLC6A2,SLC6A9
KEGG_SPHINGOLIPID_METABOLISM	0.0204652	0.0722936	0.352488	-0.474746	-1.4939	38	GLB1,PLPP3,ACER3,NEU1,CERK,NEU3,NEU4,SGPL1,SGMS1,SGPP1,GALC,ASAH1,GLA,SPHK1
PID_ERBB1_DOWNSTREAM_PATHWAY	0.0206388	0.0727788	0.352488	-0.387651	-1.37479	105	GRB2,PPP2CA,PDPK1,MAPK1,STAT3,RAF1,PIK3R3,MEF2C,ARPC2,BCL2L1,PPP5C,PIK3R1,STAT1,BRK1,MAP2K4,BAD,YWHAE,IQGAP1,YWHAH,ABI1,CREB1,CYFIP2,RICTOR,BRAF,ZFP36,PPP2R1A,ATF2,NRAS,WASL,RAB5A,CDC42,YWHAB,MAP3K2,ARPC4,RPS6KA4,ARPC3,SH2D2A,WASF2,ACTR3,PPP2R2A,CHN2,EGR1,EPS8,AKT1,USP6NL,SOS1
WP_FRAGILE_X_SYNDROME	0.023026	0.0810548	0.352488	-0.377089	-1.34576	120	AKAP5,GRB2,RPS6KB1,MAPK1,PRKAR1A,RAF1,AP2B1,CLTC,CAMK1,AP2A1,PDK1,EIF4EBP2,CYFIP1,PTPN5,CLTCL1,MECP2,PLCG1,PICK1,CAMK4,EIF4G1,CREB1,CYFIP2,TARBP2,DUSP3,EIF4E,ABAT,BRAF,PPP1CA,TTI1,AP2S1,BDNF,MMP9,AKT1S1,CNR1,FYN,FMR1,HOXB8,ALDH3A2,MKNK1,DICER1,ARHGAP32,PTEN,AKT1,NTRK2,SLC16A1,CDKN2A,ARAF,SOS1,ITPR1,PLCB1,PTPN11,EIF4A1,GRIP1,TSC1,GRM5
WP_MONOAMINE_GPCRS	0.0230901	0.0811382	0.352488	0.32566	1.49018	33	HTR1A,DRD1,DRD5,ADRA2C,HTR1E,HTR6,HTR2B,CHRM1,ADRA1D,HTR4
WP_PROXIMAL_TUBULE_TRANSPORT	0.0233548	0.0819253	0.352488	0.285882	1.43512	54	SLC5A1,SLC6A20,SLC22A11,ATP6V1H,ATP6V0A4,ATP6V0D2,SLC6A19,SLC4A2,CA4,SLC5A2,ABCC2,CA2,SLC9A3,SLC5A8,ATP1B1,SLC34A3,SLC3A2,SLC13A3
REACTOME_TRANSLATION	0.024975	0.0874561	0.287857	-0.334091	-1.24487	292	SPCS3,EIF5,SPCS2,SSR4,MRPS7,MRPL43,MRPS14,MRPS11,MRPL49,RPL23A,EEF1B2,MRPL20,MRPL44,ERAL1,RPL36AL,OXA1L,EIF2S3,MARS2,SSR1,SRP54,EIF3M,SRPRA,MTIF3,MRPS25,MRPS27,MRPL46,PPA2,MRPS18A,FAU,SRP19,SRP72,FARS2,SPCS1,PPA1,RPL10,EIF4G1,MARS1,MRPS31,MRPL16,SSR3,MRPL10,NARS2,MRPL30,EIF4E,DDOST,MRPS18C,MTRF1L,TRMT112,WARS1,SEC11A,SEC61B,EIF3F,SRP68,EIF3A,MRPS16,SEC61A1,RPS13,EIF4B,EARS2,MRPL12,RPL23,MRPS30,EI…
REACTOME_PHOSPHOLIPASE_C_MEDIATED_CASCADE_FGFR4	0.0253991	0.0887863	0.352488	0.463258	1.67011	15	FGF19,FGF4,FGF17,FGF6
REACTOME_METABOLISM_OF_POLYAMINES	0.0259067	0.0904037	0.287857	-0.44463	-1.47884	57	PSMB8,PSMD3,PSME1,PSMB10,PSME2,PSMA8,PSMB9,PSMA2,PAOX,PSMA7,PSMD1,PSMB6,PSMB3,PSMB2,PSMD2,PSMA4,PSMD9,PSMF1,PSMD14,PSMB4,PSME4,PSME3,ODC1,PSMA1,PSMD11,PSMD8,PSMA5,PSMC5
WP_CIRCADIAN_RHYTHM_GENES	0.026	0.0905719	0.282013	-0.348902	-1.27707	197	PPP1CC,UBE3A,NR1H3,HNRNPD,UBC,NAGLU,RORB,CLOCK,NR1D2,KMT2A,ROCK2,PER2,PRF1,DDX5,SETX,HNRNPU,METTL3,ARNT2,CDK4,PRKG2,TIMELESS,KCNMA1,RBM4,PML,ADORA2A,MTNR1A,HEBP1,PRMT5,ATF5,CIPC,MTA1,CARTPT,RELB,NRIP1,DHX9,PTGDS,CST3,FAS,PSPC1,NOS2,ARNT,NCOR1,CREB1,RORA,PER3,FBXL3,TOP2A,PPP1CA,CAVIN3,SIK1,CSNK1E,CUL1,SUV39H2,RBM4B,MTNR1B,GSK3B,MAGED1,CRY2,KLF9,TP53,ZFHX3,HDAC2,TOP1,EZH2,SIRT1,GNA11,PRKAA1,BTBD9,E…
PID_RAC1_PATHWAY	0.0260688	0.0906546	0.287857	-0.446753	-1.47724	54	CYBB,STAT3,MAP3K11,PIP5K1B,MAP2K6,ARPC2,PLCB2,BRK1,MAP2K4,PAK1,IQGAP1,ABI1,CYFIP2,CRK,NCF1,ATF2,ARPC4,ARHGAP5,ABI2,CTNNB1,BCAR1,ARPC3,WASF2,ACTR3,PIP5K1A
WP_SMALL_CELL_LUNG_CANCER	0.0262097	0.090987	0.282013	-0.395708	-1.38866	95	AKT2,CASP3,BAX,CDKN1B,BCL2,DDB2,PIK3R3,RELA,NFKB1,CHUK,NFKBIA,BCL2L1,CDK4,PIK3R1,BIRC3,TRAF1,COL4A4,BAK1,TRAF5,CASP8,NOS2,APAF1,MAX,E2F3,POLK,PTK2,BIRC2,RXRB,CDK2,CDKN1C,LAMC3,GADD45G,TP53,TRAF6,TRAF3,ITGA6,PTEN,ZBTB17,AKT1,COL4A2
PID_FOXO_PATHWAY	0.0262881	0.0911019	0.287857	-0.459093	-1.50276	49	SGK1,CDKN1B,RALB,KAT2B,CHUK,CSNK1G1,FASLG,YWHAE,YWHAH,FOXO1,CAT,SKP2,XPO1,CSNK1G3,CSNK1E,RBL2,YWHAB,CDK2,PLK1,USP7,CTNNB1,RAN,SIRT1,EP300,CSNK1D,AKT1
WP_MICROGLIA_PATHOGEN_PHAGOCYTOSIS_PATHWAY	0.0267094	0.0924026	0.287857	-0.472503	-1.49751	40	PIK3C3,CYBB,C1QA,NCKAP1L,PIK3CG,C1QB,PIK3C2A,PIK3R3,PIK3R1,NCF4,ITGAM,VAV1,NCF1,HCK,ITGB2,C1QC,TYROBP,RAC2,RAC3,NCF2,LAT
KEGG_PARKINSONS_DISEASE	0.0270541	0.0932815	0.276501	-0.370208	-1.3235	124	LRRK2,UBE2L6,ATP5F1A,CASP3,NDUFA3,UQCR10,NDUFC2,UBE2L3,NDUFC1,NDUFB8,ATP5MC3,SLC25A6,UBA7,ATP5PO,NDUFA10,NDUFS1,ATP5F1B,SDHD,COX5B,COX8A,UQCRC2,SDHC,UBE2G1,UQCRQ,APAF1,NDUFB3,SDHB,NDUFA6,COX5A,NDUFS3,PPID,COX4I2,NDUFA2,UQCR11,NDUFB2,SLC25A5,NDUFAB1,NDUFA1,UQCRC1,NDUFS4,ATP5MC1,UQCRH,NDUFA7,PARK7,COX6A1,ATP5F1C,NDUFA5,UBE2J1,COX7C,NDUFA4,ATP5PD,NDUFB4,NDUFB6,NDUFS5,ATP5MC2,NDUFB7,CASP9,ATP5PB,COX4…
REACTOME_TAK1_ACTIVATES_NFKB_BY_PHOSPHORYLATION_AND_ACTIVATION_OF_IKKS_COMPLEX	0.0270563	0.0932815	0.287857	-0.496393	-1.52797	32	UBC,TAB1,UBE2N,TAB3,TAB2,RELA,NFKB1,CHUK,NFKBIA,NKIRAS2
REACTOME_DDX58_IFIH1_MEDIATED_INDUCTION_OF_INTERFERON_ALPHA_BETA	0.0273834	0.0942475	0.276501	-0.401359	-1.39107	82	UBE2L6,CASP10,PCBP2,UBC,NLRC5,TKFC,RIPK1,TNFAIP3,UBE2D3,RELA,NFKB1,CHUK,TBK1,SIKE1,UBA7,NFKBIA,TRIM25,ATG12,NKIRAS2,ITCH,IRF3,CASP8,CYLD
REACTOME_BIOSYNTHESIS_OF_THE_N_GLYCAN_PRECURSOR_DOLICHOL_LIPID_LINKED_OLIGOSACCHARIDE_LLO_AND_TRANSFER_TO_A_NASCENT_PROTEIN	0.027439	0.0942777	0.276501	-0.406714	-1.40092	77	ST3GAL5,GLB1,UAP1,NEU1,ALG9,NEU3,NEU4,ST6GAL2,NANP,NAGK,ALG11,MPDU1,DPM1,GMPPA,GMPPB,NPL,ALG8,ALG5,MPI,ST8SIA4,RENBP,ALG10,PMM1,ALG2,DPAGT1,ST8SIA2,PGM3,GFPT2,SRD5A3,ST3GAL3,ST6GALNAC1,ST8SIA1,AMDHD2,NUDT14,ST3GAL2,FUOM,DHDDS,CMAS,ALG12,FPGT,PMM2,ST6GALNAC4,CTSA
REACTOME_FLT3_SIGNALING_IN_DISEASE	0.0275634	0.0945434	0.287857	-0.510166	-1.52792	28	GRB2,UBC,BCL2L1,FLT3LG,GAB2,PIK3R1,ZMYM2,ETV6,TRIP11,MYO18A,FLT3,CBL,NRAS,SPTBN1
WP_AGERAGE_PATHWAY	0.0277778	0.0951164	0.276501	-0.42153	-1.42589	66	MAPK1,CASP3,STAT3,TIRAP,JAK2,RAF1,IRAK4,RELA,NFKB1,CHUK,NFKBIA,SMAD2,STAT1,CASP8,NOS2,FOXO1,DDOST,NCF1,ATF2,MMP9,CDC42
REACTOME_MITOCHONDRIAL_BIOGENESIS	0.0282543	0.0964196	0.271289	-0.39162	-1.36972	92	TBL1XR1,ATP5F1A,MED1,CRTC3,ALAS1,NCOA1,TMEM11,ATP5MC3,MEF2C,ATP5PO,SIRT5,ATP5F1B,MEF2D,IDH2,USP46,PRKAG1,CAMK4,NCOR1,TFAM,CREB1,SIRT3,ATP5MG,ATF2,TBL1X,PPARGC1B,ACSS2,ATP5MC1,POLG2,SAMM50,SIRT4,GLUD2,HELZ2,PPARA,ATP5F1C,HCFC1,GABPB1,ATP5PD,SSBP1,HDAC3,ATP5MC2,CRTC1,RXRA,ATP5PB,DNAJC11,PPRC1,PRKAB2,MTX1,NCOA6,TFB2M,NR1D1,APOOL,CALM1,ATP5F1E,GABPA
REACTOME_TELOMERE_C_STRAND_LAGGING_STRAND_SYNTHESIS	0.0282302	0.0964196	0.282013	-0.487185	-1.50245	33	PRIM1,RPA1,POLD3,RFC1,LIG1,TINF2,POLA2,FEN1,WRN,POLA1,POLD1,CHTF8,TERF2,RFC4,RFC2,POT1,RPA2,PCNA,RFC5,BLM,STN1,TERF2IP
KEGG_OXIDATIVE_PHOSPHORYLATION	0.0284438	0.0967007	0.352488	-0.373208	-1.33849	128	COX11,ATP5F1A,NDUFA3,UQCR10,NDUFC2,NDUFC1,NDUFB8,COX15,ATP5MC3,ATP6V1B2,ATP5PO,NDUFA10,NDUFS1,ATP5F1B,SDHD,PPA2,ATP6V0A1,COX5B,COX8A,UQCRC2,SDHC,PPA1,UQCRQ,ATP4A,NDUFB3,SDHB,NDUFA6,COX5A,NDUFS3,ATP5MG,COX4I2,NDUFA2,ATP6V1A,UQCR11,NDUFB2,ATP6V0D1,NDUFAB1,NDUFA1,UQCRC1,ATP6V1D,NDUFS4,ATP5MC1,ATP6V0A2,UQCRH,NDUFA7,COX6A1,ATP5F1C,NDUFA5,COX7C,NDUFA4,ATP5PD,NDUFB4,NDUFB6,NDUFS5,ATP5MC2,NDUFB7,ATP6V1G2…
REACTOME_G2_M_DNA_DAMAGE_CHECKPOINT	0.0283976	0.0967007	0.271289	-0.400904	-1.38963	85	HERC2,RPA1,KAT5,RAD17,UBE2N,CHEK2,H4C8,H2BC5,WRN,H2AX,H2BC12,YWHAE,YWHAH,CHEK1,MDC1,H4C6,H2BC14,TP53BP1,H4C3,H4C1,YWHAB,RBBP8,PIAS4,SUMO1,H2BC4,ATM,TP53,TOPBP1,H2BC8,RHNO1,RFC4,RMI2,H3-4,BRIP1,RFC2,H2BC10,RMI1,RPA2,RFC5,ATRIP,H2BC9,WEE1,H2BC6,H2BC17,YWHAG,BLM,BABAM1,H2BC7
WP_IL6_SIGNALING_PATHWAY	0.028481	0.0967007	0.276501	-0.465756	-1.49764	43	GRB2,RPS6KB1,MAPK1,STAT3,JAK2,NCOA1,NLK,BCL2L1,PIK3R1,IRF1,STAT1,MAP2K4,BAD,PRDM1,VAV1,HCK,GSK3B,IL6R,TYK2
REACTOME_SIGNALING_BY_HEDGEHOG	0.029029	0.0980754	0.266351	-0.359687	-1.29839	149	CUL3,SEL1L,SPOP,PRKAR1A,UBC,PSMB8,PSMD3,PSME1,PSMB10,ARRB1,PRKACB,PSME2,GNAS,PSMA8,SMURF2,PSMB9,ITCH,EVC2,PSMA2,ERLEC1,SYVN1,TUBA1B,SPOPL,ADCY3,EVC,PSMA7,SCUBE2,PSMD1,PSMB6,PSMB3,HHIP,SUFU,NUMB,PSMB2,PSMD2,CUL1,TTC21B,RBX1,TULP3,PSMA4,PSMD9,PSMF1,PSMD14,TUBB2B,PSMB4,GSK3B,PSME4,TUBA3D,PSME3,GAS1,PSMA1,IFT122,DERL2,PSMD11,PSMD8,PSMA5,PSMC5,TUBA1C,KIF3A,P4HB,FUZ,IFT52,PSMC3,VCP,PSMC2,ARRB2,DZIP1,PS…
WP_MAPK_SIGNALING_PATHWAY	0.028971	0.0980754	0.266351	-0.339701	-1.25697	244	LRRK2,GRB2,CRKL,AKT2,MAPK1,NTF3,CASP3,CACNG5,RAF1,TAB1,MAPKAPK5,HSPA8,MRAS,RASGRP3,TAB2,NLK,MAP4K1,RELA,ARRB1,PRKACB,MAP3K11,NFKB1,CHUK,TAOK1,STK4,MEF2C,MAP2K6,ELK4,PTPN5,PPP5C,LAMTOR3,DUSP2,PTPN7,PLA2G4C,MAP2K4,RELB,RAPGEF2,RASGRP1,FASLG,MAP4K4,PDGFB,FGFR1,CACNA1S,FLNA,DUSP10,FAS,PAK1,DAXX,TGFB2,PPP3CC,NFATC3,MAX,DUSP3,DUSP4,CRK,BRAF,SOS2,BDNF,CACNA2D1,ATF2,NRAS,CDC42,MAP3K2,CACNA1A,DUSP16,HSPA1…
WP_PHOTODYNAMIC_THERAPYINDUCED_NFKB_SURVIVAL_SIGNALING	0.0290323	0.0980754	0.276501	-0.479442	-1.49479	35	EGLN2,VCAM1,CFLAR,RELA,NFKB1,CHUK,BIRC3,RELB,REL,CD40LG,BIRC2,ICAM1,MMP9,SELE,TRAF6,BCL2L2
WP_INTEGRINMEDIATED_CELL_ADHESION	0.0291165	0.0981948	0.266351	-0.386823	-1.36358	100	GRB2,PDPK1,AKT2,MAPK1,ITGAE,RAF1,CAPN5,ROCK2,ITGA1,ITGA8,MAP2K6,ITGAL,MAPK6,PAK1,ITGAM,ITGA10,CRK,GIT2,BRAF,PTK2,ITGAD,ITGA4,ITGB2,CAPN7,CDC42,FYN,ITGA11,CAV3,RAPGEF1,ITGB7,BCAR1,ILK,ITGA6,RAC2,ITGA9,RAC3,AKT1,ARAF,SOS1,RAP1B,ARHGEF7
REACTOME_E3_UBIQUITIN_LIGASES_UBIQUITINATE_TARGET_PROTEINS	0.0291971	0.098261	0.271289	-0.436662	-1.4468	56	PAF1,CTR9,RTF1,UBC,RNF144A,UBE2L3,UBE2N,UBE2D3,PEX12,H2BC5,WDR61,SHPRH,H2BC12,RAD18,PEX10,TMEM129,PEX14,H2BC14,UBE2E1,H2BC4,H2BC8,HLA-A,WAC,H2BC10,VCP,PCNA,UBE2D2,RNF152,H2BC9,HLTF,RNF20,H2BC6,H2BC17
REACTOME_MITOCHONDRIAL_TRANSLATION	0.0292339	0.098261	0.266351	-0.392918	-1.3783	94	MRPS7,MRPL43,MRPS14,MRPS11,MRPL49,MRPL20,MRPL44,ERAL1,OXA1L,MTIF3,MRPS25,MRPS27,MRPL46,MRPS18A,MRPS31,MRPL16,MRPL10,MRPL30,MRPS18C,MTRF1L,MRPS16,MRPL12,MRPS30,MRPL42,GFM2,MRPL45,MRPS6,GADD45GIP1,MRPL3,MRPS35,MRPL18,MRPL23,MRPS24,MRPL4,MRPL14,MRPL9,MRPL58,MRPL11,MRPS5,MRPS15,MRPL48,MRPS12,MRPL40,MTFMT,MRPS33,MRPL50,MRPL17,MRPL53,MRPS34,MRPL51,MRPS22,MRPS23,CHCHD1,MRPL57
KEGG_AMINO_SUGAR_AND_NUCLEOTIDE_SUGAR_METABOLISM	0.0295359	0.0991103	0.271289	-0.459352	-1.47705	43	HEXA,GALT,UAP1,NANP,NAGK,GMPPA,GMPPB,NPL,MPI,HEXB,RENBP,HK3,PMM1,UXS1,PGM3,GFPT2,PGM1,UGDH,HK2,GNPDA2,HK1,AMDHD2,CMAS,FPGT,PGM2,PMM2
REACTOME_GLYCOLYSIS	0.0296827	0.0994371	0.266351	-0.40569	-1.38707	72	PPP2CA,NUP98,NUP62,SEC13,NUP85,NUP153,NUP214,PRKACB,NUP50,PPP2R1B,PPP2CB,NUP188,NUP160,NUP107,TPR,ADPGK,RANBP2,PPP2R5D,TPI1,PGAM2,PPP2R1A,NUP54,PFKL,PGAM1,NUP133,HK3,PGM2L1,PFKM,NUP35,NUP43,RAE1,POM121C,HK2,ALDOC,GNPDA2,NUP210,HK1,ALDOB
REACTOME_COPII_MEDIATED_VESICLE_TRANSPORT	0.0297436	0.0994752	0.266351	-0.410967	-1.39606	68	SEC24B,STX5,SEC13,CTSC,SCFD1,SEC23IP,LMAN2L,USO1,CTSZ,TRAPPC6B,SEC24D,SEC24A,PPP6R1,GOSR2,TRAPPC4,TMED10,GORASP1,SEC22C,SEC22B,CD59,SEC16B,RAB1A,GOLGA2,CNIH2,NAPA,TFG,TMED2,TRAPPC10,YKT6,NSF,MCFD2,SEC31A,CSNK1D,ANKRD28
REACTOME_RAB_GERANYLGERANYLATION	0.0298661	0.0997191	0.266351	-0.419604	-1.4158	64	RAB30,RAB5C,RAB4B,RAB21,RAB8B,RAB37,RAB9A,RAB2B,RAB35,RAB34,RAB22A,RAB36,CHML,RAB8A,RAB39A,RAB1A,RAB5A,RAB18,RAB42,RAB40C,RAB33B,RABGGTB,RAB5B,CHM,RAB40B,RAB33A,RAB39B,RABGGTA,RAB14
REACTOME_BINDING_AND_UPTAKE_OF_LIGANDS_BY_SCAVENGER_RECEPTORS	0.0301769	0.100092	0.266351	-0.442928	-1.46407	52	IGKV1-17,IGKV4-1,IGHV1-69,APOL1,IGLV2-14,IGKV1-5,HSP90B1,IGLV3-25,IGHV3-30,JCHAIN,CD163,IGLV1-44,FTL,APOE,HYOU1,MARCO
REACTOME_DIGESTION_AND_ABSORPTION	0.0301708	0.100092	0.352488	0.393268	1.59758	23	SLC5A1,MGAM,CHIA,GUCA2A,PNLIPRP2,CEL,PIR,PNLIPRP3,SLC2A2
REACTOME_HEDGEHOG_OFF_STATE	0.03003	0.100092	0.261664	-0.372194	-1.32427	112	PRKAR1A,UBC,PSMB8,PSMD3,PSME1,PSMB10,PRKACB,PSME2,GNAS,PSMA8,PSMB9,ITCH,PSMA2,TUBA1B,ADCY3,PSMA7,PSMD1,PSMB6,PSMB3,SUFU,NUMB,PSMB2,PSMD2,CUL1,TTC21B,RBX1,TULP3,PSMA4,PSMD9,PSMF1,PSMD14,TUBB2B,PSMB4,GSK3B,PSME4,TUBA3D,PSME3,PSMA1,IFT122,PSMD11,PSMD8,PSMA5,PSMC5,TUBA1C,KIF3A,FUZ,IFT52,PSMC3,PSMC2,PSMC6,TUBB2A,GLI2,CSNK1A1,PSMD7,INTU,PRKAR2B,PTCH1,UBA52,PSMD5,PSMB5,PSMC4,ADCY4,UBB,PSMA3
REACTOME_TRANSCRIPTIONAL_REGULATION_BY_MECP2	0.030083	0.100092	0.266351	-0.430088	-1.43926	61	PTPN1,TNRC6B,TBL1XR1,PTPN4,MOV10,SGK1,FKBP5,MEF2C,HIPK2,MECP2,RBFOX1,GAMT,HTT,GPS2,CAMK4,DGCR8,AGO1,NCOR1,CREB1,AGO3,BDNF,CAMK2D,TBL1X,TNRC6A,TRPC3,HDAC2
PID_AR_NONGENOMIC_PATHWAY	0.0304679	0.10025	0.271289	-0.493552	-1.50928	31	MAPK1,RAF1,GNG2,PIK3R1,PLCB2,PLCG1,GNB1,GNAI2,CREB1,GNAI3,PTK2,CDC42,AR
REACTOME_E2F_MEDIATED_REGULATION_OF_DNA_REPLICATION	0.030474	0.10025	0.276501	-0.534068	-1.51676	22	PPP2CA,PRIM1,ORC2,PPP2R1B,POLA2,PPP2CB,TFDP1,POLA1,PPP2R1A
REACTOME_NEGATIVE_EPIGENETIC_REGULATION_OF_RRNA_EXPRESSION	0.0303951	0.10025	0.261664	-0.392325	-1.36829	90	UBTF,H2AZ1,GTF2H1,ERCC3,SAP18,SAP30BP,SAP130,H3C8,H4C8,BAZ2A,SMARCA5,H2BC5,DNMT1,MBD2,H2AX,H2BC12,POLR1A,POLR2L,CCNH,POLR1D,ERCC2,MNAT1,H4C6,H2BC14,H4C3,H4C1,POLR2F,POLR2E,TAF1A,H2BC4,H3C6,H2BC8,ARID4B,HDAC2,H2AC6,RRP8,SIRT1,GTF2H4,H2BC10,TAF1B,SUV39H1,TBP,H3C10
REACTOME_RAB_GEFS_EXCHANGE_GTP_FOR_GDP_ON_RABS	0.0303951	0.10025	0.261664	-0.395383	-1.37855	89	DENND5B,RAB5C,AKT2,DENND2D,RAB21,RIC1,TRAPPC6B,DENND5A,RAB8B,HPS4,RINL,RAB9A,TRAPPC8,TRAPPC4,DENND4B,RAB35,YWHAE,ALS2,DENND4A,TRAPPC13,RAB3GAP1,CHML,RAB8A,RAB39A,RAB1A,TRAPPC11,RAB5A,RAB18,TRAPPC12,RAB5B,TRAPPC10,CHM,MADD,RAB39B,HPS1,AKT1,SBF2,RAB14,DENND2A,DENND4C,GDI2,MON1B,DENND2C,RAB3IP,SBF1,DENND1A
WP_PANCREATIC_ADENOCARCINOMA_PATHWAY	0.030426	0.10025	0.261664	-0.393918	-1.3708	88	ARHGEF6,RPS6KB1,AKT2,MAPK1,BAX,STAT3,RAF1,DDB2,RALB,PIK3R3,RELA,NFKB1,CHUK,BCL2L1,CDK4,SMAD2,PIK3R1,STAT1,BAD,BAK1,PAK1,TGFB2,SMAD4,E2F3,POLK,BRAF
PID_P38_ALPHA_BETA_PATHWAY	0.0306011	0.100504	0.271289	-0.503158	-1.52587	30	TAB1,RIPK1,RALB,LCK,MAP3K3,MAP2K6,MAP2K4,DUSP10,PAK1,HCK,CCM2,CDC42,DUSP16,FYN,TRAF6
REACTOME_ECM_PROTEOGLYCANS	0.0309422	0.101458	0.352488	0.249037	1.35292	76	COL4A6,MATN4,LAMA5,SERPINE1,MATN3,BGN,COL4A5,VCAN,NCAN,TNC,ITGAV,COL6A2,BCAN,AGRN,COL6A1,COL6A3,COL1A1,FN1,ITGB6,LAMB2,ITGA7,APP,MATN1,LAMA2,MUSK,DMP1,COL3A1,DSPP,ASPN,LAMB1,ITGB5,NCAM1
PID_ECADHERIN_NASCENT_AJ_PATHWAY	0.031016	0.101535	0.266351	-0.463064	-1.46067	39	ITGAE,KLHL20,CTNND1,PIK3R1,ARF6,IQGAP1,ABI1,CYFIP2,CRK,CSNK2B,CDC42,AP1M1,RAPGEF1,CTNNB1,ITGB7,WASF2,TJP1,CSNK2A1,AKT1,RAP1B,CSNK2A2,ENAH
PID_PI3K_PLC_TRK_PATHWAY	0.0311159	0.101696	0.266351	-0.469759	-1.46676	36	GRB2,PDPK1,PIK3R1,BAD,YWHAE,PLCG1,YWHAH,CAMK4,CREB1,TRPV1,NRAS,YWHAB,GSK3B,TRPC3,EGR1,AKT1,SOS1,NTRK1,STAT5A,YWHAG
PID_NFKAPPAB_ATYPICAL_PATHWAY	0.0313953	0.102443	0.276501	-0.584859	-1.54825	16	RELA,NFKB1,LCK,NFKBIA,PIK3R1,REL,CSNK2B,CSNK2A1,ARRB2,CSNK2A2,SYK
WP_REGULATORY_CIRCUITS_OF_THE_STAT3_SIGNALING_PATHWAY	0.0315041	0.102631	0.257206	-0.403508	-1.39152	78	MAPK1,IL10RA,STAT3,PTPRD,CSF2RA,IL2RB,JAK2,IL12RB2,IL21R,PTPRC,DUSP2,IL2RA,MAPK6,IL15RA,JAK3,IL5RA,IL2RG,RICTOR,IFNGR2,IL11RA,AKT1S1,IL27RA,TRIM28,GHR,IFNLR1,IL6R,TYK2,IL7R,IFNGR1,IL20RA,LIFR,CSF2RB
REACTOME_INFLUENZA_INFECTION	0.0320641	0.104118	0.252961	-0.351695	-1.27379	156	POLR2D,NUP98,NUP62,SEC13,NUP85,NUP153,IPO5,CLTC,POLR2G,NUP214,RPL23A,SLC25A6,NUP50,RPL36AL,DNAJC3,POLR2B,NUP188,NUP160,NUP107,KPNA1,TPR,FAU,PABPN1,POLR2L,RPL10,RANBP2,XPO1,NUP54,POLR2F,RPS13,GTF2F1,POLR2E,RPL23,RPS9,KPNB1,NUP133,RPS25,RPL32,GRSF1,RPL21,KPNA5,RPL28,POLR2J,RPS27L,NUP35,NUP43,RPS5,RAN,PARP1,RPL15,RPL22,RAE1,POM121C,CANX,RPL34,TGFB1,RPS3,RPL41,RPS11,NUP210,RPLP1,RPL10A,RPSA,RPS15A,RP…
WP_CELL_CYCLE	0.0320641	0.104118	0.252961	-0.371573	-1.32498	119	STAG1,MCM5,CDKN1B,ORC2,CHEK2,BUB3,CDC6,CDK4,SMAD2,CCND2,SMC3,MCM3,MCM6,MCM2,YWHAE,ABL1,TFDP1,TGFB2,ANAPC11,YWHAH,SMAD4,CCNH,CDC16,SMC1A,E2F3,SKP2,CHEK1,CUL1,RBX1,RBL2,ANAPC5,YWHAB,CDC14B,GSK3B,CDK2,PLK1,CDC23,CDKN1C,ANAPC1,GADD45G,ATM,TP53,HDAC2,E2F4,EP300,ZBTB17,CDKN2A,TGFB1,PCNA,MDM2,BUB1,ORC3,PTTG2,WEE1,YWHAG,ORC4,CDKN2C,CDKN1A,CDC27,STAG2,ORC1,CDC45,CDC25A,ANAPC4,CDC20,CCNB1,ANAPC13,SMAD3,CCN…
KEGG_AMYOTROPHIC_LATERAL_SCLEROSIS_ALS	0.0322581	0.104579	0.257206	-0.443763	-1.46945	53	CASP3,BAX,BCL2,MAP2K6,BCL2L1,BAD,PRPH2,ALS2,DAXX,PPP3CC,APAF1,CAT,CASP1,NEFH,RAB5A,TOMM40L,MAP3K5,TNFRSF1B,PPP3R1,TP53
REACTOME_THE_NLRP3_INFLAMMASOME	0.0325581	0.105338	0.271289	-0.583675	-1.54511	16	P2RX7,RELA,NFKB1,PYCARD,PANX1,TXNIP,PSTPIP1,CASP1,NLRP3
WP_INTERLEUKIN1_IL1_STRUCTURAL_PATHWAY	0.0325973	0.105338	0.257206	-0.456434	-1.49406	49	MAPK1,TAB1,IRAK4,TAB3,TAB2,RELA,NFKB1,CHUK,MAP3K3,MAP2K6,NFKBIA,MAP2K4,EIF4E,ATF2,TANK,IRAK2,TOLLIP,MKNK1,TRAF6
REACTOME_DOWNSTREAM_SIGNAL_TRANSDUCTION	0.0327869	0.105612	0.261664	-0.502476	-1.51608	29	GRB2,CRKL,STAT3,PIK3R1,STAT1,STAT6,PDGFB,PLCG1,CRK,NRAS,NCK2,RAPGEF1,BCAR1,RASA1,NCK1,SOS1,PTPN11,STAT5A
REACTOME_MATURATION_OF_SARS_COV_2_NUCLEOPROTEIN	0.0327869	0.105612	0.271289	-0.593927	-1.55187	15	PARP14,PRMT1,PARP4,PARP8,PARP16,PARP6,PARP9,GSK3B,SUMO1
BIOCARTA_PYK2_PATHWAY	0.0332963	0.106633	0.261664	-0.502607	-1.49075	27	GRB2,CRKL,CALM3,MAPK1,RAF1,MAP2K4,PLCG1,PAK1
PID_SHP2_PATHWAY	0.0331606	0.106633	0.252961	-0.431342	-1.43464	57	GRB2,PAG1,NTF3,IL2RB,JAK2,RAF1,IFNG,LCK,GAB2,PIK3R1,STAT1,IL2RA,JAK3,PDGFB,IL2RG,GNAI3,FRS2,BDNF,NRAS
REACTOME_NRAGE_SIGNALS_DEATH_THROUGH_JNK	0.0333333	0.106633	0.252961	-0.425665	-1.41728	59	ARHGEF6,ABR,PREX1,PLEKHG2,ARHGEF26,FGD2,FGD3,BAD,FGD4,AKAP13,GNA13,ARHGEF39,VAV1,SOS2,ARHGEF40,ARHGEF11,MCF2L,MAGED1,ARHGEF18,ECT2
REACTOME_TRANSCRIPTIONAL_REGULATION_BY_E2F6	0.0333692	0.106633	0.257206	-0.478547	-1.4845	34	EED,RYBP,MGA,CBX5,YAF2,BMI1,L3MBTL2,TFDP1,APAF1,MAX,RING1,CHEK1,EHMT2,PCGF6,PHC3,RBBP8,EZH2,RBBP7,PHC1,EPC1,E2F6,EHMT1,SUZ12,RBBP4
WP_PLURIPOTENT_STEM_CELL_DIFFERENTIATION_PATHWAY	0.0333353	0.106633	0.321776	0.284973	1.41405	47	FGF4,SHH,WNT7B,EPO,INS,TF,IL11,IL6,NOTCH1,PDGFA,NTF4,TNFSF11,ALK
REACTOME_SPHINGOLIPID_METABOLISM	0.0334347	0.106672	0.248911	-0.388436	-1.35432	89	GLB1,PLPP3,ORMDL3,HEXA,CERS6,PRKD3,PSAP,ACER3,NEU1,CERK,OSBP,NEU3,NEU4,SGPL1,SGMS1,PRKD2,SGPP1,GALC,ASAH1,GLTP,GLA,SPHK1,GM2A,ESYT1,SAMD8,HEXB,CERS1,SUMF1,ALDH3A2,ORMDL2,ORMDL1,SMPD4,SPTLC3,CERS4,ARSK,STS,ARSA,VAPB,ARSD,SMPD2,GBA2
PID_ANGIOPOIETIN_RECEPTOR_PATHWAY	0.0336488	0.106847	0.252961	-0.455611	-1.49136	49	GRB2,RPS6KB1,ELF2,PLG,MAPK1,FES,ELF1,RELA,NFKB1,PIK3R1,DOK2,ETS1,PAK1,FOXO1,CRK,PTK2
REACTOME_TERMINATION_OF_TRANSLESION_DNA_SYNTHESIS	0.0335498	0.106847	0.257206	-0.487003	-1.49906	32	UBE2L6,RPA1,UBC,POLD3,REV1,RFC1,POLH,UBA7,TRIM25,POLD1,POLK,POLE2,RFC4,RFC2,RPA2,PCNA,RFC5
REACTOME_TP53_REGULATES_TRANSCRIPTION_OF_CELL_CYCLE_GENES	0.0336488	0.106847	0.252961	-0.449027	-1.46981	49	CNOT2,CNOT7,PRMT1,BAX,CDKN1B,BTG2,CNOT4,CNOT6L,CNOT3,CNOT9,ARID3A,PLAGL1,TFDP1,CENPJ,CNOT6,RBL2,CDK2,TP53,E2F7,E2F4,EP300,PLK2,CNOT10,PCNA,RGCC
KEGG_MAPK_SIGNALING_PATHWAY	0.033966	0.107515	0.245042	-0.33208	-1.23312	265	GRB2,CRKL,AKT2,PLA2G12A,MAPK1,NTF3,CASP3,NFATC2,CACNG5,RAF1,TAB1,MAPKAPK5,HSPA8,MRAS,RASGRP3,TAB2,NLK,MAP4K1,RELA,ARRB1,PRKACB,MAP3K11,NFKB1,CHUK,TAOK1,STK4,MEF2C,MAP3K3,MAP2K6,ELK4,PTPN5,PPP5C,LAMTOR3,DUSP2,PTPN7,MAP2K4,RELB,DUSP5,RAPGEF2,RASGRP1,FASLG,MAP4K4,PDGFB,FGFR1,CACNA1S,FLNA,DUSP10,FAS,PAK1,DAXX,TGFB2,PPP3CC,MAX,DUSP3,DUSP4,CRK,BRAF,SOS2,BDNF,CACNA2D1,ATF2,PLA2G2D,PLA2G6,NRAS,PLA2G5,CDC…
WP_IL18_SIGNALING_PATHWAY	0.033966	0.107515	0.245042	-0.330826	-1.22995	270	ZNF143,RPS6KB1,ITM2C,MAPK1,TBX21,NR1H3,CASP3,BIN1,FOXN3,BAX,BTG2,BCL2,FBXW7,RFX5,TNFAIP3,DEK,NDUFC1,ABHD16A,IFNG,CFLAR,RELA,NFKB1,CHUK,LCK,MEF2A,NFKBIA,BCL2L1,IL18,PIK3R1,BIRC3,RASA3,FAM186B,CCL4,IRF1,B2M,IL18R1,TRPC4AP,TRAF1,IL2RA,PTPN7,HADH,IMP3,BAD,REL,TNFAIP2,IL17RC,FASLG,CCL18,IL18BP,PYGB,ALS2,PLCG1,LRRFIP1,FAS,ARF6,KITLG,UGGT1,CASP8,CD83,S1PR4,NOS2,PHF20,ARFGAP2,IL10,TMEM165,BAZ1B,PLA2G7,NF…
BIOCARTA_MITOCHONDRIA_PATHWAY	0.0341686	0.107986	0.261664	-0.546331	-1.50705	19	CASP3,BAX,CASP7,BCL2,BIRC3,BAK1,CASP6,CASP8,APAF1,BIRC2
KEGG_CYTOSOLIC_DNA_SENSING_PATHWAY	0.0343392	0.108128	0.248911	-0.435988	-1.44371	53	AIM2,POLR3D,RIPK1,RELA,NFKB1,CHUK,TBK1,NFKBIA,IL18,ZBP1,PYCARD,CCL4,RIPK3,IRF3,CXCL10,POLR3H,POLR3A,POLR3GL
REACTOME_NUCLEAR_ENVELOPE_BREAKDOWN	0.0343392	0.108128	0.248911	-0.437269	-1.44795	53	NUP98,NUP62,SEC13,NUP85,NUP153,NUP214,NEK6,NUP50,TMPO,NUP188,NUP160,NUP107,TPR,EMD,LPIN2,RANBP2,CNEP1R1,NUP54,PLK1,NUP133,NUP35,NUP43,RAE1,POM121C
WP_MITOCHONDRIAL_COMPLEX_I_ASSEMBLY_MODEL_OXPHOS_SYSTEM	0.034375	0.108128	0.248911	-0.432264	-1.43225	55	NDUFA3,FOXRED1,NDUFC2,NDUFC1,NDUFB8,NDUFA10,NDUFS1,TMEM126B,NDUFB3,NDUFAF7,NDUFA6,NDUFS3,NDUFA12,ACAD9,NDUFA2,NDUFB11,NDUFB2,NDUFAB1,NUBPL,NDUFA13,NDUFA1,NDUFS4,NDUFA7,NDUFA5,NDUFB4,NDUFB6,NDUFS5,COA1,NDUFB7,NDUFAF3
REACTOME_NR1H2_AND_NR1H3_MEDIATED_SIGNALING	0.0346639	0.108866	0.248911	-0.446859	-1.44746	45	TNRC6B,TBL1XR1,NR1H3,MOV10,MYLIP,NCOA1,NRIP1,NR1H2,GPS2,APOE,AGO1,NCOR1,ABCG1,AGO3,RXRB,KDM4A,TBL1X,TNRC6A,EP300,KDM1B,ABCA1,ANGPTL3,APOC1,HDAC3
WP_PLATELETMEDIATED_INTERACTIONS_WITH_VASCULAR_AND_CIRCULATING_CELLS	0.0347222	0.108879	0.261664	-0.569907	-1.52596	17	CD40,VCAM1,TLR7,SELPLG,TGFB2,CD40LG,ICAM1,SELE,CCL5
BIOCARTA_TPO_PATHWAY	0.0348706	0.109008	0.257206	-0.520504	-1.50191	24	GRB2,PIK3CG,STAT3,JAK2,RAF1,PIK3R1,STAT1,PLCG1
WP_DNA_DAMAGE_RESPONSE	0.0348718	0.109008	0.245042	-0.404202	-1.37308	68	CASP3,BAX,CDKN1B,DDB2,RFC1,RAD17,CHEK2,CDK4,CCND2,PML,TLK2,H2AX,SESN1,ABL1,FAS,CASP8,APAF1,CREB1,TNFRSF10B,TLK1,SMC1A,CHEK1
KEGG_CELL_CYCLE	0.0350701	0.109119	0.24134	-0.366403	-1.3099	123	STAG1,MCM5,CDKN1B,ORC2,CHEK2,BUB3,CDC6,CDK4,SMAD2,CCND2,SMC3,MCM3,MCM6,MCM2,YWHAE,ABL1,TFDP1,TGFB2,ANAPC11,YWHAH,SMAD4,CCNH,CDC16,SMC1A,E2F3,SKP2,CHEK1,CUL1,RBX1,RBL2,ANAPC5,YWHAB,CDC14B,GSK3B,CDK2,PLK1,CDC26,CDC23,CDKN1C,ANAPC1,GADD45G,ATM,TP53,HDAC2,E2F4,EP300,ZBTB17,CDKN2A,TGFB1,PCNA,MDM2,BUB1,ORC3,PTTG2,WEE1,YWHAG,ORC4,CDKN2C,CDKN1A,CDC27,STAG2,ORC1,CDC45,CDC25A,ANAPC4,CDC20,CCNB1,ANAPC13,SMA…
REACTOME_SIGNALING_BY_NUCLEAR_RECEPTORS	0.034965	0.109119	0.24134	-0.331059	-1.23208	277	TNRC6B,POLR2D,TBL1XR1,H2AZ1,PDPK1,AKT2,ESR2,MAPK1,STAG1,MED1,NR1H3,PRMT1,KAT5,MOV10,CDKN1B,USF1,MYLIP,BCL2,CCNT1,H3C8,GNG2,FKBP5,CXCL12,NCOA1,POLR2G,S1PR3,H4C8,KAT2B,PIK3R3,PDK1,DDX5,GNG5,PTGES3,PDHB,PPP5C,H2BC5,PIK3R1,POLR2B,TLE3,SMC3,H2AX,UHMK1,H2BC12,NRIP1,NR1H2,GNB1,POLR2L,GNAI2,GPS2,APOE,AGO1,NCOR1,CREB1,ABCG1,GNAI3,AGO3,GTF2A2,SMC1A,PPID,PTK2,NR5A2,XPO1,RXRB,CTSD,ATF2,KDM4A,MMP9,CXXC5,H4C6,…
WP_MESODERMAL_COMMITMENT_PATHWAY	0.035035	0.109119	0.24134	-0.356416	-1.28325	144	PPP2CA,TOX,PIAS1,JARID2,PRKAR1A,C6orf201,JAK2,TET1,TBX1,EOMES,MIXL1,PBX1,ATP8B2,BMPR1A,NLK,SETD2,LATS1,WDCP,ELK4,ACACA,ARID5B,SMAD2,PARP8,SESN1,LEF1,FGFR1,KDM6A,HTT,MACF1,SMAD4,BMPR2,TRIM71,TRIM5,EXT2,EXT1,CSRP2,NODAL,CCDC88A,CUL4B,ADAM19,TRIM28,MBTD1,MTF2,TRERF1,GATA3,FZD5,CEP250,TEAD1,ACVR2A,WNT3,ELP4,NCAPG2,PHF6,CCDC6,AEBP2,AHDC1,PLCH1,C1QBP,SLC2A12,SOX21,ASCC3,TCF4,CRTC1
REACTOME_MISMATCH_REPAIR	0.0351288	0.109133	0.261664	-0.590013	-1.54164	15	MLH1,RPA1,POLD3,MSH3,LIG1,POLD1,MSH6,RPA2,PCNA,MSH2
REACTOME_REGULATION_OF_CHOLESTEROL_BIOSYNTHESIS_BY_SREBP_SREBF	0.0354167	0.109857	0.245042	-0.428331	-1.41922	55	TBL1XR1,SEC24B,MED1,NCOA1,MBTPS2,ACACA,SEC24D,SEC24A,INSIG2,FDFT1,SCAP,SC5D,HMGCR,INSIG1,MTF1,KPNB1,TBL1X,NFYB,IDI1,NFYC,GGPS1,RAN,HELZ2,PPARA,SREBF2,MBTPS1,SP1,ELOVL6,SEC24C,RXRA,FDPS,SAR1B,NCOA6,NFYA,SEC23A
WP_INHIBITION_OF_EXOSOME_BIOGENESIS_AND_SECRETION_BY_MANUMYCIN_A_IN_CRPC_CELLS	0.0355097	0.109917	0.257206	-0.555608	-1.51059	18	RAB5C,MAPK1,RAF1,MRAS,BRAF,NRAS,HGS,RAB5A,PDCD6IP,RAB5B,ARAF,HNRNPH1
WP_MATRIX_METALLOPROTEINASES	0.0355452	0.109917	0.321776	0.341609	1.52624	30	TIMP1,MMP10,MMP20,MMP8,MMP15,MMP7,MMP11,MMP16,MMP27,MMP13,BSG,MMP26,TIMP4
WP_INITIATION_OF_TRANSCRIPTION_AND_TRANSLATION_ELONGATION_AT_THE_HIV1_LTR	0.0357143	0.11027	0.248911	-0.482751	-1.48598	32	HEXIM1,NFATC2,SUPT4H1,CCNT1,HDAC4,NELFE,RELA,NFKB1,NFKBIA,PPP3CC,NFATC3,SUPT5H,NELFCD,HDAC5,PPP3R1,HDAC2,EP300
PID_HDAC_CLASSIII_PATHWAY	0.0359551	0.110843	0.252961	-0.506771	-1.49107	26	BAX,HDAC4,KAT2B,ACSS1,MEF2D,TUBA1B,FOXO1,SIRT7,SIRT3,XRCC6,SIRT2,TP53,ACSS2,SIRT1,EP300,HOXA10
REACTOME_REGULATION_OF_SIGNALING_BY_CBL	0.0361174	0.111173	0.252961	-0.530419	-1.5064	22	GRB2,CRKL,UBC,PIK3R3,PIK3R1,CRK,VAV1,HCK,CBL,BLNK,FYN,RAPGEF1
KEGG_ENDOMETRIAL_CANCER	0.0364204	0.111828	0.24134	-0.436555	-1.44301	52	GRB2,MLH1,PDPK1,AKT2,PIK3CG,MAPK1,RAF1,PIK3R3,PIK3R1,BAD,LEF1,BRAF,SOS2,PIK3R5,NRAS,GSK3B,TP53,CTNNB1,ILK,PTEN,AKT1,ARAF,SOS1
PID_ATR_PATHWAY	0.0364416	0.111828	0.245042	-0.456729	-1.4372	38	PPP2CA,RPA1,PPP2R2B,RAD17,CDC6,TIMELESS,MCM2,CHEK1,PPP2R1A,CLSPN,YWHAB,CDK2,PLK1,TOPBP1,RFC4,TIPIN,RFC2,RPA2,MDM2,RFC5,ATRIP
REACTOME_EXTENSION_OF_TELOMERES	0.0366876	0.112412	0.24134	-0.443984	-1.45645	50	PRIM1,RPA1,POLD3,RFC1,LIG1,TINF2,POLA2,GAR1,FEN1,WRN,POLA1,POLD1,CHTF8,TERF2,CDK2,RUVBL2,RFC4,ANKRD28,RFC2,POT1,RPA2,PCNA,TERT,RFC5,PPP6R3,NOP10,BLM,STN1,TERF2IP
PID_AJDISS_2PATHWAY	0.0369198	0.112951	0.24134	-0.447475	-1.4605	48	PTPN1,MEP1B,CASP3,CTNND1,SNX1,ABL1,ARF6,IQGAP1,ROBO1,CBLL1,GNA13,CDH2,SLIT1,BDNF,HGS,RAB5A,CDC42,FYN,ZBTB33,RET,CTNNB1,GNA12,NTRK2,GDNF
REACTOME_ABERRANT_REGULATION_OF_MITOTIC_G1_S_TRANSITION_IN_CANCER_DUE_TO_RB1_DEFECTS	0.037037	0.113137	0.252961	-0.568694	-1.52271	17	CDKN1B,CDK4,CCND2,TFDP1,E2F3,CDK2,CDKN1C
WP_APOPTOSISRELATED_NETWORK_DUE_TO_ALTERED_NOTCH3_IN_OVARIAN_CANCER	0.037461	0.114259	0.237794	-0.431813	-1.42988	53	RPS6KB1,MAPK1,CASP7,CUL5,CDKN1B,ANXA5,NFKB1,HELLS,TRAF1,ETS1,ABL1,BEX3,APOE,TNFRSF21,ERN1,TNFRSF10B,PTK2,CUL1,IL7R,NRG1,SERBP1,AKT1,VIM,HSPD1,BIRC5
REACTOME_N_GLYCAN_TRIMMING_IN_THE_ER_AND_CALNEXIN_CALRETICULIN_CYCLE	0.0376344	0.114614	0.24134	-0.475521	-1.48257	35	EDEM1,SEL1L,UBC,RNF185,NGLY1,PDIA3,GANAB,SYVN1,UGGT1,MLEC,UBXN1,RNF5
PID_NFAT_3PATHWAY	0.0385016	0.116911	0.234393	-0.430296	-1.42486	53	AKAP5,CASP3,NFATC2,BCL2,RCAN2,NUP214,BCL2L1,MEF2D,PRKCQ,BAD,YWHAE,YWHAH,CAMK4,NFATC3,XPO1,YWHAB,PRKCH,GSK3B,KPNB1,PPP3R1,RAN,EP300,CSNK2A1
REACTOME_SIGNALING_BY_KIT_IN_DISEASE	0.0385051	0.116911	0.245042	-0.533003	-1.48709	20	GRB2,STAT3,JAK2,PIK3R3,LCK,PIK3R1,STAT1
BIOCARTA_TID_PATHWAY	0.0387244	0.1174	0.245042	-0.543296	-1.49868	19	LIN7A,JAK2,IFNG,RELA,NFKB1,NFKBIA,IFNGR2,TNFRSF1B,IFNGR1,TP53
PID_ANTHRAX_PATHWAY	0.0393519	0.118892	0.245042	-0.565207	-1.51338	17	MAPK1,VCAM1,ANTXR2,MAP2K6,IL18,MAP2K4
REACTOME_ANCHORING_OF_THE_BASAL_BODY_TO_THE_PLASMA_MEMBRANE	0.0393939	0.118892	0.227987	-0.381151	-1.33767	97	CEP97,CLASP1,PCM1,PLK4,C2CD3,SCLT1,FBF1,CCP110,MARK4,DCTN3,CEP135,TUBB,YWHAE,CENPJ,MAPRE1,CDK5RAP2,HAUS3,HAUS4,HAUS1,SEPTIN2,TCTN3,TUBG1,PPP2R1A,CC2D2A,PAFAH1B1,RAB8A,CSNK1E,AHI1,PLK1,NPHP4,CETN2,ACTR1A,CEP57,CEP89,CNTRL,NEDD1,CEP250,SFI1,DYNC1I2,CSNK1D
REACTOME_RECOGNITION_OF_DNA_DAMAGE_BY_PCNA_CONTAINING_REPLICATION_COMPLEX	0.0393443	0.118892	0.237794	-0.489754	-1.48523	30	RPA1,UBC,DDB1,POLD3,RFC1,USP1,POLD1,RAD18,RBX1,CUL4B,WDR48,POLE2,RFC4,RFC2,RPA2,PCNA,RFC5,POLE3,DTL,UBA52
WP_CHOLESTEROL_METABOLISM_WITH_BLOCH_AND_KANDUTSCHRUSSELL_PATHWAYS	0.0401267	0.120741	0.231127	-0.44461	-1.44739	47	NR1H3,FADS1,MYLIP,ACOT2,ACAT2,FDFT1,NR1H2,SOAT1,ABCG1,ELOVL5,SC5D,CYP27A1,FADS2,HMGCR,IDI1,NSDHL,GGPS1,ACSL3,ELOVL2,ACSL4,ABCA1,SREBF2
WP_ONCOSTATIN_M_SIGNALING_PATHWAY	0.0401235	0.120741	0.227987	-0.407345	-1.37723	65	GRB2,MAPK1,CASP3,CASP7,STAT3,CDKN1B,JAK2,RAF1,RELA,NFKB1,NFKBIA,PIK3R1,STAT1,JAK3,CREB1,RICTOR,PRKCH,CDK2,TYK2,TP53,CEBPB,LIFR,EGR1,AKT1,SOS1,PTPN11,PRKCB,PTK2B,FOS,STAT5B,PIAS3,SHC1
REACTOME_SIGNALING_BY_FGFR_IN_DISEASE	0.0402893	0.121048	0.227987	-0.410625	-1.38239	63	GRB2,POLR2D,STAT3,POLR2G,BAG4,GAB2,PIK3R1,POLR2B,STAT1,CPSF6,ZMYM2,PLCG1,FGFR1,CUX1,LRRFIP1,POLR2L,TRIM24,NCBP1,MYO18A,FRS2,NRAS,POLR2F,GTF2F1,POLR2E
KEGG_CITRATE_CYCLE_TCA_CYCLE	0.0404372	0.121188	0.234393	-0.488387	-1.48108	30	CS,IDH3G,PDHB,IDH2,SDHD,ACLY,SDHC,ACO2,SDHB,OGDH,IDH3A
REACTOME_PKMTS_METHYLATE_HISTONE_LYSINES	0.0404564	0.121188	0.227987	-0.411145	-1.37587	61	EED,ASH1L,H3C8,KMT2A,ATF7IP,KMT2E,H4C8,RELA,SETD2,NFKB1,RBBP5,SETDB2,SETDB1,ASH2L,EHMT2,H4C6,H4C3,H4C1,SUV39H2,KMT5B,KMT2C,H3C6,EZH2,RBBP7,SUV39H1,KMT5A,H3C10,AEBP2
WP_MELANOMA	0.0410256	0.122711	0.224966	-0.399178	-1.35602	68	GRB2,AKT2,CALM3,MAPK1,BAX,RAF1,DDB2,PIK3R3,LAMTOR3,CDK4,PIK3R1,BAD,BAK1,ETS1,PAK1,CREB1,E2F3,POLK,BRAF,SOS2,NRAS,KIT,GADD45G,TP53,PTEN,AKT1,CDKN2A,ARAF,SOS1,MDM2
REACTOME_TGF_BETA_RECEPTOR_SIGNALING_ACTIVATES_SMADS	0.0411255	0.122827	0.231127	-0.478031	-1.47145	32	MTMR4,PPP1CC,UBC,SMAD2,SMURF2,SMAD4,PPP1CA,XPO1,CBL,STUB1,STRAP,NEDD8,TGFBR1,UBE2M,USP15,NEDD4L,TGFB1
KEGG_MTOR_SIGNALING_PATHWAY	0.0419287	0.123963	0.224966	-0.433912	-1.42341	50	RPS6KB1,PDPK1,AKT2,PIK3CG,MAPK1,VEGFB,PIK3R3,CAB39,PIK3R1,RICTOR,EIF4E,EIF4E2,BRAF,PIK3R5,EIF4B,STRADA
KEGG_RNA_POLYMERASE	0.0418964	0.123963	0.231127	-0.495174	-1.48302	28	POLR2D,POLR3D,POLR2G,POLR2B,POLR1A,POLR3H,POLR2L,POLR3A,POLR3GL,POLR1D,POLR2F,POLR2E
REACTOME_APOPTOTIC_FACTOR_MEDIATED_RESPONSE	0.0419026	0.123963	0.234393	-0.528922	-1.47571	20	MAPK1,CASP3,BAX,CASP7,CARD8,BAK1,APIP,APAF1,UACA,XIAP,GSDMD,CDKN2A,AVEN,C1QBP
REACTOME_NETRIN_1_SIGNALING	0.042061	0.123963	0.224966	-0.433634	-1.41943	49	UNC5D,DSCAML1,SIAH2,PRKCQ,PLCG1,PAK1,ROBO1,PTK2,TRPC6,SLIT1,NEO1,WASL,SLIT2,TRPC4,CDC42,FYN,RGMB,TRPC3,TRPC7,NCK1,UNC5B,PTPN11,PITPNA,TRIO
REACTOME_NUCLEAR_ENVELOPE_NE_REASSEMBLY	0.0419223	0.123963	0.222056	-0.396745	-1.36105	75	PPP2CA,NUP98,NUP62,SEC13,CHMP7,NUP85,TNPO1,IST1,TMPO,NUP188,NUP160,NUP107,EMD,TUBA1B,PPP2R1A,NUP54,CHMP6,SIRT2,TUBB2B,CHMP4A,KPNB1,TUBA3D,NUP133,SUMO1,CHMP2A,NUP35,NUP43,RAN,TUBA1C,PPP2R2A,CC2D1B,RANGAP1
REACTOME_RNA_POLYMERASE_III_TRANSCRIPTION_INITIATION_FROM_TYPE_3_PROMOTER	0.0418964	0.123963	0.231127	-0.491566	-1.47222	28	ZNF143,POLR3D,CRCP,SNAPC5,POLR3H,POLR2L,POLR3A,POLR3GL,POLR3E,POLR1D,POLR2F,POLR2E,BDP1,POLR3F,TBP,POU2F1,POLR3B
WP_ATM_SIGNALING_IN_DEVELOPMENT_AND_DISEASE	0.0420168	0.123963	0.224966	-0.441127	-1.4289	45	PPM1D,KAT5,RIF1,HDAC4,CHEK2,NFKB1,PPP5C,H2AX,G6PD,SMC1A,CHEK1,ATF2,MDC1,TP53BP1,HMGN1,TRIM28,MAP3K5,RBBP8,ATMIN,ATM
WP_SPHINGOLIPID_METABOLISM_IN_SENESCENCE	0.0418964	0.123963	0.231127	-0.494428	-1.48079	28	GLB1,MAPK1,S1PR2,CDK4,SGPP1,ASAH1,S1PR5,SPHK1,CDK2,S1PR1,CERS4,TERT,PLCB1,PRKCB
WP_VITAMIN_B12_METABOLISM	0.0420507	0.123963	0.321776	0.263124	1.30416	50	SAA2,SERPINA3,TCN1,MAT1A,CBLIF,ALB,INS,IL6,SERPINE1
BIOCARTA_MET_PATHWAY	0.0423453	0.124137	0.227987	-0.470168	-1.44997	33	GRB2,CRKL,PIK3CG,MAPK1,STAT3,RAF1,MAP4K1,PIK3R1,PAK1,CRK,RAPGEF1,PTEN,RASA1,SOS1,RAP1B,PTPN11,PTK2B,ELK1
BIOCARTA_PTEN_PATHWAY	0.0423826	0.124137	0.234393	-0.550673	-1.49717	18	GRB2,PDPK1,MAPK1,CDKN1B,PIK3R1,FASLG,BCAR1,ILK,PTEN,AKT1,SOS1
REACTOME_COMPLEX_I_BIOGENESIS	0.042487	0.124137	0.222056	-0.418046	-1.39042	57	NDUFA3,NDUFC2,NDUFC1,NDUFB8,NDUFA10,NDUFS1,TMEM126B,NDUFB3,NDUFAF7,NDUFA6,NDUFS3,NDUFA12,ACAD9,NDUFA2,NDUFB11,NDUFB2,NDUFAB1,NUBPL,NDUFA13,NDUFA1,NDUFS4,NDUFAF5,NDUFA7,NDUFA5,NDUFB4,NDUFB6,NDUFS5,COA1,NDUFB7,NDUFAF3
REACTOME_HCMV_LATE_EVENTS	0.0423387	0.124137	0.21925	-0.380844	-1.3365	95	NUP98,NUP62,SEC13,CHMP7,H3C8,NUP85,NUP153,H4C8,VPS37A,NUP214,NUP50,TSG101,H2BC5,VPS37C,NUP188,NUP160,H2BC12,NUP107,TPR,RANBP2,HNRNPK,NUP54,CHMP6,H4C6,SNF8,H2BC14,H4C3,H4C1,CHMP4A,NUP133,H2BC4,H3C6,VPS36,H2BC8,CHMP2A,NUP35,NUP43,H2AC6,RAE1,POM121C,H2BC10,H3C10,H2BC9,VPS4A,NUP210,H2BC6,H2BC17
WP_G1_TO_S_CELL_CYCLE_CONTROL	0.0422245	0.124137	0.222056	-0.405106	-1.36688	64	PRIM1,RPA1,MCM5,CDKN1B,ORC2,POLA2,CDK4,CCND2,MCM3,MCM6,MCM2,TFDP1,CREB3,CREB1,CCNH,E2F3,MNAT1,CDK2,CDKN1C,CCNG2,ATM,TP53,POLE2,CDKN2A,RPA2,PCNA,MDM2,ORC3,WEE1,CREB3L1,ORC4,CDKN2C,CDKN1A,ORC1,CDC45,CDC25A,CCNB1,CCNE2,CDK6,ORC5,CDK1
WP_GLUTATHIONE_METABOLISM	0.0424907	0.124137	0.321776	0.373483	1.45488	21	OPLAH,GPX2,GPX3,GCLM,GSTM1
WP_DNA_IRDOUBLE_STRAND_BREAKS_AND_CELLULAR_RESPONSE_VIA_ATM	0.0427083	0.124592	0.222056	-0.420595	-1.39359	55	MCPH1,CASP3,KAT5,BAX,RIF1,RAD17,CHEK2,LATS1,SMC3,H2AX,BAK1,ABL1,APAF1,SMC1A,CHEK1,TERF2,ATF2,MDC1,TP53BP1,TRIM28,ATM,TP53,TRAF6,PARP1
REACTOME_TRISTETRAPROLIN_TTP_ZFP36_BINDS_AND_DESTABILIZES_MRNA	0.0428241	0.124748	0.234393	-0.56276	-1.50682	17	XRN1,TNPO1,DCP1A,EXOSC8,EXOSC9,DCP2,ZFP36,EXOSC1,YWHAB
KEGG_CYTOKINE_CYTOKINE_RECEPTOR_INTERACTION	0.042957	0.124955	0.216543	-0.328341	-1.21758	260	CXCL9,IL21,CCR2,CD40,CD27,CCR5,CXCL13,TNFRSF17,IL10RA,CXCR6,IL12RB1,VEGFB,XCL1,CSF2RA,IL2RB,IL7,CXCR3,CXCL12,TNFRSF8,IFNG,BMPR1A,IL12RB2,TNFSF8,TNFRSF25,CCR10,CXCL14,IL18,FLT3LG,IL21R,TNFSF13B,IL17RA,CCL4,XCR1,IL18R1,IL2RA,IL15RA,IL5RA,FASLG,TNFSF4,CCL18,CXCL10,PDGFB,CCL13,FAS,CSF1R,KITLG,TNFRSF9,TGFB2,IL2RG,CD40LG,BMPR2,IL10,TNFRSF21,CXCL11,CCL15,IFNGR2,PLEKHO2,TNFRSF10B,IL11RA,TNFRSF13C,CNTF,CX…
KEGG_PYRIMIDINE_METABOLISM	0.0433468	0.125664	0.216543	-0.379477	-1.33171	95	POLR2D,PRIM1,ENTPD1,POLD3,POLR3D,DCTD,POLR2G,ENTPD4,DCK,POLA2,POLR2B,CANT1,POLR1A,NT5C1B,POLR3H,NME4,POLA1,ENTPD5,POLR2L,POLD1,POLR3A,POLR3GL,RRM1,TXNRD1,POLR1D,TK2,POLR2F,POLR2E,NT5C,DUT,TYMP,UCKL1
PID_INTEGRIN_A4B1_PATHWAY	0.04329	0.125664	0.224966	-0.47483	-1.46159	32	PRKAR1A,VCAM1,PRKACB,MDK,ADAM28,ARF6,ABI1,CRK,PTK2,MYH2,ITGA4,CD81,BCAR1,PTPRA
REACTOME_PEROXISOMAL_PROTEIN_IMPORT	0.0433884	0.125664	0.21925	-0.408246	-1.37438	63	ACOX1,UBC,ECI2,SLC27A2,HACL1,UBE2D3,MLYCD,IDE,PEX12,ACOT2,USP9X,ACOT4,PAOX,NOS2,ACAA1,HSD17B4,CAT,PEX10,PECR,PEX26,PEX14,EPHX2,BAAT,ACOT8,TYSND1,ZFAND6,GSTK1,ACOX3
KEGG_PROSTATE_CANCER	0.0435664	0.125998	0.216543	-0.383351	-1.33659	89	GRB2,PDPK1,AKT2,PIK3CG,MAPK1,CDKN1B,BCL2,RAF1,PIK3R3,RELA,HSP90B1,NFKB1,CHUK,NFKBIA,PIK3R1,BAD,LEF1,PDGFB,FGFR1,CREB3,FOXO1,CREB1,E2F3,BRAF,SOS2,PIK3R5,NRAS,GSK3B,CDK2,AR,TP53,CTNNB1,EP300,PTEN,AKT1,ARAF,ATF4,SOS1,MDM2
REACTOME_RHOV_GTPASE_CYCLE	0.0437567	0.126366	0.222056	-0.45267	-1.42278	37	CEP97,CLTC,MAP3K11,PIK3R1,CCP110,USP9X,PAK1,IQGAP1,GIT2,WASL,SPTBN1,CDC42,NCK2,TPM4,ZNF512B,NCK1,ARHGEF7,ARHGAP12,WDR6,PARD6B,TXNL1,GIT1
BIOCARTA_PML_PATHWAY	0.0439815	0.12674	0.231127	-0.560166	-1.49988	17	SP100,PML,FASLG,FAS,DAXX,PRAM1,TNFRSF1B,SUMO1,TP53,SIRT1
WP_HEAD_AND_NECK_SQUAMOUS_CELL_CARCINOMA	0.0440123	0.12674	0.216543	-0.395494	-1.35449	73	PDPK1,CUL3,AKT2,PIK3CG,RELA,NFKB1,CDK4,PIK3R1,SESN1,REL,FGFR1,KEAP1,CASP8,SMAD4,RICTOR,EIF4E,BIRC2,PIK3R5,NUMB,NRAS,TP53,CTNNB1,TRAF3,FAT1,PRKAA1,FGFR3,NOTCH2,PTEN,AKT1,CDKN2A,TERT,TSC1,FGFR2,SESN2,CSMD3,NFE2L2,STK11,MLST8,CDKN1A,ERBB2
PID_PLK1_PATHWAY	0.044164	0.126814	0.21925	-0.433649	-1.39999	44	PPP1R12A,PPP2CA,KIF2A,ROCK2,PAK1,GORASP1,INCENP,TUBG1,PPP2R1A,CLSPN,RAB1A,CDC14B,PLK1,GOLGA2,ECT2,TPX2,FBXO5,NUDC,BUB1,WEE1,TPT1,ERCC6L,AURKA,PRC1,STAG2,KIZ,CDC20,CCNB1,RHOA,BUB1B,CDK1,BORA,SPC24
REACTOME_GLYCOSPHINGOLIPID_METABOLISM	0.044164	0.126814	0.21925	-0.433546	-1.39966	44	GLB1,HEXA,PSAP,NEU1,CERK,NEU3,NEU4,GALC,ASAH1,GLTP,GLA,GM2A,ESYT1,HEXB,SUMF1,SMPD4,ARSK,STS,ARSA,ARSD,SMPD2,GBA2
KEGG_RETINOL_METABOLISM	0.0445308	0.12696	0.321776	0.265576	1.3544	55	CYP1A1,RDH10,ALDH1A2,ADH1B,ADH4,CYP1A2,UGT1A8,UGT2B10,ADH7,DHRS3,CYP2C19,CYP2C18,DGAT1,UGT1A6,ADH1C,UGT2B15,LRAT,UGT2B7,RDH16,CYP3A4,BCO1,CYP2C9,CYP26B1
PID_NCADHERIN_PATHWAY	0.0445168	0.12696	0.222056	-0.46521	-1.43468	33	PTPN1,CTNND1,PIK3R1,FER,PLCG1,FGFR1,MAPRE1,CDH2,CDC42,CNR1,MYL2,CTNNB1,GAP43
REACTOME_CD28_CO_STIMULATION	0.0445168	0.12696	0.222056	-0.467841	-1.44279	33	GRB2,PDPK1,AKT2,PIK3R3,LCK,PIK3R1,PAK1,RICTOR,CD86,VAV1,CDC42,FYN,CD28,GRAP2,AKT1
REACTOME_CYCLIN_D_ASSOCIATED_EVENTS_IN_G1	0.0443506	0.12696	0.21925	-0.438421	-1.42725	47	PPP2CA,UBC,CDKN1B,JAK2,PPP2R1B,CDK4,CCND2,PPP2CB,ABL1,TFDP1,CCNH,E2F3,SKP2,PPP2R1A,MNAT1,CUL1,RBL2,CDK2,CDKN1C,E2F4,PPP2R2A
WP_MIRNA_REGULATION_OF_PROSTATE_CANCER_SIGNALING_PATHWAYS	0.0445168	0.12696	0.222056	-0.466422	-1.43841	33	GRB2,MAPK1,CDKN1B,BCL2,RAF1,PLCL2,NFKB1,NFKBIA,BAD,FOXO1,GSK3B,AR,TP53,CTNNB1
PID_CDC42_PATHWAY	0.0449898	0.127725	0.213928	-0.39572	-1.34994	70	ARHGEF6,RPS6KB1,EXOC7,MAPK1,RAF1,MAP3K11,MAP2K6,ARPC2,PIK3R1,MAP2K4,PAK1,IQGAP1,SEPTIN2,BRAF,ATF2,CBL,WASL,CDC42,GSK3B,ARPC4,LIMK2,MYL2,CTNNB1,BCAR1,ARPC3
REACTOME_CELL_JUNCTION_ORGANIZATION	0.0449234	0.127725	0.321776	0.225926	1.30863	90	CLDN16,CDH17,CLDN7,PATJ,CLDN4,CDH15,CLDN12,LAMC2,CLDN17,CLDN18,CDH10,CDH18,CRB3,CLDN10,KRT5,CLDN8,CLDN15,KRT14,ANG,CLDN11,CDH3,PARVB,FBLIM1,AFDN,LAMB3
WP_NETWORK_MAP_OF_SARSCOV2_SIGNALING_PATHWAY	0.044955	0.127725	0.2114	-0.333229	-1.22608	218	HLA-DRA,CXCL9,BTN3A1,IL21,APOL1,PIAS1,VPS11,IL16,CCR5,CXCL13,CFH,CASP3,ATG13,PARP2,CD2,JAK2,IL7,C1R,CD3G,CXCL12,SKAP1,HSPA8,IFNG,CASP5,CD8A,CD4,APOM,LCK,TBK1,CTSZ,IL18,HLA-DRB5,CD3E,CCL4,STAT1,C1S,PRKCQ,CD163,CD247,HLA-DRB1,ITCH,IRF3,CXCL10,CASP8,CAMK4,NFATC3,CTSB,IL10,LGALS3BP,CCL15,VPS33A,EIF4E,TRO,CARD11,CD226,CTSD,IRF9,AKT1S1,VPS18
REACTOME_DNA_DOUBLE_STRAND_BREAK_RESPONSE	0.0451282	0.127757	0.213928	-0.397771	-1.35124	68	HERC2,KAT5,UBC,UBE2N,CHEK2,H4C8,SMARCA5,PPP5C,H2BC5,EYA4,H2AX,H2BC12,ABL1,BAZ1B,UBXN1,KDM4A,MDC1,H4C6,H2BC14,TP53BP1,H4C3,H4C1,PIAS4,SUMO1,H2BC4,ATM,TP53,H2BC8
REACTOME_HDR_THROUGH_HOMOLOGOUS_RECOMBINATION_HRR	0.0451282	0.127757	0.213928	-0.399121	-1.35369	67	RPA1,KAT5,UBC,POLD3,RFC1,RAD17,POLH,SLX4,WRN,POLD1,PALB2,RAD51C,POLK,CHEK1,RBBP8,ATM,MUS81,TOPBP1,POLE2,RHNO1,RFC4,RMI2,BRIP1,RAD51AP1,RFC2,RMI1,RPA2,PCNA,RFC5,ATRIP,POLE3,BLM,XRCC3,BRCA2,UBA52,GEN1,UBB,BARD1,EME2,RAD1,HUS1
WP_BDNFTRKB_SIGNALING	0.0456026	0.128919	0.21925	-0.463535	-1.42951	33	GRB2,RPS6KB1,PIK3CG,MAPK1,GAB2,PLCG1,CREB1,BRAF,TRPC6,BDNF,NRAS,MKNK1,TRPC3,AKT1,NTRK2,SOS1,TSC1
BIOCARTA_EIF_PATHWAY	0.0465116	0.129593	0.224966	-0.564829	-1.49522	16	EIF5,EIF4G2,EIF2S3,EIF4G1,EIF1,EIF4E,EIF3A,EIF2S1
PID_SMAD2_3PATHWAY	0.0465116	0.129593	0.224966	-0.566411	-1.49941	16	MAPK1,NUP153,CTDSP2,NUP214,SMAD2,SMAD4,KPNB1,PIAS4,CTDSPL,CTDSP1
REACTOME_CILIUM_ASSEMBLY	0.046	0.129593	0.208955	-0.33801	-1.23709	196	CEP97,EXOC7,CLASP1,PCM1,EXOC1,ARL3,PLK4,KIF3B,C2CD3,TNPO1,SCLT1,KIFAP3,BBS12,FBF1,CCP110,MARK4,BBS4,DCTN3,CEP135,TUBB,EXOC2,YWHAE,TTC30B,TUBA1B,CENPJ,BBIP1,MAPRE1,CDK5RAP2,HAUS3,HAUS4,TRIP11,HAUS1,DYNLL2,SEPTIN2,TCTN3,TUBG1,RP2,PPP2R1A,CC2D2A,PAFAH1B1,RAB8A,PDE6D,IFT46,CSNK1E,TTC21B,IFT20,BBS1,AHI1,TUBB2B,TTC30A,TUBA3D,EXOC8,PLK1,NPHP4,SSTR3,CETN2,ACTR1A,CCT2,TRAF3IP1,CEP57,IFT122,CEP89,CNTRL,NED…
REACTOME_DIGESTION	0.0465226	0.129593	0.321776	0.39925	1.53594	19	MGAM,CHIA,GUCA2A,PNLIPRP2,CEL,PIR,PNLIPRP3
REACTOME_FGFR2_LIGAND_BINDING_AND_ACTIVATION	0.0466008	0.129593	0.321776	0.385866	1.50786	20	FGF4,FGF3,FGF17,FGF6,FGFBP2,FGFBP1
REACTOME_GAP_FILLING_DNA_REPAIR_SYNTHESIS_AND_LIGATION_IN_GG_NER	0.0460157	0.129593	0.222056	-0.502005	-1.46366	25	RPA1,XRCC1,UBC,POLD3,RFC1,LIG1,POLD1,POLK,POLE2,RFC4,RFC2,RPA2,PCNA,RFC5,POLE3,UBA52,UBB
REACTOME_GLUCOSE_METABOLISM	0.0464178	0.129593	0.208955	-0.378808	-1.3249	92	PPP2CA,NUP98,NUP62,SEC13,SLC25A12,NUP85,NUP153,NUP214,FBP1,PRKACB,NUP50,PPP2R1B,PPP2CB,NUP188,NUP160,NUP107,TPR,ADPGK,RANBP2,PPP2R5D,TPI1,PGAM2,PPP2R1A,NUP54,PFKL,PGAM1,NUP133,SLC25A11,HK3,PGM2L1,PFKM,NUP35,NUP43,MDH1,RAE1,POM121C,FBP2,HK2,ALDOC,GNPDA2,NUP210,SLC37A2,HK1
REACTOME_SENSORY_PERCEPTION_OF_TASTE	0.0461257	0.129593	0.321776	0.276803	1.37351	47	TAS2R16,CALHM3,TRPM4,TAS1R1,SCN2A,SCNN1B,GRM1,TAS2R39,TAS2R38,TAS2R3,SCNN1A,TAS2R5,TAS2R8,TAS2R41,TAS2R1,SCNN1D,TAS1R2,GNG13,SCNN1G
REACTOME_SIGNALING_BY_ALK	0.0466149	0.129593	0.21925	-0.489876	-1.45299	27	CD274,STAT3,PIK3R1,PTN,MDK,JAK3,PLCG1,IL2RG,PRDM1,FRS2
REACTOME_SIGNALING_BY_NTRK3_TRKC	0.0462963	0.129593	0.224966	-0.556851	-1.491	17	GRB2,NTF3,BAX,PIK3R1,PLCG1,NRAS,PTPRS
WP_LEPTININSULIN_SIGNALING_OVERLAP	0.0462963	0.129593	0.224966	-0.55877	-1.49614	17	PDPK1,PIK3CG,STAT3,JAK2,PIK3R3,SOCS1
WP_TLR4_SIGNALING_AND_TOLERANCE	0.0463065	0.129593	0.21925	-0.488108	-1.46186	28	TIRAP,TAB1,RIPK1,IRAK4,TAB2,NFKB1,CHUK,TBK1,NFKBIA,IRAK3,IRF3
REACTOME_RNA_POLYMERASE_III_TRANSCRIPTION	0.0468085	0.129952	0.213928	-0.438798	-1.3975	41	ZNF143,POLR3D,CRCP,GTF3A,SNAPC5,POLR3H,POLR2L,POLR3A,POLR3GL,NFIB,POLR3E,POLR1D,POLR2F,SSB,POLR2E,GTF3C6
REACTOME_EXTRA_NUCLEAR_ESTROGEN_SIGNALING	0.0470348	0.130254	0.208955	-0.391368	-1.34261	75	PDPK1,AKT2,ESR2,MAPK1,PRMT1,CDKN1B,BCL2,GNG2,S1PR3,PIK3R3,GNG5,PIK3R1,UHMK1,GNB1,GNAI2,CREB1,GNAI3,PTK2,XPO1,MMP9,NRAS,SPHK1
REACTOME_SRP_DEPENDENT_COTRANSLATIONAL_PROTEIN_TARGETING_TO_MEMBRANE	0.047047	0.130254	0.206588	-0.36611	-1.30262	112	SPCS3,SPCS2,SSR4,RPL23A,RPL36AL,SSR1,SRP54,SRPRA,FAU,SRP19,SRP72,SPCS1,RPL10,SSR3,DDOST,SEC11A,SEC61B,SRP68,SEC61A1,RPS13,RPL23,RPS9,SEC61A2,RPS25,RPL32,RPL21,RPL28,RPS27L,RPS5,RPL15,RPL22,RPN1,SSR2,RPN2,SRP14,RPL34,RPS3,RPL41,RPS11,RPLP1,RPL10A,RPSA,RPS15A,RPS27,RPS28,RPL13A,UBA52,RPS16,RPL26L1,SRP9,RPS4X,RPLP2,RPS14,RPS3A,RPL14,RPL19,RPL35,RPS29,RPL11,RPS12,RPLP0,RPL22L1,RPS18
REACTOME_COMMON_PATHWAY_OF_FIBRIN_CLOT_FORMATION	0.0471643	0.130399	0.321776	0.377177	1.49904	22	PF4,PRTN3,F8,PROC,PF4V1,F2R,THBD,SERPINC1,F5,SERPINA5,PROS1,F2,FGA,PROCR,F13B,SERPINE2,F13A1,F10,FGG,SERPIND1,CD177,FGB
REACTOME_TRANSLESION_SYNTHESIS_BY_POLH	0.047836	0.131893	0.21925	-0.534957	-1.47568	19	RPA1,UBC,RFC1,POLH,RCHY1,RFC4,NPLOC4,RFC2,RPA2,VCP,PCNA,RFC5
WP_PYRIMIDINE_METABOLISM	0.0478128	0.131893	0.206588	-0.389808	-1.34738	81	POLR2D,PRIM1,ENTPD1,POLD3,POLR3D,DCTD,POLR2G,DCK,POLA2,POLR2B,POLR1A,POLR3H,NME4,POLA1,POLR2L,POLD1,POLR3A,POLR3GL,RRM1,POLR3E,POLR1D,TK2,POLR2E,NT5C,DUT,TYMP,UCKL1,POLR2J,POLE2,ENPP1,TK1
WP_CARDIAC_HYPERTROPHIC_RESPONSE	0.0479167	0.131935	0.208955	-0.412625	-1.36718	55	PDPK1,AKT2,MAPK1,NFATC2,RAF1,HDAC4,MAP4K1,NFKB1,CHUK,MAP2K6,MEF2A,GUCA1A,MAP2K4
KEGG_INSULIN_SIGNALING_PATHWAY	0.0480962	0.131975	0.204295	-0.350525	-1.25993	136	GRB2,PTPN1,RPS6KB1,CRKL,PPP1CC,EXOC7,PDPK1,AKT2,CALM3,PIK3CG,MAPK1,PRKAR1A,RAF1,GYS1,FBP1,PIK3R3,PRKACB,SOCS1,ACACA,PIK3R1,PRKAG1,BAD,PYGB,FOXO1,CBLB,CRK,EIF4E,EIF4E2,PPP1R3B,BRAF,SOS2,PPP1CA,PIK3R5,CBL,NRAS,SOCS4,RHOQ,PHKA1,GSK3B,INPP5K,MKNK1,HK3,RAPGEF1,FLOT2,INPP5D,PRKCI,PDE3B,PRKAA1
WP_PARKINSONS_DISEASE_PATHWAY	0.0481283	0.131975	0.2114	-0.443924	-1.4003	39	LRRK2,UBE2L6,SYT11,CASP3,CASP7,UBE2L3,UBA7,CASP6,UBE2G1,APAF1
WP_RAS_SIGNALING	0.048	0.131975	0.204295	-0.340118	-1.24206	181	GRB2,RAB5C,AKT2,PLA2G12A,CALM3,MAPK1,RGL1,RAF1,RASSF5,GNG2,MRAS,RASGRP3,RALB,PIK3R3,RELA,PRKACB,NFKB1,CHUK,RASAL3,GNG5,STK4,BCL2L1,PLA1A,GAB2,PIK3R1,RASA3,PLA2G4C,BAD,REL,RASGRP1,EXOC2,FASLG,ETS1,PLCG1,FGFR1,ABL1,ARF6,CSF1R,PAK1,GNB1
WP_TAMOXIFEN_METABOLISM	0.0483235	0.13233	0.321776	0.396953	1.52711	19	CYP1A1,SULT2A1,CYP1A2,UGT1A8,SULT1E1,CYP2C19,UGT2B15,UGT2B7,CYP3A4,CYP2C9,FMO1
PID_IL8_CXCR2_PATHWAY	0.0484392	0.132466	0.2114	-0.462437	-1.43452	34	PPP2CA,PDPK1,PIK3CG,ELMO1,GNG2,ARRB1,PLCB2,GNB1,GNAI2,PPP2R1A,HCK,CBL,RAB5A,DOCK2,RAC2,AKT1,ARRB2,PLCB1,PRKCB,RAB11A
PID_TRKR_PATHWAY	0.0487552	0.133149	0.206588	-0.405523	-1.35706	61	GRB2,CRKL,MAPK1,NTF3,STAT3,ELMO1,GAB2,PIK3R1,PLCG1,ABL1,CRK,FRS2,BDNF,RIT2,NRAS,MCF2L,CDC42,EHD4,MAGED1,RAPGEF1,PRKCI,NTRK2,RASA1,NEDD4L,RGS19,SOS1,RAP1B,NTRK1,PTPN11
BIOCARTA_IL7_PATHWAY	0.0488372	0.133192	0.21925	-0.563985	-1.49299	16	PIK3CG,BCL2,IL7,LCK,PIK3R1,JAK3,FYN,IL7R,NMI,EP300,STAT5A,PTK2B,STAT5B
KEGG_GLYCEROLIPID_METABOLISM	0.0496304	0.134891	0.206588	-0.43017	-1.40038	47	AKR1B1,ALDH9A1,PLPP3,TKFC,ALDH2,DGKE,GK,DGKZ,AKR1A1,GLA,DGKH,DGKG,LIPC,AGPAT1,MBOAT1,AGPAT3,ALDH3A2,DGKQ,ALDH7A1,MBOAT2
WP_ENDOMETRIAL_CANCER	0.0495868	0.134891	0.204295	-0.403525	-1.35848	63	GRB2,PDPK1,AKT2,MAPK1,BAX,RAF1,DDB2,PIK3R3,PIK3R1,BAD,BAK1,LEF1,FGFR1,POLK,BRAF,SOS2,NRAS,GSK3B,GADD45G,TP53,CTNNB1,ILK,FGFR3,PTEN,AKT1,ARAF,SOS1,FGFR2,ELK1,CASP9,PIK3CD,FOS,CDKN1A,ERBB2
WP_FATTY_ACID_BIOSYNTHESIS	0.0496614	0.134891	0.213928	-0.515139	-1.463	22	ECHS1,ACSL5,ACACA,ECHDC1,HADH,ACLY,PECR,ACAA2,ACSL3,ACSS2,ACSL4
REACTOME_INTERLEUKIN_37_SIGNALING	0.0498866	0.13532	0.213928	-0.518481	-1.45348	21	PTPN4,STAT3,TBK1,PTPN5,IL18R1,PTPN7,IL18BP,PTPN13,CASP1
PID_BARD1_PATHWAY	0.0502732	0.136185	0.208955	-0.482563	-1.456	29	EWSR1,CSTF1,UBE2L3,UBE2D3,XRCC5,FANCF,FANCE,XRCC6,CDK2,RBBP8,ATM,TP53,TOPBP1,FANCG
BIOCARTA_CDMAC_PATHWAY	0.0511628	0.138402	0.213928	-0.563006	-1.49039	16	MAPK1,RAF1,RELA,NFKB1,NFKBIA
WP_STEROL_REGULATORY_ELEMENTBINDING_PROTEINS_SREBP_SIGNALING	0.0512295	0.138402	0.199915	-0.392678	-1.33684	69	SEC24B,SEC13,MBTPS2,ACACA,SEC24D,ACSS1,SAR1A,SEC24A,PRKAG1,ACLY,DBI,INSIG2,FDFT1,NR1H2,CREB1,SCAP,MED15,HMGCR,INSIG1,KPNB1,PPARGC1B,IDI1,SEC31B,SEC23B,ATF6,SIRT1,SEC31A,PRKAA1,MDH1,AKT1,SREBF2,MBTPS1,CAMP,SP1,SEC24C,PPARG,FDPS,SAR1B,GSK3A,PRKAB2,NFYA,SEC23A
PID_ILK_PATHWAY	0.0514706	0.138681	0.202072	-0.427333	-1.38421	45	PPP1R12A,ARHGEF6,LIMS1,ILKAP,PARVG,IQGAP1,CREB1,RICTOR,GIT2,XPO1,PPP1R14B,CDC42,GSK3B,NCK2,RUVBL2,CTNNB1,ILK,PARP1,NACA,AKT1,ARHGEF7,PARVA,MYL9
WP_SARSCOV2_INNATE_IMMUNITY_EVASION_AND_CELLSPECIFIC_IMMUNE_RESPONSE	0.0514403	0.138681	0.199915	-0.396825	-1.34232	66	CXCL9,NUP98,CXCL13,RIPK1,CXCL12,NFKB1,LAG3,STAT2,TBK1,CCL4,STAT1,TLR7,TRIM25,TRAF5,IRF3,CXCL10,CASP8,AP1G1,IL10,HAVCR2,CXCL11
PID_IL3_PATHWAY	0.0516854	0.138887	0.208955	-0.489222	-1.43944	26	GRB2,JAK2,PRKACB,BCL2L1,GAB2,PIK3R1,CISH,CEBPB,CSF2RB,IL3RA,PTPN11,STAT5A,YWHAG,CNKSR1,STAT5B,SHC1,ID1,SRP9
REACTOME_CONSTITUTIVE_SIGNALING_BY_AKT1_E17K_IN_CANCER	0.0516854	0.138887	0.208955	-0.489671	-1.44076	26	PDPK1,AKT2,CDKN1B,CHUK,BAD,FOXO1,CREB1,RICTOR,AKT1S1,GSK3B,AKT1,MDM2,CASP9,MLST8,CDKN1A,GSK3A,RPS6KB2,TSC2
REACTOME_NONHOMOLOGOUS_END_JOINING_NHEJ	0.0520833	0.13977	0.199915	-0.404052	-1.34532	59	HERC2,KAT5,RIF1,UBE2N,H4C8,H2BC5,H2AX,H2BC12,XRCC5,MDC1,H4C6,XRCC6,H2BC14,TP53BP1,H4C3,H4C1,POLL,TDP2,TDP1,PIAS4,SUMO1,H2BC4,ATM,LIG4,H2BC8,H3-4,H2BC10,NHEJ1,H2BC9,H2BC6,H2BC17,BABAM1,H2BC7
REACTOME_REGULATION_OF_KIT_SIGNALING	0.0523256	0.140233	0.2114	-0.561687	-1.4869	16	GRB2,LCK,SOCS1,KITLG,CBL,FYN,KIT,SOCS6,SH2B3,SOS1
REACTOME_SIGNALING_BY_FGFR1_IN_DISEASE	0.0525188	0.140563	0.202072	-0.44092	-1.38746	38	GRB2,STAT3,BAG4,GAB2,PIK3R1,STAT1,CPSF6,ZMYM2,PLCG1,FGFR1,CUX1,LRRFIP1,TRIM24,MYO18A,FRS2,NRAS
PID_THROMBIN_PAR1_PATHWAY	0.0527426	0.140974	0.199915	-0.433124	-1.39272	43	GNG2,ROCK2,ARRB1,PIK3R1,PLCB2,SNX1,AKAP13,GNB1,GNAI2,GNA13,GNAI3,SNX2,TRPC6,MYL2,GNA11,GNAQ,GNA12,PLCB1,PRKCB,DNM2,ARHGEF1,ARHGDIA,ZYX,GNA14,RHOA,NOS3,PRKCG,GNAI1
BIOCARTA_STRESS_PATHWAY	0.0528684	0.141123	0.206588	-0.500982	-1.44558	24	RIPK1,RELA,NFKB1,CHUK,MAP2K6,NFKBIA,MAP2K4
BIOCARTA_FCER1_PATHWAY	0.0534759	0.141445	0.199915	-0.439831	-1.38739	39	GRB2,CALM3,PIK3CG,MAPK1,NFATC2,RAF1,PIK3R1,MAP2K4,PLCG1,PPP3CC,NFATC3,VAV1,BTK
BIOCARTA_NFAT_PATHWAY	0.0532359	0.141445	0.197822	-0.416843	-1.37585	51	RPS6KB1,CALM3,PIK3CG,MAPK1,PRKAR1A,NFATC2,RAF1,CAMK1,PRKACB,MEF2C,PIK3R1,PPP3CC,CAMK4,NFATC3
BIOCARTA_P53_PATHWAY	0.0534884	0.141445	0.208955	-0.558267	-1.47785	16	BAX,BCL2,CDK4,APAF1,CDK2,ATM,TP53,PCNA,MDM2
PID_NEPHRIN_NEPH1_PATHWAY	0.0533188	0.141445	0.202072	-0.465593	-1.42378	31	GRB2,PIK3R3,PIK3R1,MAP2K4,BAD,PLCG1,TRPC6,WASL,FYN,NCK2,NPHS2,PRKCI,TJP1,AKT1,NCK1,ARRB2
PID_S1P_S1P3_PATHWAY	0.0535519	0.141445	0.202072	-0.47997	-1.44818	29	MAPK1,JAK2,S1PR3,S1PR2,PDGFB,GNAI2,GNA13,GNAI3,CXCR4,S1PR1,GNA11,GNAQ,GNA12,AKT1
REACTOME_INTERACTION_BETWEEN_L1_AND_ANKYRINS	0.0533611	0.141445	0.321776	0.334761	1.51362	31	SPTBN2,SPTBN5,SCN7A,SCN2A,KCNQ2,SPTBN4,SCN4A,SCN1A
REACTOME_SPRY_REGULATION_OF_FGF_SIGNALING	0.0534884	0.141445	0.208955	-0.557825	-1.47668	16	GRB2,PPP2CA,MAPK1,UBC,PPP2CB,BRAF,PPP2R1A,CBL,MKNK1
WP_GPCRS_CLASS_C_METABOTROPIC_GLUTAMATE_PHEROMONE	0.0530707	0.141445	0.321776	0.419612	1.51276	15	GPRC5A,GABBR1,GPRC5C,GRM1
PID_ERBB2_ERBB3_PATHWAY	0.0536278	0.141459	0.197822	-0.427759	-1.38098	44	GRB2,NF2,MAPK1,STAT3,JAK2,RAF1,PIK3R3,RNF41,PIK3R1,BAD,USP8
REACTOME_DARPP_32_EVENTS	0.0539933	0.142236	0.204295	-0.499377	-1.44095	24	PPP2CA,PRKAR1A,PRKACB,PPP2R1B,PPP2CB,PDE4D,PPP3CC,PPP2R5D,PPP1CA,PPP2R1A
REACTOME_ACTIVATED_TAK1_MEDIATES_P38_MAPK_ACTIVATION	0.0541761	0.142531	0.204295	-0.498147	-1.42647	23	UBC,TAB1,UBE2N,TAB3,TAB2,MAP2K6
REACTOME_GLUCAGON_SIGNALING_IN_METABOLIC_REGULATION	0.0542888	0.142641	0.199915	-0.458292	-1.41334	33	CYSLTR2,PRKAR1A,GNG2,PRKACB,GNG5,GNAS,GNB1,ADCY3
REACTOME_INTERLEUKIN_12_SIGNALING	0.0549102	0.14371	0.195789	-0.428022	-1.38937	46	IL12RB1,LCP1,HNRNPDL,JAK2,STAT4,IFNG,PSME2,IL12RB2,VAMP7,GSTO1,HNRNPF,IL10,SNRPA1,CDC42,TYK2,ARF1,CAPZA1,PDCD4,P4HB,RAP1B,PITPNA
REACTOME_RNA_POLYMERASE_I_TRANSCRIPTION_INITIATION	0.0549102	0.14371	0.195789	-0.426184	-1.38341	46	UBTF,GTF2H1,ERCC3,KAT2B,MTA2,MTA1,POLR1A,CHD4,POLR2L,CCNH,POLR1D,EHMT2,ERCC2,MNAT1,POLR2F,POLR2E,TAF1A,HDAC2,GTF2H4,RBBP7,TAF1B,TBP,GATAD2B,RRN3,TTF1,MTA3
WP_HEPATOCYTE_GROWTH_FACTOR_RECEPTOR_SIGNALING	0.0548977	0.14371	0.197822	-0.455969	-1.41446	34	GRB2,CRKL,MAPK1,STAT3,RAF1,ITGA1,MAP4K1,PAK1,CRK,PTK2,RAPGEF1,PTEN,RASA1,SOS1,RAP1B,PTPN11,PTK2B,ELK1
BIOCARTA_IL2_PATHWAY	0.0553047	0.14418	0.202072	-0.509022	-1.44563	22	GRB2,IL2RB,RAF1,LCK,IL2RA,JAK3,IL2RG,CSNK2A1,SOS1,STAT5A,ELK1,SYK,FOS,STAT5B,SHC1
BIOCARTA_PTDINS_PATHWAY	0.0553047	0.14418	0.202072	-0.4971	-1.42347	23	RPS6KB1,PDPK1,AP2A1,BAD,PLCG1,EEA1,BTK,RAB5A,PFKL,GSK3B,JAG1,ARF1,PFKM,AKT1
REACTOME_DEFECTS_IN_VITAMIN_AND_COFACTOR_METABOLISM	0.0553047	0.14418	0.202072	-0.506217	-1.43766	22	BTD,TCN2,ACACA,MTR,PCCA,MMACHC,LMBRD1,ABCD4,MMAA,HLCS,MMADHC,MCCC1
PID_ARF6_TRAFFICKING_PATHWAY	0.0557308	0.145102	0.193813	-0.419101	-1.37185	49	EXOC7,EXOC1,BIN1,TSHR,CLTC,ITGA1,ITGA8,CTNND1,ACAP1,IL2RA,SPAG9,EXOC2,ARF6,ITGA10,ITGA4,VAMP3,ITGA11,CTNNB1,EXOC5,ITGA6,ITGA9
REACTOME_TRANSPORT_TO_THE_GOLGI_AND_SUBSEQUENT_MODIFICATION	0.056	0.145614	0.188204	-0.334996	-1.2251	185	ARCN1,MAN1A2,SEC24B,STX5,SEC13,CTSC,SCFD1,SEC23IP,DCTN6,LMAN2L,USO1,DCTN4,CTSZ,TRAPPC6B,GOSR1,MAN1C1,SEC24D,BET1L,SEC24A,COPB1,DCTN3,PPP6R1,GOSR2,TRAPPC4,SPTB,TUBA1B,TMED10,GORASP1,MGAT1,MIA3,ARFGAP2,SEC22C,SEC22B,MAN1A1,CD59,ARFGAP3,DYNLL2,FUCA1,TMED7,DCTN5,SEC16B,RAB1A,COPB2,KDELR1,MANEA,B4GALT2,SPTBN1,CAPZA2,TUBB2B,TUBA3D,DYNC1LI2,MGAT4A,B4GALT4,ACTR1A,GOLGA2,COPE,CNIH2,B4GALT5,NAPA,TFG,TMED2,…
REACTOME_TRANSLATION_OF_SARS_COV_2_STRUCTURAL_PROTEINS	0.0567823	0.147458	0.191892	-0.417225	-1.36571	49	STT3A,PARP14,PRMT1,UBC,GALNT1,PARP4,PARP8,PARP16,GANAB,MGAT1,PARP6,MAGT1,DDOST,PARP9,GSK3B,MGAT4A,SUMO1,RPN1,RPN2,SRPK2,CANX,MGAT2,ST3GAL3,CSNK1A1,ST3GAL2,UBA52,GSK3A,ST6GALNAC4,UBB
PID_BMP_PATHWAY	0.0574468	0.148673	0.191892	-0.4339	-1.3819	41	MAPK1,TAB1,CTDSP2,BMPR1A,TAB2,NUP214,FST,SMURF2,SMAD4,BMPR2,PPP1CA,ZFYVE16,GSK3B,RGMB,XIAP,BMP6,CTDSPL,CTDSP1
PID_EPO_PATHWAY	0.0575461	0.148673	0.193813	-0.454134	-1.40052	33	GRB2,CRKL,BCL2,JAK2,NFKB1,BCL2L1,PIK3R1,STAT1,PLCG1,TRPC6,CBL,BTK,RAPGEF1,SH2B3,SOS1,PTPN11,TEC,STAT5A
REACTOME_ONCOGENE_INDUCED_SENESCENCE	0.0575461	0.148673	0.193813	-0.457258	-1.41016	33	TNRC6B,MAPK1,UBC,MOV10,CDK4,ETS1,TFDP1,AGO1,AGO3,E2F3,TNRC6A,TP53,MDM4,CDKN2A,MDM2,SP1,CDKN2C,UBA52,ID1,UBB
WP_RESISTIN_AS_A_REGULATOR_OF_INFLAMMATION	0.0575461	0.148673	0.193813	-0.457312	-1.41032	33	AKT2,PIK3CG,MAPK1,RELA,NFKB1,CHUK,PLCD4,NFKBIA,PLCB2,PLCG1
REACTOME_FGFR1_MUTANT_RECEPTOR_ACTIVATION	0.0576714	0.148805	0.193813	-0.462528	-1.41441	31	GRB2,STAT3,BAG4,GAB2,PIK3R1,STAT1,CPSF6,ZMYM2,FGFR1,CUX1,LRRFIP1,TRIM24,MYO18A
BIOCARTA_GPCR_PATHWAY	0.0579235	0.149234	0.193813	-0.471316	-1.42931	30	CALM3,PRKAR1A,NFATC2,RAF1,PRKACB,PLCG1,PPP3CC,NFATC3,CREB1
REACTOME_RECRUITMENT_OF_MITOTIC_CENTROSOME_PROTEINS_AND_COMPLEXES	0.0579858	0.149234	0.186433	-0.381016	-1.31699	81	CLASP1,PCM1,PLK4,TUBGCP2,CCP110,DCTN3,CEP135,TUBB,YWHAE,CENPJ,MAPRE1,CDK5RAP2,HAUS3,HAUS4,HAUS1,TUBGCP6,TUBG2,TUBG1,PPP2R1A,PAFAH1B1,MZT2A,CSNK1E,PLK1,CETN2,ACTR1A,CEP57,CNTRL,NEDD1,CDK11B,CEP250,SFI1,TUBGCP3,DYNC1I2,CSNK1D
REACTOME_DEFECTIVE_C1GALT1C1_CAUSES_TNPS	0.0590845	0.151611	0.321776	0.371065	1.39479	17	MUC3A,MUC13,MUC12,MUC5B,MUC20,MUC7,MUC1,MUC17,MUC21
REACTOME_ER_TO_GOLGI_ANTEROGRADE_TRANSPORT	0.0591182	0.151611	0.183024	-0.340773	-1.2331	154	ARCN1,SEC24B,STX5,SEC13,CTSC,SCFD1,SEC23IP,DCTN6,LMAN2L,USO1,DCTN4,CTSZ,TRAPPC6B,GOSR1,SEC24D,BET1L,SEC24A,COPB1,DCTN3,PPP6R1,GOSR2,TRAPPC4,SPTB,TUBA1B,TMED10,GORASP1,MIA3,ARFGAP2,SEC22C,SEC22B,CD59,ARFGAP3,DYNLL2,TMED7,DCTN5,SEC16B,RAB1A,COPB2,KDELR1,SPTBN1,CAPZA2,TUBB2B,TUBA3D,DYNC1LI2,ACTR1A,GOLGA2,COPE,CNIH2,NAPA,TFG,TMED2,TRAPPC10,YKT6,ARF1,CAPZA1,NSF,TUBA1C,MCFD2,SEC31A,DYNC1I2,CSNK1D,ARF3,…
WP_FATTY_ACID_OMEGAOXIDATION	0.0591357	0.151611	0.321776	0.413917	1.49223	15	CYP1A1,ADH1B,ADH4,CYP1A2,ADH7,ADH1C
BIOCARTA_IGF1MTOR_PATHWAY	0.0592255	0.151647	0.195789	-0.5198	-1.43387	19	RPS6KB1,PPP2CA,PDPK1,EIF2S3,PIK3R1,EIF4E,EIF2S1,GSK3B,PTEN,AKT1
KEGG_BASAL_TRANSCRIPTION_FACTORS	0.0597177	0.152713	0.190023	-0.452867	-1.39661	33	GTF2H1,GTF2B,TAF10,TAF7,TAF9,TAF5,GTF2A2,GTF2E2,GTF2I,GTF2F1,TAF1,GTF2A1,TAF4,STON1,GTF2H4,TAF11,TBP,TAF5L,TAF4B
WP_EGFR_TYROSINE_KINASE_INHIBITOR_RESISTANCE	0.0598985	0.152981	0.183024	-0.378065	-1.31039	84	GRB2,RPS6KB1,PDPK1,AKT2,MAPK1,BAX,STAT3,BCL2,JAK2,RAF1,MRAS,PIK3R3,BCL2L1,PIK3R1,BAD,PDGFB,PLCG1,EIF4E,EIF4E2,BRAF,SOS2,AXL,NRAS,GSK3B,IL6R
WP_GLYCOSAMINOGLYCAN_DEGRADATION	0.0601852	0.153518	0.195789	-0.546378	-1.46296	17	GLB1,HEXA,NAGLU,GNS,SGSH,GUSB,HEXB,HYAL2
KEGG_ADHERENS_JUNCTION	0.0603889	0.153843	0.183024	-0.384589	-1.31493	72	PTPN1,MAPK1,ACP1,NLK,CTNND1,SMAD2,LMO7,PTPRJ,FER,LEF1,FARP2,FGFR1,IQGAP1,SMAD4,CSNK2B,PTPRM,WASL,CDC42,FYN,PARD3,TGFBR1,CTNNB1,NECTIN3,WASF2,TJP1,RAC2,EP300,RAC3,CSNK2A1
WP_PHOTODYNAMIC_THERAPYINDUCED_AP1_SURVIVAL_SIGNALING	0.0607966	0.154685	0.184706	-0.415213	-1.36207	50	BAX,BCL2,IFNG,CFLAR,BMF,MAP2K6,BCL2L1,MAP2K4,BAK1,TRAF5,FASLG,FAS
REACTOME_SIGNALING_BY_CSF3_G_CSF	0.0612022	0.154738	0.188204	-0.470155	-1.42579	30	GRB2,UBC,CUL5,STAT3,JAK2,UBE2D3,SOCS1,GAB2,STAT1
REACTOME_SUMOYLATION_OF_TRANSCRIPTION_FACTORS	0.0611552	0.154738	0.191892	-0.512635	-1.43026	20	PIAS1,SUMO2,MTA1,PIAS2,TP53BP1,SP3,PIAS4,SUMO1,TP53,SUMO3,CDKN2A,MDM2
WP_INTEGRATED_CANCER_PATHWAY	0.0609884	0.154738	0.184706	-0.423969	-1.36874	44	CASP3,BAX,CDKN1B,BCL2,CHEK2,CDK4,SMAD2,STAT1,BAD,CASP8,CHEK1,MAP3K5,CDK2,PLK1,MSH6,ATM,TP53,PTEN,AKT1,MDM2,MSH2,POU2F1,CASP9,BLM
WP_PI3KAKTMTOR_SIGNALING_PATHWAY_AND_THERAPEUTIC_OPPORTUNITIES	0.0612022	0.154738	0.188204	-0.468665	-1.42127	30	PIK3CG,ATG13,CDKN1B,PIK3R3,PDK1,PIK3R1,BAD,FOXO1,RICTOR,NRAS,GSK3B,PTEN,AKT1,GRB10
WP_REGULATION_OF_APOPTOSIS_BY_PARATHYROID_HORMONERELATED_PROTEIN	0.0609481	0.154738	0.191892	-0.502145	-1.4261	22	PIK3CG,BAX,BCL2,BCL2L1,BAK1,BCL2L14,BCL2L13,GSK3B,BOK,BCL2L2,ITGA6,AKT1
WP_FATTY_ACID_BETAOXIDATION	0.0613563	0.154932	0.186433	-0.449766	-1.39522	34	ACADM,ECHS1,ACSL5,GK,HADH,CHKB,TPI1,SLC25A20,LIPC,ACAT1,GPD2,ACSL3,ACSS2,ACSL4,GCDH,DLD,CPT2
REACTOME_PYRUVATE_METABOLISM_AND_CITRIC_ACID_TCA_CYCLE	0.0614583	0.154995	0.183024	-0.4018	-1.33131	55	CS,MPC2,IDH3G,PDK1,PDP2,LDHAL6A,PDHB,IDH2,SDHD,SDHC,ACO2,SDHB,OGDH,IDH3A,PDPR,L2HGDH,ADHFE1,NNT,DLST,SLC16A1,DLD,PDHX,LDHA,MPC1,RXRA,SUCLA2,PDK3,MDH2,ME2,SUCLG2,VDAC1,DLAT,PDK2,PDHA1,LDHAL6B,LDHB,GSTZ1,ME1,SLC16A3
BIOCARTA_HDAC_PATHWAY	0.0617284	0.155481	0.190023	-0.485007	-1.4141	25	CALM3,PIK3CG,NFATC2,CAMK1,MAP2K6,PIK3R1,PPP3CC,YWHAH
BIOCARTA_EIF4_PATHWAY	0.0618673	0.155636	0.190023	-0.493219	-1.42318	24	RPS6KB1,PDPK1,MAPK1,EIF4G2,PIK3R1,EIF4G1,EIF4E,GHR,MKNK1,PTEN,AKT1,EIF4A1,PRKCB
REACTOME_TRANSLATION_OF_SARS_COV_1_STRUCTURAL_PROTEINS	0.0622951	0.156516	0.186433	-0.469148	-1.41553	29	PARP14,UBC,GALNT1,PARP4,PARP8,PARP16,GANAB,MGAT1,PARP6,PARP9,GSK3B,SUMO1,CANX,ST3GAL3,ST3GAL2,UBA52,GSK3A,ST6GALNAC4,UBB
REACTOME_PLATELET_HOMEOSTASIS	0.0628803	0.15779	0.17822	-0.375851	-1.30279	85	PPP2CA,P2RX1,KCNMB1,ATP2B1,P2RX7,GNG2,ORAI2,GNG5,PPP2R1B,PRKG2,KCNMA1,PPP2CB,PDE10A,PPP2R5C,GNAS,SLC8A3,GNB1,NOS2,PPP2R5D,SLC8A1,ATP2A2,PPP2R1A,TRPC6,P2RX5,PRKG1
BIOCARTA_RAS_PATHWAY	0.0632054	0.15821	0.188204	-0.49934	-1.41813	22	PIK3CG,RAF1,RELA,NFKB1,CHUK,PIK3R1,BAD
REACTOME_RESPONSE_OF_MTB_TO_PHAGOCYTOSIS	0.0632054	0.15821	0.188204	-0.492684	-1.41082	23	MAPK1,UBC,RNF213,TRIM27,KPNA1,NOS2,VPS33B,HGS,RAB5A,DUSP16,KPNB1
WP_METABOLISM_OF_SPINGOLIPIDS_IN_ER_AND_GOLGI_APPARATUS	0.0634202	0.15855	0.188204	-0.510255	-1.42363	20	B3GALT2,CERK,GALNT1,SGPL1,SGPP1,SPHK1,B4GALT2
PID_SMAD2_3NUCLEAR_PATHWAY	0.0638945	0.159538	0.176694	-0.377222	-1.30742	82	SAP18,SNIP1,HSPA8,NCOA1,KAT2B,MEF2C,CDK4,SMAD2,DCP1A,TFDP1,SMAD4,MAX,IL10,NCOR1,FOXO1,CREB1,MED15,CTBP1,TGIF2,NR3C1,ATF2,CDK2,AR,SP3,PIAS4,GATA3,IGHA1,HDAC2,E2F4,CEBPB,CBFB,EP300,ZBTB17,RBBP7,AKT1
REACTOME_NUCLEAR_EVENTS_KINASE_AND_TRANSCRIPTION_FACTOR_ACTIVATION	0.0643154	0.160389	0.17822	-0.397978	-1.33181	61	PPP2CA,MAPK1,VRK3,REST,SGK1,MEF2C,MEF2A,PPP2R1B,NAB1,PPP2CB,MEF2D,CHD4,PPP2R5D,CREB1,TCF12,DUSP3,DUSP4,PPP2R1A,ATF2
KEGG_GLYCOSPHINGOLIPID_BIOSYNTHESIS_GANGLIO_SERIES	0.0644028	0.160408	0.190023	-0.554483	-1.4488	15	ST3GAL5,GLB1,HEXA,SLC33A1,B3GALT4
REACTOME_RECRUITMENT_OF_NUMA_TO_MITOTIC_CENTROSOMES	0.0645161	0.160492	0.175204	-0.366443	-1.28543	94	CLASP1,PCM1,PLK4,TUBGCP2,CCP110,DCTN3,CEP135,TUBB,YWHAE,TUBA1B,CENPJ,MAPRE1,CDK5RAP2,HAUS3,HAUS4,HAUS1,TUBGCP6,TUBG2,TUBG1,PPP2R1A,PAFAH1B1,MZT2A,CSNK1E,TUBB2B,TUBA3D,PLK1,CETN2,ACTR1A,NUMA1,CEP57,CNTRL,NEDD1,CEP250,TUBA1C,SFI1,TUBGCP3,DYNC1I2,CSNK1D
PID_REG_GR_PATHWAY	0.0649087	0.161233	0.175204	-0.376468	-1.3048	82	MAPK1,TBX21,BAX,SGK1,FKBP5,PBX1,NCOA1,IFNG,SUMO2,RELA,PRKACB,NFKB1,TSG101,PPP5C,POMC,SMARCC2,IRF1,STAT1,YWHAH,CREB1,SMARCC1,ICAM1,NR3C1,SELE,GSK3B,KMT5B,GATA3,TP53,HDAC2,EP300,EGR1,AKT1
REACTOME_RUNX1_REGULATES_GENES_INVOLVED_IN_MEGAKARYOCYTE_DIFFERENTIATION_AND_PLATELET_FUNCTION	0.0649746	0.161233	0.175204	-0.377026	-1.30319	79	TNRC6B,H2AZ1,PRMT1,MOV10,H3C8,KMT2A,KMT2E,H4C8,KAT2B,RBBP5,H2BC5,H2AX,PRKCQ,H2BC12,AGO1,ASH2L,AGO3,H4C6,H2BC14,H4C3,H4C1,PRMT6,KMT2C,TNRC6A,H2BC4,NR4A3,H3C6,H2BC8,H2AC6,CBFB,EP300,H2BC10,H3C10,GATA1,H2BC9,MYL9,KMT2D,H2BC6,H2BC17
PID_AR_TF_PATHWAY	0.0655567	0.162077	0.176694	-0.400946	-1.32767	53	NR2C1,APPBP2,KAT5,NCOA1,SMARCE1,KAT2B,MAP2K6,NR2C2,RCHY1,MAP2K4,REL,CEBPA,FOXO1,TRIM24,SMARCC1,RXRB,SMARCA2,EHMT2,NR3C1,GSK3B,AR,SIRT1,EP300,EGR1,ZMIZ2,MDM2,POU2F1,SENP1,SPDEF,RXRA
REACTOME_HEME_SIGNALING	0.0654008	0.162077	0.17822	-0.413068	-1.3482	48	TBL1XR1,MED1,CRTC3,CLOCK,NCOA1,MEF2C,MEF2D,USP46,NRIP1,NCOR1,CREB1,RORA,XPO1,ATF2,SLC46A1,TBL1X,SIRT1,EP300,HELZ2,PPARA,TLR4,HDAC3,CRTC1,RXRA,NFE2L2,ARNTL
REACTOME_PHASE_4_RESTING_MEMBRANE_POTENTIAL	0.0655262	0.162077	0.287805	0.389987	1.49827	18	KCNK16,KCNK5,KCNK15,KCNJ4,KCNK3,KCNK9,KCNK12,KCNK13,KCNK2
REACTOME_ANTI_INFLAMMATORY_RESPONSE_FAVOURING_LEISHMANIA_PARASITE_INFECTION	0.0660661	0.163136	0.172324	-0.332729	-1.21245	171	IGKV1-17,IGKV4-1,IGHV1-69,CYSLTR2,IGHG1,IGLV2-14,PRKAR1A,IGKV1-5,PTGER4,GNG2,GPBAR1,TSHR,CD3G,PRKACB,IGLV3-25,PTGDR,IGHV3-30,GNG5,POMC,FCGR2A,ADORA2A,GNAS,CD163,CD247,GPR20,FCGR3A,PLCG1,IGLV1-44,CYSLTR1,MYH9,GNB1,GNAI2,CALCR,GPR83,GPR84,IL10,RXFP1,CREB1,ADCY3,NPSR1,GPR150,GNAI3
PID_ER_NONGENOMIC_PATHWAY	0.0662393	0.163293	0.17822	-0.428264	-1.35731	40	GRB2,ESR2,GNG2,ROCK2,PIK3R1,PLCB2,GNB1,GNAI2,GNA13,GNAI3,MMP9,NRAS,BCAR1,GNA11,GNAQ,AKT1,SOS1,PLCB1
PID_RXR_VDR_PATHWAY	0.0662921	0.163293	0.183024	-0.482731	-1.42034	26	RPS6KB1,MED1,NR1H3,BCL2,NCOA1,NR1H2,THRA,RXRB,PPARA,ABCA1,TGFB1,TNF,PPARG,RXRA
REACTOME_PRE_NOTCH_EXPRESSION_AND_PROCESSING	0.0668016	0.164347	0.172324	-0.371234	-1.29665	91	TNRC6B,H2AZ1,SEL1L,MOV10,RBPJ,H3C8,H4C8,KAT2B,H2BC5,H2AX,POFUT1,POGLUT1,H2BC12,TFDP1,AGO1,RFNG,ATP2A2,AGO3,E2F3,H4C6,MFNG,H2BC14,H4C3,H4C1,TNRC6A,MAML2,H2BC4,H3C6,TP53,TMED2,H2BC8,MAML3,ATP2A3,H2AC6,LFNG,PRKCI,EP300,NOTCH2,H2BC10,ST3GAL3,H3C10,B4GALT1,H2BC9,H2BC6,H2BC17
BIOCARTA_G1_PATHWAY	0.0672547	0.165259	0.179782	-0.471566	-1.41232	28	CDKN1B,CDK4,ABL1,TFDP1,TGFB2,SMAD4,SKP2,DHFR,GSK3B,CDK2,ATM,TP53,CDKN2A,TGFB1
BIOCARTA_HER2_PATHWAY	0.0677201	0.165997	0.181383	-0.488645	-1.39925	23	GRB2,PIK3CG,MAPK1,STAT3,RAF1,PIK3R1
REACTOME_CITRIC_ACID_CYCLE_TCA_CYCLE	0.0677201	0.165997	0.181383	-0.498158	-1.41477	22	CS,IDH3G,IDH2,SDHD,SDHC,ACO2,SDHB,OGDH,IDH3A,NNT,DLST
BIOCARTA_GSK3_PATHWAY	0.0679502	0.166156	0.181383	-0.506132	-1.41212	20	PPP2CA,PDPK1,RELA,NFKB1,PIK3R1,LEF1
WP_IMATINIB_AND_CHRONIC_MYELOID_LEUKEMIA	0.0679502	0.166156	0.181383	-0.507131	-1.41491	20	CDKN1B,GAB2,SPRED2,ABL1,PIM2,CSF1R,SKP2,ABCB1,KIT
REACTOME_RETROGRADE_TRANSPORT_AT_THE_TRANS_GOLGI_NETWORK	0.0683491	0.166928	0.173748	-0.406014	-1.32901	49	RHOBTB3,M6PR,GCC2,VPS52,RIC1,TGOLN2,RAB9A,TMF1,ARL1,NAA35,IGF2R,GOLGA1,VPS53,VPS51,STX16,VAMP3,NAA30,NAPA,NSF,VTI1A,USP6NL,COG8,COG5,COG7,ARFIP2,ARFRP1,VPS54,SYS1,COG6
WP_MBDNF_AND_PROBDNF_REGULATION_OF_GABA_NEUROTRANSMISSION	0.0685959	0.167327	0.175204	-0.429314	-1.35094	38	PIK3CG,STAT3,JAK2,AP2B1,PIK3R3,AP2A1,PIK3R1,PLCG1,AP2A2,CREB1,GABRB3,GABRA3,BDNF,GABRA4
BIOCARTA_ERK_PATHWAY	0.0688124	0.167344	0.17822	-0.474059	-1.40608	27	GRB2,PPP2CA,MAPK1,STAT3,RAF1,GNAS
REACTOME_DISASSEMBLY_OF_THE_DESTRUCTION_COMPLEX_AND_RECRUITMENT_OF_AXIN_TO_THE_MEMBRANE	0.0688525	0.167344	0.176694	-0.466435	-1.40734	29	PPP2CA,PPP2R1B,PPP2CB,FZD2,PPP2R5C,PPP2R5D,PPP2R1A,LRP6,GSK3B,FZD5,CTNNB1,DVL2,PPP2R5E
REACTOME_PEROXISOMAL_LIPID_METABOLISM	0.0688525	0.167344	0.176694	-0.464771	-1.40232	29	ACOX1,ECI2,SLC27A2,HACL1,MLYCD,ACOT4,ACAA1,HSD17B4,PECR,ALDH3A2,ACOXL,ACOT8,SLC25A17,ACOX3,ACBD4,ACBD5
REACTOME_METABOLISM_OF_WATER_SOLUBLE_VITAMINS_AND_COFACTORS	0.0690691	0.167668	0.168238	-0.352761	-1.25887	121	CD38,THTPA,BTD,PARP14,TCN2,SLC23A1,PARP4,ACACA,NAXD,SLC19A2,AASDHPPT,MTR,PARP8,MOCS2,ACP5,PARP16,PCCA,MMACHC,GSTO1,PNPO,ABCC1,PARP6,PANK4,DHFR,PARP9,PDZD11,PRSS3,SLC46A1,PPCS,FOLR2,ALDH1L2,LMBRD1,MOCS3,PDXK,ABCD4,PPCDC,NADK2,MMAA,MTHFR,ENPP1,SLC25A19,CTRB1,HLCS,MMADHC,MCCC1
REACTOME_CALNEXIN_CALRETICULIN_CYCLE	0.0696629	0.168905	0.17822	-0.480994	-1.41523	26	EDEM1,SEL1L,UBC,RNF185,PDIA3,GANAB,SYVN1,UGGT1,RNF5
REACTOME_FGFR2_ALTERNATIVE_SPLICING	0.0699223	0.16933	0.176694	-0.471986	-1.39993	27	POLR2D,POLR2G,RBFOX2,POLR2B,POLR2L,HNRNPF,NCBP1,HNRNPM,HNRNPA1,POLR2F,GTF2F1,POLR2E
REACTOME_PHOSPHOLIPASE_C_MEDIATED_CASCADE_FGFR2	0.0701651	0.169713	0.287805	0.389215	1.4953	18	FGF4,FGF3,FGF17,FGF6
WP_BIOGENIC_AMINE_SYNTHESIS	0.070255	0.169727	0.287805	0.407591	1.46943	15	GAD1,ACHE,PAH,AANAT,TH,DDC
REACTOME_REGULATION_OF_TLR_BY_ENDOGENOUS_LIGAND	0.0704406	0.169971	0.287805	0.349978	1.36332	21	SFTPA2,LBP,CD36,GSDME,SFTPD,SFTPA1,S100A9
WP_NOTCH_SIGNALING_PATHWAY	0.0705394	0.170005	0.169571	-0.39408	-1.31876	61	STAT3,RBPJ,JAK2,FBXW7,NFKB1,LCK,SPEN,PIK3R1,ITCH,NCOR1,APH1B,NCSTN,RING1,NUMB,CUL1,GSK3B,GATA3,MAML2,JAG1,TLE1,HDAC2,MAML3,EP300,NOTCH2,AKT1
REACTOME_RHOBTB2_GTPASE_CYCLE	0.0711061	0.171166	0.176694	-0.487775	-1.39677	23	CUL3,SRRM1,RBMX,DDX39B,TRA2B,HNRNPC,TWF1,MSI2,CCT2
REACTOME_CD209_DC_SIGN_SIGNALING	0.0714286	0.171736	0.176694	-0.505046	-1.41582	21	RAF1,RELA,PRKACB,NFKB1,RELB,PAK1,ICAM3,NRAS,ICAM2,FYN,CD209,EP300
WP_OXIDATIVE_PHOSPHORYLATION	0.0716511	0.172065	0.168238	-0.395737	-1.32152	60	ATP5F1A,GZMB,NDUFA3,NDUFC2,NDUFC1,NDUFB8,ATP5MC3,ATP5PO,NDUFA10,NDUFS1,ATP5F1B,NDUFA6,NDUFS3,ATP5MG,NDUFA2,NDUFB2,NDUFAB1,NDUFS4,ATP5MC1,NDUFA7,NDUFA5,NDUFA4,ATP5PD,NDUFB4,NDUFB6,NDUFS5,ATP5MC2,NDUFB7,ATP5PB
REACTOME_NUCLEAR_RECEPTOR_TRANSCRIPTION_PATHWAY	0.0718002	0.172218	0.168238	-0.397624	-1.31667	53	NR2C1,ESR2,MED1,NR1H3,RORB,NR1D2,NR2C2,NR1H2,NCOR1,RORA,NR5A2,THRA,RXRB,NR3C1,NR4A2,AR,NRBP1,NR4A3
BIOCARTA_MTOR_PATHWAY	0.0725624	0.173686	0.175204	-0.504001	-1.41289	21	RPS6KB1,PPP2CA,PDPK1,EIF4G2,PIK3R1,EIF4G1,EIF4E,EIF3A,MKNK1,PTEN,AKT1,EIF4A1,TSC1
KEGG_RIBOFLAVIN_METABOLISM	0.0725995	0.173686	0.17822	-0.550598	-1.43865	15	ACP1,ACP2,MTMR1,MTMR6,ACP5
REACTOME_SIGNALING_BY_FGFR2	0.0726714	0.173686	0.165657	-0.380662	-1.30369	73	GRB2,POLR2D,PPP2CA,MAPK1,UBC,POLR2G,RBFOX2,PIK3R1,POLR2B,PPP2CB,PLCG1,POLR2L,HNRNPF,NCBP1,HNRNPM,HNRNPA1,BRAF,PPP2R1A,FRS2,CBL,NRAS,POLR2F,GTF2F1,POLR2E,FGFBP3
WP_TRANSLATION_INHIBITORS_IN_CHRONICALLY_ACTIVATED_PDGFRA_CELLS	0.0728617	0.173933	0.168238	-0.406608	-1.31986	46	RPS6KB1,AKT2,PIK3CG,MAPK1,PIK3R3,PDK1,MAP2K6,PIK3R1,MAP2K4,PIM2,EIF4G1,EIF4E
PID_AURORA_B_PATHWAY	0.0736393	0.175581	0.168238	-0.430795	-1.35402	37	PPP1CC,CUL3,CBX5,NCL,PPP2R5D,INCENP,NCAPH,SMC4,MYLK,RASA1,NSUN2,VIM,BIRC5,STMN1,BUB1,KLHL13,PEBP1,KLHL9,TACC1,AURKA,SMC2,NCAPD2,PSMA3
BIOCARTA_PDGF_PATHWAY	0.0738699	0.175848	0.170932	-0.463343	-1.38769	28	GRB2,PIK3CG,STAT3,RAF1,PIK3R1,STAT1,MAP2K4,PLCG1
WP_ALZHEIMERS_DISEASE	0.0739261	0.175848	0.161979	-0.31897	-1.18256	259	PIK3C3,BECN1,AKT2,CYBB,XBP1,CALM3,MAPK1,CASP3,ATG13,CASP7,RAF1,PSMD3,MCU,PIK3R3,RELA,PIK3R4,NFKB1,CHUK,SLC25A6,IDE,PIK3R1,PLCB2,FZD2,AMBRA1,PSMA8,BAD,TUBB,ATG2A,CACNA1S,PSMA2,FAS,CASP8,TUBA1B,PPP3CC,CSNK1A1L,GPR83,APOE,NOS2,EIF2AK3,APAF1,APH1B,ERN1,PSMA7,PSMD1,NCSTN,ATP2A2,PSMB6,PSMB3,PPID,BRAF,RYR3,CSNK2B,PSMB2,CSNK1E,LRP6,NRAS,PSMD2,PSMA4,PSMD9,PSMD14,TUBB2B,EIF2S1,PSMB4,GSK3B,TUBA3D,MAP3K5,SLC…
PID_HDAC_CLASSII_PATHWAY	0.0742734	0.17636	0.168238	-0.439689	-1.36396	34	HDAC4,GNG2,MEF2C,YWHAE,TUBA1B,GNB1,RANBP2,CAMK4,XPO1,NR3C1,YWHAB,RFXANK,HDAC5,SUMO1,RAN,RANGAP1,HDAC6,TUBB2A,GATA1,HDAC3,ESR1,ANKRA2,BCL6
WP_AUTOPHAGY	0.0743169	0.17636	0.169571	-0.455458	-1.38122	30	PIK3C3,BECN1,UVRAG,ATG13,PIK3R4,AMBRA1,PRKAG1,ATG12,ATG7,ATG3
WP_ESTROGEN_SIGNALING_PATHWAY	0.0744921	0.176567	0.172324	-0.486081	-1.39191	23	MAPK1,BCL2,NFKB1,CHUK,GNAS,GNB1,CREB1,BRAF
BIOCARTA_RELA_PATHWAY	0.0749415	0.177423	0.175204	-0.548605	-1.43344	15	RIPK1,RELA,NFKB1,CHUK,NFKBIA
REACTOME_GLUCAGON_LIKE_PEPTIDE_1_GLP1_REGULATES_INSULIN_SECRETION	0.0753715	0.178232	0.165657	-0.422948	-1.35171	42	AKAP5,PRKAR1A,GNG2,PRKACB,GNG5,GNAS,GNB1,IQGAP1
PID_IL6_7_PATHWAY	0.0760296	0.179576	0.164406	-0.406426	-1.32309	47	GRB2,PIAS1,STAT3,JAK2,HSP90B1,MAP2K6,BCL2L1,GAB2,PIK3R1,IRF1,STAT1,MAP2K4,FOXO1,VAV1,HCK,PTPRE,IL6R,TYK2
WP_PHYSICOCHEMICAL_FEATURES_AND_TOXICITYASSOCIATED_PATHWAYS	0.0761317	0.179606	0.161979	-0.386206	-1.30576	65	GRB2,PPP2CA,PIK3CG,MAPK1,CDKN1B,RAF1,ROCK2,CAMK1,FZD2,MAP2K4,PLCG1,PAK1,PTK2,CBL,NEFH,GSK3B,MYLK,TMSB4X,FZD5,CTNNB1,ACTR3,PFN2,AKT1,NCK1,PFN1,SOS1
REACTOME_HDACS_DEACETYLATE_HISTONES	0.0767656	0.180467	0.160801	-0.378715	-1.29702	73	TBL1XR1,REST,SAP18,ARID4A,H3C8,H4C8,H2BC5,MTA2,MTA1,H2BC12,CHD4,GPS2,NCOR1,PHF21A,H4C6,H2BC14,H4C3,H4C1,TBL1X,H2BC4,H3C6,H2BC8,ARID4B,HDAC2,H2AC6,RBBP7,H2BC10,RCOR1,H3C10,GATAD2B,H2BC9,HDAC3,H2BC6,H2BC17,HDAC8,MTA3,H2BC7
WP_INTERACTOME_OF_POLYCOMB_REPRESSIVE_COMPLEX_2_PRC2	0.0767442	0.180467	0.172324	-0.541829	-1.43433	16	EED,JARID2,BCLAF1,TRIM35,SETX,EZH1,MTF2,EZH2,RBBP7,AEBP2,ELL,THRAP3,SUZ12,RBBP4
WP_NAD_METABOLISM	0.0767442	0.180467	0.172324	-0.542234	-1.43541	16	CD38,SIRT5,SIRT7,SIRT3,SIRT2,PARP1,SIRT1,SIRT4
WP_PURINERGIC_SIGNALING	0.0770901	0.181018	0.165657	-0.441488	-1.36152	33	P2RX1,P2RY14,P2RY8,P2RY10,P2RX7,P2RY1,ADORA2A,GNAS,PANX1,GNAI2,GNAI3
PID_RET_PATHWAY	0.0780749	0.183116	0.16318	-0.42692	-1.34666	39	GRB2,MAPK1,PIK3R1,CREB1,CRK,PTK2,FRS2,DOK1,RET,BCAR1,DOK6,GDNF,RASA1,NCK1,GRB10,SOS1,PTPN11
PID_PI3KCI_PATHWAY	0.0791139	0.185283	0.160801	-0.404452	-1.32008	48	PDPK1,PIK3CG,ITK,SGK1,PLEKHA2,PIK3R3,LCK,PIK3R1,PLCG1,ARF6,PIK3R5,HCK,NRAS,BTK,BLNK,FYN,ZAP70,ARF1,PTEN,LAT,BLK,ARF5,CYTH1,SYK,PIK3CD,PLEKHA1,INPPL1
REACTOME_VOLTAGE_GATED_POTASSIUM_CHANNELS	0.0792612	0.185283	0.287805	0.27888	1.3358	43	KCND1,KCNS1,KCNAB3,KCNG1,KCNF1,KCNQ2,KCNH8,KCNC3,KCNAB1,KCNC2,KCNG3,KCNC1,KCND2,KCND3
WP_STING_PATHWAY_IN_KAWASAKILIKE_DISEASE_AND_COVID19	0.0792752	0.185283	0.166934	-0.499669	-1.39409	20	RELA,NFKB1,CHUK,TBK1,NFKBIA,FCGR2A,REL,IRF3,NFKBIE
WP_TUMOR_SUPPRESSOR_ACTIVITY_OF_SMARCB1	0.0794342	0.185439	0.16318	-0.443004	-1.3547	31	EED,SMARCB1,SMARCE1,SMARCD2,DPF2,CDK4,SMARCC2,ARID1A,SMARCC1,ACTL6B,DPF3
REACTOME_FANCONI_ANEMIA_PATHWAY	0.0803859	0.187443	0.160801	-0.422289	-1.32883	38	RPA1,UBC,DCLRE1A,SLX4,ERCC1,USP1,POLN,FANCF,FANCE,WDR48,MUS81,FANCG,FANCI,RPA2,ATRIP,FANCL,DCLRE1B,FAN1,CENPX,UBA52,FANCM,UBB,ERCC4,EME2,FANCD2,FANCB
PID_TCR_CALCIUM_PATHWAY	0.0804851	0.187457	0.16318	-0.459574	-1.3764	28	AKAP5,NFATC2,RCAN2,IFNG,IL2RA,FASLG,CD40LG,NFATC3
REACTOME_SIGNALING_BY_CTNNB1_PHOSPHO_SITE_MUTANTS	0.0807963	0.187894	0.168238	-0.543014	-1.41884	15	PPP2CA,PPP2R1B,PPP2CB,PPP2R5C,PPP2R5D,PPP2R1A,GSK3B,CTNNB1,PPP2R5E
[truncated: 1,169 more rows]
