# Supplementary material for: Transcriptome Meta-Analysis of Triple-Negative Breast Cancer Response to Neoadjuvant Chemotherapy
Source: Cancers (Basel). 2023 Apr 7;15(8):2194. doi: 10.3390/cancers15082194 (PMC10137141; doi:10.3390/cancers15082194)
Supplement: Supplementary file 1 [file cancers-15-02194-s001.zip › Table S4.xlsx]

## Sheet: Quandrant I
ABHD16A
ABHD8
ABRAXAS2
ACOX1
ACP1
ACP2
ACSL5
ADH5
AIM2
AKAP5
AKNA
AKR1B1
ALAS1
ALDH6A1
ALDH9A1
ALKBH8
AMZ2
ANKDD1A
ANKRD17
ANKRD36BP2
APEX1
API5
APOBEC3C
APOBEC3G
APOL1
APOL2
APOL3
APOL4
APOL6
APPBP2
ARHGAP15
ARHGAP19
ARHGEF26
ARHGEF6
ARIH1
ARL3
ARL6IP5
ARL8B
ARMC8
ARPC2
ASB16
ASMTL
ASNSD1
ASPHD2
ASTE1
ATF7IP
ATP10D
ATP5F1A
ATP5MC3
ATP5PO
ATP6V1B2
ATRX
ATXN7L3
ATXN7L3B
BATF2
BAX
BBX
BCAS2
BCCIP
BCLAF1
BECN1
BLOC1S1
BMF
BMPR1A
BPTF
BRD1
BRD2
BTAF1
BTG2
BTN2A1
BTN2A2
BTN3A1
BTN3A2
BTN3A3
BUB3
BUD13
C16orf54
C17orf62
C17orf80
C1orf54
C1QA
C1QB
C2
C22orf39
C2CD3
C4orf45
C5orf56
C5orf58
C6orf106
C7orf31
CALM3
CAMK1
CAND1
CAND2
CAPRIN1
CARD16
CASP3
CASP7
CBX5
CCDC117
CCDC25
CCDC43
CCDC59
CCDC66
CCDC69
CCR2
CCR5
CD2
CD27
CD274
CD38
CD3G
CD4
CD74
CD79A
CD8A
CD96
CDC42SE2
CDKN1B
CDKN2AIP
CDYL
CEBPG
CENPC
CEP97
CERS6
CHD8
CHEK2
CHFR
CHIC2
CHMP7
CHST12
CHUK
CIITA
CLCN3
CLEC10A
CLEC2D
CLIC2
CLNS1A
CLTC
CMC1
CNNM3
CNOT2
CNOT4
CNOT6L
CNOT7
CNP
COA3
COMMD9
COQ10A
CORO1C
COX11
COX15
COX18
CPNE5
CRBN
CREBZF
CRELD2
CRKL
CRTAM
CS
CSF2RA
CST7
CSTF1
CSTF2T
CTCF
CTLA4
CTR9
CTSC
CTSS
CTSW
CTSZ
CUL2
CUL3
CXCL13
CXCL9
CXCR3
CXCR6
CYBB
CYSLTR2
DCAF7
DCLRE1A
DCPS
DCTN6
DDB1
DDB2
DDX23
DDX24
DDX5
DDX50
DEF6
DEK
DENND2D
DENND5B
DERL3
DGKE
DHRS13
DHX30
DHX36
DHX40
DHX8
DIDO1
DNAJB9
DNAJC8
DOCK8
DPF2
DPP8
DYRK2
EAF2
ECHS1
EDEM1
EDRF1
EED
EFTUD2
EHBP1L1
EIF4E3
EIF4ENIF1
EIF5
ELP3
EMILIN2
EOMES
EPM2AIP1
EPSTI1
ERAL1
ERAP1
ERAP2
EVL
EWSR1
EXOC7
FADS1
FAM104A
FAM111A
FAM13B
FAM178A
FAM69A
FAM78A
FBP1
FBXW7
FCHSD2
FCRL5
FERMT3
FGD2
FGD3
FGL2
FKBP11
FKBP3
FKBP5
FMNL2
FN3KRP
FRG1
FRMD4A
FTSJ3
FUBP1
FUCA2
FUT10
G3BP1
G3BP2
GAB3
GALNT1
GALT
GBP1
GBP2
GBP4
GBP5
GEMIN4
GGA2
GGA3
GGACT
GIMAP1
GIMAP2
GIMAP5
GIMAP6
GIMAP7
GIMAP8
GJC1
GLB1
GLCCI1
GNG5
GNLY
GORASP2
GPBAR1
GPR114
GPR155
GPR171
GPR174
GPRIN3
GPX7
GRB2
GRIN3A
GTF3A
GUCD1
GVINP1
GZMA
GZMB
GZMK
H2AZ1
H3C8
HACL1
HCST
HDAC4
HDDC2
HDHD1
HEATR6
HECA
HELZ
HERPUD1
HEXIM1
HEXIM2
HIC2
HIF1AN
HIST1H2BM
HIVEP1
HLA-DMA
HLA-DMB
HLA-DOA
HLA-DPA1
HLA-DPB1
HLA-DPB2
HLA-DRA
HMBOX1
HMGB2
HMGN2
HMGXB4
HNRNPD
HNRNPL
HNRNPU
HNRNPUL1
HPS5
HSCB
HSF5
HSP90B1
HYLS1
IDE
IDH3G
IDNK
IDO1
IFI35
IFNG
IGFLR1
IGHG1
IGHM
IGHV1-69
IGHV3-30
IGKC
IGKV1-17
IGKV1D-13
IGKV1OR2-108
IGKV4-1
IGLV2-14
IGLV3-10
IGLV3-25
IKZF1
IKZF3
IKZF4
IL10RA
IL12RB2
IL16
IL21
IL27
IL2RB
IL7
ING2
INPP4A
IPO5
IRF2
IRF8
ISCU
ISOC1
IST1
ITGAE
ITK
ITM2A
ITM2C
JAK2
JARID2
JMJD6
KANSL2
KAT2B
KBTBD8
KCNA3
KIAA0100
KIAA0125
KIAA1551
KIF2A
KLHDC3
KLHL22
KLHL6
KLRC3
KLRC4
KLRD1
LAG3
LAP3
LARP7
LASP1
LAX1
LCK
LCP1
LEPROTL1
LGALS2
LIG1
LILRB3
LILRB4
LIMD1
LIMS1
LIN52
LRIG2
LRMP
LRRK2
LSM12
LSM3
M6PR
MAIP1
MAK16
MAN1A2
MAN2B1
MAP2K6
MAP3K3
MAP4K1
MAPKAPK5
MAT2B
MBD4
MBNL1
MCM5
MCPH1
MED1
MED24
MED8
MEF2A
METAP2
MIAT
MICU2
MIS12
MIXL1
MLH1
MLKL
MLX
MOB1A
MOB3C
MOV10
MPC2
MPEG1
MRPL20
MRPL43
MRPL44
MRPL49
MRPS11
MRPS14
MRPS7
MS4A6A
MSH3
MSH5
MSL1
MSL2
MTMR1
MTMR4
MTO1
MYCBP2
MYL6B
MYLIP
MZB1
N4BP2
N4BP2L1
NAT9
NBR1
NCKAP1L
NDUFA3
NDUFB8
NDUFC1
NDUFC2
NELFE
NEU1
NFATC2
NFE2L1
NFKBIA
NIPA2
NLK
NLRC3
NLRC5
NMT1
NOL11
NOL7
NPAT
NPEPPS
NR1H3
NR2C1
NSA2
NT5C3B
NTNG2
NUP153
NUP50
NUP62
NUP85
NUP98
OGG1
OSBP
OTULINL
OXNAD1
P2RX7
P2RY10
P2RY14
P2RY8
PAF1
PAG1
PARP14
PARP2
PARP4
PATL1
PBRM1
PBX1
PCBP2
PCF11
PCGF5
PCM1
PDCD1LG2
PDHB
PDK1
PI4KA
PI4KB
PIAS1
PIK3CG
PIK3R3
PIK3R4
PIP5K1B
PITPNB
PKHD1L1
PLCL2
PLCXD2
PLEKHA2
PLEKHO1
PLK4
PNN
POLD3
POLG
POLH
POLR2D
POLR2G
POU2AF1
PPAT
PPIG
PPM1D
PPP1CC
PPP1R12A
PPP1R16B
PPP1R7
PPP1R8
PPP2CA
PREX1
PRF1
PRIM1
PRKAR1A
PRKD3
PRKRA
PRKRIR
PRMT1
PRPF4B
PRPF8
PRPSAP1
PSAP
PSMB10
PSMB8
PSMD3
PSME1
PSME2
PSTPIP2
PTGDR
PTGER4
PTGES3
PTPN1
PTPN22
PUS7L
PVRIG
QSER1
R3HCC1
RAF1
RANBP9
RAP2A
RASAL3
RASGRP3
RASSF4
RASSF5
RBBP5
RBM12
RBMX
RBMXL1
RBPJ
RECQL
REV1
REX1BD
RFC1
RFESD
RFFL
RFX5
RGL1
RIC1
RIF1
RIOK2
RIPK1
RNF144A
RNF165
RNF213
RNF41
ROCK2
RORB
RPA1
RPL23A
RPP30
RPS6KB1
RPUSD3
RTF1
RWDD1
RXFP4
RYBP
SAMD9L
SAP18
SAP30BP
SART3
SCAF11
SCFD1
SCIMP
SCPEP1
SDC3
SEC13
SEL1L
SEL1L3
SELENOT
SENP3
SERPING1
SETD2
SETX
SF3B1
SFMBT2
SH2D1B
SIKE1
SIRPB2
SIRPD
SIRPG
SKA2
SKAP1
SLAMF1
SLAMF6
SLAMF7
SLAMF8
SLC15A3
SLC23A1
SLC25A28
SLC27A2
SLC2A4RG
SLC35A5
SLC35B1
SLC9A9
SLCO2B1
SLFN11
SLFN12L
SMAP2
SMARCB1
SMARCD2
SMARCE1
SMG8
SMPDL3A
SMU1
SMYD4
SNAI3
SNAP29
SNAPIN
SNRNP200
SNRPF
SNX6
SNX7
SOCS1
SP100
SP140
SP140L
SPATA13
SPATS2
SPCS2
SPCS3
SPECC1L
SPOP
SPRY3
SRSF1
SRSF2
SSH2
SSR4
SSRP1
STAG1
STAM
STAMBPL1
STARD7
STAT3
STAT4
STK24
STK4
STX5
SUCNR1
SUMO2
SUMO4
SUPT4H1
SUPV3L1
SYNE3
SYNRG
SYTL3
TADA3
TAP1
TAPBPL
TAS1R3
TATDN2
TBC1D10C
TBC1D4
TBK1
TBL1XR1
TBX21
TBXAS1
TCN2
TDG
TET1
THAP4
THAP7
THUMPD3
TIGIT
TIMM10
TIPARP
TLR3
TM2D3
TMEM106A
TMEM11
TMEM131
TMEM138
TMEM14B
TMEM176B
TMEM60
TMLHE
TMUB2
TNFAIP3
TNFAIP8
TNFRSF17
TNFRSF25
TNPO1
TOP2B
TOX
TPP2
TRAF3IP3
TRAPPC3L
TRIM21
TRIM27
TRIM35
TRIM38
TRIM69
TRIP12
TRMT5
TRNT1
TRPV2
TSHR
TSPYL1
TTI2
TUBD1
TUG1
TXLNB
TXNDC11
TXNDC5
TXNDC9
U2AF2
UAP1
UBA7
UBE2D3
UBE2L3
UBE2L6
UBE2N
UBE3A
UBP1
UBR7
UBTF
UFSP2
UGT2B17
UHRF1BP1
UNK
UQCR10
UROS
USF1
USP11
USP12
USP22
USP4
UTP3
UVRAG
VAMP1
VAMP5
VBP1
VCAM1
VEZF1
VGLL4
VOPP1
VPS37A
WARS
WDFY1
WDFY4
WDR81
WSB2
XBP1
XCL1
XPC
XRCC1
XRN1
ZBED2
ZBTB1
ZBTB2
ZBTB32
ZBTB39
ZC3H10
ZDHHC6
ZEB2
ZMYM3
ZNF143
ZNF184
ZNF207
ZNF22
ZNF24
ZNF318
ZNF45
ZNF519
ZNF526
ZNF576
ZNF619
ZNF620
ZNF701
ZNF80
ZNF830
ZNF831
ZNFX1
ZNHIT3

## Sheet: Quandrant II
ABCG4
ACTN3
ADAM3A
ADGRB1
AFM
AKAP4
ANOS1
ARHGAP32
ARPIN
ATF7
ATP2B1
BCAM
BIN3-IT1
BMP2
BMPER
BRME1
C1QTNF3
CAB39L
CABP1
CACNG5
CCIN
CCND1
CHST1
CLOCK
CMTM4
COL5A3
COMP
CPNE6
CSDC2
CTF1
CYP2A6
CYP2B7P
CYP3A7
CYP4A11
DAAM2
DBH
DCAF4L2
DDX6
DHFRP3
DHRS2
DISP1
DRICH1
EBF4
ECI2
EDIL3
EHD3
EMX2OS
ENPP1
ESRRG
EXTL1
FAM135B
FAM46A
FBN2
FBP2
FBXL22
FCGBP
FEZ1
FHIP2B
FLNC
FMO5
FMOD
FRY
FRZB
FZD4
GBA3
GLIPR1L1
GNMT
GOLIM4
GP9
GRID1
GRM5
GRP
GUCA2B
GXYLT2
HAGHL
HMGCS2
HPGD
HRC
HTR1F
IDUA
INSL6
ITGB3
IVD
KIAA0430
KIAA1683
KLHL20
KRTAP4-3
LDAF1
LHX3
LILRP2
LIN7A
LINC00242
LINC00472
LINC00475
LINC00574
LINC00899
LINC00939
LINC01013
LINC01558
LINC02249
LINC02809
LOC283683
MAP9
MAPK11
MAST4
MEG3
MEP1B
MIR100HG
MIR663AHG
MKRN9P
MLYCD
MN1
MRTFA
MUC5AC
MYBPC1
NAA11
NACA4P
NALF1
NAP1L3
NCR1
NECTIN1
NEUROD4
NLRX1
NPFFR2
NQO1
NR2F1-AS1
NUDT18
NUDT9
NXPH3
OMG
OPRD1
OR10H2
OR8B8
ORAI2
OSGIN1
P2RY1
PABPC5
PAFAH2
PANX3
PAPSS2
PCDHA5
PCDHGA11
PCDHGA5
PCDHGB5
PDZD3
PHF7
PID1
PIEZO2
PKNOX2
PLG
PLPP3
PON3
PPEF1
PPP2R2B
PRB1
PRICKLE2-AS3
PSD3
PSG3
PTPRD
PWAR6
PXMP4
R3HDM2
RALB
RBFOX2
RHAG
RNF141
RTEL1-TNFRSF6B
RTN2
S1PR3
SERPINB11
SERPINI2
SETBP1
SFRP2
SIK2
SLC18A2
SLC1A1
SLC22A13
SLC22A18
SLC2A10
SLC49A3
SLC4A4
SLIT1
SMG6
SORCS3
SOX8
SPINK5
SRGAP1
SRY
STK32B
SULT1C4
SYNJ2BP
TACC2
TAOK1
TCL6
TECTA
TGFB2
TMC7
TMEM198B
TMEM218
TMEM262
TMEM267
TPPP3
TULP1
UBE2NL
UNC5D
VPS11
VPS26B
VSTM4
YPEL2
ZBTB16
ZBTB20-AS1
ZBTB7C
ZDHHC1
ZFHX4
ZFHX4-AS1
ZFPM2
ZMYM6
ZNF214
ZNF223
ZNF225
ZNF350
ZNF528
ZNF559
ZNF560
ZNF595
ZNF613
ZNF697
ZNF880

## Sheet: Quandrant III
AAAS
ABCA11P
ABCA3
ABCC11
ABCC12
ACVR2B-AS1
ADAM29
ADAM30
ADAM5
ADGRA2
ADGRB3
ADGRD2
ADGRE3
ADIRF
ADRA2C
AGAP11
AGT
AHNAK
AHNAK2
AKR1C1
AKR1C2
AKR7A3
ALDOAP2
ALOXE3
ALPG
ALPPL2
ALS2CL
AMBN
AMHR2
ANGPTL8
ANXA2P2
AOC3
AOC4P
AP1M2
AP3B2
AQP10
AQP8
ARHGAP5-AS1
ARHGEF17
ASAP1-IT1
ASCL4
ASPHD1
ASPN
ASXL3
ATXN8OS
AVPR1B
AVPR2
BMP4
BORCS6
BPY2
BRD7P3
BTG2-DT
C10orf99
C11orf72
C17orf74
C1orf116
C5orf46
CA1
CACNG8
CADM3-AS1
CALCA
CAVIN2
CBR3-AS1
CCDC126
CCDC184
CCDC70
CCKAR
CCL28
CCNP
CD300LD
CD55
CDCP2
CDH10
CDH15
CDH17
CDK5R2
CDKN2A-DT
CEACAM7
CEBPA-DT
CEMP1
CFAP43
CFAP46
CFAP69
CFAP74
CFTR
CGA
CHRM2
CHST8
CLBA1
CLCNKB
CLDN12
CLDN16
CLDN8
CLIP4
CMTM2
CNMD
CNPY4
CRHR2
CRISP1
CRISP3
CRYGC
CSNK1A1P1
CSPG4P1Y
CST5
CST8
CSTL1
CTAGE3P
CTSF
CTTN
CTXND1
CX3CR1
CYGB
CYP11B2
CYP1A1
CYP2A7P1
CYP2J2
CYP3A7-CYP3A51P
CYP4F2
CYP4F3
CYP4F8
D21S2088E
DCT
DDX4
DEFA4
DEFA6
DEPTOR
DGCR5
DHRS7
DHX9-AS1
DIPK2B
DMBT1
DNAAF1
DNAAF5
DNAAF8
DNAH3
DNAH6
DNAI4
DNAI7
DNASE1L2
DNER
DOCK6
DOK4
DRD5
DUX1
EEF1AKMT3
EFHC2
EFNB3
EGFL7
EIF1AY
ELMO3
EMP1
ENDOD1
ENPP3
ENTPD3
EPB41L5
EPHA5
EPO
EPPK1
EPS8L3
ERBB4
EREG
ERO1A
ERV9-1
EVX1
EXD3
F2RL1
F3
FABP4
FADS6
FAM110C
FAM20C
FAM43B
FAM71F2
FAM83A
FAM83C-AS1
FAM84A
FAT3
FBLL1
FBXW10B
FCN2
FEZF2
FGF18
FGF19
FGL1
FKSG49
FLJ20712
FNDC4
FOLR3
FOXC2
FOXF2
FSHR
FSTL3
FTCD
FUT3
FUT6
FXYD3
G6PC2
GABARAPL1
GABRG2
GAD1
GALNT9
GATA6-AS1
GDAP1L1
GDF15
GDF2
GJB1
GJC2
GK2
GOLGA8A
GPC1
GPR146
GPR176-DT
GPR32
GPRC5A
GPRC5C
GPX5
GRAPL-AS1
GRIA1
GRID2
GRIN3B
GRK4
GSDME
GULP1
H2AP
H2BC13
H2BC15
H3C12
H4C7
H4C9
HAND1
HBE1
HBG1
HDAC9
HEY1
HEYL
HGD
HOTAIR
HOTTIP
HOXA-AS2
HOXA13
HOXC11
HOXC12
HOXC13
HOXC8
HPSE2
HPX
HROB
HSD11B1L
HSD3B1
HSF4
HSPB1
HSPB3
HSPB6
HSPB8
HTR1A
HTR7P1
IFNA16
IFNA21
IGFBP-AS1
IGFBP3
IGSF22
IL36A
INHA
INHBB
INS
IRF6
IRGC
IRX1
ITGA2
IVL
KCNMB4
KIAA1324
KIF9-AS1
KIR2DL2
KIR2DS1
KIR3DS1
KLK12
KLK13
KLK2
KLK4
KNDC1
KRT12
KRT13
KRT35
KRT76
KRT77
KRT84
KRTAP10-11
KRTAP5-8
KRTAP5-9
KYAT1
LAMB2
LECT2
LHX1
LHX5
LINC00163
LINC00205
LINC00315
LINC00327
LINC00474
LINC00622
LINC00652
LINC00663
LINC00690
LINC00905
LINC01278
LINC01565
LINC01949
LINC02172
LINC02981
LMAN1L
LMF1
LMOD1
LMTK3
LOC100129503
LOC100131532
LOC100288570
LOC100289518
LOC100505498
LOC101927610
LOC101929148
LOC105371267
LOC105376196
LOC440792
LOC729815
LRIT2
LRRC23
LRRC32
LRRC38
LRRC56
LRRC75B
LRRN2
LY6G6F
LYZL1
LYZL6
MAB21L4
MAGEB10
MAGI2
MAP1B
MAP6
MAPRE3
MARCHF2
MC2R
MC5R
MEDAG
MEIS3
METRN
MFSD3
MGAM
MINDY1
MIOX
MIR124-1HG
MIR22HG
MIR9-1HG
MLPH
MMP13
MOGAT2
MOSPD3
MRGPRX4
MS4A5
MSMB
MST1L
MSX1
MSX2
MT4
MTARC1
MTERF1
MUC17
MUC19
MUC3A
MUC3B
MXRA8
MYBPH
MYL7
MYMX
MYOC
MYOG
NAA80
NALF2
NDNF
NDUFB2-AS1
NEAT1
NEIL1
NEUROD6
NLRP12
NME5
NOL3
NOX5
NPAS2
NPPB
NR2E3
NXPE4
ODAD2
OPCML
OPLAH
OPRM1
OR10C1
OR10H1
OR10H3
OR11A1
OR12D3
OR1A1
OR1E3
OR1F2P
OR4S1
OR52A1
OR5I1
OR7A17
OR7C2
OR7E19P
OR9A1P
OR9A4
OTUD6B-AS1
OVGP1
P2RX6
P3H1
P3H3
PAX2
PCDH1
PCDHGC3
PDE11A
PDE3A
PDXP-DT
PGAP4
PGC
PGF
PGLYRP1
PHYHIP
PI3
PIP
PKLR
PLAT
PLPPR1
PLPPR2
PMEPA1
PNLIPRP3
PODN
PPL
PPP1R13L
PPP1R2C
PRAMEF10
PRAMEF11
PRELP
PRINS
PRKCZ-AS1
PRKN
PRLH
PRM2
PRND
PRORY
PRR14
PRR15L
PRR34
PRRG2
PRSS22
PSCA
PSG2
PSG5
PSG7
PTGER4P2-CDK2AP2P2
PTGES
PTH1R
PTK6
PTOV1-AS2
PTPN21
PTPRH
PTPRU
PYCR3
R3HDML
RAB11FIP5
RAB6B
RAP1GAP
RBFADN
RECK
REEP6
REG1B
REG1CP
RERG
RETREG1
RETSAT
RFPL2
RGS11
RGS2
RGS4
RHBDF1
RHO
RHOD
RHOJ
RIN1
RIPK4
RNF185-AS1
RNF39
RPL18
RSPH1
RSPH14
RUSF1
S100P
SAA2
SACS-AS1
SAG
SAP25
SCGB1A1
SCGB1D2
SCGB2A1
SCGB3A2
SCN2A
SCN3B
SCNN1A
SDC1
SDCBP2
SEMA3E
SEMA6B
SEPT5-GP1BB
SEPTIN7P11
SERHL2
SERINC2
SERPINA11
SERPINA3
SERPINA4
SERPINA7
SERPINB12
SERPINB13
SERPINB3
SEZ6L
SEZ6L2
SFTPA2
SFXN3
SHOX
SIAE
SIGLEC15
SLC13A3
SLC16A11
SLC22A18AS
SLC22A6
SLC22A8
SLC23A3
SLC24A3
SLC4A11
SLC5A1
SLC5A4
SLC66A1
SLC9A2
SLC9A5
SLPI
SMAD5-AS1
SMAGP
SMCP
SMPX
SMR3A
SNCA
SNORD8
SOD3
SOX2
SPAG11A
SPDYC
SPOCK1
SPP2
SPR
SPRY4
SPTBN4
SRPX2
SRRM3
SRSF8
SSH3
SSTR5
SSX1
SSX2B
SSX3
SSX5
STEAP4
SUGCT
SYBU
SYDE1
SYTL5
TAAR3P
TACSTD2
TAS2R1
TAS2R16
TBC1D29P
TCF23
TCN1
TCP10L3
TEX13B
TGFA
TGM3
TGM5
TIMP3
TLE6
TMCO5A
TMEM229A
TMEM92-AS1
TMPRSS2
TNFRSF11B
TNNI3
TNP1
TNS2
TRAPPC14
TSBP1
TSPAN19
TSPY1
TSSK1B
TTLL7-IT1
TTTY14
UCA1
UGT1A8
UGT2B28
ULBP1
USH1C
USP29
VNN3P
VPS50
VSX1
VWDE
WASHC5
WDFY3-AS2
WFDC10B
WLS
YIPF2
ZFP2
ZMAT4

## Sheet: Quandrant IV
ABHD12
ABHD18
ACAP2
ADGRL1
AFG3L2
ALG3
AMMECR1
APOA2
APTX
ARHGEF2
ARHGEF3
ARPC5L
ASNS
ASRGL1
ASS1
ATAD5
ATP13A3
ATP5C1
ATP5IF1
ATP5MF
ATP6V1F
B4GALNT4
BBOX1
BDH1
BSPRY
BTG3
C21orf58
C21orf91
CA5BP1
CACNB3
CALML4
CARD9
CBX2
CBX3
CCDC150
CCL20
CCT6A
CDKN3
CEACAM19
CENPU
CEP131
CEP70
CHI3L2
CHMP5
CKS2
CLTA
CMC2
COL22A1
COMMD8
COQ3
COX7A2L
COX7A2P2
CRABP2
DAND5
DDX58
DLG1
DLGAP5
DMRTA2
DNLZ
DNPH1
DOP1A
DPM3
DPY30
DPYSL5
DYNLT1
ECE2
EFNA4
EIF4EBP1
EIF5A
ELAVL2
ELF3
ELF5
ELP1
ENY2
EPCAM
EPHX3
EXOSC7
F8A1
FA2H
FAAH2
FAM136A
FAM3B
FAM71D
FCMR
FOCAD
GABRP
GAL3ST3
GART
GINS1
GLO1
GNL2
GNL3
GOLPH3L
GPR110
GRK6
GSX1
GTF3C5
GYG1
H3C3
HAMP
HCCS
HEPH
HERC5
HIST1H2BB
HIST2H3D
HMG20B
HMGN4
HMMR
HNRNPH3
HNRNPLL
HOMER1
HOMER3
HSPB9
HTRA2
IFI44
IFIT1
IFITM1
IGSF23
IL12A
INHBC
INPP5E
INSM1
IQCG
ISG15
ITGB3BP
ITGB6
ITLN2
KATNB1
KIAA2013
KIF24
KIRREL2
KPNA4
KRTCAP2
KRTCAP3
LINC00032
LINC00515
LINC00528
LRP2
LRRIQ3
LSG1
MAD2L2
MAP1S
MAPK13
MAPK8IP2
MDN1
MED30
MEIG1
MELK
MELTF
MESP1
METTL4
MIR17HG
MLF1
MMP1
MND1
MOGAT3
MPND
MRGBP
MRM3
MT1H
MTCP1
MTERF3
MTFR2
MTHFD2
MUC16
MX1
MXD3
MYBL1
MYDGF
NARS1
NBEAL2
NCBP2
NCS1
NDC1
NDC80
NDUFAF4
NDUFV3
NEK2
NELFB
NFU1
NHP2
NMU
NOP16
NOP56
OCIAD2
ODF3B
OIP5
OLA1
OPA1
ORM2
OTP
PAK2
PDCD2
PGAM5
PGLYRP4
PIK3CA
PKMYT1
PLAAT1
PLCG2
PLEKHJ1
PLEKHS1
PLGRKT
PLIN2
PLSCR1
PMS1
POLR3C
PPP1R2
PQLC2
PRDM15
PRELID1
PRSS16
PSAT1
PTCD3
PUM3
PVRL4
RAB25
RAD21
RAP1A
RARRES1
RASGEF1B
RASGRP2
RAVER2
RBP1
RCC1
REPIN1
RGS10
RHBDL2
RMC1
RNF8
RPIA
RPL39L
RPP38
RRAGD
RRP1
RSAD2
RTBDN
RTN4IP1
RTP5
RUBCN
RUNX3
S100A11
S100A14
S100A16
S100A7
SCML2
SDHAF3
SEC11C
SECTM1
SENP2
SENP5
SF3B6
SHLD2
SIMC1
SLC34A2
SLC51A
SLC7A5
SLX1A
SMCO2
SMIM12
SMKR1
SMS
SMYD2
SNHG12
SNHG15
SNHG5
SNORA65
SOX4
SP6
SPATA12
SPATA33
SPDL1
SPIC
SPTSSA
SRPK1
SRPRB
SSNA1
SUCLG1
SUSD4
SYNGR3
TAS2R39
TBC1D21
TBC1D31
TCOF1
TEKT5
TFAP2A
TFRC
THADA
THOP1
TIAM1
TIMM17B
TIMM9
TINCR
TMEM158
TMEM191A
TMEM35A
TMEM38B
TMEM41A
TMEM70
TMEM79
TMSB15B
TNNT1
TPRA1
TRAF3IP2
TROAP
TUBB3
TUT4
TXN
UBALD2
UBAP2
UBE2G2
UHRF1
UPF3B
USP10
USP39
VAMP8
VDAC2
VDR
VRK1
WAPL
WDR43
WDR53
WDR54
WIPF3
WNT1
YDJC
ZBTB18
ZIC4
