# Supplementary material for: Transcriptome Meta-Analysis of Triple-Negative Breast Cancer Response to Neoadjuvant Chemotherapy
Source: Cancers (Basel). 2023 Apr 7;15(8):2194. doi: 10.3390/cancers15082194 (PMC10137141; doi:10.3390/cancers15082194)
Supplement: Supplementary file 1 [file cancers-15-02194-s001.zip › Table S5.xlsx]

## Sheet: Quadrant I
ID	Description	GeneRatio	BgRatio	pvalue	p.adjust	qvalue	geneID	Count
REACTOME_CELL_CYCLE_CHECKPOINTS	REACTOME_CELL_CYCLE_CHECKPOINTS	182/3097	292/13112	4.33007e-46	1.02146e-42	7.22894e-43	AHCTF1/ANAPC1/ANAPC10/ANAPC11/ANAPC16/ANAPC2/ANAPC5/ATR/AURKB/BABAM1/BARD1/BIRC5/BLM/BRCC3/BRIP1/BUB1/BUB1B/BUB3/CCNA2/CCNB1/CCNB2/CCNE1/CCNE2/CDC16/CDC20/CDC23/CDC25A/CDC26/CDC45/CDC6/CDC7/CDCA8/CDK1/CDK2/CDKN1B/CDKN2A/CENPA/CENPC/CENPE/CENPF/CENPH/CENPI/CENPK/CENPM/CENPN/CENPO/CENPP/CENPQ/CENPS/CHEK1/CHEK2/CKAP5/CLASP1/CLASP2/CLSPN/DBF4/DNA2/DSN1/DYNC1LI1/DYNLL1/DYNLL2/ERCC6L/EXO1/H2AX/H2BC12/H…	182
REACTOME_PROCESSING_OF_CAPPED_INTRON_CONTAINING_PRE_MRNA	REACTOME_PROCESSING_OF_CAPPED_INTRON_CONTAINING_PRE_MRNA	159/3097	242/13112	1.12521e-44	1.32718e-41	9.3925e-42	ALYREF/AQR/BCAS2/CASC3/CCAR1/CDC40/CHERP/CHTOP/CLP1/CPSF3/CSTF1/CSTF2/CSTF2T/CSTF3/CWC22/CWC27/DDX23/DDX39A/DDX39B/DDX42/DDX46/DDX5/DHX16/DHX9/DNAJC8/EFTUD2/EIF4A3/EIF4E/ELAVL1/FIP1L1/FUS/GPKOW/HNRNPA0/HNRNPA1/HNRNPA2B1/HNRNPA3/HNRNPC/HNRNPD/HNRNPF/HNRNPK/HNRNPL/HNRNPM/HNRNPR/HNRNPU/HNRNPUL1/HSPA8/ISY1/LSM2/LSM3/LSM4/LSM6/LSM7/LSM8/MAGOH/MAGOHB/METTL3/NCBP1/NUDT21/NUP107/NUP153/NUP155/NUP160/NUP1…	159
REACTOME_M_PHASE	REACTOME_M_PHASE	219/3097	415/13112	6.28641e-39	4.94322e-36	3.49833e-36	AHCTF1/ANAPC1/ANAPC10/ANAPC11/ANAPC16/ANAPC2/ANAPC5/ANKLE2/AURKB/BIRC5/BUB1/BUB1B/BUB3/CC2D1B/CCNB1/CCNB2/CCP110/CDC16/CDC20/CDC23/CDC26/CDCA5/CDCA8/CDK1/CDK5RAP2/CENPA/CENPC/CENPE/CENPF/CENPH/CENPI/CENPK/CENPM/CENPN/CENPO/CENPP/CENPQ/CENPS/CEP135/CEP152/CEP192/CEP57/CEP76/CEP78/CETN2/CHMP2B/CHMP6/CHMP7/CKAP5/CLASP1/CLASP2/CNTRL/CSNK1D/CSNK2B/CTDNEP1/DCTN3/DSN1/DYNC1LI1/DYNLL1/DYNLL2/EML4/ENSA/ER…	219
REACTOME_MITOTIC_METAPHASE_AND_ANAPHASE	REACTOME_MITOTIC_METAPHASE_AND_ANAPHASE	148/3097	236/13112	4.58077e-38	2.70151e-35	1.91187e-35	AHCTF1/ANAPC1/ANAPC10/ANAPC11/ANAPC16/ANAPC2/ANAPC5/ANKLE2/AURKB/BIRC5/BUB1/BUB1B/BUB3/CC2D1B/CCNB1/CCNB2/CDC16/CDC20/CDC23/CDC26/CDCA5/CDCA8/CDK1/CENPA/CENPC/CENPE/CENPF/CENPH/CENPI/CENPK/CENPM/CENPN/CENPO/CENPP/CENPQ/CENPS/CHMP2B/CHMP6/CHMP7/CKAP5/CLASP1/CLASP2/DSN1/DYNC1LI1/DYNLL1/DYNLL2/ERCC6L/ESPL1/FBXO5/HDAC8/INCENP/IST1/KIF18A/KIF2A/KIF2C/KNTC1/KPNB1/LBR/LMNB1/MAD2L1/MAPRE1/MIS12/NSL1/NUDC…	148
REACTOME_MRNA_SPLICING	REACTOME_MRNA_SPLICING	125/3097	188/13112	4.11114e-36	1.93964e-33	1.37269e-33	ALYREF/AQR/BCAS2/CASC3/CCAR1/CDC40/CHERP/CLP1/CPSF3/CSTF1/CSTF2/CSTF2T/CSTF3/CWC22/CWC27/DDX23/DDX42/DDX46/DDX5/DHX16/DHX9/DNAJC8/EFTUD2/EIF4A3/ELAVL1/FIP1L1/FUS/GPKOW/HNRNPA0/HNRNPA1/HNRNPA2B1/HNRNPA3/HNRNPC/HNRNPD/HNRNPF/HNRNPK/HNRNPL/HNRNPM/HNRNPR/HNRNPU/HNRNPUL1/HSPA8/ISY1/LSM2/LSM3/LSM4/LSM6/LSM7/LSM8/MAGOH/MAGOHB/NCBP1/NUDT21/PABPN1/PCBP2/PCF11/PDCD7/PHF5A/PLRG1/POLR2D/POLR2E/POLR2F/POLR2G/…	125
REACTOME_MITOTIC_G1_PHASE_AND_G1_S_TRANSITION	REACTOME_MITOTIC_G1_PHASE_AND_G1_S_TRANSITION	105/3097	149/13112	5.96468e-34	2.34511e-31	1.65965e-31	ABL1/AKT2/CCNA2/CCNB1/CCND2/CCNE1/CCNE2/CDC25A/CDC45/CDC6/CDC7/CDK1/CDK2/CDK4/CDKN1B/CDKN1C/CDKN2A/CDKN2C/CDT1/CKS1B/CUL1/DBF4/DHFR/DYRK1A/E2F2/E2F3/E2F6/FBXO5/GMNN/JAK2/LIN37/LIN52/LIN54/LIN9/MAX/MCM10/MCM2/MCM3/MCM5/MCM6/MCM7/MCM8/MYBL2/ORC1/ORC2/ORC3/ORC6/PCNA/POLA1/POLA2/POLE/POLE2/POLE3/PPP2CA/PPP2CB/PPP2R2A/PRIM1/PRIM2/PSMA2/PSMA3/PSMA4/PSMA5/PSMA6/PSMA7/PSMB1/PSMB10/PSMB2/PSMB3/PSMB4/PSMB5…	105
REACTOME_SYNTHESIS_OF_DNA	REACTOME_SYNTHESIS_OF_DNA	91/3097	120/13112	1.0113e-33	3.40808e-31	2.41191e-31	ANAPC1/ANAPC10/ANAPC11/ANAPC16/ANAPC2/ANAPC5/CCNA2/CCNE1/CCNE2/CDC16/CDC23/CDC26/CDC45/CDC6/CDK2/CDT1/CUL1/DNA2/FEN1/GINS2/LIG1/MCM2/MCM3/MCM5/MCM6/MCM7/MCM8/ORC1/ORC2/ORC3/ORC6/PCNA/POLA1/POLA2/POLD1/POLD2/POLD3/POLE/POLE2/POLE3/PRIM1/PRIM2/PSMA2/PSMA3/PSMA4/PSMA5/PSMA6/PSMA7/PSMB1/PSMB10/PSMB2/PSMB3/PSMB4/PSMB5/PSMB6/PSMB7/PSMB8/PSMB9/PSMC2/PSMC3/PSMC5/PSMC6/PSMD1/PSMD11/PSMD12/PSMD14/PSMD2/PSM…	91
REACTOME_SEPARATION_OF_SISTER_CHROMATIDS	REACTOME_SEPARATION_OF_SISTER_CHROMATIDS	122/3097	191/13112	1.08775e-32	3.2075e-30	2.26996e-30	AHCTF1/ANAPC1/ANAPC10/ANAPC11/ANAPC16/ANAPC2/ANAPC5/AURKB/BIRC5/BUB1/BUB1B/BUB3/CDC16/CDC20/CDC23/CDC26/CDCA5/CDCA8/CENPA/CENPC/CENPE/CENPF/CENPH/CENPI/CENPK/CENPM/CENPN/CENPO/CENPP/CENPQ/CENPS/CKAP5/CLASP1/CLASP2/DSN1/DYNC1LI1/DYNLL1/DYNLL2/ERCC6L/ESPL1/HDAC8/INCENP/KIF18A/KIF2A/KIF2C/KNTC1/MAD2L1/MAPRE1/MIS12/NSL1/NUDC/NUF2/NUP107/NUP160/NUP37/NUP43/NUP85/NUP98/PLK1/PMF1/PPP1CC/PPP2CA/PPP2CB/PP…	122
REACTOME_S_PHASE	REACTOME_S_PHASE	109/3097	162/13112	2.45565e-32	6.43652e-30	4.55515e-30	AKT2/ANAPC1/ANAPC10/ANAPC11/ANAPC16/ANAPC2/ANAPC5/CCNA2/CCNE1/CCNE2/CDC16/CDC23/CDC25A/CDC26/CDC45/CDC6/CDCA5/CDK2/CDK4/CDKN1B/CDT1/CKS1B/CUL1/DNA2/ESCO2/FEN1/GINS2/LIG1/LIN37/LIN52/LIN54/LIN9/MAX/MCM2/MCM3/MCM5/MCM6/MCM7/MCM8/ORC1/ORC2/ORC3/ORC6/PCNA/POLA1/POLA2/POLD1/POLD2/POLD3/POLE/POLE2/POLE3/PRIM1/PRIM2/PSMA2/PSMA3/PSMA4/PSMA5/PSMA6/PSMA7/PSMB1/PSMB10/PSMB2/PSMB3/PSMB4/PSMB5/PSMB6/PSMB7/PSM…	109
KEGG_SPLICEOSOME	KEGG_SPLICEOSOME	89/3097	127/13112	1.14015e-28	2.68962e-26	1.90345e-26	ACIN1/ALYREF/AQR/BCAS2/CCDC12/CDC40/CHERP/DDX23/DDX39B/DDX42/DDX46/DDX5/DHX16/DHX8/EFTUD2/EIF4A3/HNRNPA1/HNRNPA3/HNRNPC/HNRNPK/HNRNPM/HNRNPU/HSPA8/ISY1/LSM2/LSM3/LSM4/LSM6/LSM7/LSM8/MAGOH/MAGOHB/NCBP1/PHF5A/PLRG1/PPIL1/PQBP1/PRPF18/PRPF19/PRPF3/PRPF31/PRPF38A/PRPF4/PRPF40A/PRPF8/RBM8A/RBMX/SART1/SF3A1/SF3A3/SF3B1/SF3B2/SF3B3/SF3B4/SMNDC1/SNRNP200/SNRNP27/SNRNP40/SNRPA/SNRPA1/SNRPB/SNRPB2/SNRPC/SN…	89
WP_MRNA_PROCESSING	WP_MRNA_PROCESSING	90/3097	133/13112	3.41812e-27	7.33032e-25	5.1877e-25	CDC40/CELF1/CELF2/CLK2/CLP1/CPSF3/CSTF1/CSTF2/CSTF2T/CSTF3/DDX20/DHX16/DHX8/DHX9/DICER1/DNAJC8/EFTUD2/FUS/HNRNPA1/HNRNPA2B1/HNRNPAB/HNRNPC/HNRNPD/HNRNPK/HNRNPL/HNRNPM/HNRNPR/HNRNPU/LSM2/LSM7/METTL3/NCBP1/NONO/NUDT21/NXF1/PABPN1/PCBP2/PHF5A/PPM1G/PRMT1/PRPF18/PRPF3/PRPF4/PRPF40A/PRPF4B/PRPF8/PTBP2/RBMX/RNMT/RNPS1/SF3A1/SF3A3/SF3B1/SF3B2/SF3B3/SF3B4/SFPQ/SFSWAP/SMC1A/SNRNP40/SNRPA/SNRPA1/SNRPB/SNRP…	90
WP_RETINOBLASTOMA_GENE_IN_CANCER	WP_RETINOBLASTOMA_GENE_IN_CANCER	68/3097	88/13112	2.32586e-26	4.57226e-24	3.2358e-24	ABL1/BARD1/CCNA2/CCNB1/CCNB2/CCNE1/CCNE2/CDC25A/CDC45/CDC7/CDK1/CDK2/CDK4/CDKN1B/CDT1/CHEK1/DCK/DHFR/DNMT1/E2F2/E2F3/FAF1/FANCG/H2AZ1/HLTF/HMGB1/HMGB2/KIF4A/MCM3/MCM6/MCM7/MSH6/NPAT/ORC1/PCNA/PLK4/POLA1/POLD3/POLE/POLE2/PRIM1/RABIF/RAF1/RBBP4/RBBP7/RFC3/RFC4/RFC5/RPA1/RPA2/RPA3/RRM1/RRM2/SAP30/SIN3A/SKP2/SMARCA2/SMC1A/SMC2/SMC3/STMN1/SUV39H1/TFDP1/TFDP2/TOP2A/TP53/TTK/TYMS	68
REACTOME_DNA_REPLICATION	REACTOME_DNA_REPLICATION	111/3097	189/13112	2.5601e-25	4.6456e-23	3.28771e-23	ANAPC1/ANAPC10/ANAPC11/ANAPC16/ANAPC2/ANAPC5/CCNA2/CCNE1/CCNE2/CDC16/CDC23/CDC26/CDC45/CDC6/CDC7/CDK2/CDT1/CUL1/DBF4/DNA2/E2F2/E2F3/FEN1/GINS2/GMNN/H2AC8/H2AX/H2AZ1/H2AZ2/H2BC12/H2BC5/H2BC6/H2BC9/H3-3B/H3C8/H4C3/H4C8/KPNA1/KPNB1/LIG1/MCM10/MCM2/MCM3/MCM5/MCM6/MCM7/MCM8/ORC1/ORC2/ORC3/ORC6/PCNA/POLA1/POLA2/POLD1/POLD2/POLD3/POLE/POLE2/POLE3/PRIM1/PRIM2/PSMA2/PSMA3/PSMA4/PSMA5/PSMA6/PSMA7/PSMB1/PSM…	111
REACTOME_SWITCHING_OF_ORIGINS_TO_A_POST_REPLICATIVE_STATE	REACTOME_SWITCHING_OF_ORIGINS_TO_A_POST_REPLICATIVE_STATE	67/3097	91/13112	6.88062e-24	1.15938e-21	8.20501e-22	ANAPC1/ANAPC10/ANAPC11/ANAPC16/ANAPC2/ANAPC5/CCNA2/CCNE1/CCNE2/CDC16/CDC23/CDC26/CDC6/CDK2/CDT1/CUL1/MCM2/MCM3/MCM5/MCM6/MCM7/MCM8/ORC1/ORC2/ORC3/ORC6/PSMA2/PSMA3/PSMA4/PSMA5/PSMA6/PSMA7/PSMB1/PSMB10/PSMB2/PSMB3/PSMB4/PSMB5/PSMB6/PSMB7/PSMB8/PSMB9/PSMC2/PSMC3/PSMC5/PSMC6/PSMD1/PSMD11/PSMD12/PSMD14/PSMD2/PSMD3/PSMD4/PSMD6/PSMD7/PSMD8/PSME1/PSME2/PSME3/PSME4/SKP2/UBB/UBC/UBE2C/UBE2D1/UBE2E1/UBE2S	67
REACTOME_HIV_INFECTION	REACTOME_HIV_INFECTION	126/3097	234/13112	8.25824e-24	1.29875e-21	9.19128e-22	AP1M1/AP1S2/AP2A1/AP2B1/AP2M1/AP2S1/APOBEC3G/CCNT1/CCNT2/CCR5/CD247/CD4/CD8B/CHMP2B/CHMP6/CHMP7/CUL5/DOCK2/ELMO1/ERCC3/FEN1/FYN/GTF2A1/GTF2A2/GTF2B/GTF2E1/GTF2E2/GTF2H1/GTF2H4/HLA-A/HMGA1/KPNA1/KPNB1/LCK/LIG1/MVB12B/NCBP1/NELFCD/NELFE/NMT1/NUP107/NUP153/NUP155/NUP160/NUP188/NUP205/NUP210/NUP214/NUP37/NUP43/NUP50/NUP54/NUP62/NUP85/NUP88/NUP93/NUP98/POLR2D/POLR2E/POLR2F/POLR2G/POLR2H/POLR2I/PSIP1/P…	126
REACTOME_MITOTIC_SPINDLE_CHECKPOINT	REACTOME_MITOTIC_SPINDLE_CHECKPOINT	76/3097	111/13112	1.1681e-23	1.72222e-21	1.21882e-21	AHCTF1/ANAPC1/ANAPC10/ANAPC11/ANAPC16/ANAPC2/ANAPC5/AURKB/BIRC5/BUB1/BUB1B/BUB3/CDC16/CDC20/CDC23/CDC26/CDCA8/CENPA/CENPC/CENPE/CENPF/CENPH/CENPI/CENPK/CENPM/CENPN/CENPO/CENPP/CENPQ/CENPS/CKAP5/CLASP1/CLASP2/DSN1/DYNC1LI1/DYNLL1/DYNLL2/ERCC6L/INCENP/KIF18A/KIF2A/KIF2C/KNTC1/MAD2L1/MAPRE1/MIS12/NSL1/NUDC/NUF2/NUP107/NUP160/NUP37/NUP43/NUP85/NUP98/PLK1/PMF1/PPP1CC/PPP2CA/PPP2CB/PPP2R5E/RANGAP1/RCC2…	76
REACTOME_G2_M_CHECKPOINTS	REACTOME_G2_M_CHECKPOINTS	100/3097	168/13112	1.48483e-23	2.06042e-21	1.45817e-21	ATR/BABAM1/BARD1/BLM/BRCC3/BRIP1/CCNB1/CCNB2/CDC25A/CDC45/CDC6/CDC7/CDK1/CDK2/CHEK1/CHEK2/CLSPN/DBF4/DNA2/EXO1/H2AX/H2BC12/H2BC5/H2BC6/H2BC9/H4C3/H4C8/HERC2/KAT5/MCM10/MCM2/MCM3/MCM5/MCM6/MCM7/MCM8/MDC1/ORC1/ORC2/ORC3/ORC6/PIAS4/PSMA2/PSMA3/PSMA4/PSMA5/PSMA6/PSMA7/PSMB1/PSMB10/PSMB2/PSMB3/PSMB4/PSMB5/PSMB6/PSMB7/PSMB8/PSMB9/PSMC2/PSMC3/PSMC5/PSMC6/PSMD1/PSMD11/PSMD12/PSMD14/PSMD2/PSMD3/PSMD4/PSMD…	100
REACTOME_HOST_INTERACTIONS_OF_HIV_FACTORS	REACTOME_HOST_INTERACTIONS_OF_HIV_FACTORS	84/3097	131/13112	4.69369e-23	6.15134e-21	4.35333e-21	AP1M1/AP1S2/AP2A1/AP2B1/AP2M1/AP2S1/APOBEC3G/CCNT1/CD247/CD4/CD8B/CUL5/DOCK2/ELMO1/FYN/HLA-A/HMGA1/KPNA1/KPNB1/LCK/NUP107/NUP153/NUP155/NUP160/NUP188/NUP205/NUP210/NUP214/NUP37/NUP43/NUP50/NUP54/NUP62/NUP85/NUP88/NUP93/NUP98/PSIP1/PSMA2/PSMA3/PSMA4/PSMA5/PSMA6/PSMA7/PSMB1/PSMB10/PSMB2/PSMB3/PSMB4/PSMB5/PSMB6/PSMB7/PSMB8/PSMB9/PSMC2/PSMC3/PSMC5/PSMC6/PSMD1/PSMD11/PSMD12/PSMD14/PSMD2/PSMD3/PSMD4/PS…	84
REACTOME_APC_C_MEDIATED_DEGRADATION_OF_CELL_CYCLE_PROTEINS	REACTOME_APC_C_MEDIATED_DEGRADATION_OF_CELL_CYCLE_PROTEINS	64/3097	88/13112	2.16199e-22	2.68428e-20	1.89967e-20	ANAPC1/ANAPC10/ANAPC11/ANAPC16/ANAPC2/ANAPC5/AURKA/AURKB/BUB1B/BUB3/CCNA2/CCNB1/CDC16/CDC20/CDC23/CDC26/CDK1/CDK2/CUL1/FBXO5/MAD2L1/PLK1/PSMA2/PSMA3/PSMA4/PSMA5/PSMA6/PSMA7/PSMB1/PSMB10/PSMB2/PSMB3/PSMB4/PSMB5/PSMB6/PSMB7/PSMB8/PSMB9/PSMC2/PSMC3/PSMC5/PSMC6/PSMD1/PSMD11/PSMD12/PSMD14/PSMD2/PSMD3/PSMD4/PSMD6/PSMD7/PSMD8/PSME1/PSME2/PSME3/PSME4/PTTG1/SKP2/UBB/UBC/UBE2C/UBE2D1/UBE2E1/UBE2S	64
REACTOME_TCR_SIGNALING	REACTOME_TCR_SIGNALING	80/3097	124/13112	2.84615e-22	3.35703e-20	2.37579e-20	BCL10/CARD11/CD247/CD3D/CD3E/CD3G/CD4/CHUK/CSK/CUL1/ENAH/EVL/FYB1/GRAP2/HLA-DPA1/HLA-DPB1/HLA-DQA2/HLA-DQB1/HLA-DRA/HLA-DRB1/HLA-DRB5/INPP5D/ITK/LAT/LCK/LCP2/MALT1/MAP3K7/NCK1/NFKB1/NFKBIA/PAG1/PAK1/PDPK1/PRKCQ/PSMA2/PSMA3/PSMA4/PSMA5/PSMA6/PSMA7/PSMB1/PSMB10/PSMB2/PSMB3/PSMB4/PSMB5/PSMB6/PSMB7/PSMB8/PSMB9/PSMC2/PSMC3/PSMC5/PSMC6/PSMD1/PSMD11/PSMD12/PSMD14/PSMD2/PSMD3/PSMD4/PSMD6/PSMD7/PSMD8/PSME…	80
REACTOME_DNA_REPAIR	REACTOME_DNA_REPAIR	157/3097	330/13112	5.7818e-22	6.49489e-20	4.59646e-20	ABL1/ACD/ACTL6A/ACTR8/APEX1/AQR/ASCC3/ATR/BABAM1/BARD1/BAZ1B/BLM/BRCA2/BRCC3/BRIP1/CCNA2/CDK2/CENPS/CENPX/CETN2/CHD1L/CHEK1/CHEK2/CLSPN/COPS3/COPS4/COPS7B/CUL4A/DCLRE1A/DCLRE1B/DDB1/DDB2/DNA2/DTL/EME1/EP300/ERCC3/ERCC5/EXO1/EYA3/FANCA/FANCB/FANCD2/FANCE/FANCG/FANCI/FANCL/FEN1/GEN1/GPS1/GTF2H1/GTF2H4/H2AC8/H2AX/H2AZ1/H2AZ2/H2BC12/H2BC5/H2BC6/H2BC9/H4C3/H4C8/HERC2/HMGN1/ISY1/KAT5/KPNA2/LIG1/MBD4/MC…	157
REACTOME_INTERFERON_SIGNALING	REACTOME_INTERFERON_SIGNALING	109/3097	203/13112	1.22882e-20	1.26034e-18	8.9195e-19	ABCE1/ADAR/ARIH1/BST2/CIITA/EIF2AK2/EIF4A2/EIF4A3/EIF4E/EIF4E3/EIF4G1/EIF4G2/FCGR1A/FCGR1B/GBP1/GBP2/GBP3/GBP4/GBP5/GBP6/GBP7/HLA-A/HLA-DPA1/HLA-DPB1/HLA-DQA2/HLA-DQB1/HLA-DRA/HLA-DRB1/HLA-DRB5/HLA-F/HLA-G/ICAM1/IFI27/IFI30/IFI35/IFI6/IFIT3/IFIT5/IFNAR2/IFNG/IRF1/IRF2/IRF4/IRF7/IRF8/IRF9/ISG20/JAK2/KPNA1/KPNA2/KPNB1/NUP107/NUP153/NUP155/NUP160/NUP188/NUP205/NUP210/NUP214/NUP37/NUP43/NUP50/NUP54/N…	109
REACTOME_MITOTIC_PROMETAPHASE	REACTOME_MITOTIC_PROMETAPHASE	109/3097	203/13112	1.22882e-20	1.26034e-18	8.9195e-19	AHCTF1/AURKB/BIRC5/BUB1/BUB1B/BUB3/CCNB1/CCNB2/CCP110/CDC20/CDCA5/CDCA8/CDK1/CDK5RAP2/CENPA/CENPC/CENPE/CENPF/CENPH/CENPI/CENPK/CENPM/CENPN/CENPO/CENPP/CENPQ/CENPS/CEP135/CEP152/CEP192/CEP57/CEP76/CEP78/CETN2/CKAP5/CLASP1/CLASP2/CNTRL/CSNK1D/CSNK2B/DCTN3/DSN1/DYNC1LI1/DYNLL1/DYNLL2/EML4/ERCC6L/HAUS1/HAUS4/HAUS6/HAUS8/HDAC8/HSP90AA1/INCENP/KIF18A/KIF2A/KIF2C/KNTC1/MAD2L1/MAPRE1/MIS12/MZT2A/NCAPD2/…	109
REACTOME_APC_C_CDH1_MEDIATED_DEGRADATION_OF_CDC20_AND_OTHER_APC_C_CDH1_TARGETED_PROTEINS_IN_LATE_MITOSIS_EARLY_G1	REACTOME_APC_C_CDH1_MEDIATED_DEGRADATION_OF_CDC20_AND_OTHER_APC_C_CDH1_TARGETED_PROTEINS_IN_LATE_MITOSIS_EARLY_G1	55/3097	74/13112	3.60641e-20	3.5448e-18	2.50867e-18	ANAPC1/ANAPC10/ANAPC11/ANAPC16/ANAPC2/ANAPC5/AURKA/AURKB/CDC16/CDC20/CDC23/CDC26/PLK1/PSMA2/PSMA3/PSMA4/PSMA5/PSMA6/PSMA7/PSMB1/PSMB10/PSMB2/PSMB3/PSMB4/PSMB5/PSMB6/PSMB7/PSMB8/PSMB9/PSMC2/PSMC3/PSMC5/PSMC6/PSMD1/PSMD11/PSMD12/PSMD14/PSMD2/PSMD3/PSMD4/PSMD6/PSMD7/PSMD8/PSME1/PSME2/PSME3/PSME4/PTTG1/SKP2/UBB/UBC/UBE2C/UBE2D1/UBE2E1/UBE2S	55
REACTOME_ORC1_REMOVAL_FROM_CHROMATIN	REACTOME_ORC1_REMOVAL_FROM_CHROMATIN	52/3097	71/13112	1.15492e-18	1.08979e-16	7.71247e-17	CCNA2/CDC6/CDK2/CDT1/CUL1/MCM2/MCM3/MCM5/MCM6/MCM7/MCM8/ORC1/ORC2/ORC3/ORC6/PSMA2/PSMA3/PSMA4/PSMA5/PSMA6/PSMA7/PSMB1/PSMB10/PSMB2/PSMB3/PSMB4/PSMB5/PSMB6/PSMB7/PSMB8/PSMB9/PSMC2/PSMC3/PSMC5/PSMC6/PSMD1/PSMD11/PSMD12/PSMD14/PSMD2/PSMD3/PSMD4/PSMD6/PSMD7/PSMD8/PSME1/PSME2/PSME3/PSME4/SKP2/UBB/UBC	52
REACTOME_TRANSCRIPTIONAL_REGULATION_BY_TP53	REACTOME_TRANSCRIPTIONAL_REGULATION_BY_TP53	161/3097	366/13112	2.77788e-18	2.52039e-16	1.78369e-16	AIFM2/AKT2/ARID3A/ATR/AURKA/AURKB/BARD1/BAX/BCL2L14/BID/BIRC5/BLM/BRD1/BRD7/BRIP1/BRPF1/BTG2/CASP1/CASP10/CASP2/CCNA2/CCNB1/CCNE1/CCNE2/CCNG1/CCNT1/CCNT2/CDK1/CDK12/CDK2/CDKN1B/CDKN2A/CHEK1/CHEK2/CNOT1/CNOT10/CNOT11/CNOT2/CNOT3/CNOT4/CNOT6/CNOT6L/CNOT7/CNOT8/CNOT9/COX11/COX14/COX18/COX20/COX4I1/COX5A/COX5B/COX6A1/COX7B/COX8A/CREBBP/CSNK2B/DAXX/DDB2/DDIT4/DNA2/DYRK2/E2F7/E2F8/EHMT2/EP300/ERCC3/EXO…	161
REACTOME_RESOLUTION_OF_SISTER_CHROMATID_COHESION	REACTOME_RESOLUTION_OF_SISTER_CHROMATID_COHESION	74/3097	126/13112	2.57056e-17	2.12333e-15	1.50269e-15	AHCTF1/AURKB/BIRC5/BUB1/BUB1B/BUB3/CCNB1/CCNB2/CDC20/CDCA5/CDCA8/CDK1/CENPA/CENPC/CENPE/CENPF/CENPH/CENPI/CENPK/CENPM/CENPN/CENPO/CENPP/CENPQ/CENPS/CKAP5/CLASP1/CLASP2/DSN1/DYNC1LI1/DYNLL1/DYNLL2/ERCC6L/HDAC8/INCENP/KIF18A/KIF2A/KIF2C/KNTC1/MAD2L1/MAPRE1/MIS12/NSL1/NUDC/NUF2/NUP107/NUP160/NUP37/NUP43/NUP85/NUP98/PLK1/PMF1/PPP1CC/PPP2CA/PPP2CB/PPP2R5E/RANGAP1/RCC2/SEC13/SEH1L/SKA1/SKA2/SMC1A/SMC3/…	74
WP_DNA_REPLICATION	WP_DNA_REPLICATION	36/3097	42/13112	2.60968e-17	2.12333e-15	1.50269e-15	CDC45/CDC6/CDC7/CDK2/CDT1/DBF4/GMNN/MCM10/MCM2/MCM3/MCM5/MCM6/MCM7/ORC1/ORC2/ORC3/ORC6/PCNA/POLA1/POLA2/POLD1/POLD2/POLD3/POLE/POLE2/PRIM1/PRIM2/RFC1/RFC2/RFC3/RFC4/RFC5/RPA1/RPA2/RPA3/UBC	36
REACTOME_MITOTIC_G2_G2_M_PHASES	REACTOME_MITOTIC_G2_G2_M_PHASES	102/3097	200/13112	2.61029e-17	2.12333e-15	1.50269e-15	AURKA/BORA/CCNA2/CCNB1/CCNB2/CCP110/CDC25A/CDK1/CDK11A/CDK11B/CDK2/CDK5RAP2/CENPF/CEP135/CEP152/CEP192/CEP57/CEP76/CEP78/CETN2/CKAP5/CLASP1/CNTRL/CSNK1D/CUL1/DCTN3/DYNLL1/E2F3/EP300/FKBPL/FOXM1/HAUS1/HAUS4/HAUS6/HAUS8/HSP90AA1/LIN37/LIN52/LIN54/LIN9/MAPRE1/MYBL2/MZT2A/OPTN/PCM1/PCNT/PLK1/PLK4/PPP1R12A/PPP2CA/PPP2CB/PPP2R2A/PSMA2/PSMA3/PSMA4/PSMA5/PSMA6/PSMA7/PSMB1/PSMB10/PSMB2/PSMB3/PSMB4/PSMB5/P…	102
REACTOME_TRANSPORT_OF_MATURE_TRANSCRIPT_TO_CYTOPLASM	REACTOME_TRANSPORT_OF_MATURE_TRANSCRIPT_TO_CYTOPLASM	56/3097	84/13112	5.79203e-17	4.55447e-15	3.22321e-15	ALYREF/CASC3/CDC40/CHTOP/CPSF3/DDX39A/DDX39B/EIF4A3/EIF4E/FIP1L1/MAGOH/MAGOHB/NCBP1/NUP107/NUP153/NUP155/NUP160/NUP188/NUP205/NUP210/NUP214/NUP37/NUP43/NUP50/NUP54/NUP62/NUP85/NUP88/NUP93/NUP98/NXF1/NXT1/RAE1/RBM8A/RNPS1/SEC13/SEH1L/SLBP/SRRM1/SRSF1/SRSF2/SRSF3/SRSF4/SRSF5/SRSF7/SRSF9/SYMPK/THOC1/THOC2/THOC5/THOC7/TPR/U2AF1/U2AF1L4/U2AF2/WDR33	56
REACTOME_PROGRAMMED_CELL_DEATH	REACTOME_PROGRAMMED_CELL_DEATH	104/3097	208/13112	7.65789e-17	5.82741e-15	4.12408e-15	ACIN1/AKT2/APIP/APPL1/BAK1/BAX/BCL2/BID/BIRC3/BMF/C1QBP/CARD8/CASP1/CASP3/CASP4/CASP5/CASP7/CASP8/CDKN2A/CFLAR/CHMP2B/CHMP6/CHMP7/CLSPN/DAPK1/DAPK2/DFFB/DIABLO/DNM1L/DYNLL1/DYNLL2/FAS/FASLG/FNTA/GSDMD/GZMB/H1-2/HMGB1/HMGB2/HSP90AA1/IL18/IRF1/IRF2/KPNA1/KPNB1/LMNB1/MAPK1/MLKL/NMT1/OGT/PMAIP1/PPP3CC/PRKCQ/PSMA2/PSMA3/PSMA4/PSMA5/PSMA6/PSMA7/PSMB1/PSMB10/PSMB2/PSMB3/PSMB4/PSMB5/PSMB6/PSMB7/PSMB8/PSM…	104
REACTOME_CDT1_ASSOCIATION_WITH_THE_CDC6_ORC_ORIGIN_COMPLEX	REACTOME_CDT1_ASSOCIATION_WITH_THE_CDC6_ORC_ORIGIN_COMPLEX	44/3097	59/13112	1.71666e-16	1.2655e-14	8.95597e-15	CDC6/CDT1/GMNN/MCM8/ORC1/ORC2/ORC3/ORC6/PSMA2/PSMA3/PSMA4/PSMA5/PSMA6/PSMA7/PSMB1/PSMB10/PSMB2/PSMB3/PSMB4/PSMB5/PSMB6/PSMB7/PSMB8/PSMB9/PSMC2/PSMC3/PSMC5/PSMC6/PSMD1/PSMD11/PSMD12/PSMD14/PSMD2/PSMD3/PSMD4/PSMD6/PSMD7/PSMD8/PSME1/PSME2/PSME3/PSME4/UBB/UBC	44
REACTOME_DOWNSTREAM_SIGNALING_EVENTS_OF_B_CELL_RECEPTOR_BCR	REACTOME_DOWNSTREAM_SIGNALING_EVENTS_OF_B_CELL_RECEPTOR_BCR	54/3097	81/13112	2.09041e-16	1.49432e-14	1.05754e-14	BCL10/CARD11/CHUK/CUL1/MALT1/MAP3K7/NFATC2/NFATC3/NFKB1/NFKBIA/NFKBIB/NFKBIE/NRAS/PRKCB/PSMA2/PSMA3/PSMA4/PSMA5/PSMA6/PSMA7/PSMB1/PSMB10/PSMB2/PSMB3/PSMB4/PSMB5/PSMB6/PSMB7/PSMB8/PSMB9/PSMC2/PSMC3/PSMC5/PSMC6/PSMD1/PSMD11/PSMD12/PSMD14/PSMD2/PSMD3/PSMD4/PSMD6/PSMD7/PSMD8/PSME1/PSME2/PSME3/PSME4/RASGRP1/RASGRP3/REL/RELA/UBB/UBC	54
REACTOME_DNA_REPLICATION_PRE_INITIATION	REACTOME_DNA_REPLICATION_PRE_INITIATION	80/3097	146/13112	3.56231e-16	2.47161e-14	1.74917e-14	CDC45/CDC6/CDC7/CDK2/CDT1/DBF4/E2F2/E2F3/GMNN/H2AC8/H2AX/H2AZ1/H2AZ2/H2BC12/H2BC5/H2BC6/H2BC9/H3-3B/H3C8/H4C3/H4C8/KPNA1/KPNB1/MCM10/MCM2/MCM3/MCM5/MCM6/MCM7/MCM8/ORC1/ORC2/ORC3/ORC6/POLA1/POLA2/POLE/POLE2/POLE3/PRIM1/PRIM2/PSMA2/PSMA3/PSMA4/PSMA5/PSMA6/PSMA7/PSMB1/PSMB10/PSMB2/PSMB3/PSMB4/PSMB5/PSMB6/PSMB7/PSMB8/PSMB9/PSMC2/PSMC3/PSMC5/PSMC6/PSMD1/PSMD11/PSMD12/PSMD14/PSMD2/PSMD3/PSMD4/PSMD6/PSM…	80
WP_PROTEASOME_DEGRADATION	WP_PROTEASOME_DEGRADATION	46/3097	64/13112	3.87713e-16	2.61319e-14	1.84936e-14	H2AX/H2AZ1/HLA-A/HLA-F/HLA-G/IFNG/PSMA2/PSMA3/PSMA4/PSMA5/PSMA6/PSMA7/PSMB1/PSMB10/PSMB2/PSMB3/PSMB4/PSMB5/PSMB6/PSMB7/PSMB8/PSMB9/PSMC2/PSMC3/PSMC5/PSMC6/PSMD1/PSMD11/PSMD12/PSMD2/PSMD3/PSMD4/PSMD6/PSMD7/PSMD8/PSME1/PSME2/PSME3/RPN1/UBA7/UBB/UBC/UBE2D1/UBE2D2/UBE2D3/UCHL3	46
REACTOME_SCF_SKP2_MEDIATED_DEGRADATION_OF_P27_P21	REACTOME_SCF_SKP2_MEDIATED_DEGRADATION_OF_P27_P21	44/3097	60/13112	4.96883e-16	3.25596e-14	2.30426e-14	CCNA2/CCNE1/CCNE2/CDK2/CDK4/CDKN1B/CKS1B/CUL1/PSMA2/PSMA3/PSMA4/PSMA5/PSMA6/PSMA7/PSMB1/PSMB10/PSMB2/PSMB3/PSMB4/PSMB5/PSMB6/PSMB7/PSMB8/PSMB9/PSMC2/PSMC3/PSMC5/PSMC6/PSMD1/PSMD11/PSMD12/PSMD14/PSMD2/PSMD3/PSMD4/PSMD6/PSMD7/PSMD8/PSME1/PSME2/PSME3/SKP2/UBB/UBC	44
REACTOME_CLASS_I_MHC_MEDIATED_ANTIGEN_PROCESSING_PRESENTATION	REACTOME_CLASS_I_MHC_MEDIATED_ANTIGEN_PROCESSING_PRESENTATION	158/3097	377/13112	1.23634e-15	7.88251e-14	5.57848e-14	ANAPC1/ANAPC10/ANAPC11/ANAPC13/ANAPC2/ANAPC5/ASB13/ASB16/ASB2/ATG7/BTBD1/BTK/CALR/CBLB/CCNF/CDC16/CDC20/CDC23/CDC26/CHUK/CTSS/CUL1/CUL2/CUL3/CUL5/CYBA/CYBB/DET1/DTX3L/DZIP3/ERAP1/ERAP2/FBXL14/FBXO11/FBXO21/FBXO22/FBXO6/FBXW5/FBXW7/FCGR1A/FCGR1B/GLMN/HERC1/HERC2/HERC6/HLA-A/HLA-F/HLA-G/HMGB1/HSPA5/HUWE1/KBTBD8/KCTD7/KEAP1/KLHL22/KLHL9/LNPEP/LRR1/LRRC41/MEX3C/MRC1/MYD88/MYLIP/NCF1/NPEPPS/PJA1/PSMA2…	158
KEGG_CELL_CYCLE	KEGG_CELL_CYCLE	71/3097	125/13112	1.31961e-15	8.08471e-14	5.72158e-14	ABL1/ANAPC1/ANAPC10/ANAPC11/ANAPC13/ANAPC2/ANAPC5/ATR/BUB1/BUB1B/BUB3/CCNA2/CCNB1/CCNB2/CCND2/CCNE1/CCNE2/CDC16/CDC20/CDC23/CDC25A/CDC26/CDC45/CDC6/CDC7/CDK1/CDK2/CDK4/CDKN1B/CDKN1C/CDKN2A/CDKN2C/CHEK1/CHEK2/CREBBP/CUL1/DBF4/E2F2/E2F3/EP300/ESPL1/HDAC2/MAD2L1/MCM2/MCM3/MCM5/MCM6/MCM7/ORC1/ORC2/ORC3/ORC6/PCNA/PLK1/PTTG1/PTTG2/RBL1/SKP2/SMAD2/SMAD4/SMC1A/SMC3/STAG1/TFDP1/TFDP2/TP53/TTK/YWHAE/YWHAH/…	71
REACTOME_CLEC7A_DECTIN_1_SIGNALING	REACTOME_CLEC7A_DECTIN_1_SIGNALING	61/3097	100/13112	1.3366e-15	8.08471e-14	5.72158e-14	AHCYL1/BCL10/CARD11/CASP8/CCL17/CHUK/CLEC7A/CUL1/MALT1/MAP3K7/NFATC2/NFATC3/NFKB1/NFKBIA/PDPK1/PSMA2/PSMA3/PSMA4/PSMA5/PSMA6/PSMA7/PSMB1/PSMB10/PSMB2/PSMB3/PSMB4/PSMB5/PSMB6/PSMB7/PSMB8/PSMB9/PSMC2/PSMC3/PSMC5/PSMC6/PSMD1/PSMD11/PSMD12/PSMD14/PSMD2/PSMD3/PSMD4/PSMD6/PSMD7/PSMD8/PSME1/PSME2/PSME3/PSME4/PYCARD/RELA/SYK/TAB1/TAB2/TAB3/UBB/UBC/UBE2D1/UBE2D2/UBE2M/UBE2N	61
REACTOME_G1_S_DNA_DAMAGE_CHECKPOINTS	REACTOME_G1_S_DNA_DAMAGE_CHECKPOINTS	47/3097	68/13112	2.1654e-15	1.27705e-13	9.0377e-14	CCNA2/CCNE1/CCNE2/CDC25A/CDK2/CDKN1B/CDKN2A/CHEK1/CHEK2/PSMA2/PSMA3/PSMA4/PSMA5/PSMA6/PSMA7/PSMB1/PSMB10/PSMB2/PSMB3/PSMB4/PSMB5/PSMB6/PSMB7/PSMB8/PSMB9/PSMC2/PSMC3/PSMC5/PSMC6/PSMD1/PSMD11/PSMD12/PSMD14/PSMD2/PSMD3/PSMD4/PSMD6/PSMD7/PSMD8/PSME1/PSME2/PSME3/PSME4/TP53/UBB/UBC/ZNF385A	47
REACTOME_RNA_POLYMERASE_II_TRANSCRIPTION_TERMINATION	REACTOME_RNA_POLYMERASE_II_TRANSCRIPTION_TERMINATION	46/3097	66/13112	2.60719e-15	1.50009e-13	1.06162e-13	ALYREF/CASC3/CDC40/CHTOP/CLP1/CPSF3/CSTF1/CSTF2/CSTF2T/CSTF3/DDX39A/DDX39B/EIF4A3/FIP1L1/LSM10/MAGOH/MAGOHB/NCBP1/NUDT21/PABPN1/PCF11/RBM8A/RNPS1/SLBP/SNRPB/SNRPD3/SNRPE/SNRPF/SNRPG/SRRM1/SRSF1/SRSF2/SRSF3/SRSF4/SRSF5/SRSF7/SRSF9/SYMPK/THOC1/THOC2/THOC5/THOC7/U2AF1/U2AF1L4/U2AF2/WDR33	46
REACTOME_CYCLIN_A_CDK2_ASSOCIATED_EVENTS_AT_S_PHASE_ENTRY	REACTOME_CYCLIN_A_CDK2_ASSOCIATED_EVENTS_AT_S_PHASE_ENTRY	54/3097	85/13112	4.76468e-15	2.67616e-13	1.89393e-13	AKT2/CCNA2/CCNE1/CCNE2/CDC25A/CDK2/CDK4/CDKN1B/CKS1B/CUL1/LIN37/LIN52/LIN54/LIN9/MAX/PSMA2/PSMA3/PSMA4/PSMA5/PSMA6/PSMA7/PSMB1/PSMB10/PSMB2/PSMB3/PSMB4/PSMB5/PSMB6/PSMB7/PSMB8/PSMB9/PSMC2/PSMC3/PSMC5/PSMC6/PSMD1/PSMD11/PSMD12/PSMD14/PSMD2/PSMD3/PSMD4/PSMD6/PSMD7/PSMD8/PSME1/PSME2/PSME3/RBBP4/SKP2/TFDP1/TFDP2/UBB/UBC	54
REACTOME_SUMOYLATION	REACTOME_SUMOYLATION	93/3097	187/13112	5.11811e-15	2.80782e-13	1.98711e-13	AURKA/AURKB/BIRC5/BLM/CBX5/CDCA8/CDKN2A/CETN2/CREBBP/DAXX/DDX5/DNMT1/DNMT3A/EID3/EP300/H4C3/H4C8/HDAC2/HDAC4/HERC2/HNRNPC/HNRNPK/INCENP/ING2/MDC1/NCOA1/NFKBIA/NOP58/NR1H3/NR2C1/NSMCE4A/NUP107/NUP153/NUP155/NUP160/NUP188/NUP205/NUP210/NUP214/NUP37/NUP43/NUP50/NUP54/NUP62/NUP85/NUP88/NUP93/NUP98/PARK7/PARP1/PCNA/PHC3/PIAS1/PIAS2/PIAS4/PML/RAE1/RANGAP1/RELA/RNF168/RORA/RPA1/SAE1/SAFB/SEC13/SEH1L/SEN…	93
REACTOME_APOPTOSIS	REACTOME_APOPTOSIS	90/3097	179/13112	6.04698e-15	3.24201e-13	2.29438e-13	ACIN1/AKT2/APIP/APPL1/BAK1/BAX/BCL2/BID/BMF/C1QBP/CARD8/CASP3/CASP7/CASP8/CDKN2A/CFLAR/CLSPN/DAPK1/DAPK2/DFFB/DIABLO/DNM1L/DYNLL1/DYNLL2/FAS/FASLG/FNTA/GSDMD/GZMB/H1-2/HMGB1/HMGB2/KPNA1/KPNB1/LMNB1/MAPK1/NMT1/PMAIP1/PPP3CC/PRKCQ/PSMA2/PSMA3/PSMA4/PSMA5/PSMA6/PSMA7/PSMB1/PSMB10/PSMB2/PSMB3/PSMB4/PSMB5/PSMB6/PSMB7/PSMB8/PSMB9/PSMC2/PSMC3/PSMC5/PSMC6/PSMD1/PSMD11/PSMD12/PSMD14/PSMD2/PSMD3/PSMD4/PSMD…	90
KEGG_PROTEASOME	KEGG_PROTEASOME	36/3097	46/13112	7.22156e-15	3.7857e-13	2.67916e-13	IFNG/POMP/PSMA2/PSMA3/PSMA4/PSMA5/PSMA6/PSMA7/PSMB1/PSMB10/PSMB2/PSMB3/PSMB4/PSMB5/PSMB6/PSMB7/PSMB8/PSMB9/PSMC2/PSMC3/PSMC5/PSMC6/PSMD1/PSMD11/PSMD12/PSMD14/PSMD2/PSMD3/PSMD4/PSMD6/PSMD7/PSMD8/PSME1/PSME2/PSME3/PSME4	36
WP_DNA_IRDAMAGE_AND_CELLULAR_RESPONSE_VIA_ATR	WP_DNA_IRDAMAGE_AND_CELLULAR_RESPONSE_VIA_ATR	52/3097	81/13112	8.09032e-15	4.14893e-13	2.93621e-13	ATR/BARD1/BRCA2/BRCC3/BRIP1/CDC45/CDK1/CDK2/CHEK1/CHEK2/CLK2/CLSPN/DCLRE1A/EEF1E1/EXO1/FANCA/FANCD2/FANCI/FEN1/FOXM1/H2AX/HERC2/MCM2/MCPH1/MDC1/MLH1/MSH2/PALB2/PARP1/PCNA/PLK1/PML/PPM1D/RAD17/RAD51/RAD9A/RBBP8/RECQL/RFWD3/RMI1/RPA1/RPA2/SMARCC2/SMC1A/TDP1/TOPBP1/TP53/TRIM28/UBE2D3/USP1/WRN/XRCC5	52
REACTOME_DEFECTIVE_CFTR_CAUSES_CYSTIC_FIBROSIS	REACTOME_DEFECTIVE_CFTR_CAUSES_CYSTIC_FIBROSIS	43/3097	61/13112	1.11319e-14	5.58726e-13	3.95413e-13	DERL1/DERL2/DERL3/ERLIN1/PSMA2/PSMA3/PSMA4/PSMA5/PSMA6/PSMA7/PSMB1/PSMB10/PSMB2/PSMB3/PSMB4/PSMB5/PSMB6/PSMB7/PSMB8/PSMB9/PSMC2/PSMC3/PSMC5/PSMC6/PSMD1/PSMD11/PSMD12/PSMD14/PSMD2/PSMD3/PSMD4/PSMD6/PSMD7/PSMD8/PSME1/PSME2/PSME3/PSME4/RNF185/SEL1L/UBB/UBC/VCP	43
REACTOME_REGULATION_OF_MRNA_STABILITY_BY_PROTEINS_THAT_BIND_AU_RICH_ELEMENTS	REACTOME_REGULATION_OF_MRNA_STABILITY_BY_PROTEINS_THAT_BIND_AU_RICH_ELEMENTS	54/3097	87/13112	2.00937e-14	9.87523e-13	6.98874e-13	ANP32A/DCP2/EIF4G1/ELAVL1/EXOSC1/EXOSC2/EXOSC3/EXOSC8/EXOSC9/HNRNPD/HSPA8/KHSRP/MAPKAPK2/NUP214/PSMA2/PSMA3/PSMA4/PSMA5/PSMA6/PSMA7/PSMB1/PSMB10/PSMB2/PSMB3/PSMB4/PSMB5/PSMB6/PSMB7/PSMB8/PSMB9/PSMC2/PSMC3/PSMC5/PSMC6/PSMD1/PSMD11/PSMD12/PSMD14/PSMD2/PSMD3/PSMD4/PSMD6/PSMD7/PSMD8/PSME1/PSME2/PSME3/PSME4/SET/TNPO1/UBB/UBC/XPO1/XRN1	54
REACTOME_ANTIGEN_PROCESSING_UBIQUITINATION_PROTEASOME_DEGRADATION	REACTOME_ANTIGEN_PROCESSING_UBIQUITINATION_PROTEASOME_DEGRADATION	132/3097	308/13112	3.81285e-14	1.83562e-12	1.29907e-12	ANAPC1/ANAPC10/ANAPC11/ANAPC13/ANAPC2/ANAPC5/ASB13/ASB16/ASB2/ATG7/BTBD1/CBLB/CCNF/CDC16/CDC20/CDC23/CDC26/CUL1/CUL2/CUL3/CUL5/DET1/DTX3L/DZIP3/FBXL14/FBXO11/FBXO21/FBXO22/FBXO6/FBXW5/FBXW7/GLMN/HERC1/HERC2/HERC6/HUWE1/KBTBD8/KCTD7/KEAP1/KLHL22/KLHL9/LNPEP/LRR1/LRRC41/MEX3C/MYLIP/NPEPPS/PJA1/PSMA2/PSMA3/PSMA4/PSMA5/PSMA6/PSMA7/PSMB1/PSMB10/PSMB2/PSMB3/PSMB4/PSMB5/PSMB6/PSMB7/PSMB8/PSMB9/PSMC2/PSM…	132
WP_DNA_REPAIR_PATHWAYS_FULL_NETWORK	WP_DNA_REPAIR_PATHWAYS_FULL_NETWORK	67/3097	121/13112	4.55602e-14	2.14953e-12	1.52123e-12	APEX1/ATR/BRCA2/BRIP1/CENPS/CENPX/CETN2/CHEK1/CUL4A/DDB1/DDB2/ERCC3/ERCC5/EXO1/FANCA/FANCB/FANCD2/FANCE/FANCG/FANCI/FANCL/FEN1/GTF2H1/GTF2H4/H2AX/HMGB1/LIG1/MBD4/MLH1/MSH2/MSH3/MSH6/NEIL3/OGG1/PALB2/PARP1/PARP2/PCNA/POLD1/POLD2/POLD3/POLE/POLE2/POLE3/POLH/RAD23B/RAD51/RAD51C/REV1/REV3L/RFC1/RFC2/RFC3/RFC4/RFC5/RPA1/RPA2/RPA3/SMUG1/TDG/UNG/USP1/WRN/XPC/XRCC1/XRCC5/XRCC6	67
REACTOME_RHO_GTPASES_ACTIVATE_FORMINS	REACTOME_RHO_GTPASES_ACTIVATE_FORMINS	74/3097	140/13112	5.68298e-14	2.62866e-12	1.86031e-12	ACTG1/AHCTF1/AURKB/BIRC5/BUB1/BUB1B/BUB3/CDC20/CDCA8/CENPA/CENPC/CENPE/CENPF/CENPH/CENPI/CENPK/CENPM/CENPN/CENPO/CENPP/CENPQ/CENPS/CKAP5/CLASP1/CLASP2/DSN1/DVL3/DYNC1LI1/DYNLL1/DYNLL2/ERCC6L/EVL/FMNL2/FMNL3/INCENP/KIF18A/KIF2A/KIF2C/KNTC1/MAD2L1/MAPRE1/MIS12/NSL1/NUDC/NUF2/NUP107/NUP160/NUP37/NUP43/NUP85/NUP98/PFN1/PFN2/PLK1/PMF1/PPP1CC/PPP2CA/PPP2CB/PPP2R5E/RANGAP1/RCC2/SCAI/SEC13/SEH1L/SKA1/SKA…	74
KEGG_DNA_REPLICATION	KEGG_DNA_REPLICATION	30/3097	36/13112	5.90023e-14	2.67666e-12	1.89428e-12	DNA2/FEN1/LIG1/MCM2/MCM3/MCM5/MCM6/MCM7/PCNA/POLA1/POLA2/POLD1/POLD2/POLD3/POLE/POLE2/POLE3/PRIM1/PRIM2/RFC1/RFC2/RFC3/RFC4/RFC5/RNASEH1/RNASEH2A/RPA1/RPA2/RPA3/SSBP1	30
REACTOME_TNFR2_NON_CANONICAL_NF_KB_PATHWAY	REACTOME_TNFR2_NON_CANONICAL_NF_KB_PATHWAY	59/3097	101/13112	6.09093e-14	2.71104e-12	1.91861e-12	BIRC3/CD27/CD40/CD40LG/CHUK/CUL1/EDARADD/FASLG/PSMA2/PSMA3/PSMA4/PSMA5/PSMA6/PSMA7/PSMB1/PSMB10/PSMB2/PSMB3/PSMB4/PSMB5/PSMB6/PSMB7/PSMB8/PSMB9/PSMC2/PSMC3/PSMC5/PSMC6/PSMD1/PSMD11/PSMD12/PSMD14/PSMD2/PSMD3/PSMD4/PSMD6/PSMD7/PSMD8/PSME1/PSME2/PSME3/PSME4/TNF/TNFRSF13C/TNFRSF17/TNFRSF18/TNFRSF1B/TNFRSF25/TNFRSF4/TNFRSF8/TNFRSF9/TNFSF13B/TNFSF4/TNFSF8/TNFSF9/TRAF3/UBB/UBC/UBE2M	59
REACTOME_CROSS_PRESENTATION_OF_SOLUBLE_EXOGENOUS_ANTIGENS_ENDOSOMES	REACTOME_CROSS_PRESENTATION_OF_SOLUBLE_EXOGENOUS_ANTIGENS_ENDOSOMES	37/3097	50/13112	6.77336e-14	2.95896e-12	2.09407e-12	FCGR1A/FCGR1B/MRC1/PSMA2/PSMA3/PSMA4/PSMA5/PSMA6/PSMA7/PSMB1/PSMB10/PSMB2/PSMB3/PSMB4/PSMB5/PSMB6/PSMB7/PSMB8/PSMB9/PSMC2/PSMC3/PSMC5/PSMC6/PSMD1/PSMD11/PSMD12/PSMD14/PSMD2/PSMD3/PSMD4/PSMD6/PSMD7/PSMD8/PSME1/PSME2/PSME3/PSME4	37
WP_CELL_CYCLE	WP_CELL_CYCLE	67/3097	122/13112	7.79421e-14	3.29123e-12	2.32922e-12	ABL1/ANAPC1/ANAPC10/ANAPC11/ANAPC13/ANAPC2/ANAPC5/ATR/BUB1/BUB3/CCNA2/CCNB1/CCNB2/CCND2/CCNE1/CCNE2/CDC16/CDC20/CDC23/CDC25A/CDC45/CDC6/CDC7/CDK1/CDK2/CDK4/CDKN1B/CDKN1C/CDKN2A/CDKN2C/CHEK1/CHEK2/CUL1/DBF4/E2F2/E2F3/EP300/ESPL1/HDAC2/MCM2/MCM3/MCM5/MCM6/MCM7/ORC1/ORC2/ORC3/ORC6/PCNA/PLK1/PTTG1/PTTG2/RBL1/SKP2/SMAD2/SMAD4/SMC1A/SMC3/STAG1/TFDP1/TFDP2/TP53/TTK/YWHAE/YWHAH/YWHAQ/ZBTB17	67
REACTOME_SUMOYLATION_OF_DNA_REPLICATION_PROTEINS	REACTOME_SUMOYLATION_OF_DNA_REPLICATION_PROTEINS	35/3097	46/13112	7.81302e-14	3.29123e-12	2.32922e-12	AURKA/AURKB/BIRC5/CDCA8/INCENP/NUP107/NUP153/NUP155/NUP160/NUP188/NUP205/NUP210/NUP214/NUP37/NUP43/NUP50/NUP54/NUP62/NUP85/NUP88/NUP93/NUP98/PCNA/PIAS4/RAE1/RANGAP1/SEC13/SEH1L/SUMO1/SUMO2/SUMO3/TOP1/TOP2A/TOP2B/TPR	35
REACTOME_CELLULAR_RESPONSE_TO_HYPOXIA	REACTOME_CELLULAR_RESPONSE_TO_HYPOXIA	48/3097	75/13112	1.04272e-13	4.31538e-12	3.05401e-12	ARNT/CITED2/CREBBP/CUL2/EGLN2/EP300/HIF1AN/HIGD1A/LIMD1/PSMA2/PSMA3/PSMA4/PSMA5/PSMA6/PSMA7/PSMB1/PSMB10/PSMB2/PSMB3/PSMB4/PSMB5/PSMB6/PSMB7/PSMB8/PSMB9/PSMC2/PSMC3/PSMC5/PSMC6/PSMD1/PSMD11/PSMD12/PSMD14/PSMD2/PSMD3/PSMD4/PSMD6/PSMD7/PSMD8/PSME1/PSME2/PSME3/PSME4/UBB/UBC/UBE2D1/UBE2D2/UBE2D3	48
REACTOME_AUF1_HNRNP_D0_BINDS_AND_DESTABILIZES_MRNA	REACTOME_AUF1_HNRNP_D0_BINDS_AND_DESTABILIZES_MRNA	39/3097	55/13112	1.42716e-13	5.70624e-12	4.03833e-12	EIF4G1/HNRNPD/HSPA8/PSMA2/PSMA3/PSMA4/PSMA5/PSMA6/PSMA7/PSMB1/PSMB10/PSMB2/PSMB3/PSMB4/PSMB5/PSMB6/PSMB7/PSMB8/PSMB9/PSMC2/PSMC3/PSMC5/PSMC6/PSMD1/PSMD11/PSMD12/PSMD14/PSMD2/PSMD3/PSMD4/PSMD6/PSMD7/PSMD8/PSME1/PSME2/PSME3/PSME4/UBB/UBC	39
REACTOME_REGULATION_OF_RUNX3_EXPRESSION_AND_ACTIVITY	REACTOME_REGULATION_OF_RUNX3_EXPRESSION_AND_ACTIVITY	39/3097	55/13112	1.42716e-13	5.70624e-12	4.03833e-12	CBFB/CDKN2A/EP300/PSMA2/PSMA3/PSMA4/PSMA5/PSMA6/PSMA7/PSMB1/PSMB10/PSMB2/PSMB3/PSMB4/PSMB5/PSMB6/PSMB7/PSMB8/PSMB9/PSMC2/PSMC3/PSMC5/PSMC6/PSMD1/PSMD11/PSMD12/PSMD14/PSMD2/PSMD3/PSMD4/PSMD6/PSMD7/PSMD8/PSME1/PSME2/PSME3/SMURF2/UBB/UBC	39
REACTOME_ACTIVATION_OF_THE_PRE_REPLICATIVE_COMPLEX	REACTOME_ACTIVATION_OF_THE_PRE_REPLICATIVE_COMPLEX	28/3097	33/13112	1.69468e-13	6.66291e-12	4.71537e-12	CDC45/CDC6/CDC7/CDK2/CDT1/DBF4/GMNN/MCM10/MCM2/MCM3/MCM5/MCM6/MCM7/MCM8/ORC1/ORC2/ORC3/ORC6/POLA1/POLA2/POLE/POLE2/POLE3/PRIM1/PRIM2/RPA1/RPA2/RPA3	28
REACTOME_C_TYPE_LECTIN_RECEPTORS_CLRS	REACTOME_C_TYPE_LECTIN_RECEPTORS_CLRS	73/3097	140/13112	2.08678e-13	8.07003e-12	5.71119e-12	AHCYL1/BCL10/CARD11/CASP8/CCL17/CHUK/CLEC10A/CLEC4A/CLEC4E/CLEC6A/CLEC7A/CREBBP/CUL1/EP300/FYN/ICAM2/MALT1/MAP3K7/NFATC2/NFATC3/NFKB1/NFKBIA/NRAS/PAK1/PDPK1/PRKACB/PSMA2/PSMA3/PSMA4/PSMA5/PSMA6/PSMA7/PSMB1/PSMB10/PSMB2/PSMB3/PSMB4/PSMB5/PSMB6/PSMB7/PSMB8/PSMB9/PSMC2/PSMC3/PSMC5/PSMC6/PSMD1/PSMD11/PSMD12/PSMD14/PSMD2/PSMD3/PSMD4/PSMD6/PSMD7/PSMD8/PSME1/PSME2/PSME3/PSME4/PYCARD/RAF1/RELA/SYK/TAB1/T…	73
REACTOME_NEGATIVE_REGULATION_OF_NOTCH4_SIGNALING	REACTOME_NEGATIVE_REGULATION_OF_NOTCH4_SIGNALING	38/3097	54/13112	4.33513e-13	1.62327e-11	1.14879e-11	CUL1/FBXW7/PSMA2/PSMA3/PSMA4/PSMA5/PSMA6/PSMA7/PSMB1/PSMB10/PSMB2/PSMB3/PSMB4/PSMB5/PSMB6/PSMB7/PSMB8/PSMB9/PSMC2/PSMC3/PSMC5/PSMC6/PSMD1/PSMD11/PSMD12/PSMD14/PSMD2/PSMD3/PSMD4/PSMD6/PSMD7/PSMD8/PSME1/PSME2/PSME3/TACC3/UBB/UBC	38
REACTOME_SNRNP_ASSEMBLY	REACTOME_SNRNP_ASSEMBLY	38/3097	54/13112	4.33513e-13	1.62327e-11	1.14879e-11	CLNS1A/DDX20/GEMIN2/GEMIN4/GEMIN5/NCBP1/NUP107/NUP153/NUP155/NUP160/NUP188/NUP205/NUP210/NUP214/NUP37/NUP43/NUP50/NUP54/NUP62/NUP85/NUP88/NUP93/NUP98/PHAX/PRMT5/RAE1/SEC13/SEH1L/SNRPB/SNRPD1/SNRPD2/SNRPD3/SNRPE/SNRPF/SNRPG/SNUPN/TPR/WDR77	38
REACTOME_SUMOYLATION_OF_DNA_DAMAGE_RESPONSE_AND_REPAIR_PROTEINS	REACTOME_SUMOYLATION_OF_DNA_DAMAGE_RESPONSE_AND_REPAIR_PROTEINS	48/3097	77/13112	4.4766e-13	1.65004e-11	1.16774e-11	BLM/CDKN2A/CETN2/EID3/HERC2/MDC1/NSMCE4A/NUP107/NUP153/NUP155/NUP160/NUP188/NUP205/NUP210/NUP214/NUP37/NUP43/NUP50/NUP54/NUP62/NUP85/NUP88/NUP93/NUP98/PARP1/PHC3/PIAS1/PIAS2/PIAS4/PML/RAE1/RNF168/RPA1/SEC13/SEH1L/SMC1A/SMC3/SMC5/SMC6/SP100/STAG1/SUMO1/SUMO2/SUMO3/TDG/TPR/WRN/XPC	48
REACTOME_DNA_DOUBLE_STRAND_BREAK_REPAIR	REACTOME_DNA_DOUBLE_STRAND_BREAK_REPAIR	82/3097	167/13112	5.10226e-13	1.85173e-11	1.31048e-11	ABL1/ATR/BABAM1/BARD1/BAZ1B/BLM/BRCA2/BRCC3/BRIP1/CCNA2/CDK2/CHEK1/CHEK2/CLSPN/DNA2/EME1/EXO1/EYA3/FEN1/GEN1/H2AX/H2BC12/H2BC5/H2BC6/H2BC9/H4C3/H4C8/HERC2/KAT5/KPNA2/MDC1/PALB2/PARP1/PARP2/PAXIP1/PCNA/PIAS4/POLD1/POLD2/POLD3/POLE/POLE2/POLE3/POLH/PPP4C/RAD17/RAD51/RAD51AP1/RAD51C/RAD9A/RBBP8/RFC1/RFC2/RFC3/RFC4/RFC5/RHNO1/RIF1/RMI1/RMI2/RNF168/RPA1/RPA2/RPA3/SLX4/SMARCA5/SUMO1/SUMO2/TDP1/TDP2/TIM…	82
REACTOME_DNA_STRAND_ELONGATION	REACTOME_DNA_STRAND_ELONGATION	27/3097	32/13112	6.13834e-13	2.19399e-11	1.5527e-11	CDC45/DNA2/FEN1/GINS2/LIG1/MCM2/MCM3/MCM5/MCM6/MCM7/MCM8/PCNA/POLA1/POLA2/POLD1/POLD2/POLD3/PRIM1/PRIM2/RFC1/RFC2/RFC3/RFC4/RFC5/RPA1/RPA2/RPA3	27
REACTOME_STABILIZATION_OF_P53	REACTOME_STABILIZATION_OF_P53	39/3097	57/13112	8.88249e-13	3.12743e-11	2.2133e-11	CDKN2A/CHEK2/PSMA2/PSMA3/PSMA4/PSMA5/PSMA6/PSMA7/PSMB1/PSMB10/PSMB2/PSMB3/PSMB4/PSMB5/PSMB6/PSMB7/PSMB8/PSMB9/PSMC2/PSMC3/PSMC5/PSMC6/PSMD1/PSMD11/PSMD12/PSMD14/PSMD2/PSMD3/PSMD4/PSMD6/PSMD7/PSMD8/PSME1/PSME2/PSME3/PSME4/TP53/UBB/UBC	39
REACTOME_DEGRADATION_OF_AXIN	REACTOME_DEGRADATION_OF_AXIN	38/3097	55/13112	1.08353e-12	3.75889e-11	2.66018e-11	PSMA2/PSMA3/PSMA4/PSMA5/PSMA6/PSMA7/PSMB1/PSMB10/PSMB2/PSMB3/PSMB4/PSMB5/PSMB6/PSMB7/PSMB8/PSMB9/PSMC2/PSMC3/PSMC5/PSMC6/PSMD1/PSMD11/PSMD12/PSMD14/PSMD2/PSMD3/PSMD4/PSMD6/PSMD7/PSMD8/PSME1/PSME2/PSME3/PSME4/SMURF2/TNKS2/UBB/UBC	38
REACTOME_DECTIN_1_MEDIATED_NONCANONICAL_NF_KB_SIGNALING	REACTOME_DECTIN_1_MEDIATED_NONCANONICAL_NF_KB_SIGNALING	41/3097	62/13112	1.32169e-12	4.51866e-11	3.19787e-11	CCL17/CHUK/CUL1/PSMA2/PSMA3/PSMA4/PSMA5/PSMA6/PSMA7/PSMB1/PSMB10/PSMB2/PSMB3/PSMB4/PSMB5/PSMB6/PSMB7/PSMB8/PSMB9/PSMC2/PSMC3/PSMC5/PSMC6/PSMD1/PSMD11/PSMD12/PSMD14/PSMD2/PSMD3/PSMD4/PSMD6/PSMD7/PSMD8/PSME1/PSME2/PSME3/PSME4/RELA/UBB/UBC/UBE2M	41
REACTOME_ACTIVATION_OF_ATR_IN_RESPONSE_TO_REPLICATION_STRESS	REACTOME_ACTIVATION_OF_ATR_IN_RESPONSE_TO_REPLICATION_STRESS	29/3097	37/13112	2.99028e-12	1.00773e-10	7.13171e-11	ATR/CDC25A/CDC45/CDC6/CDC7/CDK2/CHEK1/CLSPN/DBF4/MCM10/MCM2/MCM3/MCM5/MCM6/MCM7/MCM8/ORC1/ORC2/ORC3/ORC6/RAD17/RAD9A/RFC2/RFC3/RFC4/RFC5/RPA1/RPA2/RPA3	29
REACTOME_CYTOPROTECTION_BY_HMOX1	REACTOME_CYTOPROTECTION_BY_HMOX1	65/3097	124/13112	3.15934e-12	1.0497e-10	7.42879e-11	COX11/COX14/COX18/COX20/COX4I1/COX5A/COX5B/COX6A1/COX7B/COX8A/CREBBP/CSNK2B/CUL1/CUL3/HDAC3/HELZ2/KEAP1/LRPPRC/MED1/NCOA1/NCOR1/PSMA2/PSMA3/PSMA4/PSMA5/PSMA6/PSMA7/PSMB1/PSMB10/PSMB2/PSMB3/PSMB4/PSMB5/PSMB6/PSMB7/PSMB8/PSMB9/PSMC2/PSMC3/PSMC5/PSMC6/PSMD1/PSMD11/PSMD12/PSMD14/PSMD2/PSMD3/PSMD4/PSMD6/PSMD7/PSMD8/PSME1/PSME2/PSME3/PSME4/SCO1/SCO2/SIN3A/SKP2/STAT3/TACO1/TBL1X/TBL1XR1/UBB/UBC	65
REACTOME_CHROMOSOME_MAINTENANCE	REACTOME_CHROMOSOME_MAINTENANCE	70/3097	138/13112	3.63501e-12	1.19097e-10	8.42854e-11	ACD/ATRX/BLM/CCNA2/CDK2/CENPA/CENPC/CENPH/CENPI/CENPK/CENPM/CENPN/CENPO/CENPP/CENPQ/CENPS/CENPW/CENPX/CHTF8/DAXX/DKC1/DNA2/FEN1/GAR1/H2AC8/H2AX/H2AZ1/H2AZ2/H2BC12/H2BC5/H2BC6/H2BC9/H3-3B/H4C3/H4C8/HJURP/LIG1/MIS18A/MIS18BP1/PCNA/PIF1/POLA1/POLA2/POLD1/POLD2/POLD3/POLR2D/POLR2E/POLR2F/POLR2G/POLR2H/POLR2I/PPP6C/PRIM1/PRIM2/RBBP4/RBBP7/RFC1/RFC2/RFC3/RFC4/RFC5/RPA1/RPA2/RPA3/RSF1/RUVBL1/RUVBL2/SMAR…	70
REACTOME_INTERFERON_GAMMA_SIGNALING	REACTOME_INTERFERON_GAMMA_SIGNALING	53/3097	93/13112	4.4356e-12	1.42993e-10	1.01197e-10	CIITA/FCGR1A/FCGR1B/GBP1/GBP2/GBP3/GBP4/GBP5/GBP6/GBP7/HLA-A/HLA-DPA1/HLA-DPB1/HLA-DQA2/HLA-DQB1/HLA-DRA/HLA-DRB1/HLA-DRB5/HLA-F/HLA-G/ICAM1/IFI30/IFNG/IRF1/IRF2/IRF4/IRF7/IRF8/IRF9/JAK2/OAS1/OAS2/OAS3/OASL/PIAS1/PML/PTPN1/PTPN11/PTPN2/PTPN6/SOCS1/SP100/STAT1/SUMO1/TRIM14/TRIM21/TRIM22/TRIM26/TRIM35/TRIM38/TRIM45/TRIM68/VCAM1	53
REACTOME_ANTIGEN_PROCESSING_CROSS_PRESENTATION	REACTOME_ANTIGEN_PROCESSING_CROSS_PRESENTATION	58/3097	106/13112	4.48558e-12	1.42993e-10	1.01197e-10	BTK/CALR/CHUK/CTSS/CYBA/CYBB/FCGR1A/FCGR1B/HLA-A/HLA-F/HLA-G/HMGB1/LNPEP/MRC1/MYD88/NCF1/PSMA2/PSMA3/PSMA4/PSMA5/PSMA6/PSMA7/PSMB1/PSMB10/PSMB2/PSMB3/PSMB4/PSMB5/PSMB6/PSMB7/PSMB8/PSMB9/PSMC2/PSMC3/PSMC5/PSMC6/PSMD1/PSMD11/PSMD12/PSMD14/PSMD2/PSMD3/PSMD4/PSMD6/PSMD7/PSMD8/PSME1/PSME2/PSME3/PSME4/SEC61A1/SEC61B/TAP1/TAP2/TAPBP/TIRAP/UBB/UBC	58
REACTOME_DEGRADATION_OF_DVL	REACTOME_DEGRADATION_OF_DVL	38/3097	57/13112	6.03661e-12	1.89872e-10	1.34373e-10	CUL3/DVL3/PSMA2/PSMA3/PSMA4/PSMA5/PSMA6/PSMA7/PSMB1/PSMB10/PSMB2/PSMB3/PSMB4/PSMB5/PSMB6/PSMB7/PSMB8/PSMB9/PSMC2/PSMC3/PSMC5/PSMC6/PSMD1/PSMD11/PSMD12/PSMD14/PSMD2/PSMD3/PSMD4/PSMD6/PSMD7/PSMD8/PSME1/PSME2/PSME3/PSME4/UBB/UBC	38
REACTOME_THE_ROLE_OF_GTSE1_IN_G2_M_PROGRESSION_AFTER_G2_CHECKPOINT	REACTOME_THE_ROLE_OF_GTSE1_IN_G2_M_PROGRESSION_AFTER_G2_CHECKPOINT	47/3097	79/13112	8.78795e-12	2.72773e-10	1.93043e-10	CCNB1/CCNB2/CDK1/FKBPL/HSP90AA1/MAPRE1/PLK1/PSMA2/PSMA3/PSMA4/PSMA5/PSMA6/PSMA7/PSMB1/PSMB10/PSMB2/PSMB3/PSMB4/PSMB5/PSMB6/PSMB7/PSMB8/PSMB9/PSMC2/PSMC3/PSMC5/PSMC6/PSMD1/PSMD11/PSMD12/PSMD14/PSMD2/PSMD3/PSMD4/PSMD6/PSMD7/PSMD8/PSME1/PSME2/PSME3/PSME4/TP53/TUBA1B/TUBA1C/TUBB4B/UBB/UBC	47
REACTOME_NUCLEOTIDE_EXCISION_REPAIR	REACTOME_NUCLEOTIDE_EXCISION_REPAIR	59/3097	110/13112	8.99708e-12	2.75638e-10	1.9507e-10	ACTL6A/ACTR8/AQR/CETN2/CHD1L/COPS3/COPS4/COPS7B/CUL4A/DDB1/DDB2/EP300/ERCC3/ERCC5/GPS1/GTF2H1/GTF2H4/HMGN1/ISY1/LIG1/MCRS1/PARP1/PARP2/PCNA/PIAS1/POLD1/POLD2/POLD3/POLE/POLE2/POLE3/POLR2D/POLR2E/POLR2F/POLR2G/POLR2H/POLR2I/PRPF19/RAD23B/RFC1/RFC2/RFC3/RFC4/RFC5/RPA1/RPA2/RPA3/RUVBL1/SUMO1/SUMO2/SUMO3/TFPT/UBB/UBC/UBE2N/USP7/XPC/XRCC1/ZNF830	59
REACTOME_HDR_THROUGH_HOMOLOGOUS_RECOMBINATION_HRR	REACTOME_HDR_THROUGH_HOMOLOGOUS_RECOMBINATION_HRR	42/3097	67/13112	9.96468e-12	3.01368e-10	2.13279e-10	ATR/BARD1/BLM/BRCA2/BRIP1/CHEK1/DNA2/EME1/EXO1/GEN1/KAT5/PALB2/PCNA/POLD1/POLD2/POLD3/POLE/POLE2/POLE3/POLH/RAD17/RAD51/RAD51AP1/RAD51C/RAD9A/RBBP8/RFC1/RFC2/RFC3/RFC4/RFC5/RHNO1/RMI1/RMI2/RPA1/RPA2/RPA3/SLX4/TOPBP1/UBB/UBC/WRN	42
REACTOME_SIGNALING_BY_THE_B_CELL_RECEPTOR_BCR	REACTOME_SIGNALING_BY_THE_B_CELL_RECEPTOR_BCR	79/3097	166/13112	1.03714e-11	3.09698e-10	2.19174e-10	AHCYL1/BCL10/BLK/BLNK/BTK/CARD11/CD19/CD79A/CD79B/CHUK/CUL1/FYN/GRB2/IGHM/IGHV1-69/IGHV3-30/IGKV1-17/IGKV1-5/IGKV4-1/IGLV1-44/IGLV2-14/IGLV3-25/MALT1/MAP3K7/NCK1/NFATC2/NFATC3/NFKB1/NFKBIA/NFKBIB/NFKBIE/NRAS/ORAI1/PIK3AP1/PRKCB/PSMA2/PSMA3/PSMA4/PSMA5/PSMA6/PSMA7/PSMB1/PSMB10/PSMB2/PSMB3/PSMB4/PSMB5/PSMB6/PSMB7/PSMB8/PSMB9/PSMC2/PSMC3/PSMC5/PSMC6/PSMD1/PSMD11/PSMD12/PSMD14/PSMD2/PSMD3/PSMD4/PSMD6…	79
REACTOME_DEUBIQUITINATION	REACTOME_DEUBIQUITINATION	122/3097	297/13112	1.17308e-11	3.4293e-10	2.42693e-10	ABRAXAS2/ACTL6A/ACTR8/ADRM1/ARRB1/ASXL1/ATXN7/BABAM1/BARD1/BECN1/BIRC3/BRCC3/CCNA2/CCP110/CDC20/CDC25A/CDK1/CLSPN/CYLD/DDB2/EP300/FOXK2/H2AC11/H2AC8/H2BC12/H2BC5/H2BC6/H2BC9/HGS/IDE/IFIH1/JOSD1/KAT2B/KEAP1/MAP3K7/MAT2B/MCRS1/NEDD8/NFKBIA/OGT/OTUB1/PSMA2/PSMA3/PSMA4/PSMA5/PSMA6/PSMA7/PSMB1/PSMB10/PSMB2/PSMB3/PSMB4/PSMB5/PSMB6/PSMB7/PSMB8/PSMB9/PSMC2/PSMC3/PSMC5/PSMC6/PSMD1/PSMD11/PSMD12/PSMD14/PSM…	122
REACTOME_HIV_LIFE_CYCLE	REACTOME_HIV_LIFE_CYCLE	74/3097	152/13112	1.1775e-11	3.4293e-10	2.42693e-10	CCNT1/CCNT2/CCR5/CD4/CHMP2B/CHMP6/CHMP7/ERCC3/FEN1/GTF2A1/GTF2A2/GTF2B/GTF2E1/GTF2E2/GTF2H1/GTF2H4/HMGA1/KPNA1/LIG1/MVB12B/NCBP1/NELFCD/NELFE/NMT1/NUP107/NUP153/NUP155/NUP160/NUP188/NUP205/NUP210/NUP214/NUP37/NUP43/NUP50/NUP54/NUP62/NUP85/NUP88/NUP93/NUP98/POLR2D/POLR2E/POLR2F/POLR2G/POLR2H/POLR2I/PSIP1/RAE1/RAN/RANBP1/RANGAP1/RNMT/SEC13/SEH1L/SSRP1/SUPT16H/SUPT4H1/SUPT5H/TAF11/TAF15/TAF3/TAF5/TA…	74
REACTOME_HOMOLOGY_DIRECTED_REPAIR	REACTOME_HOMOLOGY_DIRECTED_REPAIR	69/3097	138/13112	1.22588e-11	3.52666e-10	2.49583e-10	ABL1/ATR/BABAM1/BARD1/BLM/BRCA2/BRCC3/BRIP1/CCNA2/CDK2/CHEK1/CLSPN/DNA2/EME1/EXO1/FEN1/GEN1/H2AX/H2BC12/H2BC5/H2BC6/H2BC9/H4C3/H4C8/HERC2/KAT5/MDC1/PALB2/PARP1/PARP2/PCNA/PIAS4/POLD1/POLD2/POLD3/POLE/POLE2/POLE3/POLH/PPP4C/RAD17/RAD51/RAD51AP1/RAD51C/RAD9A/RBBP8/RFC1/RFC2/RFC3/RFC4/RFC5/RHNO1/RMI1/RMI2/RNF168/RPA1/RPA2/RPA3/SLX4/SUMO1/SUMO2/TIMELESS/TIPIN/TOPBP1/UBB/UBC/UBE2N/WRN/XRCC1	69
REACTOME_REGULATION_OF_HMOX1_EXPRESSION_AND_ACTIVITY	REACTOME_REGULATION_OF_HMOX1_EXPRESSION_AND_ACTIVITY	41/3097	65/13112	1.31427e-11	3.73537e-10	2.64353e-10	CSNK2B/CUL1/CUL3/KEAP1/PSMA2/PSMA3/PSMA4/PSMA5/PSMA6/PSMA7/PSMB1/PSMB10/PSMB2/PSMB3/PSMB4/PSMB5/PSMB6/PSMB7/PSMB8/PSMB9/PSMC2/PSMC3/PSMC5/PSMC6/PSMD1/PSMD11/PSMD12/PSMD14/PSMD2/PSMD3/PSMD4/PSMD6/PSMD7/PSMD8/PSME1/PSME2/PSME3/PSME4/SKP2/UBB/UBC	41
REACTOME_LAGGING_STRAND_SYNTHESIS	REACTOME_LAGGING_STRAND_SYNTHESIS	19/3097	20/13112	1.8411e-11	5.17042e-10	3.65913e-10	DNA2/FEN1/LIG1/PCNA/POLA1/POLA2/POLD1/POLD2/POLD3/PRIM1/PRIM2/RFC1/RFC2/RFC3/RFC4/RFC5/RPA1/RPA2/RPA3	19
REACTOME_REGULATION_OF_TP53_ACTIVITY	REACTOME_REGULATION_OF_TP53_ACTIVITY	76/3097	160/13112	2.86999e-11	7.96235e-10	5.63498e-10	AKT2/ATR/AURKA/AURKB/BARD1/BLM/BRD1/BRD7/BRIP1/BRPF1/CCNA2/CCNG1/CDK1/CDK2/CDKN2A/CHEK1/CHEK2/CSNK2B/DAXX/DNA2/DYRK2/EHMT2/EP300/EXO1/GATAD2A/HDAC2/ING2/JMY/KAT5/MAP2K6/MAPKAP1/MAPKAPK5/PDPK1/PIN1/PIP4K2A/PML/PPP2CA/PPP2CB/PRMT5/RAD17/RAD9A/RBBP4/RBBP7/RBBP8/RFC2/RFC3/RFC4/RFC5/RFFL/RHNO1/RMI1/RMI2/RNF34/RPA1/RPA2/RPA3/SGK1/SSRP1/SUPT16H/TAF11/TAF15/TAF3/TAF5/TAF7/TAF9/TBP/TOPBP1/TP53/TP53BP2/TP5…	76
REACTOME_METABOLISM_OF_POLYAMINES	REACTOME_METABOLISM_OF_POLYAMINES	38/3097	59/13112	2.93652e-11	7.96235e-10	5.63498e-10	AGMAT/AMD1/ODC1/PSMA2/PSMA3/PSMA4/PSMA5/PSMA6/PSMA7/PSMB1/PSMB10/PSMB2/PSMB3/PSMB4/PSMB5/PSMB6/PSMB7/PSMB8/PSMB9/PSMC2/PSMC3/PSMC5/PSMC6/PSMD1/PSMD11/PSMD12/PSMD14/PSMD2/PSMD3/PSMD4/PSMD6/PSMD7/PSMD8/PSME1/PSME2/PSME3/PSME4/SRM	38
REACTOME_TRNA_PROCESSING_IN_THE_NUCLEUS	REACTOME_TRNA_PROCESSING_IN_THE_NUCLEUS	38/3097	59/13112	2.93652e-11	7.96235e-10	5.63498e-10	CLP1/CSTF2/ELAC2/NUP107/NUP153/NUP155/NUP160/NUP188/NUP205/NUP210/NUP214/NUP37/NUP43/NUP50/NUP54/NUP62/NUP85/NUP88/NUP93/NUP98/POP4/POP5/POP7/RAE1/RAN/RPP21/RPP30/RPP40/RTRAF/SEC13/SEH1L/TPR/TRNT1/TSEN15/TSEN2/TSEN34/TSEN54/XPOT	38
REACTOME_SIGNALING_BY_INTERLEUKINS	REACTOME_SIGNALING_BY_INTERLEUKINS	171/3097	463/13112	4.24921e-11	1.13908e-09	8.0613e-10	BATF/BCL2/BIRC5/BLNK/BOLA2B/BRWD1/CAPZA1/CASP1/CASP3/CCL11/CCL19/CCL2/CCL3/CCL4/CCL5/CCR2/CCR5/CD4/CD80/CD86/CHUK/CRKL/CSF2RA/CUL1/CXCL10/EBI3/FASLG/FOXO3/FYN/GRB2/GSDMD/GSTO1/H3C8/HAVCR2/HMGB1/HNRNPA2B1/HNRNPDL/HNRNPF/HSP90AA1/HSP90B1/HSPA8/HSPA9/ICAM1/IFNG/IFNL1/IFNL2/IFNLR1/IGHG1/IL10/IL10RA/IL12B/IL12RB1/IL12RB2/IL15RA/IL16/IL17RB/IL18/IL18R1/IL21/IL21R/IL27/IL27RA/IL2RB/IL2RG/IL31RA/IL32/IL3…	171
WP_TCELL_ACTIVATION_SARSCOV2	WP_TCELL_ACTIVATION_SARSCOV2	49/3097	87/13112	5.07838e-11	1.34606e-09	9.52609e-10	BAX/BCL10/CARD11/CCL19/CD247/CD3D/CD3E/CD3G/CD4/CD80/CD86/CDKN2A/CHUK/CTLA4/FOXO3/FYN/GRAP2/GRB2/HLA-DRA/HLA-DRB1/ICOS/IFNAR2/IFNG/IL12B/IL12RB1/IL12RB2/IL18R1/JAK2/LAT/LCK/LCP2/MALT1/MAPK1/MYD88/NFKB1/NFKBIA/PDPK1/PPP3CC/PRKCQ/RAF1/RASGRP1/RELA/RHEB/SOS1/STAT4/TNF/TP53/TYK2/ZAP70	49
REACTOME_RHO_GTPASE_EFFECTORS	REACTOME_RHO_GTPASE_EFFECTORS	128/3097	322/13112	5.24899e-11	1.37582e-09	9.73672e-10	ABI1/ABL1/ACTG1/ACTR3/AHCTF1/ARPC2/ARPC3/ARPC4/ARPC5/AURKB/BIRC5/BTK/BUB1/BUB1B/BUB3/CDC20/CDCA8/CDKN1B/CENPA/CENPC/CENPE/CENPF/CENPH/CENPI/CENPK/CENPM/CENPN/CENPO/CENPP/CENPQ/CENPS/CKAP5/CLASP1/CLASP2/CYBA/CYBB/CYFIP1/CYFIP2/DSN1/DVL3/DYNC1LI1/DYNLL1/DYNLL2/ERCC6L/EVL/FMNL2/FMNL3/GRB2/H2AC8/H2AX/H2AZ1/H2AZ2/H2BC12/H2BC5/H2BC6/H2BC9/H3-3B/H3C8/H4C3/H4C8/INCENP/IQGAP1/IQGAP2/IQGAP3/KDM1A/KDM4C/KIF…	128
REACTOME_ANTIVIRAL_MECHANISM_BY_IFN_STIMULATED_GENES	REACTOME_ANTIVIRAL_MECHANISM_BY_IFN_STIMULATED_GENES	47/3097	82/13112	5.47204e-11	1.41852e-09	1.00389e-09	ABCE1/ARIH1/EIF2AK2/EIF4A2/EIF4A3/EIF4E/EIF4E3/EIF4G1/EIF4G2/KPNA1/KPNA2/KPNB1/NUP107/NUP153/NUP155/NUP160/NUP188/NUP205/NUP210/NUP214/NUP37/NUP43/NUP50/NUP54/NUP62/NUP85/NUP88/NUP93/NUP98/OAS1/OAS2/OAS3/OASL/PIN1/PPM1B/RAE1/SEC13/SEH1L/STAT1/TPR/UBA7/UBB/UBC/UBE2E1/UBE2L6/UBE2N/USP18	47
REACTOME_DEGRADATION_OF_GLI1_BY_THE_PROTEASOME	REACTOME_DEGRADATION_OF_GLI1_BY_THE_PROTEASOME	38/3097	60/13112	6.18872e-11	1.58687e-09	1.12303e-09	CUL1/PRKACB/PSMA2/PSMA3/PSMA4/PSMA5/PSMA6/PSMA7/PSMB1/PSMB10/PSMB2/PSMB3/PSMB4/PSMB5/PSMB6/PSMB7/PSMB8/PSMB9/PSMC2/PSMC3/PSMC5/PSMC6/PSMD1/PSMD11/PSMD12/PSMD14/PSMD2/PSMD3/PSMD4/PSMD6/PSMD7/PSMD8/PSME1/PSME2/PSME3/PSME4/UBB/UBC	38
REACTOME_UB_SPECIFIC_PROCESSING_PROTEASES	REACTOME_UB_SPECIFIC_PROCESSING_PROTEASES	95/3097	219/13112	6.57994e-11	1.66904e-09	1.18119e-09	ADRM1/ARRB1/ATXN7/BECN1/BIRC3/CCNA2/CCP110/CDC20/CDC25A/CLSPN/CYLD/DDB2/H2AC11/H2AC8/H2BC12/H2BC5/H2BC6/H2BC9/HGS/IDE/IFIH1/KEAP1/MAP3K7/MAT2B/NFKBIA/OTUB1/PSMA2/PSMA3/PSMA4/PSMA5/PSMA6/PSMA7/PSMB1/PSMB10/PSMB2/PSMB3/PSMB4/PSMB5/PSMB6/PSMB7/PSMB8/PSMB9/PSMC2/PSMC3/PSMC5/PSMC6/PSMD1/PSMD11/PSMD12/PSMD14/PSMD2/PSMD3/PSMD4/PSMD6/PSMD7/PSMD8/PSME1/PSME2/PSME3/PSME4/PTRH2/RIPK1/RUVBL1/SIAH2/SKP2/SMAD2…	95
REACTOME_HEDGEHOG_LIGAND_BIOGENESIS	REACTOME_HEDGEHOG_LIGAND_BIOGENESIS	40/3097	65/13112	7.14361e-11	1.79274e-09	1.26873e-09	DERL2/PSMA2/PSMA3/PSMA4/PSMA5/PSMA6/PSMA7/PSMB1/PSMB10/PSMB2/PSMB3/PSMB4/PSMB5/PSMB6/PSMB7/PSMB8/PSMB9/PSMC2/PSMC3/PSMC5/PSMC6/PSMD1/PSMD11/PSMD12/PSMD14/PSMD2/PSMD3/PSMD4/PSMD6/PSMD7/PSMD8/PSME1/PSME2/PSME3/PSME4/SEL1L/SYVN1/UBB/UBC/VCP	40
REACTOME_CELLULAR_RESPONSE_TO_CHEMICAL_STRESS	REACTOME_CELLULAR_RESPONSE_TO_CHEMICAL_STRESS	75/3097	160/13112	8.5378e-11	2.12007e-09	1.50038e-09	ATOX1/ATP7A/COX11/COX14/COX18/COX20/COX4I1/COX5A/COX5B/COX6A1/COX7B/COX8A/CREBBP/CSNK2B/CUL1/CUL3/CYBA/CYBB/GPX1/GPX7/HDAC3/HELZ2/KEAP1/LRPPRC/MED1/NCF1/NCOA1/NCOR1/PSMA2/PSMA3/PSMA4/PSMA5/PSMA6/PSMA7/PSMB1/PSMB10/PSMB2/PSMB3/PSMB4/PSMB5/PSMB6/PSMB7/PSMB8/PSMB9/PSMC2/PSMC3/PSMC5/PSMC6/PSMD1/PSMD11/PSMD12/PSMD14/PSMD2/PSMD3/PSMD4/PSMD6/PSMD7/PSMD8/PSME1/PSME2/PSME3/PSME4/SCO1/SCO2/SIN3A/SKP2/SOD1/…	75
REACTOME_TRANSCRIPTIONAL_REGULATION_BY_RUNX3	REACTOME_TRANSCRIPTIONAL_REGULATION_BY_RUNX3	52/3097	96/13112	9.43692e-11	2.31893e-09	1.64111e-09	BRD2/CBFB/CDKN2A/CREBBP/EP300/FOXO3/HDAC4/ITGA4/ITGAL/KAT2B/MAML1/PSMA2/PSMA3/PSMA4/PSMA5/PSMA6/PSMA7/PSMB1/PSMB10/PSMB2/PSMB3/PSMB4/PSMB5/PSMB6/PSMB7/PSMB8/PSMB9/PSMC2/PSMC3/PSMC5/PSMC6/PSMD1/PSMD11/PSMD12/PSMD14/PSMD2/PSMD3/PSMD4/PSMD6/PSMD7/PSMD8/PSME1/PSME2/PSME3/RBPJ/SMAD4/SMURF2/SNW1/TEAD4/TP53/UBB/UBC	52
REACTOME_TRANSPORT_OF_MATURE_MRNAS_DERIVED_FROM_INTRONLESS_TRANSCRIPTS	REACTOME_TRANSPORT_OF_MATURE_MRNAS_DERIVED_FROM_INTRONLESS_TRANSCRIPTS	30/3097	43/13112	1.83786e-10	4.4696e-09	3.16316e-09	ALYREF/CPSF3/EIF4E/FIP1L1/NCBP1/NUP107/NUP153/NUP155/NUP160/NUP188/NUP205/NUP210/NUP214/NUP37/NUP43/NUP50/NUP54/NUP62/NUP85/NUP88/NUP93/NUP98/NXF1/RAE1/SEC13/SEH1L/SLBP/SYMPK/TPR/WDR33	30
REACTOME_ASYMMETRIC_LOCALIZATION_OF_PCP_PROTEINS	REACTOME_ASYMMETRIC_LOCALIZATION_OF_PCP_PROTEINS	39/3097	64/13112	1.88627e-10	4.54052e-09	3.21334e-09	FZD2/PSMA2/PSMA3/PSMA4/PSMA5/PSMA6/PSMA7/PSMB1/PSMB10/PSMB2/PSMB3/PSMB4/PSMB5/PSMB6/PSMB7/PSMB8/PSMB9/PSMC2/PSMC3/PSMC5/PSMC6/PSMD1/PSMD11/PSMD12/PSMD14/PSMD2/PSMD3/PSMD4/PSMD6/PSMD7/PSMD8/PSME1/PSME2/PSME3/PSME4/SMURF2/UBB/UBC/VANGL2	39
REACTOME_REGULATION_OF_PTEN_STABILITY_AND_ACTIVITY	REACTOME_REGULATION_OF_PTEN_STABILITY_AND_ACTIVITY	41/3097	69/13112	1.97615e-10	4.70882e-09	3.33245e-09	AKT2/CSNK2B/PSMA2/PSMA3/PSMA4/PSMA5/PSMA6/PSMA7/PSMB1/PSMB10/PSMB2/PSMB3/PSMB4/PSMB5/PSMB6/PSMB7/PSMB8/PSMB9/PSMC2/PSMC3/PSMC5/PSMC6/PSMD1/PSMD11/PSMD12/PSMD14/PSMD2/PSMD3/PSMD4/PSMD6/PSMD7/PSMD8/PSME1/PSME2/PSME3/PSME4/TNKS2/TRIM27/UBB/UBC/USP13	41
WP_DNA_MISMATCH_REPAIR	WP_DNA_MISMATCH_REPAIR	20/3097	23/13112	2.30855e-10	5.44588e-09	3.85407e-09	EXO1/LIG1/MLH1/MSH2/MSH6/PCNA/POLD1/POLD2/POLD3/POLE/POLE2/POLE3/RFC1/RFC2/RFC3/RFC4/RFC5/RPA1/RPA2/RPA3	20
REACTOME_SIGNALING_BY_NOTCH4	REACTOME_SIGNALING_BY_NOTCH4	46/3097	82/13112	2.37034e-10	5.53626e-09	3.91803e-09	APH1A/CREBBP/CUL1/EP300/FBXW7/KAT2B/MAML1/NCSTN/PSMA2/PSMA3/PSMA4/PSMA5/PSMA6/PSMA7/PSMB1/PSMB10/PSMB2/PSMB3/PSMB4/PSMB5/PSMB6/PSMB7/PSMB8/PSMB9/PSMC2/PSMC3/PSMC5/PSMC6/PSMD1/PSMD11/PSMD12/PSMD14/PSMD2/PSMD3/PSMD4/PSMD6/PSMD7/PSMD8/PSME1/PSME2/PSME3/RBPJ/SNW1/TACC3/UBB/UBC	46
WP_ELECTRON_TRANSPORT_CHAIN_OXPHOS_SYSTEM_IN_MITOCHONDRIA	WP_ELECTRON_TRANSPORT_CHAIN_OXPHOS_SYSTEM_IN_MITOCHONDRIA	55/3097	106/13112	2.43321e-10	5.62739e-09	3.98252e-09	ATP5F1A/ATP5F1B/ATP5F1C/ATP5MC1/ATP5MC3/ATP5PB/ATP5PF/ATP5PO/COX11/COX15/COX17/COX4I1/COX5A/COX5B/COX6A1/COX7A2/COX7B/COX8A/NDUFA12/NDUFA2/NDUFA3/NDUFA5/NDUFA6/NDUFA8/NDUFA9/NDUFAB1/NDUFB1/NDUFB2/NDUFB3/NDUFB4/NDUFB5/NDUFB6/NDUFB8/NDUFC1/NDUFC2/NDUFS2/NDUFS3/NDUFS5/NDUFS6/NDUFS7/NDUFV1/NDUFV2/SCO1/SDHA/SDHB/SDHC/SLC25A5/SLC25A6/UCP2/UQCR10/UQCR11/UQCRC1/UQCRFS1/UQCRH/UQCRQ	55
WP_TCELL_ANTIGEN_RECEPTOR_TCR_PATHWAY_DURING_STAPHYLOCOCCUS_AUREUS_INFECTION	WP_TCELL_ANTIGEN_RECEPTOR_TCR_PATHWAY_DURING_STAPHYLOCOCCUS_AUREUS_INFECTION	38/3097	62/13112	2.53244e-10	5.80002e-09	4.10469e-09	AHSA1/BCL10/CALM2/CARD11/CD3D/CD4/CD40LG/CD8A/CDK4/CHUK/CTLA4/FYN/GRAP2/GRB2/ICOS/IFNG/IL10/ITK/LAT/LCK/LCP2/MALT1/MAP3K7/MAPK9/NCK1/NFATC2/NFKB1/NFKBIA/PAK1/PDCD1/PDK1/PRKCQ/PTPN6/PTPRC/RAF1/SOS1/TNF/ZAP70	38
REACTOME_DNA_DAMAGE_BYPASS	REACTOME_DNA_DAMAGE_BYPASS	32/3097	48/13112	2.86204e-10	6.49189e-09	4.59433e-09	CUL4A/DDB1/DTL/NPLOC4/PCLAF/PCNA/POLD1/POLD2/POLD3/POLE/POLE2/POLE3/POLH/RAD18/RCHY1/REV1/REV3L/RFC1/RFC2/RFC3/RFC4/RFC5/RPA1/RPA2/RPA3/UBA7/UBB/UBC/UBE2L6/UFD1/USP1/VCP	32
REACTOME_G1_S_SPECIFIC_TRANSCRIPTION	REACTOME_G1_S_SPECIFIC_TRANSCRIPTION	23/3097	29/13112	3.72582e-10	8.37015e-09	5.92359e-09	CCNE1/CDC25A/CDC45/CDC6/CDK1/CDT1/DHFR/E2F6/FBXO5/LIN37/LIN52/LIN54/LIN9/ORC1/PCNA/POLA1/RBBP4/RBL1/RRM2/TFDP1/TFDP2/TK1/TYMS	23
KEGG_UBIQUITIN_MEDIATED_PROTEOLYSIS	KEGG_UBIQUITIN_MEDIATED_PROTEOLYSIS	65/3097	135/13112	3.76107e-10	8.37015e-09	5.92359e-09	ANAPC1/ANAPC10/ANAPC11/ANAPC13/ANAPC2/ANAPC5/BIRC3/CBLB/CDC16/CDC20/CDC23/CDC26/CUL1/CUL2/CUL3/CUL4A/CUL5/DDB1/DDB2/DET1/FANCL/FBXW7/HERC1/HERC2/HUWE1/KEAP1/KLHL9/NHLRC1/PIAS1/PIAS2/PIAS4/PML/PRPF19/RCHY1/SAE1/SKP2/SMURF2/SOCS1/SYVN1/TRIM37/TRIP12/UBA2/UBA6/UBA7/UBE2C/UBE2D1/UBE2D2/UBE2D3/UBE2E1/UBE2E2/UBE2E3/UBE2G1/UBE2J1/UBE2J2/UBE2L3/UBE2L6/UBE2M/UBE2N/UBE2Q1/UBE2R2/UBE2S/UBE2Z/UBE3A/UBE3B/UBE…	65
PID_CD8_TCR_PATHWAY	PID_CD8_TCR_PATHWAY	34/3097	53/13112	3.80719e-10	8.3936e-09	5.94019e-09	BCL10/CARD11/CD247/CD3D/CD3E/CD3G/CD80/CD86/CD8A/CD8B/CHUK/CSK/FYN/GRAP2/GRB2/HLA-A/LAT/LCK/LCP2/MALT1/NRAS/ORAI1/PAG1/PDPK1/PRF1/PRKCB/PRKCQ/PTPN6/PTPRC/RASGRP1/RASSF5/SOS1/VAV1/ZAP70	34
REACTOME_RESPIRATORY_ELECTRON_TRANSPORT_ATP_SYNTHESIS_BY_CHEMIOSMOTIC_COUPLING_AND_HEAT_PRODUCTION_BY_UNCOUPLING_PROTEINS	REACTOME_RESPIRATORY_ELECTRON_TRANSPORT_ATP_SYNTHESIS_BY_CHEMIOSMOTIC_COUPLING_AND_HEAT_PRODUCTION_BY_UNCOUPLING_PROTEINS	62/3097	127/13112	4.69202e-10	1.02486e-08	7.25297e-09	ACAD9/ATP5F1A/ATP5F1B/ATP5F1C/ATP5MC1/ATP5MC3/ATP5PB/ATP5PF/ATP5PO/COQ10A/COX11/COX14/COX18/COX20/COX4I1/COX5A/COX5B/COX6A1/COX7B/COX8A/ECSIT/LRPPRC/NDUFA12/NDUFA13/NDUFA2/NDUFA3/NDUFA5/NDUFA6/NDUFA8/NDUFA9/NDUFAB1/NDUFAF7/NDUFB1/NDUFB11/NDUFB2/NDUFB3/NDUFB4/NDUFB5/NDUFB6/NDUFB8/NDUFC1/NDUFC2/NDUFS2/NDUFS3/NDUFS5/NDUFS6/NDUFS7/NDUFV1/NDUFV2/SCO1/SCO2/SDHA/SDHB/SDHC/TACO1/UCP2/UQCR10/UQCR11/UQCRC1…	62
REACTOME_INTERLEUKIN_1_SIGNALING	REACTOME_INTERLEUKIN_1_SIGNALING	53/3097	102/13112	4.80486e-10	1.03988e-08	7.35926e-09	CHUK/CUL1/HMGB1/IRAK4/MAP2K6/MAP3K3/MAP3K7/MYD88/NFKB1/NFKBIA/NFKBIB/NKIRAS2/PSMA2/PSMA3/PSMA4/PSMA5/PSMA6/PSMA7/PSMB1/PSMB10/PSMB2/PSMB3/PSMB4/PSMB5/PSMB6/PSMB7/PSMB8/PSMB9/PSMC2/PSMC3/PSMC5/PSMC6/PSMD1/PSMD11/PSMD12/PSMD14/PSMD2/PSMD3/PSMD4/PSMD6/PSMD7/PSMD8/PSME1/PSME2/PSME3/PSME4/RELA/TAB1/TAB2/TAB3/UBB/UBC/UBE2N	53
PID_E2F_PATHWAY	PID_E2F_PATHWAY	42/3097	73/13112	4.89388e-10	1.04952e-08	7.42746e-09	CASP7/CBX5/CCNA2/CCNE1/CCNE2/CDC25A/CDC6/CDK1/CDK2/CDKN1B/CDKN2A/CDKN2C/CEBPA/CREBBP/DHFR/E2F2/E2F3/E2F6/E2F7/EP300/KAT2B/MCM3/MYBL2/ORC1/POLA1/PRMT5/RANBP1/RBBP4/RBBP8/RBL1/RRM1/RRM2/RYBP/SIRT1/SMARCA2/TFDP1/TFDP2/TK1/TOPBP1/TRIM28/TYMS/XRCC1	42
REACTOME_REGULATION_OF_RAS_BY_GAPS	REACTOME_REGULATION_OF_RAS_BY_GAPS	40/3097	68/13112	5.041e-10	1.07133e-08	7.58182e-09	CUL3/NRAS/PSMA2/PSMA3/PSMA4/PSMA5/PSMA6/PSMA7/PSMB1/PSMB10/PSMB2/PSMB3/PSMB4/PSMB5/PSMB6/PSMB7/PSMB8/PSMB9/PSMC2/PSMC3/PSMC5/PSMC6/PSMD1/PSMD11/PSMD12/PSMD14/PSMD2/PSMD3/PSMD4/PSMD6/PSMD7/PSMD8/PSME1/PSME2/PSME3/PSME4/RASA4/RASAL3/UBB/UBC	40
REACTOME_TP53_REGULATES_TRANSCRIPTION_OF_CELL_CYCLE_GENES	REACTOME_TP53_REGULATES_TRANSCRIPTION_OF_CELL_CYCLE_GENES	32/3097	49/13112	6.38196e-10	1.3442e-08	9.51296e-09	ARID3A/AURKA/BAX/BTG2/CCNA2/CCNB1/CCNE1/CCNE2/CDK1/CDK2/CDKN1B/CNOT1/CNOT10/CNOT11/CNOT2/CNOT3/CNOT4/CNOT6/CNOT6L/CNOT7/CNOT8/CNOT9/E2F7/E2F8/EP300/PCNA/PRMT1/RBL1/TFDP1/TFDP2/TP53/ZNF385A	32
WP_MODULATORS_OF_TCR_SIGNALING_AND_T_CELL_ACTIVATION	WP_MODULATORS_OF_TCR_SIGNALING_AND_T_CELL_ACTIVATION	37/3097	61/13112	6.65944e-10	1.39023e-08	9.83873e-09	BCL10/CARD11/CBLB/CD247/CD3D/CD3E/CD3G/CD8A/CDKN1B/CHUK/CUL5/DGKZ/GNA13/GRAP2/GRB2/ITK/LAT/LCK/LCP2/MALT1/MAP4K1/NFKB1/NFKBIA/PCBP2/PDPK1/PRKCQ/PTPN6/REL/RELA/RHOH/SH2D1A/SMARCB1/SOCS1/TNFAIP3/UBASH3A/VAV1/ZAP70	37
REACTOME_GLOBAL_GENOME_NUCLEOTIDE_EXCISION_REPAIR_GG_NER	REACTOME_GLOBAL_GENOME_NUCLEOTIDE_EXCISION_REPAIR_GG_NER	46/3097	84/13112	7.00985e-10	1.45055e-08	1.02656e-08	ACTL6A/ACTR8/CETN2/CHD1L/COPS3/COPS4/COPS7B/CUL4A/DDB1/DDB2/ERCC3/ERCC5/GPS1/GTF2H1/GTF2H4/LIG1/MCRS1/PARP1/PARP2/PCNA/PIAS1/POLD1/POLD2/POLD3/POLE/POLE2/POLE3/RAD23B/RFC1/RFC2/RFC3/RFC4/RFC5/RPA1/RPA2/RPA3/RUVBL1/SUMO1/SUMO2/SUMO3/TFPT/UBB/UBC/UBE2N/XPC/XRCC1	46
REACTOME_RESPIRATORY_ELECTRON_TRANSPORT	REACTOME_RESPIRATORY_ELECTRON_TRANSPORT	53/3097	103/13112	7.64036e-10	1.56727e-08	1.10916e-08	ACAD9/COQ10A/COX11/COX14/COX18/COX20/COX4I1/COX5A/COX5B/COX6A1/COX7B/COX8A/ECSIT/LRPPRC/NDUFA12/NDUFA13/NDUFA2/NDUFA3/NDUFA5/NDUFA6/NDUFA8/NDUFA9/NDUFAB1/NDUFAF7/NDUFB1/NDUFB11/NDUFB2/NDUFB3/NDUFB4/NDUFB5/NDUFB6/NDUFB8/NDUFC1/NDUFC2/NDUFS2/NDUFS3/NDUFS5/NDUFS6/NDUFS7/NDUFV1/NDUFV2/SCO1/SCO2/SDHA/SDHB/SDHC/TACO1/UQCR10/UQCR11/UQCRC1/UQCRFS1/UQCRH/UQCRQ	53
REACTOME_DISEASES_OF_MITOTIC_CELL_CYCLE	REACTOME_DISEASES_OF_MITOTIC_CELL_CYCLE	27/3097	38/13112	7.90542e-10	1.60766e-08	1.13775e-08	ANAPC1/ANAPC10/ANAPC11/ANAPC16/ANAPC2/ANAPC5/ATRX/CCND2/CCNE1/CCNE2/CDC16/CDC23/CDC26/CDK2/CDK4/CDKN1B/CDKN1C/DAXX/E2F2/E2F3/SKP2/TFDP1/TFDP2/UBE2C/UBE2D1/UBE2E1/UBE2S	27
REACTOME_CHROMATIN_MODIFYING_ENZYMES	REACTOME_CHROMATIN_MODIFYING_ENZYMES	109/3097	272/13112	8.23546e-10	1.66046e-08	1.17512e-08	ACTL6A/ARID1A/ARID4A/ASH1L/ATF7IP/ATXN7/ATXN7L3/BRD1/BRD8/BRPF1/BRWD1/CDK4/COPRS/CREBBP/DNMT3A/DR1/EED/EHMT2/ELP3/EP300/EZH2/GATAD2A/GPS2/H2AC11/H2AC8/H2AX/H2AZ1/H2AZ2/H2BC12/H2BC5/H2BC6/H2BC9/H3C8/H4C3/H4C8/HAT1/HDAC2/HDAC3/HDAC8/ING3/JADE3/JAK2/JMJD6/KANSL1/KANSL2/KANSL3/KAT2B/KAT5/KAT8/KDM1A/KDM2A/KDM2B/KDM3B/KDM4C/KDM5A/KDM6A/KMT2A/KMT2E/MBIP/MCRS1/MORF4L1/MSL1/MSL2/MSL3/NCOA1/NCOR1/NFKB1/OGT…	109
REACTOME_NEDDYLATION	REACTOME_NEDDYLATION	97/3097	234/13112	8.45089e-10	1.68946e-08	1.19564e-08	ASB13/ASB16/ASB2/BIRC5/BTBD1/CAND1/CCDC22/CCNF/COMMD3/COMMD4/COMMD9/COPS3/COPS4/COPS7B/CUL1/CUL2/CUL3/CUL4A/CUL5/CUL9/DCAF11/DCAF16/DCAF5/DCAF7/DCUN1D1/DCUN1D2/DCUN1D5/DDB1/DDB2/DTL/FBXL14/FBXO11/FBXO21/FBXO22/FBXO6/FBXW5/FBXW7/FEM1C/GPS1/KBTBD8/KCTD7/KEAP1/KLHL22/KLHL9/LRR1/LRRC41/NAE1/NEDD8/NUB1/PSMA2/PSMA3/PSMA4/PSMA5/PSMA6/PSMA7/PSMB1/PSMB10/PSMB2/PSMB3/PSMB4/PSMB5/PSMB6/PSMB7/PSMB8/PSMB9/PSM…	97
REACTOME_TRANSPORT_OF_THE_SLBP_DEPENDANT_MATURE_MRNA	REACTOME_TRANSPORT_OF_THE_SLBP_DEPENDANT_MATURE_MRNA	26/3097	36/13112	9.22116e-10	1.82796e-08	1.29365e-08	ALYREF/EIF4E/NCBP1/NUP107/NUP153/NUP155/NUP160/NUP188/NUP205/NUP210/NUP214/NUP37/NUP43/NUP50/NUP54/NUP62/NUP85/NUP88/NUP93/NUP98/NXF1/RAE1/SEC13/SEH1L/SLBP/TPR	26
PID_TCR_PATHWAY	PID_TCR_PATHWAY	38/3097	64/13112	9.38434e-10	1.84481e-08	1.30558e-08	BCL10/CARD11/CD247/CD3D/CD3E/CD3G/CD4/CD80/CD86/CHUK/CSK/FYB1/FYN/GRAP2/GRB2/HLA-DRA/ITK/LAT/LCK/LCP2/MALT1/MAP4K1/NCK1/NRAS/ORAI1/PAG1/PDPK1/PRKCB/PRKCQ/PTPN11/PTPN6/PTPRC/RASGRP1/RASSF5/SLA2/SOS1/VAV1/ZAP70	38
REACTOME_MRNA_SPLICING_MINOR_PATHWAY	REACTOME_MRNA_SPLICING_MINOR_PATHWAY	33/3097	52/13112	1.04699e-09	2.04119e-08	1.44456e-08	DDX23/DDX42/EFTUD2/LSM2/NCBP1/PDCD7/POLR2D/POLR2E/POLR2F/POLR2G/POLR2H/POLR2I/PRPF8/SF3B1/SF3B2/SF3B3/SF3B4/SNRNP200/SNRNP25/SNRNP40/SNRPB/SNRPD1/SNRPD2/SNRPD3/SNRPE/SNRPF/SNRPG/SNU13/SRSF1/SRSF2/SRSF7/TXNL4A/ZRSR2	33
PID_IL12_2PATHWAY	PID_IL12_2PATHWAY	37/3097	62/13112	1.27674e-09	2.46872e-08	1.74712e-08	CCL3/CCL4/CCR5/CD247/CD3D/CD3E/CD3G/CD4/CD8A/CD8B/EOMES/FASLG/GZMA/GZMB/HLA-A/HLA-DRA/IFNG/IL12B/IL12RB1/IL12RB2/IL18/IL18R1/IL2RB/IL2RG/JAK2/LCK/MAP2K6/NFKB1/RAB7A/RELA/SOCS1/STAT1/STAT3/STAT4/STAT5A/TBX21/TYK2	37
REACTOME_MITOCHONDRIAL_TRANSLATION	REACTOME_MITOCHONDRIAL_TRANSLATION	50/3097	96/13112	1.33315e-09	2.55682e-08	1.80947e-08	AURKAIP1/CHCHD1/DAP3/ERAL1/GADD45GIP1/MRPL10/MRPL11/MRPL12/MRPL14/MRPL16/MRPL17/MRPL19/MRPL20/MRPL22/MRPL23/MRPL24/MRPL27/MRPL3/MRPL33/MRPL34/MRPL37/MRPL38/MRPL39/MRPL4/MRPL40/MRPL42/MRPL43/MRPL44/MRPL46/MRPL47/MRPL49/MRPL50/MRPL53/MRPL54/MRPL58/MRPL9/MRPS11/MRPS12/MRPS14/MRPS15/MRPS16/MRPS18A/MRPS2/MRPS22/MRPS31/MRPS33/MRPS36/MRPS5/MRPS7/MTIF2	50
REACTOME_THE_CITRIC_ACID_TCA_CYCLE_AND_RESPIRATORY_ELECTRON_TRANSPORT	REACTOME_THE_CITRIC_ACID_TCA_CYCLE_AND_RESPIRATORY_ELECTRON_TRANSPORT	78/3097	178/13112	1.88847e-09	3.59025e-08	2.54084e-08	ACAD9/ACO2/ATP5F1A/ATP5F1B/ATP5F1C/ATP5MC1/ATP5MC3/ATP5PB/ATP5PF/ATP5PO/COQ10A/COX11/COX14/COX18/COX20/COX4I1/COX5A/COX5B/COX6A1/COX7B/COX8A/CS/DLD/ECSIT/IDH2/IDH3A/IDH3G/LDHAL6A/LDHB/LRPPRC/ME2/MPC2/NDUFA12/NDUFA13/NDUFA2/NDUFA3/NDUFA5/NDUFA6/NDUFA8/NDUFA9/NDUFAB1/NDUFAF7/NDUFB1/NDUFB11/NDUFB2/NDUFB3/NDUFB4/NDUFB5/NDUFB6/NDUFB8/NDUFC1/NDUFC2/NDUFS2/NDUFS3/NDUFS5/NDUFS6/NDUFS7/NDUFV1/NDUFV2/NNT/P…	78
REACTOME_ABC_TRANSPORTER_DISORDERS	REACTOME_ABC_TRANSPORTER_DISORDERS	43/3097	78/13112	1.90242e-09	3.59025e-08	2.54084e-08	DERL1/DERL2/DERL3/ERLIN1/PSMA2/PSMA3/PSMA4/PSMA5/PSMA6/PSMA7/PSMB1/PSMB10/PSMB2/PSMB3/PSMB4/PSMB5/PSMB6/PSMB7/PSMB8/PSMB9/PSMC2/PSMC3/PSMC5/PSMC6/PSMD1/PSMD11/PSMD12/PSMD14/PSMD2/PSMD3/PSMD4/PSMD6/PSMD7/PSMD8/PSME1/PSME2/PSME3/PSME4/RNF185/SEL1L/UBB/UBC/VCP	43
REACTOME_SUMOYLATION_OF_UBIQUITINYLATION_PROTEINS	REACTOME_SUMOYLATION_OF_UBIQUITINYLATION_PROTEINS	27/3097	39/13112	1.99016e-09	3.69668e-08	2.61615e-08	NUP107/NUP153/NUP155/NUP160/NUP188/NUP205/NUP210/NUP214/NUP37/NUP43/NUP50/NUP54/NUP62/NUP85/NUP88/NUP93/NUP98/PIAS1/PIAS2/PIAS4/PML/RAE1/SEC13/SEH1L/SUMO1/TPR/TRIM27	27
REACTOME_TRANSLESION_SYNTHESIS_BY_Y_FAMILY_DNA_POLYMERASES_BYPASSES_LESIONS_ON_DNA_TEMPLATE	REACTOME_TRANSLESION_SYNTHESIS_BY_Y_FAMILY_DNA_POLYMERASES_BYPASSES_LESIONS_ON_DNA_TEMPLATE	27/3097	39/13112	1.99016e-09	3.69668e-08	2.61615e-08	NPLOC4/PCLAF/PCNA/POLD1/POLD2/POLD3/POLE/POLE2/POLE3/POLH/RCHY1/REV1/REV3L/RFC1/RFC2/RFC3/RFC4/RFC5/RPA1/RPA2/RPA3/UBA7/UBB/UBC/UBE2L6/UFD1/VCP	27
KEGG_T_CELL_RECEPTOR_SIGNALING_PATHWAY	KEGG_T_CELL_RECEPTOR_SIGNALING_PATHWAY	54/3097	108/13112	2.05683e-09	3.79068e-08	2.68268e-08	AKT2/BCL10/CARD11/CBLB/CD247/CD3D/CD3E/CD3G/CD4/CD40LG/CD8A/CD8B/CDK4/CHUK/CTLA4/FYN/GRAP2/GRB2/ICOS/IFNG/IL10/ITK/LAT/LCK/LCP2/MALT1/MAP3K7/MAPK1/MAPK9/NCK1/NCK2/NFATC2/NFATC3/NFKB1/NFKBIA/NFKBIB/NFKBIE/NRAS/PAK1/PDCD1/PDPK1/PIK3CG/PIK3R3/PPP3CC/PRKCQ/PTPN6/PTPRC/RAF1/RASGRP1/RELA/SOS1/TNF/VAV1/ZAP70	54
REACTOME_REGULATION_OF_RUNX2_EXPRESSION_AND_ACTIVITY	REACTOME_REGULATION_OF_RUNX2_EXPRESSION_AND_ACTIVITY	41/3097	73/13112	2.13181e-09	3.89476e-08	2.75634e-08	CBFB/CUL1/FBXW7/PSMA2/PSMA3/PSMA4/PSMA5/PSMA6/PSMA7/PSMB1/PSMB10/PSMB2/PSMB3/PSMB4/PSMB5/PSMB6/PSMB7/PSMB8/PSMB9/PSMC2/PSMC3/PSMC5/PSMC6/PSMD1/PSMD11/PSMD12/PSMD14/PSMD2/PSMD3/PSMD4/PSMD6/PSMD7/PSMD8/PSME1/PSME2/PSME3/PSME4/SKP2/STAT1/UBB/UBC	41
REACTOME_NUCLEAR_ENVELOPE_BREAKDOWN	REACTOME_NUCLEAR_ENVELOPE_BREAKDOWN	33/3097	53/13112	2.14633e-09	3.89476e-08	2.75634e-08	CCNB1/CCNB2/CDK1/CTDNEP1/LMNB1/LPIN1/LPIN2/NEK6/NUP107/NUP153/NUP155/NUP160/NUP188/NUP205/NUP210/NUP214/NUP37/NUP43/NUP50/NUP54/NUP62/NUP85/NUP88/NUP93/NUP98/PLK1/PRKCB/RAE1/SEC13/SEH1L/TMPO/TPR/VRK2	33
KEGG_ALLOGRAFT_REJECTION	KEGG_ALLOGRAFT_REJECTION	26/3097	37/13112	2.4033e-09	4.26269e-08	3.01672e-08	CD40/CD40LG/CD80/CD86/FAS/FASLG/GZMB/HLA-A/HLA-DMA/HLA-DMB/HLA-DOA/HLA-DOB/HLA-DPA1/HLA-DPB1/HLA-DQA2/HLA-DQB1/HLA-DRA/HLA-DRB1/HLA-DRB5/HLA-F/HLA-G/IFNG/IL10/IL12B/PRF1/TNF	26
REACTOME_INTERACTIONS_OF_REV_WITH_HOST_CELLULAR_PROTEINS	REACTOME_INTERACTIONS_OF_REV_WITH_HOST_CELLULAR_PROTEINS	26/3097	37/13112	2.4033e-09	4.26269e-08	3.01672e-08	KPNB1/NUP107/NUP153/NUP155/NUP160/NUP188/NUP205/NUP210/NUP214/NUP37/NUP43/NUP50/NUP54/NUP62/NUP85/NUP88/NUP93/NUP98/RAE1/RAN/RANBP1/RANGAP1/SEC13/SEH1L/TPR/XPO1	26
REACTOME_INTERACTIONS_OF_VPR_WITH_HOST_CELLULAR_PROTEINS	REACTOME_INTERACTIONS_OF_VPR_WITH_HOST_CELLULAR_PROTEINS	26/3097	37/13112	2.4033e-09	4.26269e-08	3.01672e-08	HMGA1/KPNA1/NUP107/NUP153/NUP155/NUP160/NUP188/NUP205/NUP210/NUP214/NUP37/NUP43/NUP50/NUP54/NUP62/NUP85/NUP88/NUP93/NUP98/PSIP1/RAE1/SEC13/SEH1L/SLC25A5/SLC25A6/TPR	26
REACTOME_INTERLEUKIN_1_FAMILY_SIGNALING	REACTOME_INTERLEUKIN_1_FAMILY_SIGNALING	65/3097	140/13112	2.48381e-09	4.37262e-08	3.09452e-08	CASP1/CHUK/CUL1/GSDMD/HMGB1/IL18/IL18R1/IL36RN/IRAK4/MAP2K6/MAP3K3/MAP3K7/MYD88/NFKB1/NFKBIA/NFKBIB/NKIRAS2/PSMA2/PSMA3/PSMA4/PSMA5/PSMA6/PSMA7/PSMB1/PSMB10/PSMB2/PSMB3/PSMB4/PSMB5/PSMB6/PSMB7/PSMB8/PSMB9/PSMC2/PSMC3/PSMC5/PSMC6/PSMD1/PSMD11/PSMD12/PSMD14/PSMD2/PSMD3/PSMD4/PSMD6/PSMD7/PSMD8/PSME1/PSME2/PSME3/PSME4/PTPN11/PTPN2/PTPN4/PTPN6/PTPN7/RELA/STAT3/TAB1/TAB2/TAB3/TBK1/UBB/UBC/UBE2N	65
KEGG_HUNTINGTONS_DISEASE	KEGG_HUNTINGTONS_DISEASE	79/3097	182/13112	2.54115e-09	4.44042e-08	3.1425e-08	AP2A1/AP2B1/AP2M1/AP2S1/ATP5F1A/ATP5F1B/ATP5F1C/ATP5MC1/ATP5MC3/ATP5PB/ATP5PF/ATP5PO/BAX/CASP3/CASP8/CLTC/COX4I1/COX5A/COX5B/COX6A1/COX7A2/COX7B/COX8A/CREBBP/DCTN4/DNAH1/EP300/GPX1/HDAC2/NDUFA2/NDUFA3/NDUFA5/NDUFA6/NDUFA8/NDUFA9/NDUFAB1/NDUFB1/NDUFB2/NDUFB3/NDUFB4/NDUFB5/NDUFB6/NDUFB8/NDUFC1/NDUFC2/NDUFS2/NDUFS3/NDUFS5/NDUFS6/NDUFS7/NDUFV1/NDUFV2/POLR2D/POLR2E/POLR2F/POLR2G/POLR2H/POLR2I/PPID/RES…	79
REACTOME_PCP_CE_PATHWAY	REACTOME_PCP_CE_PATHWAY	48/3097	92/13112	2.6322e-09	4.5657e-08	3.23117e-08	AP2A1/AP2B1/AP2M1/AP2S1/CLTC/DVL3/FZD2/PFN1/PRKCB/PSMA2/PSMA3/PSMA4/PSMA5/PSMA6/PSMA7/PSMB1/PSMB10/PSMB2/PSMB3/PSMB4/PSMB5/PSMB6/PSMB7/PSMB8/PSMB9/PSMC2/PSMC3/PSMC5/PSMC6/PSMD1/PSMD11/PSMD12/PSMD14/PSMD2/PSMD3/PSMD4/PSMD6/PSMD7/PSMD8/PSME1/PSME2/PSME3/PSME4/RAC2/SMURF2/UBB/UBC/VANGL2	48
REACTOME_SUMOYLATION_OF_SUMOYLATION_PROTEINS	REACTOME_SUMOYLATION_OF_SUMOYLATION_PROTEINS	25/3097	35/13112	2.84854e-09	4.9049e-08	3.47121e-08	NUP107/NUP153/NUP155/NUP160/NUP188/NUP205/NUP210/NUP214/NUP37/NUP43/NUP50/NUP54/NUP62/NUP85/NUP88/NUP93/NUP98/PIAS4/RAE1/SEC13/SEH1L/SUMO1/SUMO2/TOPORS/TPR	25
REACTOME_PCNA_DEPENDENT_LONG_PATCH_BASE_EXCISION_REPAIR	REACTOME_PCNA_DEPENDENT_LONG_PATCH_BASE_EXCISION_REPAIR	18/3097	21/13112	3.14955e-09	5.38087e-08	3.80807e-08	APEX1/FEN1/LIG1/PCNA/POLD1/POLD2/POLD3/POLE/POLE2/POLE3/RFC1/RFC2/RFC3/RFC4/RFC5/RPA1/RPA2/RPA3	18
REACTOME_DEADENYLATION_DEPENDENT_MRNA_DECAY	REACTOME_DEADENYLATION_DEPENDENT_MRNA_DECAY	34/3097	56/13112	3.17059e-09	5.38087e-08	3.80807e-08	CNOT1/CNOT10/CNOT11/CNOT2/CNOT3/CNOT4/CNOT6/CNOT6L/CNOT7/CNOT8/CNOT9/DCP2/DCPS/EDC3/EDC4/EIF4A2/EIF4A3/EIF4E/EIF4G1/EXOSC1/EXOSC2/EXOSC3/EXOSC8/EXOSC9/HBS1L/LSM1/LSM2/LSM3/LSM4/LSM6/LSM7/NT5C3B/PATL1/XRN1	34
REACTOME_HOMOLOGOUS_DNA_PAIRING_AND_STRAND_EXCHANGE	REACTOME_HOMOLOGOUS_DNA_PAIRING_AND_STRAND_EXCHANGE	28/3097	42/13112	3.76946e-09	6.35148e-08	4.49497e-08	ATR/BARD1/BLM/BRCA2/BRIP1/CHEK1/DNA2/EXO1/KAT5/PALB2/RAD17/RAD51/RAD51AP1/RAD51C/RAD9A/RBBP8/RFC2/RFC3/RFC4/RFC5/RHNO1/RMI1/RMI2/RPA1/RPA2/RPA3/TOPBP1/WRN	28
KEGG_MISMATCH_REPAIR	KEGG_MISMATCH_REPAIR	19/3097	23/13112	3.82327e-09	6.35148e-08	4.49497e-08	EXO1/LIG1/MLH1/MSH2/MSH3/MSH6/PCNA/POLD1/POLD2/POLD3/RFC1/RFC2/RFC3/RFC4/RFC5/RPA1/RPA2/RPA3/SSBP1	19
WP_CANCER_IMMUNOTHERAPY_BY_PD1_BLOCKADE	WP_CANCER_IMMUNOTHERAPY_BY_PD1_BLOCKADE	19/3097	23/13112	3.82327e-09	6.35148e-08	4.49497e-08	BATF/CD274/CD3D/CD3E/CD3G/CD8A/CD8B/HLA-A/HLA-DRB1/IFNG/LCK/NFATC2/NFATC3/NFKB1/PDCD1/PDCD1LG2/PTPN11/STAT3/ZAP70	19
REACTOME_RESOLUTION_OF_AP_SITES_VIA_THE_MULTIPLE_NUCLEOTIDE_PATCH_REPLACEMENT_PATHWAY	REACTOME_RESOLUTION_OF_AP_SITES_VIA_THE_MULTIPLE_NUCLEOTIDE_PATCH_REPLACEMENT_PATHWAY	20/3097	25/13112	4.17731e-09	6.89109e-08	4.87686e-08	APEX1/FEN1/LIG1/PARP1/PARP2/PCNA/POLD1/POLD2/POLD3/POLE/POLE2/POLE3/RFC1/RFC2/RFC3/RFC4/RFC5/RPA1/RPA2/RPA3	20
KEGG_PARKINSONS_DISEASE	KEGG_PARKINSONS_DISEASE	61/3097	130/13112	4.59795e-09	7.53233e-08	5.33066e-08	ATP5F1A/ATP5F1B/ATP5F1C/ATP5MC1/ATP5MC3/ATP5PB/ATP5PF/ATP5PO/CASP3/COX4I1/COX5A/COX5B/COX6A1/COX7A2/COX7B/COX8A/LRRK2/NDUFA2/NDUFA3/NDUFA5/NDUFA6/NDUFA8/NDUFA9/NDUFAB1/NDUFB1/NDUFB2/NDUFB3/NDUFB4/NDUFB5/NDUFB6/NDUFB8/NDUFC1/NDUFC2/NDUFS2/NDUFS3/NDUFS5/NDUFS6/NDUFS7/NDUFV1/NDUFV2/PARK7/PPID/SDHA/SDHB/SDHC/SLC25A5/SLC25A6/UBA7/UBB/UBE2G1/UBE2J1/UBE2J2/UBE2L3/UBE2L6/UQCR10/UQCR11/UQCRC1/UQCRFS1/UQCR…	61
REACTOME_RESOLUTION_OF_ABASIC_SITES_AP_SITES	REACTOME_RESOLUTION_OF_ABASIC_SITES_AP_SITES	26/3097	38/13112	5.8976e-09	9.54591e-08	6.75568e-08	APEX1/FEN1/LIG1/MBD4/OGG1/PARP1/PARP2/PCNA/POLD1/POLD2/POLD3/POLE/POLE2/POLE3/RFC1/RFC2/RFC3/RFC4/RFC5/RPA1/RPA2/RPA3/SMUG1/TDG/UNG/XRCC1	26
WP_TCELL_RECEPTOR_TCR_SIGNALING_PATHWAY	WP_TCELL_RECEPTOR_TCR_SIGNALING_PATHWAY	47/3097	91/13112	5.90802e-09	9.54591e-08	6.75568e-08	BCL10/CARD11/CBLB/CCR5/CD247/CD3D/CD3E/CD3G/CD4/CD83/CD8A/CHUK/CRKL/FAS/FYB1/FYN/GRAP2/GRB2/ICOS/IL15RA/IRF4/ITK/LAT/LCK/LCP2/MALT1/MAP3K7/MAP4K1/MAPK1/MAPK9/NCK1/NFATC2/NFKB1/NFKBIA/PAK1/PDPK1/PRKCQ/PSTPIP1/PTPN11/RAF1/REL/RELA/SKAP1/SOS1/TNFRSF9/VAV1/ZAP70	47
REACTOME_TRNA_PROCESSING	REACTOME_TRNA_PROCESSING	54/3097	111/13112	7.17324e-09	1.15113e-07	8.14662e-08	ADAT1/ALKBH8/CDKAL1/CLP1/CSTF2/CTU2/ELAC2/HSD17B10/LAGE3/MTO1/NUP107/NUP153/NUP155/NUP160/NUP188/NUP205/NUP210/NUP214/NUP37/NUP43/NUP50/NUP54/NUP62/NUP85/NUP88/NUP93/NUP98/OSGEP/POP4/POP5/POP7/PUS1/QTRT2/RAE1/RAN/RPP21/RPP30/RPP40/RTRAF/SEC13/SEH1L/TPR/TPRKB/TRMT10C/TRMT11/TRMT112/TRMT5/TRNT1/TSEN15/TSEN2/TSEN34/TSEN54/TYW3/XPOT	54
REACTOME_NUCLEAR_PORE_COMPLEX_NPC_DISASSEMBLY	REACTOME_NUCLEAR_PORE_COMPLEX_NPC_DISASSEMBLY	25/3097	36/13112	7.22678e-09	1.15189e-07	8.15197e-08	CCNB1/CCNB2/CDK1/NEK6/NUP107/NUP153/NUP155/NUP160/NUP188/NUP205/NUP210/NUP214/NUP37/NUP43/NUP50/NUP54/NUP62/NUP85/NUP88/NUP93/NUP98/RAE1/SEC13/SEH1L/TPR	25
REACTOME_TRANSCRIPTION_COUPLED_NUCLEOTIDE_EXCISION_REPAIR_TC_NER	REACTOME_TRANSCRIPTION_COUPLED_NUCLEOTIDE_EXCISION_REPAIR_TC_NER	42/3097	78/13112	7.54676e-09	1.19482e-07	8.45579e-08	AQR/COPS3/COPS4/COPS7B/CUL4A/DDB1/EP300/ERCC3/ERCC5/GPS1/GTF2H1/GTF2H4/HMGN1/ISY1/LIG1/PCNA/POLD1/POLD2/POLD3/POLE/POLE2/POLE3/POLR2D/POLR2E/POLR2F/POLR2G/POLR2H/POLR2I/PRPF19/RFC1/RFC2/RFC3/RFC4/RFC5/RPA1/RPA2/RPA3/UBB/UBC/USP7/XRCC1/ZNF830	42
REACTOME_UCH_PROTEINASES	REACTOME_UCH_PROTEINASES	50/3097	100/13112	8.06921e-09	1.26902e-07	8.98089e-08	ACTL6A/ACTR8/ADRM1/ASXL1/BARD1/FOXK2/H2AC11/H2AC8/MCRS1/NEDD8/OGT/PSMA2/PSMA3/PSMA4/PSMA5/PSMA6/PSMA7/PSMB1/PSMB10/PSMB2/PSMB3/PSMB4/PSMB5/PSMB6/PSMB7/PSMB8/PSMB9/PSMC2/PSMC3/PSMC5/PSMC6/PSMD1/PSMD11/PSMD12/PSMD14/PSMD2/PSMD3/PSMD4/PSMD6/PSMD7/PSMD8/PSME1/PSME2/PSME3/PSME4/RUVBL1/TFPT/UBB/UBC/UCHL3	50
WP_ALLOGRAFT_REJECTION	WP_ALLOGRAFT_REJECTION	46/3097	89/13112	8.30888e-09	1.29806e-07	9.18639e-08	C1QA/C1QB/C1QC/C2/C3/CASP3/CASP7/CASP8/CCL19/CD40/CD40LG/CD80/CD86/CTLA4/CXCL11/CXCL12/CXCL13/CXCL9/FAS/FASLG/GABPA/GNLY/GZMB/HLA-A/HLA-DMA/HLA-DMB/HLA-DOA/HLA-DOB/HLA-DPA1/HLA-DPB1/HLA-DQA2/HLA-DQB1/HLA-DRA/HLA-DRB1/HLA-DRB5/HLA-F/HLA-G/IFNG/IL10/IL12B/IL21/LRRK2/PRF1/STAT1/TNF/TUBA1B	46
REACTOME_FC_EPSILON_RECEPTOR_FCERI_SIGNALING	REACTOME_FC_EPSILON_RECEPTOR_FCERI_SIGNALING	79/3097	186/13112	8.41321e-09	1.30571e-07	9.24055e-08	AHCYL1/BCL10/BTK/CARD11/CHUK/CUL1/FYN/GRAP2/GRB2/IGHV1-69/IGHV3-30/IGKV1-17/IGKV1-5/IGKV4-1/IGLV1-44/IGLV2-14/IGLV3-25/ITK/LAT/LCP2/MALT1/MAP3K7/MAPK1/MAPK9/NFATC2/NFATC3/NFKB1/NFKBIA/NRAS/PAK1/PDPK1/PRKCQ/PSMA2/PSMA3/PSMA4/PSMA5/PSMA6/PSMA7/PSMB1/PSMB10/PSMB2/PSMB3/PSMB4/PSMB5/PSMB6/PSMB7/PSMB8/PSMB9/PSMC2/PSMC3/PSMC5/PSMC6/PSMD1/PSMD11/PSMD12/PSMD14/PSMD2/PSMD3/PSMD4/PSMD6/PSMD7/PSMD8/PSME1/PSM…	79
REACTOME_DUAL_INCISION_IN_GG_NER	REACTOME_DUAL_INCISION_IN_GG_NER	27/3097	41/13112	1.07638e-08	1.6596e-07	1.17451e-07	CHD1L/CUL4A/DDB1/DDB2/ERCC3/ERCC5/GTF2H1/GTF2H4/PARP1/PARP2/PCNA/POLD1/POLD2/POLD3/POLE/POLE2/POLE3/RFC1/RFC2/RFC3/RFC4/RFC5/RPA1/RPA2/RPA3/UBB/UBC	27
REACTOME_RECOGNITION_OF_DNA_DAMAGE_BY_PCNA_CONTAINING_REPLICATION_COMPLEX	REACTOME_RECOGNITION_OF_DNA_DAMAGE_BY_PCNA_CONTAINING_REPLICATION_COMPLEX	22/3097	30/13112	1.18055e-08	1.80838e-07	1.2798e-07	CUL4A/DDB1/DTL/PCNA/POLD1/POLD2/POLD3/POLE/POLE2/POLE3/RAD18/RFC1/RFC2/RFC3/RFC4/RFC5/RPA1/RPA2/RPA3/UBB/UBC/USP1	22
REACTOME_FCERI_MEDIATED_NF_KB_ACTIVATION	REACTOME_FCERI_MEDIATED_NF_KB_ACTIVATION	62/3097	136/13112	1.3783e-08	2.09769e-07	1.48454e-07	BCL10/CARD11/CHUK/CUL1/IGHV1-69/IGHV3-30/IGKV1-17/IGKV1-5/IGKV4-1/IGLV1-44/IGLV2-14/IGLV3-25/MALT1/MAP3K7/NFKB1/NFKBIA/PDPK1/PRKCQ/PSMA2/PSMA3/PSMA4/PSMA5/PSMA6/PSMA7/PSMB1/PSMB10/PSMB2/PSMB3/PSMB4/PSMB5/PSMB6/PSMB7/PSMB8/PSMB9/PSMC2/PSMC3/PSMC5/PSMC6/PSMD1/PSMD11/PSMD12/PSMD14/PSMD2/PSMD3/PSMD4/PSMD6/PSMD7/PSMD8/PSME1/PSME2/PSME3/PSME4/RASGRP1/RELA/TAB1/TAB2/TAB3/UBB/UBC/UBE2D1/UBE2D2/UBE2N	62
REACTOME_EXTENSION_OF_TELOMERES	REACTOME_EXTENSION_OF_TELOMERES	31/3097	51/13112	1.51286e-08	2.28772e-07	1.61903e-07	ACD/BLM/CCNA2/CDK2/CHTF8/DKC1/DNA2/FEN1/GAR1/LIG1/PCNA/PIF1/POLA1/POLA2/POLD1/POLD2/POLD3/PPP6C/PRIM1/PRIM2/RFC1/RFC2/RFC3/RFC4/RFC5/RPA1/RPA2/RPA3/RUVBL1/RUVBL2/WRN	31
WP_G1_TO_S_CELL_CYCLE_CONTROL	WP_G1_TO_S_CELL_CYCLE_CONTROL	36/3097	64/13112	1.92368e-08	2.85587e-07	2.02111e-07	CCNB1/CCND2/CCNE1/CCNE2/CDC25A/CDC45/CDK1/CDK2/CDK4/CDKN1B/CDKN1C/CDKN2A/CDKN2C/E2F2/E2F3/MCM2/MCM3/MCM5/MCM6/MCM7/ORC1/ORC2/ORC3/ORC6/PCNA/POLA2/POLE/POLE2/PRIM1/PRIM2/RPA1/RPA2/RPA3/TFDP1/TFDP2/TP53	36
BIOCARTA_NO2IL12_PATHWAY	BIOCARTA_NO2IL12_PATHWAY	14/3097	15/13112	1.9249e-08	2.85587e-07	2.02111e-07	CCR5/CD2/CD247/CD3D/CD3E/CD3G/CD4/CXCR3/IFNG/IL12RB1/IL12RB2/JAK2/STAT4/TYK2	14
REACTOME_PROCESSIVE_SYNTHESIS_ON_THE_LAGGING_STRAND	REACTOME_PROCESSIVE_SYNTHESIS_ON_THE_LAGGING_STRAND	14/3097	15/13112	1.9249e-08	2.85587e-07	2.02111e-07	DNA2/FEN1/LIG1/PCNA/POLA1/POLA2/POLD1/POLD2/POLD3/PRIM1/PRIM2/RPA1/RPA2/RPA3	14
KEGG_PRIMARY_IMMUNODEFICIENCY	KEGG_PRIMARY_IMMUNODEFICIENCY	24/3097	35/13112	2.14799e-08	3.16694e-07	2.24126e-07	BLNK/BTK/CD19/CD3D/CD3E/CD4/CD40/CD40LG/CD79A/CD8A/CD8B/CIITA/ICOS/IL2RG/IL7R/LCK/PTPRC/RFX5/RFXANK/TAP1/TAP2/TNFRSF13C/UNG/ZAP70	24
REACTOME_EXPORT_OF_VIRAL_RIBONUCLEOPROTEINS_FROM_NUCLEUS	REACTOME_EXPORT_OF_VIRAL_RIBONUCLEOPROTEINS_FROM_NUCLEUS	23/3097	33/13112	2.6289e-08	3.85191e-07	2.72601e-07	NUP107/NUP153/NUP155/NUP160/NUP188/NUP205/NUP210/NUP214/NUP37/NUP43/NUP50/NUP54/NUP62/NUP85/NUP88/NUP93/NUP98/RAE1/RAN/SEC13/SEH1L/TPR/XPO1	23
WP_MEASLES_VIRUS_INFECTION	WP_MEASLES_VIRUS_INFECTION	62/3097	138/13112	2.7229e-08	3.96501e-07	2.80606e-07	ADAR/BAK1/BAX/BCL2/BID/CASP3/CASP8/CBLB/CCND2/CCNE1/CCNE2/CD3D/CD3E/CD3G/CDK2/CDK4/CDKN1B/CHUK/CSNK2B/EIF2AK1/EIF2AK2/EIF2AK3/EIF2S1/FAS/FASLG/FCGR2B/HSPA8/IFIH1/IFNAR2/IL12B/IL2RB/IL2RG/IRAK4/IRF7/IRF9/MAP3K7/MAPK9/MYD88/NFKB1/NFKBIA/NFKBIB/OAS1/OAS2/OAS3/PIK3R3/RAB9A/RAB9B/RCHY1/RELA/SLAMF1/STAT1/STAT2/STAT3/STAT5A/STAT5B/TAB2/TBK1/TLR7/TNFAIP3/TP53/TRAF3/TYK2	62
REACTOME_ABC_FAMILY_PROTEINS_MEDIATED_TRANSPORT	REACTOME_ABC_FAMILY_PROTEINS_MEDIATED_TRANSPORT	50/3097	103/13112	2.80572e-08	4.06054e-07	2.87366e-07	ABCA5/ABCC10/ABCD2/DERL1/DERL2/DERL3/EIF2S1/EIF2S3/ERLIN1/PEX19/PEX3/PSMA2/PSMA3/PSMA4/PSMA5/PSMA6/PSMA7/PSMB1/PSMB10/PSMB2/PSMB3/PSMB4/PSMB5/PSMB6/PSMB7/PSMB8/PSMB9/PSMC2/PSMC3/PSMC5/PSMC6/PSMD1/PSMD11/PSMD12/PSMD14/PSMD2/PSMD3/PSMD4/PSMD6/PSMD7/PSMD8/PSME1/PSME2/PSME3/PSME4/RNF185/SEL1L/UBB/UBC/VCP	50
REACTOME_REGULATION_OF_TP53_ACTIVITY_THROUGH_PHOSPHORYLATION	REACTOME_REGULATION_OF_TP53_ACTIVITY_THROUGH_PHOSPHORYLATION	46/3097	92/13112	3.16903e-08	4.55839e-07	3.22599e-07	ATR/AURKA/AURKB/BARD1/BLM/BRIP1/CCNA2/CDK2/CHEK1/CHEK2/CSNK2B/DNA2/DYRK2/EXO1/KAT5/MAPKAPK5/PIN1/RAD17/RAD9A/RBBP8/RFC2/RFC3/RFC4/RFC5/RHNO1/RMI1/RMI2/RPA1/RPA2/RPA3/SSRP1/SUPT16H/TAF11/TAF15/TAF3/TAF5/TAF7/TAF9/TBP/TOPBP1/TP53/TP53INP1/TPX2/UBB/UBC/WRN	46
REACTOME_DUAL_INCISION_IN_TC_NER	REACTOME_DUAL_INCISION_IN_TC_NER	36/3097	65/13112	3.335e-08	4.76803e-07	3.37436e-07	AQR/CUL4A/DDB1/EP300/ERCC3/ERCC5/GTF2H1/GTF2H4/HMGN1/ISY1/PCNA/POLD1/POLD2/POLD3/POLE/POLE2/POLE3/POLR2D/POLR2E/POLR2F/POLR2G/POLR2H/POLR2I/PRPF19/RFC1/RFC2/RFC3/RFC4/RFC5/RPA1/RPA2/RPA3/UBB/UBC/USP7/ZNF830	36
KEGG_PYRIMIDINE_METABOLISM	KEGG_PYRIMIDINE_METABOLISM	48/3097	98/13112	3.70129e-08	5.25985e-07	3.72242e-07	AK3/CANT1/CMPK1/CMPK2/CTPS1/DCK/DCTD/DTYMK/DUT/ENTPD1/ENTPD4/NME1/NT5C/NT5C3A/PNP/PNPT1/POLA1/POLA2/POLD1/POLD2/POLD3/POLE/POLE2/POLE3/POLR1A/POLR1C/POLR1D/POLR1E/POLR2D/POLR2E/POLR2F/POLR2G/POLR2H/POLR2I/POLR3D/POLR3GL/POLR3H/POLR3K/PRIM1/PRIM2/RRM1/RRM2/TK1/TYMP/TYMS/UCK2/UCKL1/UMPS	48
REACTOME_PTEN_REGULATION	REACTOME_PTEN_REGULATION	62/3097	139/13112	3.79363e-08	5.35879e-07	3.79244e-07	AKT2/CSNK2B/EED/EZH2/GATAD2A/HDAC2/HDAC3/KDM1A/LAMTOR2/LAMTOR5/MAPK1/MOV10/PHC3/PML/PSMA2/PSMA3/PSMA4/PSMA5/PSMA6/PSMA7/PSMB1/PSMB10/PSMB2/PSMB3/PSMB4/PSMB5/PSMB6/PSMB7/PSMB8/PSMB9/PSMC2/PSMC3/PSMC5/PSMC6/PSMD1/PSMD11/PSMD12/PSMD14/PSMD2/PSMD3/PSMD4/PSMD6/PSMD7/PSMD8/PSME1/PSME2/PSME3/PSME4/RBBP4/RBBP7/REST/RHEB/RRAGA/SUZ12/TNKS2/TNRC6B/TP53/TRIM27/UBB/UBC/USP13/USP7	62
REACTOME_TRANSLESION_SYNTHESIS_BY_POLH	REACTOME_TRANSLESION_SYNTHESIS_BY_POLH	16/3097	19/13112	4.16914e-08	5.84822e-07	4.13881e-07	NPLOC4/PCNA/POLH/RCHY1/RFC1/RFC2/RFC3/RFC4/RFC5/RPA1/RPA2/RPA3/UBB/UBC/UFD1/VCP	16
REACTOME_G0_AND_EARLY_G1	REACTOME_G0_AND_EARLY_G1	20/3097	27/13112	4.21448e-08	5.84822e-07	4.13881e-07	CCNA2/CCNE1/CCNE2/CDC25A/CDC6/CDK1/CDK2/DYRK1A/LIN37/LIN52/LIN54/LIN9/MAX/MYBL2/PCNA/RBBP4/RBL1/TFDP1/TFDP2/TOP2A	20
REACTOME_POSTMITOTIC_NUCLEAR_PORE_COMPLEX_NPC_REFORMATION	REACTOME_POSTMITOTIC_NUCLEAR_PORE_COMPLEX_NPC_REFORMATION	20/3097	27/13112	4.21448e-08	5.84822e-07	4.13881e-07	AHCTF1/KPNB1/NUP107/NUP155/NUP160/NUP188/NUP205/NUP37/NUP43/NUP54/NUP62/NUP85/NUP93/NUP98/RAN/RANGAP1/SEC13/SEH1L/SUMO1/TNPO1	20
PID_MYC_ACTIV_PATHWAY	PID_MYC_ACTIV_PATHWAY	41/3097	79/13112	4.5749e-08	6.31122e-07	4.46648e-07	ACTL6A/BAX/BIRC5/CCNB1/CCND2/CDC25A/CDCA7/CDK4/CREBBP/DDX18/E2F3/EIF2S1/EIF4E/EIF4G1/EP300/HMGA1/HSP90AA1/HSPD1/HUWE1/ID2/IREB2/KAT5/LIN28B/MAX/MMP9/NCL/NME1/ODC1/PDCD10/PMAIP1/POLR3D/PTMA/RIOX2/RUVBL1/RUVBL2/SMAD4/SUPT7L/TAF9/TK1/TP53/UBTF	41
REACTOME_GAP_FILLING_DNA_REPAIR_SYNTHESIS_AND_LIGATION_IN_GG_NER	REACTOME_GAP_FILLING_DNA_REPAIR_SYNTHESIS_AND_LIGATION_IN_GG_NER	19/3097	25/13112	4.62063e-08	6.33724e-07	4.48489e-07	LIG1/PCNA/POLD1/POLD2/POLD3/POLE/POLE2/POLE3/RFC1/RFC2/RFC3/RFC4/RFC5/RPA1/RPA2/RPA3/UBB/UBC/XRCC1	19
REACTOME_INHIBITION_OF_THE_PROTEOLYTIC_ACTIVITY_OF_APC_C_REQUIRED_FOR_THE_ONSET_OF_ANAPHASE_BY_MITOTIC_SPINDLE_CHECKPOINT_COMPONENTS	REACTOME_INHIBITION_OF_THE_PROTEOLYTIC_ACTIVITY_OF_APC_C_REQUIRED_FOR_THE_ONSET_OF_ANAPHASE_BY_MITOTIC_SPINDLE_CHECKPOINT_COMPONENTS	17/3097	21/13112	4.70243e-08	6.41215e-07	4.53791e-07	ANAPC1/ANAPC10/ANAPC11/ANAPC16/ANAPC2/ANAPC5/BUB1B/BUB3/CDC16/CDC20/CDC23/CDC26/MAD2L1/UBE2C/UBE2D1/UBE2E1/UBE2S	17
REACTOME_REGULATION_OF_HSF1_MEDIATED_HEAT_SHOCK_RESPONSE	REACTOME_REGULATION_OF_HSF1_MEDIATED_HEAT_SHOCK_RESPONSE	42/3097	82/13112	5.15284e-08	6.98595e-07	4.94398e-07	ATR/BAG4/DEDD2/DNAJC2/DNAJC7/HSPA13/HSPA14/HSPA5/HSPA8/HSPA9/HSPH1/MAPK1/MAPKAPK2/NUP107/NUP153/NUP155/NUP160/NUP188/NUP205/NUP210/NUP214/NUP37/NUP43/NUP50/NUP54/NUP62/NUP85/NUP88/NUP93/NUP98/RAE1/RPA1/RPA2/RPA3/RPS19BP1/SEC13/SEH1L/SIRT1/TNFRSF21/TPR/UBB/YWHAE	42
REACTOME_NUCLEAR_IMPORT_OF_REV_PROTEIN	REACTOME_NUCLEAR_IMPORT_OF_REV_PROTEIN	23/3097	34/13112	6.30574e-08	8.45184e-07	5.9814e-07	KPNB1/NUP107/NUP153/NUP155/NUP160/NUP188/NUP205/NUP210/NUP214/NUP37/NUP43/NUP50/NUP54/NUP62/NUP85/NUP88/NUP93/NUP98/RAE1/RAN/SEC13/SEH1L/TPR	23
REACTOME_TELOMERE_C_STRAND_LAGGING_STRAND_SYNTHESIS	REACTOME_TELOMERE_C_STRAND_LAGGING_STRAND_SYNTHESIS	23/3097	34/13112	6.30574e-08	8.45184e-07	5.9814e-07	ACD/BLM/CHTF8/DNA2/FEN1/LIG1/PCNA/POLA1/POLA2/POLD1/POLD2/POLD3/PRIM1/PRIM2/RFC1/RFC2/RFC3/RFC4/RFC5/RPA1/RPA2/RPA3/WRN	23
REACTOME_NS1_MEDIATED_EFFECTS_ON_HOST_PATHWAYS	REACTOME_NS1_MEDIATED_EFFECTS_ON_HOST_PATHWAYS	26/3097	41/13112	6.43498e-08	8.57634e-07	6.06951e-07	EIF2AK2/KPNA1/KPNA2/KPNB1/NUP107/NUP153/NUP155/NUP160/NUP188/NUP205/NUP210/NUP214/NUP37/NUP43/NUP50/NUP54/NUP62/NUP85/NUP88/NUP93/NUP98/PABPN1/RAE1/SEC13/SEH1L/TPR	26
REACTOME_SARS_COV_INFECTIONS	REACTOME_SARS_COV_INFECTIONS	67/3097	156/13112	6.67806e-08	8.85031e-07	6.2634e-07	AP2A1/AP2B1/AP2M1/AP2S1/ARID4A/BECN1/BRD4/CHMP2B/CHMP6/CHMP7/CRBN/CUL3/CYSLTR1/DDOST/DDX5/FNTA/FUT8/FXYD6/GALNT1/GATAD2A/HDAC2/HSP90AA1/IFNAR2/IL6R/ITGA4/JAK2/KDM1A/KEAP1/MAGT1/MGAT4A/MOGS/PARP10/PARP14/PARP4/PARP9/PDCD1/PHF21A/PIK3C3/PIK3R4/PRKCSH/PRMT1/PTGES3/RBBP4/RBBP7/REST/RIPK1/ROCK1/ROCK2/RPN1/SAP18/SAP30/SAP30L/SIGMAR1/ST6GAL1/ST6GALNAC4/STAT2/STT3A/SUMO1/TBK1/TLR7/TUBB/TYK2/UBB/UBC/UVRAG…	67
BIOCARTA_SM_PATHWAY	BIOCARTA_SM_PATHWAY	13/3097	14/13112	7.64119e-08	1.00142e-06	7.08709e-07	SNRPA/SNRPA1/SNRPB/SNRPB2/SNRPC/SNRPD1/SNRPD2/SNRPD3/SNRPE/SNRPF/SNRPG/SRSF2/U2AF1	13
REACTOME_POLYMERASE_SWITCHING	REACTOME_POLYMERASE_SWITCHING	13/3097	14/13112	7.64119e-08	1.00142e-06	7.08709e-07	PCNA/POLA1/POLA2/POLD1/POLD2/POLD3/PRIM1/PRIM2/RFC1/RFC2/RFC3/RFC4/RFC5	13
REACTOME_TERMINATION_OF_TRANSLESION_DNA_SYNTHESIS	REACTOME_TERMINATION_OF_TRANSLESION_DNA_SYNTHESIS	22/3097	32/13112	7.84184e-08	1.02204e-06	7.23301e-07	PCLAF/PCNA/POLD1/POLD2/POLD3/POLE/POLE2/POLE3/POLH/REV1/RFC1/RFC2/RFC3/RFC4/RFC5/RPA1/RPA2/RPA3/UBA7/UBB/UBC/UBE2L6	22
KEGG_LEISHMANIA_INFECTION	KEGG_LEISHMANIA_INFECTION	38/3097	72/13112	7.89949e-08	1.02322e-06	7.24139e-07	C3/CYBA/FCGR1A/FCGR2A/FCGR3A/HLA-DMA/HLA-DMB/HLA-DOA/HLA-DOB/HLA-DPA1/HLA-DPB1/HLA-DQA2/HLA-DQB1/HLA-DRA/HLA-DRB1/HLA-DRB5/IFNG/IL10/IL12B/IRAK4/ITGA4/ITGB2/JAK2/MAP3K7/MAPK1/MARCKSL1/MYD88/NCF1/NFKB1/NFKBIA/NFKBIB/PRKCB/PTPN6/RELA/STAT1/TAB1/TAB2/TNF	38
REACTOME_CYTOSOLIC_SENSORS_OF_PATHOGEN_ASSOCIATED_DNA	REACTOME_CYTOSOLIC_SENSORS_OF_PATHOGEN_ASSOCIATED_DNA	35/3097	64/13112	7.93768e-08	1.02322e-06	7.24139e-07	AIM2/CHUK/CRCP/CREBBP/DHX36/DHX9/EP300/IFI16/IRF7/MYD88/NFKB1/NFKBIA/NFKBIB/NKIRAS2/NLRC3/POLR1C/POLR1D/POLR2E/POLR2F/POLR2H/POLR3D/POLR3GL/POLR3H/POLR3K/RELA/RIPK1/RIPK3/TBK1/TLR3/TRIM21/UBB/UBC/XRCC5/XRCC6/ZBP1	35
PID_ATR_PATHWAY	PID_ATR_PATHWAY	25/3097	39/13112	8.45926e-08	1.08453e-06	7.67528e-07	ATR/BRCA2/CCNA2/CDC25A/CDC6/CDK2/CHEK1/CLSPN/FANCD2/MCM2/MCM7/PLK1/PPP2CA/RAD17/RAD51/RAD9A/RFC2/RFC3/RFC4/RFC5/RPA1/RPA2/TIMELESS/TIPIN/TOPBP1	25
WP_NONALCOHOLIC_FATTY_LIVER_DISEASE	WP_NONALCOHOLIC_FATTY_LIVER_DISEASE	68/3097	160/13112	8.75687e-08	1.11662e-06	7.90236e-07	AKT2/ATF4/BAK1/BAX/BID/CASP3/CASP7/CASP8/CCL2/CEBPA/COX4I1/COX5A/COX5B/COX6A1/COX7A2/COX7B/COX8A/EIF2AK3/EIF2S1/FAS/FASLG/IL6R/MAP3K11/MAPK9/MLX/MLXIP/NDUFA12/NDUFA13/NDUFA2/NDUFA3/NDUFA5/NDUFA6/NDUFA8/NDUFA9/NDUFAB1/NDUFB1/NDUFB11/NDUFB2/NDUFB3/NDUFB4/NDUFB5/NDUFB6/NDUFB8/NDUFC1/NDUFC2/NDUFS2/NDUFS3/NDUFS5/NDUFS6/NDUFS7/NDUFV1/NDUFV2/NFKB1/NR1H3/PIK3R3/RELA/SDHA/SDHB/SDHC/TNF/UQCR10/UQCR11/UQCRC…	68
WP_APOPTOSIS	WP_APOPTOSIS	43/3097	86/13112	8.84994e-08	1.12242e-06	7.94341e-07	BAK1/BAX/BCL2/BID/BIRC3/BIRC5/CASP1/CASP10/CASP2/CASP3/CASP4/CASP7/CASP8/CDKN2A/CFLAR/CHUK/DFFB/DIABLO/FAS/FASLG/GZMB/HELLS/IRF1/IRF2/IRF4/IRF7/NFKB1/NFKBIA/NFKBIB/NFKBIE/PMAIP1/PRF1/RELA/RIPK1/SCAF11/TNF/TNFRSF1B/TNFRSF21/TNFRSF25/TNFSF10/TP53/TRAF1/TRAF3	43
KEGG_RNA_DEGRADATION	KEGG_RNA_DEGRADATION	33/3097	59/13112	9.01844e-08	1.13162e-06	8.00854e-07	C1D/CNOT1/CNOT10/CNOT2/CNOT3/CNOT4/CNOT6/CNOT6L/CNOT7/CNOT8/CNOT9/DCP2/DCPS/EDC3/EDC4/EXOSC1/EXOSC10/EXOSC2/EXOSC3/EXOSC8/EXOSC9/HSPA9/HSPD1/LSM1/LSM2/LSM3/LSM4/LSM6/LSM7/LSM8/PATL1/PNPT1/XRN1	33
PID_P53_REGULATION_PATHWAY	PID_P53_REGULATION_PATHWAY	33/3097	59/13112	9.01844e-08	1.13162e-06	8.00854e-07	ABL1/ATR/CCNA2/CCNG1/CDK2/CDKN2A/CHEK1/CHEK2/CREBBP/CSE1L/CSNK1D/CSNK1G1/DAXX/DYRK2/EP300/FBXO11/HUWE1/KAT2B/KAT5/KAT8/MAPK9/NEDD8/PIN1/PPM1D/PPP2CA/PRMT5/RASSF1/RCHY1/SKP2/TP53/TRIM28/UBE2D1/USP7	33
REACTOME_VIRAL_MESSENGER_RNA_SYNTHESIS	REACTOME_VIRAL_MESSENGER_RNA_SYNTHESIS	27/3097	44/13112	9.75734e-08	1.21786e-06	8.61885e-07	NUP107/NUP153/NUP155/NUP160/NUP188/NUP205/NUP210/NUP214/NUP37/NUP43/NUP50/NUP54/NUP62/NUP85/NUP88/NUP93/NUP98/POLR2D/POLR2E/POLR2F/POLR2G/POLR2H/POLR2I/RAE1/SEC13/SEH1L/TPR	27
REACTOME_HDR_THROUGH_SINGLE_STRAND_ANNEALING_SSA	REACTOME_HDR_THROUGH_SINGLE_STRAND_ANNEALING_SSA	24/3097	37/13112	1.10375e-07	1.37039e-06	9.6983e-07	ABL1/ATR/BARD1/BLM/BRIP1/DNA2/EXO1/KAT5/RAD17/RAD51/RAD9A/RBBP8/RFC2/RFC3/RFC4/RFC5/RHNO1/RMI1/RMI2/RPA1/RPA2/RPA3/TOPBP1/WRN	24
REACTOME_PROCESSING_OF_CAPPED_INTRONLESS_PRE_MRNA	REACTOME_PROCESSING_OF_CAPPED_INTRONLESS_PRE_MRNA	20/3097	28/13112	1.14636e-07	1.41584e-06	1.002e-06	CLP1/CPSF3/CSTF1/CSTF2/CSTF2T/CSTF3/FIP1L1/LSM10/NCBP1/NUDT21/PABPN1/PCF11/SLBP/SNRPB/SNRPD3/SNRPE/SNRPF/SNRPG/SYMPK/WDR33	20
REACTOME_PROCESSING_OF_DNA_DOUBLE_STRAND_BREAK_ENDS	REACTOME_PROCESSING_OF_DNA_DOUBLE_STRAND_BREAK_ENDS	47/3097	98/13112	1.15902e-07	1.41665e-06	1.00257e-06	ATR/BABAM1/BARD1/BLM/BRCC3/BRIP1/CCNA2/CDK2/CHEK1/CLSPN/DNA2/EXO1/H2AX/H2BC12/H2BC5/H2BC6/H2BC9/H4C3/H4C8/HERC2/KAT5/MDC1/PIAS4/PPP4C/RAD17/RAD9A/RBBP8/RFC2/RFC3/RFC4/RFC5/RHNO1/RMI1/RMI2/RNF168/RPA1/RPA2/RPA3/SUMO1/SUMO2/TIMELESS/TIPIN/TOPBP1/UBB/UBC/UBE2N/WRN	47
WP_B_CELL_RECEPTOR_SIGNALING_PATHWAY	WP_B_CELL_RECEPTOR_SIGNALING_PATHWAY	47/3097	98/13112	1.15902e-07	1.41665e-06	1.00257e-06	BCL10/BLK/BLNK/BTK/CARD11/CD19/CD79A/CD79B/CHUK/CRKL/E2F3/FYN/GRB2/HCLS1/ILF2/INPP5D/IRF4/LCK/MALT1/MAP2K6/MAP3K7/MAP4K1/MAPK1/MAPK9/MAX/MEF2C/NCK1/NFATC2/NFATC3/NFKB1/NFKBIA/PDPK1/PIK3AP1/PIK3CG/PIP5K1B/PRKCB/PTPN11/PTPN6/PTPRC/RAC2/RAF1/RASGRP3/REL/RELA/SOS1/SYK/VAV1	47
REACTOME_CELLULAR_RESPONSE_TO_HEAT_STRESS	REACTOME_CELLULAR_RESPONSE_TO_HEAT_STRESS	48/3097	101/13112	1.21391e-07	1.47609e-06	1.04464e-06	AKT1S1/ATR/BAG4/CREBBP/DEDD2/DNAJC2/DNAJC7/EP300/HSP90AA1/HSPA13/HSPA14/HSPA5/HSPA8/HSPA9/HSPH1/MAPK1/MAPKAPK2/NUP107/NUP153/NUP155/NUP160/NUP188/NUP205/NUP210/NUP214/NUP37/NUP43/NUP50/NUP54/NUP62/NUP85/NUP88/NUP93/NUP98/PTGES3/RAE1/RPA1/RPA2/RPA3/RPS19BP1/SEC13/SEH1L/SIRT1/TNFRSF21/TPR/UBB/VCP/YWHAE	48
REACTOME_MITOCHONDRIAL_PROTEIN_IMPORT	REACTOME_MITOCHONDRIAL_PROTEIN_IMPORT	35/3097	65/13112	1.33075e-07	1.60622e-06	1.13672e-06	ACO2/ATP5F1A/ATP5F1B/ATP5MC1/BCS1L/CHCHD2/CHCHD3/CHCHD4/COA6/COX17/CS/DNAJC19/FXN/GRPEL2/HSCB/HSPA9/HSPD1/IDH3G/MTX1/NDUFB8/PITRM1/PMPCA/PMPCB/SAMM50/SLC25A12/SLC25A6/TIMM10/TIMM13/TIMM23/TIMM44/TIMM50/TIMM8A/TOMM40/TOMM5/TOMM70	35
REACTOME_APC_CDC20_MEDIATED_DEGRADATION_OF_NEK2A	REACTOME_APC_CDC20_MEDIATED_DEGRADATION_OF_NEK2A	19/3097	26/13112	1.33454e-07	1.60622e-06	1.13672e-06	ANAPC1/ANAPC10/ANAPC11/ANAPC16/ANAPC2/ANAPC5/BUB1B/BUB3/CDC16/CDC20/CDC23/CDC26/MAD2L1/UBB/UBC/UBE2C/UBE2D1/UBE2E1/UBE2S	19
REACTOME_NUCLEAR_ENVELOPE_NE_REASSEMBLY	REACTOME_NUCLEAR_ENVELOPE_NE_REASSEMBLY	39/3097	76/13112	1.43846e-07	1.7225e-06	1.21902e-06	AHCTF1/ANKLE2/CC2D1B/CCNB1/CCNB2/CDK1/CHMP2B/CHMP6/CHMP7/IST1/KPNB1/LBR/LMNB1/NUP107/NUP155/NUP160/NUP188/NUP205/NUP37/NUP43/NUP54/NUP62/NUP85/NUP93/NUP98/PPP2CA/PPP2R2A/RAN/RANGAP1/SEC13/SEH1L/SPAST/SUMO1/TMPO/TNPO1/TUBA1B/TUBA1C/TUBB4B/VRK2	39
REACTOME_APC_C_CDC20_MEDIATED_DEGRADATION_OF_CYCLIN_B	REACTOME_APC_C_CDC20_MEDIATED_DEGRADATION_OF_CYCLIN_B	18/3097	24/13112	1.50041e-07	1.78761e-06	1.2651e-06	ANAPC1/ANAPC10/ANAPC11/ANAPC16/ANAPC2/ANAPC5/CCNB1/CDC16/CDC20/CDC23/CDC26/CDK1/UBB/UBC/UBE2C/UBE2D1/UBE2E1/UBE2S	18
REACTOME_MAPK6_MAPK4_SIGNALING	REACTOME_MAPK6_MAPK4_SIGNALING	45/3097	93/13112	1.54484e-07	1.83129e-06	1.29601e-06	CDK1/FOXO3/MAPKAPK5/MOV10/PAK1/PRKACB/PSMA2/PSMA3/PSMA4/PSMA5/PSMA6/PSMA7/PSMB1/PSMB10/PSMB2/PSMB3/PSMB4/PSMB5/PSMB6/PSMB7/PSMB8/PSMB9/PSMC2/PSMC3/PSMC5/PSMC6/PSMD1/PSMD11/PSMD12/PSMD14/PSMD2/PSMD3/PSMD4/PSMD6/PSMD7/PSMD8/PSME1/PSME2/PSME3/PSME4/SEPTIN7/TNRC6B/UBB/UBC/XPO1	45
REACTOME_PHOSPHORYLATION_OF_THE_APC_C	REACTOME_PHOSPHORYLATION_OF_THE_APC_C	16/3097	20/13112	1.62431e-07	1.91587e-06	1.35587e-06	ANAPC1/ANAPC10/ANAPC11/ANAPC16/ANAPC2/ANAPC5/CCNB1/CDC16/CDC23/CDC26/CDK1/PLK1/UBE2C/UBE2D1/UBE2E1/UBE2S	16
REACTOME_DEGRADATION_OF_BETA_CATENIN_BY_THE_DESTRUCTION_COMPLEX	REACTOME_DEGRADATION_OF_BETA_CATENIN_BY_THE_DESTRUCTION_COMPLEX	42/3097	85/13112	1.90495e-07	2.23571e-06	1.58222e-06	CUL1/PPP2CA/PPP2CB/PPP2R5E/PSMA2/PSMA3/PSMA4/PSMA5/PSMA6/PSMA7/PSMB1/PSMB10/PSMB2/PSMB3/PSMB4/PSMB5/PSMB6/PSMB7/PSMB8/PSMB9/PSMC2/PSMC3/PSMC5/PSMC6/PSMD1/PSMD11/PSMD12/PSMD14/PSMD2/PSMD3/PSMD4/PSMD6/PSMD7/PSMD8/PSME1/PSME2/PSME3/PSME4/TLE1/TLE3/UBB/UBC	42
REACTOME_TRANSCRIPTIONAL_REGULATION_BY_RUNX2	REACTOME_TRANSCRIPTIONAL_REGULATION_BY_RUNX2	54/3097	120/13112	1.97692e-07	2.30869e-06	1.63387e-06	ABL1/AKT2/BAX/CBFB/CCNB1/CDK1/CDK4/CUL1/FBXW7/HDAC3/HDAC4/MAPK1/PPM1D/PSMA2/PSMA3/PSMA4/PSMA5/PSMA6/PSMA7/PSMB1/PSMB10/PSMB2/PSMB3/PSMB4/PSMB5/PSMB6/PSMB7/PSMB8/PSMB9/PSMC2/PSMC3/PSMC5/PSMC6/PSMD1/PSMD11/PSMD12/PSMD14/PSMD2/PSMD3/PSMD4/PSMD6/PSMD7/PSMD8/PSME1/PSME2/PSME3/PSME4/RBM14/SKP2/SMAD4/STAT1/UBB/UBC/YES1	54
WP_NETWORK_MAP_OF_SARSCOV2_SIGNALING_PATHWAY	WP_NETWORK_MAP_OF_SARSCOV2_SIGNALING_PATHWAY	86/3097	221/13112	2.30814e-07	2.68221e-06	1.89821e-06	ACTG1/AKT1S1/APOC1/APOL1/APOM/ATG13/BID/BIRC5/BST2/BTN3A1/C1QBP/C1R/CAMK4/CARD11/CASP3/CASP5/CASP8/CCL11/CCL2/CCL3/CCL4/CCL5/CCL8/CCNB1/CCNB2/CCR5/CD2/CD226/CD247/CD3E/CD3G/CD4/CD8A/CD8B/CDK1/CEBPB/CFB/CFH/CTSB/CTSZ/CXCL10/CXCL12/CXCL13/CXCL9/DDIT4/EIF4A2/EIF4E/FYN/HLA-DRA/HLA-DRB1/HLA-DRB5/HSPA8/IFI27/IFI44L/IFI6/IFIH1/IFNG/IL10/IL16/IL18/IL21/IL7/IRF9/JAK2/LARP1/LCK/LGALS3BP/MYD88/NFATC3/OAS2/P…	86
PID_BARD1_PATHWAY	PID_BARD1_PATHWAY	20/3097	29/13112	2.87125e-07	3.31244e-06	2.34423e-06	ATR/BARD1/CCNE1/CDK2/CSTF1/EWSR1/FANCA/FANCD2/FANCE/FANCG/FANCL/PCNA/RAD51/RBBP8/TOPBP1/TP53/UBE2D3/UBE2L3/XRCC5/XRCC6	20
WP_PYRIMIDINE_METABOLISM	WP_PYRIMIDINE_METABOLISM	42/3097	86/13112	2.87855e-07	3.31244e-06	2.34423e-06	CMPK1/CMPK2/CTPS1/DCK/DCTD/DTYMK/DUT/ENTPD1/NME1/NT5C/PNPT1/POLA1/POLA2/POLD1/POLD2/POLD3/POLE/POLE2/POLE3/POLR1A/POLR1C/POLR1D/POLR1E/POLR2D/POLR2E/POLR2G/POLR2H/POLR2I/POLR3D/POLR3GL/POLR3H/POLR3K/PRIM1/PRIM2/RRM1/RRM2/TK1/TYMP/TYMS/UCK2/UCKL1/UMPS	42
BIOCARTA_CTL_PATHWAY	BIOCARTA_CTL_PATHWAY	12/3097	13/13112	3.01773e-07	3.45574e-06	2.44564e-06	CD247/CD3D/CD3E/CD3G/FAS/FASLG/GZMB/HLA-A/ICAM1/ITGAL/ITGB2/PRF1	12
REACTOME_G2_M_DNA_DAMAGE_CHECKPOINT	REACTOME_G2_M_DNA_DAMAGE_CHECKPOINT	45/3097	95/13112	3.36334e-07	3.8329e-06	2.71256e-06	ATR/BABAM1/BARD1/BLM/BRCC3/BRIP1/CCNB1/CDK1/CHEK1/CHEK2/DNA2/EXO1/H2AX/H2BC12/H2BC5/H2BC6/H2BC9/H4C3/H4C8/HERC2/KAT5/MDC1/PIAS4/RAD17/RAD9A/RBBP8/RFC2/RFC3/RFC4/RFC5/RHNO1/RMI1/RMI2/RNF168/RPA1/RPA2/RPA3/SUMO1/TOPBP1/TP53/UBE2N/WRN/YWHAE/YWHAH/YWHAQ	45
REACTOME_TRANSCRIPTIONAL_REGULATION_BY_RUNX1	REACTOME_TRANSCRIPTIONAL_REGULATION_BY_RUNX1	90/3097	237/13112	4.39017e-07	4.97904e-06	3.52369e-06	ABL1/ACTL6A/ARID1A/BLK/CBFB/CCND2/CREBBP/CSNK2B/CTLA4/ELF1/ELF2/EP300/H2AC8/H2AX/H2AZ1/H2AZ2/H2BC12/H2BC5/H2BC6/H2BC9/H3-3B/H3C8/H4C3/H4C8/IFNG/KAT2B/KMT2A/KMT2E/MOV10/MYB/NFATC2/PAX5/PBRM1/PCGF5/PHC3/PML/PRKCB/PRKCQ/PRMT1/PSMA2/PSMA3/PSMA4/PSMA5/PSMA6/PSMA7/PSMB1/PSMB10/PSMB2/PSMB3/PSMB4/PSMB5/PSMB6/PSMB7/PSMB8/PSMB9/PSMC2/PSMC3/PSMC5/PSMC6/PSMD1/PSMD11/PSMD12/PSMD14/PSMD2/PSMD3/PSMD4/PSMD6/PSMD…	90
REACTOME_MISMATCH_REPAIR	REACTOME_MISMATCH_REPAIR	13/3097	15/13112	4.47971e-07	5.05628e-06	3.57835e-06	EXO1/LIG1/MLH1/MSH2/MSH3/MSH6/PCNA/POLD1/POLD2/POLD3/RPA1/RPA2/RPA3	13
REACTOME_MITOTIC_PROPHASE	REACTOME_MITOTIC_PROPHASE	60/3097	141/13112	4.68833e-07	5.26656e-06	3.72717e-06	CCNB1/CCNB2/CDK1/CTDNEP1/ENSA/GORASP2/H2AC8/H2AX/H2AZ1/H2AZ2/H2BC12/H2BC5/H2BC6/H2BC9/H3-3B/H3C8/H4C3/H4C8/LMNB1/LPIN1/LPIN2/MAPK1/MASTL/MCPH1/NCAPD3/NCAPG2/NCAPH2/NEK6/NUP107/NUP153/NUP155/NUP160/NUP188/NUP205/NUP210/NUP214/NUP37/NUP43/NUP50/NUP54/NUP62/NUP85/NUP88/NUP93/NUP98/PLK1/PPP2CA/PPP2CB/PRKCB/RAB1A/RAE1/SEC13/SEH1L/SET/SMC2/SMC4/TMPO/TPR/USO1/VRK2	60
KEGG_NUCLEOTIDE_EXCISION_REPAIR	KEGG_NUCLEOTIDE_EXCISION_REPAIR	26/3097	44/13112	4.86998e-07	5.419e-06	3.83505e-06	CETN2/CUL4A/DDB1/DDB2/ERCC3/ERCC5/GTF2H1/GTF2H4/LIG1/PCNA/POLD1/POLD2/POLD3/POLE/POLE2/POLE3/RAD23B/RFC1/RFC2/RFC3/RFC4/RFC5/RPA1/RPA2/RPA3/XPC	26
WP_NUCLEOTIDE_EXCISION_REPAIR	WP_NUCLEOTIDE_EXCISION_REPAIR	26/3097	44/13112	4.86998e-07	5.419e-06	3.83505e-06	CETN2/CUL4A/DDB1/DDB2/ERCC3/ERCC5/GTF2H1/GTF2H4/LIG1/PCNA/POLD1/POLD2/POLD3/POLE/POLE2/POLE3/RAD23B/RFC1/RFC2/RFC3/RFC4/RFC5/RPA1/RPA2/RPA3/XPC	26
REACTOME_REGULATION_OF_GLUCOKINASE_BY_GLUCOKINASE_REGULATORY_PROTEIN	REACTOME_REGULATION_OF_GLUCOKINASE_BY_GLUCOKINASE_REGULATORY_PROTEIN	21/3097	32/13112	5.21755e-07	5.7785e-06	4.08947e-06	NUP107/NUP153/NUP155/NUP160/NUP188/NUP205/NUP210/NUP214/NUP37/NUP43/NUP50/NUP54/NUP62/NUP85/NUP88/NUP93/NUP98/RAE1/SEC13/SEH1L/TPR	21
REACTOME_PROTEIN_UBIQUITINATION	REACTOME_PROTEIN_UBIQUITINATION	39/3097	79/13112	5.3268e-07	5.85108e-06	4.14083e-06	BCL10/CTR9/DERL1/H2BC12/H2BC5/H2BC6/H2BC9/HLA-A/HLTF/OTULIN/PAF1/PCNA/PEX13/PEX14/RAD18/RNF144A/RRAGA/RTF1/UBA6/UBB/UBC/UBE2C/UBE2D1/UBE2D2/UBE2D3/UBE2E1/UBE2E3/UBE2G1/UBE2J2/UBE2L3/UBE2N/UBE2R2/UBE2S/UBE2Z/UCHL3/USP7/USP9X/VCP/WAC	39
REACTOME_TELOMERE_MAINTENANCE	REACTOME_TELOMERE_MAINTENANCE	50/3097	111/13112	5.33269e-07	5.85108e-06	4.14083e-06	ACD/ATRX/BLM/CCNA2/CDK2/CHTF8/DAXX/DKC1/DNA2/FEN1/GAR1/H2AC8/H2AX/H2AZ1/H2AZ2/H2BC12/H2BC5/H2BC6/H2BC9/H3-3B/H4C3/H4C8/LIG1/PCNA/PIF1/POLA1/POLA2/POLD1/POLD2/POLD3/POLR2D/POLR2E/POLR2F/POLR2G/POLR2H/POLR2I/PPP6C/PRIM1/PRIM2/RFC1/RFC2/RFC3/RFC4/RFC5/RPA1/RPA2/RPA3/RUVBL1/RUVBL2/WRN	50
REACTOME_TRANSLATION	REACTOME_TRANSLATION	107/3097	295/13112	5.39276e-07	5.88959e-06	4.16809e-06	AURKAIP1/CARS2/CHCHD1/DAP3/DDOST/EEF1B2/EEF1E1/EIF1AX/EIF2B1/EIF2B5/EIF2S1/EIF2S3/EIF3A/EIF3M/EIF4A2/EIF4E/EIF4G1/EIF5/EIF5B/ERAL1/ETF1/FARS2/FARSA/FAU/GADD45GIP1/HARS2/LARS2/MARS1/MRPL10/MRPL11/MRPL12/MRPL14/MRPL16/MRPL17/MRPL19/MRPL20/MRPL22/MRPL23/MRPL24/MRPL27/MRPL3/MRPL33/MRPL34/MRPL37/MRPL38/MRPL39/MRPL4/MRPL40/MRPL42/MRPL43/MRPL44/MRPL46/MRPL47/MRPL49/MRPL50/MRPL53/MRPL54/MRPL58/MRPL9/MRPS…	107
BIOCARTA_IL12_PATHWAY	BIOCARTA_IL12_PATHWAY	15/3097	19/13112	5.54618e-07	6.00157e-06	4.24734e-06	CCR5/CD247/CD3D/CD3E/CD3G/CXCR3/IFNG/IL12RB1/IL12RB2/IL18/IL18R1/JAK2/MAP2K6/STAT4/TYK2	15
BIOCARTA_PROTEASOME_PATHWAY	BIOCARTA_PROTEASOME_PATHWAY	15/3097	19/13112	5.54618e-07	6.00157e-06	4.24734e-06	PSMA2/PSMA3/PSMA4/PSMA5/PSMA6/PSMA7/PSMB1/PSMB2/PSMB3/PSMB4/PSMB5/PSMB6/PSMB7/RPN1/UBE3A	15
KEGG_ANTIGEN_PROCESSING_AND_PRESENTATION	KEGG_ANTIGEN_PROCESSING_AND_PRESENTATION	42/3097	88/13112	6.36474e-07	6.8559e-06	4.85195e-06	CALR/CD4/CD74/CD8A/CD8B/CIITA/CTSB/CTSS/HLA-A/HLA-DMA/HLA-DMB/HLA-DOA/HLA-DOB/HLA-DPA1/HLA-DPB1/HLA-DQA2/HLA-DQB1/HLA-DRA/HLA-DRB1/HLA-DRB5/HLA-F/HLA-G/HSP90AA1/HSPA5/HSPA8/IFI30/KLRC1/KLRC2/KLRC3/KLRC4/KLRD1/LGMN/NFYB/NFYC/PSME1/PSME2/PSME3/RFX5/RFXANK/TAP1/TAP2/TAPBP	42
REACTOME_SUMOYLATION_OF_RNA_BINDING_PROTEINS	REACTOME_SUMOYLATION_OF_RNA_BINDING_PROTEINS	27/3097	47/13112	6.46694e-07	6.93433e-06	4.90745e-06	HNRNPC/HNRNPK/NOP58/NUP107/NUP153/NUP155/NUP160/NUP188/NUP205/NUP210/NUP214/NUP37/NUP43/NUP50/NUP54/NUP62/NUP85/NUP88/NUP93/NUP98/PHC3/RAE1/SEC13/SEH1L/SUMO1/SUMO2/TPR	27
WP_TNFALPHA_SIGNALING_PATHWAY	WP_TNFALPHA_SIGNALING_PATHWAY	44/3097	94/13112	6.86556e-07	7.32844e-06	5.18636e-06	BAX/BID/BIRC3/CASP3/CASP7/CASP8/CCL2/CFLAR/CHUK/CREBBP/CUL1/CYBA/DIABLO/GRB2/HSP90AA1/MAP2K6/MAP3K3/MAP3K7/MAPK1/MAPK9/NFKB1/NFKBIA/NFKBIB/NFKBIE/NRAS/PLK1/PPP2CA/PSMD2/PTPRCAP/RAF1/REL/RFFL/RIPK1/RIPK3/SMPD2/SOS1/TAB1/TAB2/TAB3/TBK1/TNF/TNFAIP3/TNFRSF1B/TRAF1	44
REACTOME_COSTIMULATION_BY_THE_CD28_FAMILY	REACTOME_COSTIMULATION_BY_THE_CD28_FAMILY	37/3097	74/13112	6.92868e-07	7.3625e-06	5.21047e-06	AKT2/BTLA/CD247/CD274/CD3D/CD3E/CD3G/CD4/CD80/CD86/CSK/CTLA4/FYN/GRAP2/GRB2/HLA-DPA1/HLA-DPB1/HLA-DQA2/HLA-DQB1/HLA-DRA/HLA-DRB1/HLA-DRB5/ICOS/LCK/MAPKAP1/PAK1/PDCD1/PDCD1LG2/PDPK1/PIK3R3/PPP2CA/PPP2CB/PPP2R5E/PTPN11/PTPN6/VAV1/YES1	37
REACTOME_INTRINSIC_PATHWAY_FOR_APOPTOSIS	REACTOME_INTRINSIC_PATHWAY_FOR_APOPTOSIS	30/3097	55/13112	7.20436e-07	7.58709e-06	5.36942e-06	AKT2/APIP/BAK1/BAX/BCL2/BID/BMF/C1QBP/CARD8/CASP3/CASP7/CASP8/CDKN2A/DIABLO/DYNLL1/DYNLL2/GSDMD/GZMB/MAPK1/NMT1/PMAIP1/PPP3CC/STAT3/TFDP1/TFDP2/TP53/TP53BP2/YWHAE/YWHAH/YWHAQ	30
WP_DNA_IRDOUBLE_STRAND_BREAKS_AND_CELLULAR_RESPONSE_VIA_ATM	WP_DNA_IRDOUBLE_STRAND_BREAKS_AND_CELLULAR_RESPONSE_VIA_ATM	30/3097	55/13112	7.20436e-07	7.58709e-06	5.36942e-06	ABL1/ACTL6A/ATR/BAK1/BAX/BID/BLM/BRCA2/CASP3/CDKN2A/CHEK1/CHEK2/EXO1/FANCD2/H2AX/KAT5/LATS1/MCPH1/MDC1/PARP1/PCNA/RAD17/RAD51/RAD9A/RASSF1/RIF1/SMC1A/SMC3/TP53/TRIM28	30
REACTOME_PD_1_SIGNALING	REACTOME_PD_1_SIGNALING	19/3097	28/13112	8.47856e-07	8.8893e-06	6.29099e-06	CD247/CD274/CD3D/CD3E/CD3G/CD4/CSK/HLA-DPA1/HLA-DPB1/HLA-DQA2/HLA-DQB1/HLA-DRA/HLA-DRB1/HLA-DRB5/LCK/PDCD1/PDCD1LG2/PTPN11/PTPN6	19
REACTOME_REGULATED_NECROSIS	REACTOME_REGULATED_NECROSIS	30/3097	56/13112	1.20239e-06	1.25506e-05	8.88209e-06	BAK1/BAX/BIRC3/CASP1/CASP3/CASP4/CASP5/CASP8/CFLAR/CHMP2B/CHMP6/CHMP7/FAS/FASLG/GSDMD/GZMB/HMGB1/HSP90AA1/IL18/IRF1/IRF2/MLKL/OGT/RIPK1/RIPK3/TNFRSF10A/TNFSF10/TP53/UBB/UBC	30
BIOCARTA_VDR_PATHWAY	BIOCARTA_VDR_PATHWAY	17/3097	24/13112	1.28463e-06	1.335e-05	9.44785e-06	ACTL6A/ARID1A/BAZ1B/CHAF1A/CREBBP/EP300/KAT2B/MED1/NCOA1/NCOR1/PRMT1/SMARCA4/SMARCC1/SMARCC2/SMARCE1/SUPT16H/TOP2B	17
REACTOME_MHC_CLASS_II_ANTIGEN_PRESENTATION	REACTOME_MHC_CLASS_II_ANTIGEN_PRESENTATION	54/3097	126/13112	1.32311e-06	1.36896e-05	9.68818e-06	AP1M1/AP1S2/AP2A1/AP2B1/AP2M1/AP2S1/CAPZA1/CD74/CENPE/CLTC/CTSB/CTSC/CTSH/CTSO/CTSS/DCTN3/DCTN4/DCTN6/DYNC1LI1/DYNLL1/DYNLL2/HLA-DMA/HLA-DMB/HLA-DOA/HLA-DOB/HLA-DPA1/HLA-DPB1/HLA-DQA2/HLA-DQB1/HLA-DRA/HLA-DRB1/HLA-DRB5/IFI30/KIF11/KIF15/KIF18A/KIF20A/KIF22/KIF23/KIF2A/KIF2C/KIF3B/KIF4A/KIFAP3/LAG3/LGMN/RAB7A/RACGAP1/RILP/SEC13/SEC24B/TUBA1B/TUBA1C/TUBB4B	54
KEGG_VIRAL_MYOCARDITIS	KEGG_VIRAL_MYOCARDITIS	35/3097	70/13112	1.37794e-06	1.41946e-05	1.00456e-05	ABL1/ACTG1/BID/CASP3/CASP8/CD40/CD40LG/CD80/CD86/DAG1/EIF4G1/EIF4G2/FYN/HLA-A/HLA-DMA/HLA-DMB/HLA-DOA/HLA-DOB/HLA-DPA1/HLA-DPB1/HLA-DQA2/HLA-DQB1/HLA-DRA/HLA-DRB1/HLA-DRB5/HLA-F/HLA-G/ICAM1/ITGAL/ITGB2/MYH10/MYH7/PRF1/RAC2/SGCB	35
WP_BASE_EXCISION_REPAIR	WP_BASE_EXCISION_REPAIR	20/3097	31/13112	1.46766e-06	1.50531e-05	1.06532e-05	APEX1/FEN1/HMGB1/LIG1/MBD4/NEIL3/OGG1/PARP1/PARP2/PCNA/POLD1/POLD2/POLD3/POLE/POLE2/POLE3/SMUG1/TDG/UNG/XRCC1	20
WP_NUCLEOTIDE_EXCISION_REPAIR_IN_XERODERMA_PIGMENTOSUM	WP_NUCLEOTIDE_EXCISION_REPAIR_IN_XERODERMA_PIGMENTOSUM	37/3097	76/13112	1.59586e-06	1.62317e-05	1.14873e-05	CETN2/CHD1L/CUL4A/DDB1/DDB2/ERCC3/GPS1/GTF2H1/GTF2H4/H3-3B/H4C3/H4C8/HMGN1/LIG1/PARP1/PCNA/POLD1/POLD2/POLD3/POLE/POLE2/POLE3/POLH/RAD18/RAD23B/RFC1/RFC2/RFC3/RFC4/RFC5/RPA1/RPA2/RPA3/SLX4/USP7/XPC/XRCC1	37
PID_PLK1_PATHWAY	PID_PLK1_PATHWAY	26/3097	46/13112	1.59634e-06	1.62317e-05	1.14873e-05	AURKA/BORA/BUB1/BUB1B/CCNB1/CDC20/CDK1/CENPE/CLSPN/ECT2/ERCC6L/FBXO5/INCENP/KIF20A/KIF2A/NUDC/PAK1/PLK1/PPP1R12A/PPP2CA/PRC1/RAB1A/ROCK2/SPC24/TPX2/TUBG1	26
BIOCARTA_TCRA_PATHWAY	BIOCARTA_TCRA_PATHWAY	12/3097	14/13112	1.65394e-06	1.67453e-05	1.18507e-05	CD247/CD3D/CD3E/CD3G/CD4/FYN/HLA-DRA/HLA-DRB1/HLA-DRB5/LCK/PTPRC/ZAP70	12
WP_MITOCHONDRIAL_COMPLEX_IV_ASSEMBLY	WP_MITOCHONDRIAL_COMPLEX_IV_ASSEMBLY	22/3097	36/13112	1.67954e-06	1.69317e-05	1.19827e-05	CMC1/COA3/COA6/COX10/COX11/COX14/COX15/COX17/COX18/COX20/COX4I1/COX5A/COX5B/COX6A1/COX7A2/COX7B/COX8A/HIGD1A/PET117/PNKD/SCO2/TACO1	22
KEGG_GRAFT_VERSUS_HOST_DISEASE	KEGG_GRAFT_VERSUS_HOST_DISEASE	24/3097	41/13112	1.70414e-06	1.71067e-05	1.21065e-05	CD80/CD86/FAS/FASLG/GZMB/HLA-A/HLA-DMA/HLA-DMB/HLA-DOA/HLA-DOB/HLA-DPA1/HLA-DPB1/HLA-DQA2/HLA-DQB1/HLA-DRA/HLA-DRB1/HLA-DRB5/HLA-F/HLA-G/IFNG/KLRC1/KLRD1/PRF1/TNF	24
REACTOME_POLO_LIKE_KINASE_MEDIATED_EVENTS	REACTOME_POLO_LIKE_KINASE_MEDIATED_EVENTS	13/3097	16/13112	1.8683e-06	1.85303e-05	1.3114e-05	CCNB1/CCNB2/CDC25A/CENPF/EP300/FOXM1/LIN37/LIN52/LIN54/LIN9/MYBL2/PLK1/RBBP4	13
WP_REGULATION_OF_SISTER_CHROMATID_SEPARATION_AT_THE_METAPHASEANAPHASE_TRANSITION	WP_REGULATION_OF_SISTER_CHROMATID_SEPARATION_AT_THE_METAPHASEANAPHASE_TRANSITION	13/3097	16/13112	1.8683e-06	1.85303e-05	1.3114e-05	ANAPC11/ANAPC2/BUB1/BUB1B/BUB3/CDC20/CENPE/ESPL1/MAD2L1/PTTG1/SMC1A/SMC3/STAG1	13
BIOCARTA_MCM_PATHWAY	BIOCARTA_MCM_PATHWAY	14/3097	18/13112	1.86953e-06	1.85303e-05	1.3114e-05	CCNE1/CDC6/CDK2/CDKN1B/CDT1/MCM2/MCM3/MCM5/MCM6/MCM7/ORC1/ORC2/ORC3/ORC6	14
REACTOME_INTERFERON_ALPHA_BETA_SIGNALING	REACTOME_INTERFERON_ALPHA_BETA_SIGNALING	35/3097	71/13112	2.10395e-06	2.07666e-05	1.46966e-05	ABCE1/ADAR/BST2/GBP2/HLA-A/HLA-F/HLA-G/IFI27/IFI35/IFI6/IFIT3/IFIT5/IFNAR2/IRF1/IRF2/IRF4/IRF7/IRF8/IRF9/ISG20/OAS1/OAS2/OAS3/OASL/PSMB8/PTPN1/PTPN11/PTPN6/SAMHD1/SOCS1/STAT1/STAT2/TYK2/USP18/XAF1	35
REACTOME_DISEASES_OF_DNA_REPAIR	REACTOME_DISEASES_OF_DNA_REPAIR	21/3097	34/13112	2.26717e-06	2.22844e-05	1.57708e-05	BARD1/BLM/BRCA2/BRIP1/DNA2/EXO1/KAT5/MLH1/MSH2/MSH3/MSH6/NEIL3/OGG1/PALB2/RAD51/RAD51AP1/RAD51C/RBBP8/RMI1/RMI2/WRN	21
PID_AURORA_B_PATHWAY	PID_AURORA_B_PATHWAY	23/3097	39/13112	2.34509e-06	2.28598e-05	1.6178e-05	AURKA/AURKB/BIRC5/BUB1/CBX5/CDCA8/CENPA/CUL3/INCENP/KIF20A/KIF23/KIF2C/KLHL9/NCAPD2/NCAPG/NCAPH/NCL/PPP1CC/PSMA3/RACGAP1/SMC2/SMC4/STMN1	23
REACTOME_GENERATION_OF_SECOND_MESSENGER_MOLECULES	REACTOME_GENERATION_OF_SECOND_MESSENGER_MOLECULES	23/3097	39/13112	2.34509e-06	2.28598e-05	1.6178e-05	CD247/CD3D/CD3E/CD3G/CD4/ENAH/EVL/FYB1/GRAP2/HLA-DPA1/HLA-DPB1/HLA-DQA2/HLA-DQB1/HLA-DRA/HLA-DRB1/HLA-DRB5/ITK/LAT/LCK/LCP2/NCK1/PAK1/ZAP70	23
REACTOME_HEDGEHOG_ON_STATE	REACTOME_HEDGEHOG_ON_STATE	40/3097	86/13112	2.65966e-06	2.58195e-05	1.82726e-05	ARRB1/CUL3/PSMA2/PSMA3/PSMA4/PSMA5/PSMA6/PSMA7/PSMB1/PSMB10/PSMB2/PSMB3/PSMB4/PSMB5/PSMB6/PSMB7/PSMB8/PSMB9/PSMC2/PSMC3/PSMC5/PSMC6/PSMD1/PSMD11/PSMD12/PSMD14/PSMD2/PSMD3/PSMD4/PSMD6/PSMD7/PSMD8/PSME1/PSME2/PSME3/PSME4/SMURF2/SPOP/UBB/UBC	40
PID_HDAC_CLASSI_PATHWAY	PID_HDAC_CLASSI_PATHWAY	33/3097	66/13112	2.74316e-06	2.6521e-05	1.8769e-05	CREBBP/EP300/FKBP3/GATAD2A/HDAC2/HDAC3/HDAC4/HDAC8/KAT2B/MAX/MBD2/NCOR1/NFKB1/NFKBIA/NR2C1/PRMT5/RAN/RANGAP1/RBBP4/RBBP7/RELA/SAP18/SAP30/SIN3A/SIRT1/SIRT5/SIRT7/SMG5/STAT3/SUMO1/TNF/WDR77/XPO1	33
PID_FANCONI_PATHWAY	PID_FANCONI_PATHWAY	26/3097	47/13112	2.77209e-06	2.66913e-05	1.88895e-05	ATR/BLM/BRCA2/BRIP1/CENPS/CHEK1/FANCA/FANCB/FANCD2/FANCE/FANCG/FANCI/FANCL/H2AX/PALB2/RAD17/RAD9A/RFC2/RFC3/RFC4/RFC5/RMI1/RPA1/RPA2/TOPBP1/USP1	26
KEGG_OXIDATIVE_PHOSPHORYLATION	KEGG_OXIDATIVE_PHOSPHORYLATION	55/3097	132/13112	3.04783e-06	2.9227e-05	2.06841e-05	ATP4B/ATP5F1A/ATP5F1B/ATP5F1C/ATP5MC1/ATP5MC3/ATP5PB/ATP5PF/ATP5PO/ATP6V0A2/ATP6V1B2/COX10/COX11/COX15/COX17/COX4I1/COX5A/COX5B/COX6A1/COX7A2/COX7B/COX8A/NDUFA2/NDUFA3/NDUFA5/NDUFA6/NDUFA8/NDUFA9/NDUFAB1/NDUFB1/NDUFB2/NDUFB3/NDUFB4/NDUFB5/NDUFB6/NDUFB8/NDUFC1/NDUFC2/NDUFS2/NDUFS3/NDUFS5/NDUFS6/NDUFS7/NDUFV1/NDUFV2/PPA1/SDHA/SDHB/SDHC/UQCR10/UQCR11/UQCRC1/UQCRFS1/UQCRH/UQCRQ	55
WP_TYPE_II_INTERFERON_SIGNALING_IFNG	WP_TYPE_II_INTERFERON_SIGNALING_IFNG	22/3097	37/13112	3.21935e-06	3.07467e-05	2.17596e-05	CIITA/CXCL10/CXCL9/CYBB/EIF2AK2/GBP1/ICAM1/IFI6/IFNG/IRF1/IRF2/IRF4/IRF8/IRF9/JAK2/OAS1/PSMB9/PTPN11/SOCS1/STAT1/STAT2/TAP1	22
KEGG_B_CELL_RECEPTOR_SIGNALING_PATHWAY	KEGG_B_CELL_RECEPTOR_SIGNALING_PATHWAY	36/3097	75/13112	3.34812e-06	3.18476e-05	2.25387e-05	AKT2/BCL10/BLNK/BTK/CARD11/CD19/CD72/CD79A/CD79B/CHUK/FCGR2B/GRB2/INPP5D/LILRB3/MALT1/MAPK1/NFATC2/NFATC3/NFKB1/NFKBIA/NFKBIB/NFKBIE/NRAS/PIK3AP1/PIK3CG/PIK3R3/PPP3CC/PRKCB/PTPN6/RAC2/RAF1/RASGRP3/RELA/SOS1/SYK/VAV1	36
REACTOME_REGULATION_OF_PLK1_ACTIVITY_AT_G2_M_TRANSITION	REACTOME_REGULATION_OF_PLK1_ACTIVITY_AT_G2_M_TRANSITION	40/3097	87/13112	3.80908e-06	3.60868e-05	2.55388e-05	AURKA/BORA/CCNB1/CCNB2/CCP110/CDK1/CDK5RAP2/CEP135/CEP152/CEP192/CEP57/CEP76/CEP78/CETN2/CKAP5/CLASP1/CNTRL/CSNK1D/CUL1/DCTN3/DYNLL1/HAUS1/HAUS4/HAUS6/HAUS8/HSP90AA1/MAPRE1/OPTN/PCM1/PCNT/PLK1/PLK4/PPP1R12A/RAB8A/TUBB/TUBB4B/TUBG1/UBB/UBC/YWHAE	40
WP_IMMUNE_RESPONSE_TO_TUBERCULOSIS	WP_IMMUNE_RESPONSE_TO_TUBERCULOSIS	16/3097	23/13112	3.89519e-06	3.6755e-05	2.60117e-05	IFI35/IFIT3/IFNAR2/IRF1/IRF9/JAK2/MED14/OAS1/PIAS1/PSMB8/PTPN2/SOCS1/STAT1/STAT2/TAP1/TYK2	16
PID_TELOMERASE_PATHWAY	PID_TELOMERASE_PATHWAY	33/3097	67/13112	4.18731e-06	3.9354e-05	2.7851e-05	ABL1/ACD/BLM/CDKN1B/DKC1/HDAC2/HNRNPC/HSP90AA1/IFNAR2/IFNG/IRF1/MAPK1/MAX/NCL/NFKB1/PARP2/PINX1/PTGES3/RAD9A/RBBP4/RBBP7/RPS6KB1/SAP18/SAP30/SIN3A/SMG5/SP3/UBE3A/WRN/XRCC5/XRCC6/YWHAE/ZNFX1	33
KEGG_BASE_EXCISION_REPAIR	KEGG_BASE_EXCISION_REPAIR	21/3097	35/13112	4.40691e-06	4.10905e-05	2.90799e-05	APEX1/FEN1/HMGB1/LIG1/MBD4/NEIL3/OGG1/PARP1/PARP2/PARP4/PCNA/POLD1/POLD2/POLD3/POLE/POLE2/POLE3/SMUG1/TDG/UNG/XRCC1	21
PID_HIV_NEF_PATHWAY	PID_HIV_NEF_PATHWAY	21/3097	35/13112	4.40691e-06	4.10905e-05	2.90799e-05	BAG4/BCL2/BID/BIRC3/CASP2/CASP3/CASP7/CASP8/CD247/CFLAR/CHUK/DAXX/DFFB/FAS/FASLG/NFKB1/NFKBIA/RELA/RIPK1/TNF/TRAF1	21
KEGG_TYPE_I_DIABETES_MELLITUS	KEGG_TYPE_I_DIABETES_MELLITUS	24/3097	43/13112	5.42627e-06	5.0396e-05	3.56654e-05	CD80/CD86/FAS/FASLG/GZMB/HLA-A/HLA-DMA/HLA-DMB/HLA-DOA/HLA-DOB/HLA-DPA1/HLA-DPB1/HLA-DQA2/HLA-DQB1/HLA-DRA/HLA-DRB1/HLA-DRB5/HLA-F/HLA-G/HSPD1/IFNG/IL12B/PRF1/TNF	24
REACTOME_DISEASES_OF_SIGNAL_TRANSDUCTION_BY_GROWTH_FACTOR_RECEPTORS_AND_SECOND_MESSENGERS	REACTOME_DISEASES_OF_SIGNAL_TRANSDUCTION_BY_GROWTH_FACTOR_RECEPTORS_AND_SECOND_MESSENGERS	142/3097	432/13112	5.64028e-06	5.21781e-05	3.69267e-05	ACTG1/AKT1S1/AKT2/APH1A/ARAF/ARRB1/ATG7/BAG4/BCL11A/BCL2A1/CCNC/CD19/CD80/CD86/CDKN1B/CEBPB/CHUK/CLTC/CNTRL/CPSF6/CREBBP/CSK/CUL1/DERL2/EIF2AK3/EML4/EP300/ESR2/FBXW7/FIP1L1/FLT3/FLT3LG/FOXO3/FXR1/FYN/GCC2/GOLGA4/GRB2/HDAC2/HDAC3/HDAC4/HDAC8/HSP90AA1/ICOS/IQGAP1/JAK2/KAT2B/KREMEN1/LCK/MAML1/MAP3K11/MAPK1/MAPKAP1/MRAS/MYO18A/NCBP1/NCOR1/NCSTN/NRAS/NRG3/PDPK1/PHB/PIK3AP1/PIK3R3/POLR2D/POLR2E/POLR2F/…	142
REACTOME_RUNX1_REGULATES_TRANSCRIPTION_OF_GENES_INVOLVED_IN_DIFFERENTIATION_OF_HSCS	REACTOME_RUNX1_REGULATES_TRANSCRIPTION_OF_GENES_INVOLVED_IN_DIFFERENTIATION_OF_HSCS	53/3097	128/13112	5.70907e-06	5.26082e-05	3.7231e-05	ABL1/CBFB/H2AC8/H2AX/H2AZ1/H2AZ2/H2BC12/H2BC5/H2BC6/H2BC9/H3-3B/H3C8/H4C3/H4C8/KMT2A/MYB/PSMA2/PSMA3/PSMA4/PSMA5/PSMA6/PSMA7/PSMB1/PSMB10/PSMB2/PSMB3/PSMB4/PSMB5/PSMB6/PSMB7/PSMB8/PSMB9/PSMC2/PSMC3/PSMC5/PSMC6/PSMD1/PSMD11/PSMD12/PSMD14/PSMD2/PSMD3/PSMD4/PSMD6/PSMD7/PSMD8/PSME1/PSME2/PSME3/PSME4/TCF3/UBB/UBC	53
PID_RB_1PATHWAY	PID_RB_1PATHWAY	32/3097	65/13112	5.90976e-06	5.42456e-05	3.83898e-05	AATF/ABL1/BRD2/CCNA2/CCND2/CCNE1/CDK2/CDK4/CDKN1B/CDKN2A/CEBPA/CEBPB/CREBBP/DNMT1/E2F2/E2F3/ELF1/EP300/HDAC3/MAPK9/MEF2C/PPP2CA/RAF1/RBBP4/SIRT1/SKP2/SMARCA4/SMARCB1/SUV39H1/TBP/TFDP1/UBTF	32
REACTOME_TRANSLESION_SYNTHESIS_BY_POLK	REACTOME_TRANSLESION_SYNTHESIS_BY_POLK	13/3097	17/13112	6.21173e-06	5.67964e-05	4.0195e-05	PCNA/REV1/REV3L/RFC1/RFC2/RFC3/RFC4/RFC5/RPA1/RPA2/RPA3/UBB/UBC	13
REACTOME_DEATH_RECEPTOR_SIGNALLING	REACTOME_DEATH_RECEPTOR_SIGNALLING	57/3097	141/13112	6.24712e-06	5.68995e-05	4.0268e-05	AATF/ABR/APH1A/ARHGDIA/ARHGEF19/ARHGEF26/ARHGEF39/ARHGEF6/ARHGEF7/BAG4/BIRC3/CASP10/CASP2/CASP3/CASP8/CFLAR/CHUK/CYLD/ECT2/FAS/FASLG/FGD1/FGD2/FGD3/GNA13/HDAC2/HDAC3/MAP3K7/MYD88/NCSTN/NET1/NFKB1/NFKBIA/OTULIN/PLEKHG2/PREX1/PRKCI/RELA/RIPK1/RNF31/RTN4R/SMPD2/SOS1/TAB1/TAB2/TAB3/TNF/TNFAIP3/TNFRSF10A/TNFSF10/TRAF1/UBB/UBC/USP21/USP4/VAV1/YWHAE	57
REACTOME_SUMOYLATION_OF_CHROMATIN_ORGANIZATION_PROTEINS	REACTOME_SUMOYLATION_OF_CHROMATIN_ORGANIZATION_PROTEINS	34/3097	71/13112	6.64273e-06	6.027e-05	4.26533e-05	CBX5/H4C3/H4C8/HDAC2/HDAC4/NUP107/NUP153/NUP155/NUP160/NUP188/NUP205/NUP210/NUP214/NUP37/NUP43/NUP50/NUP54/NUP62/NUP85/NUP88/NUP93/NUP98/PHC3/PIAS1/PIAS2/RAE1/SEC13/SEH1L/SUMO1/SUMO2/SUMO3/SUZ12/TPR/ZBED1	34
REACTOME_COMPLEX_I_BIOGENESIS	REACTOME_COMPLEX_I_BIOGENESIS	29/3097	57/13112	7.03566e-06	6.31834e-05	4.47151e-05	ACAD9/ECSIT/NDUFA12/NDUFA13/NDUFA2/NDUFA3/NDUFA5/NDUFA6/NDUFA8/NDUFA9/NDUFAB1/NDUFAF7/NDUFB1/NDUFB11/NDUFB2/NDUFB3/NDUFB4/NDUFB5/NDUFB6/NDUFB8/NDUFC1/NDUFC2/NDUFS2/NDUFS3/NDUFS5/NDUFS6/NDUFS7/NDUFV1/NDUFV2	29
REACTOME_INTERLEUKIN_12_FAMILY_SIGNALING	REACTOME_INTERLEUKIN_12_FAMILY_SIGNALING	29/3097	57/13112	7.03566e-06	6.31834e-05	4.47151e-05	BOLA2B/CAPZA1/EBI3/GSTO1/HNRNPA2B1/HNRNPDL/HNRNPF/HSPA9/IFNG/IL10/IL12B/IL12RB1/IL12RB2/IL27/IL27RA/JAK2/LCP1/LMNB1/PITPNA/PSME2/RAP1B/SNRPA1/SOD1/SOD2/STAT1/STAT3/STAT4/TYK2/VAMP7	29
PID_IL27_PATHWAY	PID_IL27_PATHWAY	17/3097	26/13112	7.04419e-06	6.31834e-05	4.47151e-05	EBI3/IFNG/IL12B/IL12RB1/IL12RB2/IL18/IL27/IL27RA/JAK2/STAT1/STAT2/STAT3/STAT4/STAT5A/TBX21/TNF/TYK2	17
PID_BCR_5PATHWAY	PID_BCR_5PATHWAY	31/3097	63/13112	8.34338e-06	7.45532e-05	5.27616e-05	BCL10/BCL2A1/BLNK/BTK/CARD11/CD19/CD72/CD79A/CD79B/CHUK/CSK/FCGR2B/GRB2/MALT1/MAP3K7/MAP4K1/MAPK1/NFKB1/NFKBIA/NFKBIB/PAG1/PDPK1/POU2F2/PPP3CC/PTPN6/PTPRC/RAF1/RELA/SH3BP5/SOS1/SYK	31
REACTOME_SIGNALING_BY_ROBO_RECEPTORS	REACTOME_SIGNALING_BY_ROBO_RECEPTORS	80/3097	218/13112	8.5793e-06	7.63719e-05	5.40487e-05	ABL1/AKAP5/CASC3/CLASP1/CLASP2/CUL2/CXCL12/DAG1/EIF4A3/EIF4G1/ENAH/ETF1/EVL/FAU/MAGOH/MAGOHB/NCBP1/NCK1/NCK2/NELL2/PAK1/PFN1/PFN2/PRKACB/PSMA2/PSMA3/PSMA4/PSMA5/PSMA6/PSMA7/PSMB1/PSMB10/PSMB2/PSMB3/PSMB4/PSMB5/PSMB6/PSMB7/PSMB8/PSMB9/PSMC2/PSMC3/PSMC5/PSMC6/PSMD1/PSMD11/PSMD12/PSMD14/PSMD2/PSMD3/PSMD4/PSMD6/PSMD7/PSMD8/PSME1/PSME2/PSME3/PSME4/RBM8A/RNPS1/RPL14/RPL15/RPL21/RPL22L1/RPL23A/RPL26L1/R…	80
WP_DNA_DAMAGE_RESPONSE	WP_DNA_DAMAGE_RESPONSE	33/3097	69/13112	9.35933e-06	8.30025e-05	5.87412e-05	ABL1/ATR/BAX/BID/CASP3/CASP8/CCNB1/CCNB2/CCND2/CCNE1/CCNE2/CDC25A/CDK1/CDK2/CDK4/CDKN1B/CHEK1/CHEK2/DDB2/FANCD2/FAS/H2AX/PMAIP1/PML/RAD17/RAD51/RAD9A/RFC1/RPA2/SMC1A/TLK1/TLK2/TP53	33
REACTOME_EPIGENETIC_REGULATION_OF_GENE_EXPRESSION	REACTOME_EPIGENETIC_REGULATION_OF_GENE_EXPRESSION	58/3097	146/13112	9.81777e-06	8.6742e-05	6.13877e-05	BAZ1B/BAZ2A/DDX21/DEK/DNMT1/DNMT3A/EED/EHMT2/EP300/ERCC3/EZH2/GATAD2A/GTF2H1/GTF2H4/H2AC8/H2AX/H2AZ1/H2AZ2/H2BC12/H2BC5/H2BC6/H2BC9/H3-3B/H3C8/H4C3/H4C8/HDAC2/JARID2/KAT2B/MBD2/MTF2/PHF19/POLR1A/POLR1C/POLR1D/POLR1E/POLR2E/POLR2F/POLR2H/RBBP4/RBBP7/SAP130/SAP18/SAP30/SAP30BP/SAP30L/SF3B1/SIN3A/SIRT1/SMARCA5/SUV39H1/SUZ12/TBP/TDG/TET1/TET2/TTF1/UBTF	58
REACTOME_RNA_POLYMERASE_II_TRANSCRIBES_SNRNA_GENES	REACTOME_RNA_POLYMERASE_II_TRANSCRIBES_SNRNA_GENES	37/3097	81/13112	1.04655e-05	9.21195e-05	6.51933e-05	CCNT1/CCNT2/ELL2/GTF2A1/GTF2A2/GTF2B/GTF2E1/GTF2E2/INTS10/INTS2/INTS3/INTS4/INTS7/INTS9/NABP1/NCBP1/PCF11/PHAX/POLR2D/POLR2E/POLR2F/POLR2G/POLR2H/POLR2I/POU2F2/RPRD1A/RPRD2/SNAPC3/SNAPC5/SSU72/SUPT4H1/SUPT5H/TAF11/TAF5/TAF9/TBP/ZNF143	37
REACTOME_POTENTIAL_THERAPEUTICS_FOR_SARS	REACTOME_POTENTIAL_THERAPEUTICS_FOR_SARS	39/3097	87/13112	1.06e-05	9.29567e-05	6.57858e-05	AP2A1/AP2B1/AP2M1/AP2S1/ARID4A/BRD4/CRBN/CUL3/CYSLTR1/FNTA/FXYD6/GATAD2A/HDAC2/HSP90AA1/IFNAR2/IL6R/ITGA4/JAK2/KDM1A/KEAP1/PDCD1/PHF21A/PTGES3/RBBP4/RBBP7/REST/RIPK1/ROCK1/ROCK2/SAP18/SAP30/SAP30L/SIGMAR1/STAT2/TBK1/TLR7/TUBB/TYK2/ZBP1	39
KEGG_ALZHEIMERS_DISEASE	KEGG_ALZHEIMERS_DISEASE	64/3097	166/13112	1.10689e-05	9.67098e-05	6.84419e-05	APH1A/APOE/ATP5F1A/ATP5F1B/ATP5F1C/ATP5MC1/ATP5MC3/ATP5PB/ATP5PF/ATP5PO/BID/CALM2/CALM3/CASP3/CASP7/CASP8/COX4I1/COX5A/COX5B/COX6A1/COX7A2/COX7B/COX8A/EIF2AK3/FAS/HSD17B10/IDE/MAPK1/NAE1/NCSTN/NDUFA2/NDUFA3/NDUFA5/NDUFA6/NDUFA8/NDUFA9/NDUFAB1/NDUFB1/NDUFB2/NDUFB3/NDUFB4/NDUFB5/NDUFB6/NDUFB8/NDUFC1/NDUFC2/NDUFS2/NDUFS3/NDUFS5/NDUFS6/NDUFS7/NDUFV1/NDUFV2/PPP3CC/SDHA/SDHB/SDHC/TNF/UQCR10/UQCR11/UQCR…	64
REACTOME_TRANSCRIPTIONAL_REGULATION_BY_E2F6	REACTOME_TRANSCRIPTIONAL_REGULATION_BY_E2F6	20/3097	34/13112	1.13616e-05	9.89003e-05	6.99921e-05	CBX5/CDC7/CHEK1/E2F6/EED/EHMT2/EZH2/MAX/MGA/PCGF6/PHC3/RAD51/RBBP4/RBBP7/RBBP8/RRM2/RYBP/SUZ12/TFDP1/TFDP2	20
BIOCARTA_CSK_PATHWAY	BIOCARTA_CSK_PATHWAY	15/3097	22/13112	1.16078e-05	9.99369e-05	7.07258e-05	CD247/CD3D/CD3E/CD3G/CD4/CREBBP/CSK/HLA-DRA/HLA-DRB1/HLA-DRB5/LCK/PRKACB/PRKAR1A/PTPRC/ZAP70	15
BIOCARTA_CTLA4_PATHWAY	BIOCARTA_CTLA4_PATHWAY	15/3097	22/13112	1.16078e-05	9.99369e-05	7.07258e-05	CD247/CD3D/CD3E/CD3G/CD80/CD86/CTLA4/GRB2/HLA-DRA/HLA-DRB1/HLA-DRB5/ICOS/ITK/LCK/PTPN11	15
REACTOME_E2F_MEDIATED_REGULATION_OF_DNA_REPLICATION	REACTOME_E2F_MEDIATED_REGULATION_OF_DNA_REPLICATION	15/3097	22/13112	1.16078e-05	9.99369e-05	7.07258e-05	CCNB1/CDK1/MCM8/ORC1/ORC2/ORC3/ORC6/POLA1/POLA2/PPP2CA/PPP2CB/PRIM1/PRIM2/TFDP1/TFDP2	15
WP_PARKINUBIQUITIN_PROTEASOMAL_SYSTEM_PATHWAY	WP_PARKINUBIQUITIN_PROTEASOMAL_SYSTEM_PATHWAY	33/3097	70/13112	1.37208e-05	0.000117699	8.32963e-05	CASP1/CASP8/CCNE1/CUL1/FBXW7/HSPA14/HSPA5/HSPA8/HSPA9/PSMC2/PSMC3/PSMC5/PSMC6/PSMD1/PSMD11/PSMD12/PSMD14/PSMD2/PSMD3/PSMD4/PSMD6/PSMD7/PSMD8/SIAH2/TUBA1B/TUBA1C/TUBB/TUBB4B/UBE2G1/UBE2J1/UBE2J2/UBE2L3/UBE2L6	33
REACTOME_DISORDERS_OF_TRANSMEMBRANE_TRANSPORTERS	REACTOME_DISORDERS_OF_TRANSMEMBRANE_TRANSPORTERS	67/3097	177/13112	1.41744e-05	0.00012115	8.57382e-05	DERL1/DERL2/DERL3/ERLIN1/NUP107/NUP153/NUP155/NUP160/NUP188/NUP205/NUP210/NUP214/NUP37/NUP43/NUP50/NUP54/NUP62/NUP85/NUP88/NUP93/NUP98/PSMA2/PSMA3/PSMA4/PSMA5/PSMA6/PSMA7/PSMB1/PSMB10/PSMB2/PSMB3/PSMB4/PSMB5/PSMB6/PSMB7/PSMB8/PSMB9/PSMC2/PSMC3/PSMC5/PSMC6/PSMD1/PSMD11/PSMD12/PSMD14/PSMD2/PSMD3/PSMD4/PSMD6/PSMD7/PSMD8/PSME1/PSME2/PSME3/PSME4/RAE1/RNF185/SEC13/SEH1L/SEL1L/SLC33A1/SLC7A7/SLC9A9/TPR/…	67
REACTOME_ABERRANT_REGULATION_OF_MITOTIC_EXIT_IN_CANCER_DUE_TO_RB1_DEFECTS	REACTOME_ABERRANT_REGULATION_OF_MITOTIC_EXIT_IN_CANCER_DUE_TO_RB1_DEFECTS	14/3097	20/13112	1.44649e-05	0.000122743	8.68658e-05	ANAPC1/ANAPC10/ANAPC11/ANAPC16/ANAPC2/ANAPC5/CDC16/CDC23/CDC26/SKP2/UBE2C/UBE2D1/UBE2E1/UBE2S	14
REACTOME_CONVERSION_FROM_APC_C_CDC20_TO_APC_C_CDH1_IN_LATE_ANAPHASE	REACTOME_CONVERSION_FROM_APC_C_CDC20_TO_APC_C_CDH1_IN_LATE_ANAPHASE	14/3097	20/13112	1.44649e-05	0.000122743	8.68658e-05	ANAPC1/ANAPC10/ANAPC11/ANAPC16/ANAPC2/ANAPC5/CDC16/CDC20/CDC23/CDC26/UBE2C/UBE2D1/UBE2E1/UBE2S	14
REACTOME_PROTEIN_LOCALIZATION	REACTOME_PROTEIN_LOCALIZATION	63/3097	164/13112	1.47739e-05	0.000124916	8.84039e-05	ABCD2/ACO2/ACOX1/AGPS/ATAD1/ATP5F1A/ATP5F1B/ATP5MC1/BAG6/BCS1L/CHCHD2/CHCHD3/CHCHD4/COA6/COX17/CS/DDO/DNAJC19/FXN/GET1/GRPEL2/HACL1/HSCB/HSPA9/HSPD1/IDE/IDH3G/MTX1/NDUFB8/OTOF/PEX13/PEX14/PEX19/PEX3/PIPOX/PITRM1/PMPCA/PMPCB/PXMP2/SAMM50/SEC61B/SERP1/SLC25A12/SLC25A6/SLC27A2/STX5/TIMM10/TIMM13/TIMM23/TIMM44/TIMM50/TIMM8A/TOMM40/TOMM5/TOMM70/UBB/UBC/UBE2D1/UBE2D2/UBE2D3/UBE2J2/UBL4A/USP9X	63
WP_MITOCHONDRIAL_COMPLEX_I_ASSEMBLY_MODEL_OXPHOS_SYSTEM	WP_MITOCHONDRIAL_COMPLEX_I_ASSEMBLY_MODEL_OXPHOS_SYSTEM	28/3097	56/13112	1.54272e-05	0.000129974	9.19831e-05	ACAD9/ECSIT/FOXRED1/NDUFA12/NDUFA13/NDUFA2/NDUFA3/NDUFA5/NDUFA6/NDUFA8/NDUFAB1/NDUFAF7/NDUFB1/NDUFB11/NDUFB2/NDUFB3/NDUFB4/NDUFB5/NDUFB6/NDUFB8/NDUFC1/NDUFC2/NDUFS2/NDUFS3/NDUFS5/NDUFS6/NDUFV1/NDUFV2	28
REACTOME_SIGNALING_BY_NOTCH	REACTOME_SIGNALING_BY_NOTCH	87/3097	245/13112	1.55706e-05	0.000130715	9.25077e-05	APH1A/ARRB1/B4GALT1/CCNC/CREBBP/CUL1/E2F3/EP300/FABP7/FBXW7/GZMB/H2AC8/H2AX/H2AZ1/H2AZ2/H2BC12/H2BC5/H2BC6/H2BC9/H3-3B/H3C8/H4C3/H4C8/HDAC2/HDAC3/HDAC4/HDAC8/IKZF1/KAT2B/MAML1/MDK/MFNG/MOV10/NCOR1/NCSTN/PBX1/PLXND1/PRKCI/PSMA2/PSMA3/PSMA4/PSMA5/PSMA6/PSMA7/PSMB1/PSMB10/PSMB2/PSMB3/PSMB4/PSMB5/PSMB6/PSMB7/PSMB8/PSMB9/PSMC2/PSMC3/PSMC5/PSMC6/PSMD1/PSMD11/PSMD12/PSMD14/PSMD2/PSMD3/PSMD4/PSMD6/PSMD7/…	87
PID_IL12_STAT4_PATHWAY	PID_IL12_STAT4_PATHWAY	19/3097	32/13112	1.56557e-05	0.000130964	9.26834e-05	CD247/CD3D/CD3E/CD3G/CD4/CD80/CD86/CREBBP/HLA-DRA/IFNG/IL18/IL18R1/IRF1/MAPK9/PIAS2/PRF1/STAT3/STAT4/TBX21	19
WP_OXIDATIVE_PHOSPHORYLATION	WP_OXIDATIVE_PHOSPHORYLATION	30/3097	62/13112	1.77042e-05	0.000147333	0.000104268	ATP5F1A/ATP5F1B/ATP5MC1/ATP5MC3/ATP5PB/ATP5PF/ATP5PO/GZMB/NDUFA2/NDUFA3/NDUFA5/NDUFA6/NDUFA8/NDUFA9/NDUFAB1/NDUFB1/NDUFB2/NDUFB4/NDUFB5/NDUFB6/NDUFB8/NDUFC1/NDUFC2/NDUFS2/NDUFS3/NDUFS5/NDUFS6/NDUFS7/NDUFV1/NDUFV2	30
KEGG_INTESTINAL_IMMUNE_NETWORK_FOR_IGA_PRODUCTION	KEGG_INTESTINAL_IMMUNE_NETWORK_FOR_IGA_PRODUCTION	25/3097	48/13112	1.77374e-05	0.000147333	0.000104268	CCR10/CD40/CD40LG/CD80/CD86/CXCL12/HLA-DMA/HLA-DMB/HLA-DOA/HLA-DOB/HLA-DPA1/HLA-DPB1/HLA-DQA2/HLA-DQB1/HLA-DRA/HLA-DRB1/HLA-DRB5/ICOS/IL10/IL15RA/ITGA4/ITGB7/TNFRSF13C/TNFRSF17/TNFSF13B	25
BIOCARTA_SET_PATHWAY	BIOCARTA_SET_PATHWAY	9/3097	10/13112	1.78673e-05	0.000147891	0.000104663	ANP32A/APEX1/CREBBP/DFFB/GZMA/GZMB/HMGB2/PRF1/SET	9
PID_FOXM1_PATHWAY	PID_FOXM1_PATHWAY	22/3097	40/13112	1.83132e-05	0.000151052	0.0001069	AURKB/BIRC5/BRCA2/CCNA2/CCNB1/CCNB2/CCNE1/CDK1/CDK2/CDK4/CDKN2A/CENPA/CENPF/CHEK2/CKS1B/CREBBP/EP300/FOXM1/NFATC3/PLK1/SKP2/XRCC1	22
REACTOME_UNFOLDED_PROTEIN_RESPONSE_UPR	REACTOME_UNFOLDED_PROTEIN_RESPONSE_UPR	40/3097	92/13112	2.00083e-05	0.000164458	0.000116388	ATF4/CALR/CCL2/CEBPB/CEBPG/CREBRF/CTDSP2/CXXC1/DCP2/DNAJB11/DNAJB9/DNAJC3/EDEM1/EIF2AK3/EIF2S1/EIF2S3/EXOSC1/EXOSC2/EXOSC3/EXOSC8/EXOSC9/FKBP14/HDGF/HERPUD1/HSP90B1/HSPA5/KHSRP/KLHDC3/MBTPS2/NFYB/NFYC/PDIA5/PDIA6/PREB/SERP1/SSR1/SYVN1/TATDN2/XBP1/ZBTB17	40
REACTOME_PROCESSING_OF_SMDT1	REACTOME_PROCESSING_OF_SMDT1	12/3097	16/13112	2.03064e-05	0.000166329	0.000117712	MAIP1/MCU/MCUB/MICU2/PARL/PHB/PHB2/PMPCA/PMPCB/SMDT1/STOML2/YME1L1	12
REACTOME_FORMATION_OF_INCISION_COMPLEX_IN_GG_NER	REACTOME_FORMATION_OF_INCISION_COMPLEX_IN_GG_NER	23/3097	43/13112	2.17779e-05	0.000176672	0.000125031	CETN2/CHD1L/CUL4A/DDB1/DDB2/ERCC3/ERCC5/GTF2H1/GTF2H4/PARP1/PARP2/PIAS1/RAD23B/RPA1/RPA2/RPA3/SUMO1/SUMO2/SUMO3/UBB/UBC/UBE2N/XPC	23
BIOCARTA_TCYTOTOXIC_PATHWAY	BIOCARTA_TCYTOTOXIC_PATHWAY	10/3097	12/13112	2.17938e-05	0.000176672	0.000125031	CD2/CD247/CD3D/CD3E/CD3G/CD8A/ICAM1/ITGAL/ITGB2/PTPRC	10
BIOCARTA_THELPER_PATHWAY	BIOCARTA_THELPER_PATHWAY	10/3097	12/13112	2.17938e-05	0.000176672	0.000125031	CD2/CD247/CD3D/CD3E/CD3G/CD4/ICAM1/ITGAL/ITGB2/PTPRC	10
BIOCARTA_MHC_PATHWAY	BIOCARTA_MHC_PATHWAY	11/3097	14/13112	2.21281e-05	0.000178768	0.000126515	CD74/HLA-A/HLA-DRA/HLA-DRB1/HLA-DRB5/PSMB5/PSMB6/PSMB8/PSMB9/TAP1/TAP2	11
WP_HOSTPATHOGEN_INTERACTION_OF_HUMAN_CORONAVIRUSES_INTERFERON_INDUCTION	WP_HOSTPATHOGEN_INTERACTION_OF_HUMAN_CORONAVIRUSES_INTERFERON_INDUCTION	19/3097	33/13112	2.87436e-05	0.000230897	0.000163407	CHUK/EIF2AK2/IFIH1/IFNAR2/IRF9/MAP3K7/MYD88/NFKB1/NFKBIA/OAS1/OAS2/OAS3/RIPK1/STAT1/STAT2/TBK1/TLR7/TRAF3/TYK2	19
REACTOME_RECRUITMENT_OF_MITOTIC_CENTROSOME_PROTEINS_AND_COMPLEXES	REACTOME_RECRUITMENT_OF_MITOTIC_CENTROSOME_PROTEINS_AND_COMPLEXES	36/3097	81/13112	2.87765e-05	0.000230897	0.000163407	CCP110/CDK1/CDK11A/CDK11B/CDK5RAP2/CEP135/CEP152/CEP192/CEP57/CEP76/CEP78/CETN2/CKAP5/CLASP1/CNTRL/CSNK1D/DCTN3/DYNLL1/HAUS1/HAUS4/HAUS6/HAUS8/HSP90AA1/MAPRE1/MZT2A/PCM1/PCNT/PLK1/PLK4/TUBB/TUBB4B/TUBG1/TUBGCP2/TUBGCP3/TUBGCP5/YWHAE	36
BIOCARTA_TCR_PATHWAY	BIOCARTA_TCR_PATHWAY	23/3097	44/13112	3.54745e-05	0.000283676	0.000200758	CALM2/CALM3/CD247/CD3D/CD3E/CD3G/FYN/GRB2/LAT/LCK/NFATC2/NFATC3/NFKB1/NFKBIA/PIK3CG/PPP3CC/PRKCB/PTPN7/RAF1/RELA/SOS1/VAV1/ZAP70	23
REACTOME_CYCLIN_D_ASSOCIATED_EVENTS_IN_G1	REACTOME_CYCLIN_D_ASSOCIATED_EVENTS_IN_G1	24/3097	47/13112	3.98275e-05	0.00031634	0.000223875	ABL1/CCND2/CCNE1/CCNE2/CDK2/CDK4/CDKN1B/CDKN1C/CDKN2A/CDKN2C/CKS1B/CUL1/E2F2/E2F3/JAK2/PPP2CA/PPP2CB/PPP2R2A/RBL1/SKP2/TFDP1/TFDP2/UBB/UBC	24
REACTOME_INTERLEUKIN_12_SIGNALING	REACTOME_INTERLEUKIN_12_SIGNALING	24/3097	47/13112	3.98275e-05	0.00031634	0.000223875	BOLA2B/CAPZA1/GSTO1/HNRNPA2B1/HNRNPDL/HNRNPF/HSPA9/IFNG/IL10/IL12B/IL12RB1/IL12RB2/JAK2/LCP1/LMNB1/PITPNA/PSME2/RAP1B/SNRPA1/SOD1/SOD2/STAT4/TYK2/VAMP7	24
REACTOME_REGULATION_OF_EXPRESSION_OF_SLITS_AND_ROBOS	REACTOME_REGULATION_OF_EXPRESSION_OF_SLITS_AND_ROBOS	64/3097	172/13112	4.04426e-05	0.000320148	0.00022657	CASC3/CUL2/DAG1/EIF4A3/EIF4G1/ETF1/FAU/MAGOH/MAGOHB/NCBP1/PSMA2/PSMA3/PSMA4/PSMA5/PSMA6/PSMA7/PSMB1/PSMB10/PSMB2/PSMB3/PSMB4/PSMB5/PSMB6/PSMB7/PSMB8/PSMB9/PSMC2/PSMC3/PSMC5/PSMC6/PSMD1/PSMD11/PSMD12/PSMD14/PSMD2/PSMD3/PSMD4/PSMD6/PSMD7/PSMD8/PSME1/PSME2/PSME3/PSME4/RBM8A/RNPS1/RPL14/RPL15/RPL21/RPL22L1/RPL23A/RPL26L1/RPL27/RPL36AL/RPS26/RPS27L/RPS29/RPS3A/RPSA/UBB/UBC/UPF2/UPF3A/USP33	64
REACTOME_PROCESSING_OF_INTRONLESS_PRE_MRNAS	REACTOME_PROCESSING_OF_INTRONLESS_PRE_MRNAS	13/3097	19/13112	4.33935e-05	0.000340084	0.000240679	CLP1/CPSF3/CSTF1/CSTF2/CSTF2T/CSTF3/FIP1L1/NCBP1/NUDT21/PABPN1/PCF11/SYMPK/WDR33	13
REACTOME_PROCESSIVE_SYNTHESIS_ON_THE_C_STRAND_OF_THE_TELOMERE	REACTOME_PROCESSIVE_SYNTHESIS_ON_THE_C_STRAND_OF_THE_TELOMERE	13/3097	19/13112	4.33935e-05	0.000340084	0.000240679	ACD/BLM/DNA2/FEN1/LIG1/PCNA/POLD1/POLD2/POLD3/RPA1/RPA2/RPA3/WRN	13
REACTOME_TRANSCRIPTION_OF_E2F_TARGETS_UNDER_NEGATIVE_CONTROL_BY_DREAM_COMPLEX	REACTOME_TRANSCRIPTION_OF_E2F_TARGETS_UNDER_NEGATIVE_CONTROL_BY_DREAM_COMPLEX	13/3097	19/13112	4.33935e-05	0.000340084	0.000240679	CDC25A/CDC6/LIN37/LIN52/LIN54/LIN9/MAX/PCNA/RBBP4/RBL1/TFDP1/TFDP2/TOP2A	13
BIOCARTA_HIVNEF_PATHWAY	BIOCARTA_HIVNEF_PATHWAY	27/3097	56/13112	4.98837e-05	0.000389655	0.00027576	ACTG1/BAG4/BCL2/BID/BIRC3/CASP2/CASP3/CASP7/CASP8/CDK11A/CDK11B/CFLAR/CHUK/DAXX/DFFB/FAS/FASLG/LMNB1/LMNB2/NFKB1/NFKBIA/PARP1/RELA/RIPK1/TNF/TNFRSF1B/TRAF1	27
WP_EUKARYOTIC_TRANSCRIPTION_INITIATION	WP_EUKARYOTIC_TRANSCRIPTION_INITIATION	22/3097	42/13112	5.02068e-05	0.000390884	0.00027663	ERCC3/GTF2A2/GTF2B/GTF2E1/GTF2E2/GTF2H1/GTF2H4/POLR1A/POLR1D/POLR1E/POLR2E/POLR2F/POLR2G/POLR2H/POLR2I/POLR3D/POLR3H/POLR3K/TAF5/TAF7/TAF9/TBP	22
REACTOME_BASE_EXCISION_REPAIR	REACTOME_BASE_EXCISION_REPAIR	38/3097	89/13112	5.19719e-05	0.000403295	0.000285414	ACD/APEX1/FEN1/H2AC8/H2AX/H2AZ1/H2AZ2/H2BC12/H2BC5/H2BC6/H2BC9/H4C3/H4C8/LIG1/MBD4/NEIL3/OGG1/PARP1/PARP2/PCNA/POLD1/POLD2/POLD3/POLE/POLE2/POLE3/RFC1/RFC2/RFC3/RFC4/RFC5/RPA1/RPA2/RPA3/SMUG1/TDG/UNG/XRCC1	38
REACTOME_E3_UBIQUITIN_LIGASES_UBIQUITINATE_TARGET_PROTEINS	REACTOME_E3_UBIQUITIN_LIGASES_UBIQUITINATE_TARGET_PROTEINS	28/3097	59/13112	5.2156e-05	0.000403397	0.000285486	BCL10/CTR9/DERL1/H2BC12/H2BC5/H2BC6/H2BC9/HLA-A/HLTF/PAF1/PCNA/PEX13/PEX14/RAD18/RNF144A/RRAGA/RTF1/UBB/UBC/UBE2D1/UBE2D2/UBE2D3/UBE2E1/UBE2J2/UBE2L3/UBE2N/VCP/WAC	28
REACTOME_RIP_MEDIATED_NFKB_ACTIVATION_VIA_ZBP1	REACTOME_RIP_MEDIATED_NFKB_ACTIVATION_VIA_ZBP1	12/3097	17/13112	5.41336e-05	0.000417324	0.000295342	CHUK/DHX9/MYD88/NFKB1/NFKBIA/NFKBIB/NKIRAS2/RELA/RIPK1/RIPK3/TLR3/ZBP1	12
KEGG_NATURAL_KILLER_CELL_MEDIATED_CYTOTOXICITY	KEGG_NATURAL_KILLER_CELL_MEDIATED_CYTOTOXICITY	53/3097	137/13112	5.4713e-05	0.000420417	0.00029753	ARAF/BID/CASP3/CD247/CD48/FAS/FASLG/FCGR3A/FYN/GRB2/GZMB/HCST/HLA-A/HLA-G/ICAM1/ICAM2/IFNAR2/IFNG/ITGAL/ITGB2/KLRC1/KLRC2/KLRC3/KLRD1/KLRK1/LAT/LCK/LCP2/MAPK1/MICB/NFATC2/NFATC3/NRAS/PAK1/PIK3CG/PIK3R3/PPP3CC/PRF1/PRKCB/PTPN11/PTPN6/RAC2/RAF1/SH2D1A/SH2D1B/SOS1/SYK/TNF/TNFRSF10A/TNFSF10/TYROBP/VAV1/ZAP70	53
WP_T_CELL_RECEPTOR_AND_COSTIMULATORY_SIGNALING	WP_T_CELL_RECEPTOR_AND_COSTIMULATORY_SIGNALING	17/3097	29/13112	5.55068e-05	0.000425131	0.000300867	CALM2/CD8A/CD8B/CTLA4/DYRK1A/DYRK2/FYN/ITK/LCK/NFATC2/NFKB1/NFKBIA/PDCD1/PDK1/PTPN6/RASGRP1/ZAP70	17
BIOCARTA_IL2RB_PATHWAY	BIOCARTA_IL2RB_PATHWAY	20/3097	37/13112	6.12643e-05	0.000467711	0.000331001	BCL2/CFLAR/CRKL/FAS/FASLG/GRB2/IKZF3/IL2RB/IL2RG/MAPK1/NMI/PIK3CG/PTPN6/RAF1/RPS6KB1/SOCS1/SOS1/STAT5A/STAT5B/SYK	20
WP_EBOLA_VIRUS_INFECTION_IN_HOST	WP_EBOLA_VIRUS_INFECTION_IN_HOST	51/3097	131/13112	6.18455e-05	0.000470624	0.000333063	ACTG1/ASGR1/BST2/C1QBP/CLEC10A/CLEC6A/CLTC/CREBBP/CTSB/EIF2AK2/EIF2S1/EP300/EPS15/HAVCR1/HAVCR2/HLA-A/HLA-DMA/HLA-DMB/HLA-DOA/HLA-DOB/HLA-DPA1/HLA-DPB1/HLA-DQA2/HLA-DQB1/HLA-DRA/HLA-DRB1/HLA-DRB5/HLA-F/HLA-G/ICAM2/IQGAP1/IRF7/ITGA1/ITGA4/ITGA6/KPNA1/MAPK1/NFKB1/PAK1/PIK3R3/PRKRA/RAB7A/RAB9A/REL/RELA/RFC1/STAT1/TBK1/TOP1/VPS18/VPS33A	51
REACTOME_MRNA_DECAY_BY_5_TO_3_EXORIBONUCLEASE	REACTOME_MRNA_DECAY_BY_5_TO_3_EXORIBONUCLEASE	11/3097	15/13112	6.51663e-05	0.0004943	0.000349818	DCP2/EDC3/EDC4/LSM1/LSM2/LSM3/LSM4/LSM6/LSM7/PATL1/XRN1	11
PID_IFNG_PATHWAY	PID_IFNG_PATHWAY	21/3097	40/13112	7.10981e-05	0.00053532	0.000378848	CASP1/CEBPB/CREBBP/CRKL/DAPK1/EP300/IFNG/IRF1/IRF9/JAK2/MAP3K11/MAPK1/PIAS1/PIAS4/PTGES2/PTPN11/PTPN2/RAP1B/SOCS1/STAT1/STAT3	21
WP_ATM_SIGNALING_PATHWAY	WP_ATM_SIGNALING_PATHWAY	21/3097	40/13112	7.10981e-05	0.00053532	0.000378848	ABL1/BID/CASP2/CCNB1/CCNE1/CDC25A/CDK1/CDK2/CHEK1/CHEK2/FANCD2/H2AX/MAPK9/MDC1/NFKBIA/RAD51/RAD9A/RIPK1/SMC1A/TLK1/TP53	21
REACTOME_PERK_REGULATES_GENE_EXPRESSION	REACTOME_PERK_REGULATES_GENE_EXPRESSION	18/3097	32/13112	7.1255e-05	0.00053532	0.000378848	ATF4/CCL2/CEBPB/CEBPG/DCP2/EIF2AK3/EIF2S1/EIF2S3/EXOSC1/EXOSC2/EXOSC3/EXOSC8/EXOSC9/HERPUD1/HSPA5/KHSRP/NFYB/NFYC	18
WP_ACUTE_VIRAL_MYOCARDITIS	WP_ACUTE_VIRAL_MYOCARDITIS	37/3097	87/13112	7.18016e-05	0.000537714	0.000380542	ABL1/BAX/BCL2/BID/CAAP1/CASP1/CASP2/CASP3/CASP7/CASP8/CCR5/CD4/CD40LG/CD80/DAG1/DFFB/EIF4G1/EIF4G2/FYN/HLA-DMA/IFNG/IL10/IL12B/ITGAL/ITGB2/MAPK1/MMP9/PARP1/PYCARD/RAC2/SGCB/SOCS1/SOS1/STAT1/STAT3/TLR3/TNF	37
BIOCARTA_CASPASE_PATHWAY	BIOCARTA_CASPASE_PATHWAY	14/3097	22/13112	7.30075e-05	0.000545015	0.000385709	BIRC3/CASP1/CASP10/CASP2/CASP3/CASP4/CASP7/CASP8/DFFB/GZMB/LMNB1/LMNB2/PARP1/PRF1	14
REACTOME_PYROPTOSIS	REACTOME_PYROPTOSIS	16/3097	27/13112	7.68815e-05	0.000572125	0.000404895	BAK1/BAX/CASP1/CASP3/CASP4/CASP5/CHMP2B/CHMP6/CHMP7/GSDMD/GZMB/HMGB1/IL18/IRF1/IRF2/TP53	16
REACTOME_CONDENSATION_OF_PROMETAPHASE_CHROMOSOMES	REACTOME_CONDENSATION_OF_PROMETAPHASE_CHROMOSOMES	9/3097	11/13112	7.74819e-05	0.000574779	0.000406774	CCNB1/CCNB2/CDK1/CSNK2B/NCAPD2/NCAPG/NCAPH/SMC2/SMC4	9
REACTOME_AURKA_ACTIVATION_BY_TPX2	REACTOME_AURKA_ACTIVATION_BY_TPX2	32/3097	72/13112	7.85849e-05	0.000581134	0.000411271	AURKA/CCP110/CDK1/CDK5RAP2/CEP135/CEP152/CEP192/CEP57/CEP76/CEP78/CETN2/CKAP5/CLASP1/CNTRL/CSNK1D/DCTN3/DYNLL1/HAUS1/HAUS4/HAUS6/HAUS8/HSP90AA1/MAPRE1/PCM1/PCNT/PLK1/PLK4/TPX2/TUBB/TUBB4B/TUBG1/YWHAE	32
PID_CXCR4_PATHWAY	PID_CXCR4_PATHWAY	41/3097	100/13112	8.21051e-05	0.000605269	0.000428351	BLK/CD247/CD3D/CD3E/CD3G/CD4/CSK/CXCL12/FYN/GNA13/GNAI2/GNAI3/GNG2/HGS/HLA-DRA/ITGA1/ITGA4/ITGA6/ITGA8/JAK2/LCK/MAPKAP1/MMP9/PAG1/PAK1/PDPK1/PIK3CG/PIK3R3/PTPN11/PTPN6/PTPRC/RAP1B/RGS1/SSH1/STAT1/STAT2/STAT3/STAT5A/STAT5B/VAV1/YES1	41
REACTOME_HEDGEHOG_OFF_STATE	REACTOME_HEDGEHOG_OFF_STATE	45/3097	113/13112	8.72884e-05	0.000641474	0.000453974	ADCY3/CUL1/IFT122/PRKACB/PRKAR1A/PSMA2/PSMA3/PSMA4/PSMA5/PSMA6/PSMA7/PSMB1/PSMB10/PSMB2/PSMB3/PSMB4/PSMB5/PSMB6/PSMB7/PSMB8/PSMB9/PSMC2/PSMC3/PSMC5/PSMC6/PSMD1/PSMD11/PSMD12/PSMD14/PSMD2/PSMD3/PSMD4/PSMD6/PSMD7/PSMD8/PSME1/PSME2/PSME3/PSME4/TUBA1B/TUBA1C/TUBB4B/TULP3/UBB/UBC	45
REACTOME_BETA_CATENIN_INDEPENDENT_WNT_SIGNALING	REACTOME_BETA_CATENIN_INDEPENDENT_WNT_SIGNALING	55/3097	146/13112	9.32481e-05	0.000683144	0.000483464	AP2A1/AP2B1/AP2M1/AP2S1/CLTC/DVL3/FZD2/GNG2/GNG5/GNGT2/MAP3K7/MOV10/NLK/PFN1/PRKCB/PSMA2/PSMA3/PSMA4/PSMA5/PSMA6/PSMA7/PSMB1/PSMB10/PSMB2/PSMB3/PSMB4/PSMB5/PSMB6/PSMB7/PSMB8/PSMB9/PSMC2/PSMC3/PSMC5/PSMC6/PSMD1/PSMD11/PSMD12/PSMD14/PSMD2/PSMD3/PSMD4/PSMD6/PSMD7/PSMD8/PSME1/PSME2/PSME3/PSME4/RAC2/SMURF2/TNRC6B/UBB/UBC/VANGL2	55
KEGG_AUTOIMMUNE_THYROID_DISEASE	KEGG_AUTOIMMUNE_THYROID_DISEASE	25/3097	52/13112	9.97228e-05	0.00072784	0.000515095	CD40/CD40LG/CD80/CD86/CTLA4/FAS/FASLG/GZMB/HLA-A/HLA-DMA/HLA-DMB/HLA-DOA/HLA-DOB/HLA-DPA1/HLA-DPB1/HLA-DQA2/HLA-DQB1/HLA-DRA/HLA-DRB1/HLA-DRB5/HLA-F/HLA-G/IL10/PRF1/TSHR	25
REACTOME_SYNTHESIS_OF_ACTIVE_UBIQUITIN_ROLES_OF_E1_AND_E2_ENZYMES	REACTOME_SYNTHESIS_OF_ACTIVE_UBIQUITIN_ROLES_OF_E1_AND_E2_ENZYMES	17/3097	30/13112	9.99661e-05	0.00072784	0.000515095	OTULIN/UBA6/UBB/UBC/UBE2C/UBE2D1/UBE2D2/UBE2E1/UBE2E3/UBE2G1/UBE2L3/UBE2R2/UBE2S/UBE2Z/UCHL3/USP7/USP9X	17
REACTOME_FLT3_SIGNALING	REACTOME_FLT3_SIGNALING	20/3097	38/13112	0.000100746	0.000731258	0.000517514	AKT2/CDKN1B/CSK/FLT3/FLT3LG/FOXO3/FYN/GRAP2/GRB2/LCK/NRAS/PTPN11/SLA/SLA2/SOS1/STAT5A/STAT5B/SYK/UBB/UBC	20
REACTOME_DEADENYLATION_OF_MRNA	REACTOME_DEADENYLATION_OF_MRNA	15/3097	25/13112	0.000106165	0.000767271	0.000543001	CNOT1/CNOT10/CNOT11/CNOT2/CNOT3/CNOT4/CNOT6/CNOT6L/CNOT7/CNOT8/CNOT9/EIF4A2/EIF4A3/EIF4E/EIF4G1	15
REACTOME_HCMV_INFECTION	REACTOME_HCMV_INFECTION	59/3097	160/13112	0.000106358	0.000767271	0.000543001	CBX1/CHMP2B/CHMP6/CHMP7/DAXX/DYNC1LI1/DYNLL1/DYNLL2/EED/EZH2/GPS2/H2AC11/H2AC8/H2BC12/H2BC5/H2BC6/H2BC9/H3C8/H4C3/H4C8/HDAC3/HNRNPK/MVB12B/NCOR1/NFKB1/NUP107/NUP153/NUP155/NUP160/NUP188/NUP205/NUP210/NUP214/NUP37/NUP43/NUP50/NUP54/NUP62/NUP85/NUP88/NUP93/NUP98/PML/RAE1/RBBP4/RBBP7/SEC13/SEH1L/SNF8/SUZ12/TBL1X/TBL1XR1/TPR/TRIM28/TUBA1B/TUBA1C/TUBB4B/VPS37A/VPS37B	59
REACTOME_TRANSCRIPTIONAL_REGULATION_BY_VENTX	REACTOME_TRANSCRIPTIONAL_REGULATION_BY_VENTX	21/3097	41/13112	0.00011348	0.000816159	0.000577599	ANAPC1/ANAPC10/ANAPC11/ANAPC16/ANAPC2/ANAPC5/CDC16/CDC23/CDC26/CDKN2A/CEBPB/EHMT2/MOV10/NFKB1/RELA/TNRC6B/TP53/UBE2C/UBE2D1/UBE2E1/UBE2S	21
WP_HEPATITIS_B_INFECTION	WP_HEPATITIS_B_INFECTION	57/3097	154/13112	0.000122865	0.000880967	0.000623464	AKT2/ARAF/ATF4/BAX/BCL2/BID/BIRC5/CASP10/CASP3/CASP8/CHUK/CREBBP/DDB1/DDB2/EGR2/EP300/FAS/FASLG/GRB2/IFIH1/IRAK4/IRF7/JAK2/MAP2K6/MAP3K7/MAPK1/MAPK9/MMP9/MYD88/NFATC2/NFATC3/NFKB1/NRAS/PCNA/PIK3R3/PRKCB/RAF1/RELA/SMAD2/SMAD4/SOS1/STAT1/STAT2/STAT3/STAT4/STAT5A/STAT5B/TAB1/TAB2/TBK1/TIRAP/TLR3/TNF/TRAF3/TYK2/VDAC3/YWHAQ	57
WP_CILIARY_LANDSCAPE	WP_CILIARY_LANDSCAPE	76/3097	219/13112	0.000123423	0.000882289	0.000624399	ARHGDIA/ARL8B/ARMC8/CALM2/CEP97/CNOT1/CNOT10/CNOT6L/CNOT9/COPS3/COPS4/COPS7B/CREBBP/DCAF11/DCAF7/DDX5/DGKE/DNPEP/DVL3/DYNC1LI1/DYNLL1/DYNLL2/ECHS1/EFTUD2/EIF5B/EIPR1/EXOC1/EXOC2/EXOC5/EXOC6/EXOC7/EXOSC2/EXOSC9/GLB1/HDAC2/HSPB11/IFT122/IFT20/IQCB1/IQGAP1/IQGAP2/IQGAP3/LRPPRC/LSM4/MCM10/MCM2/MCM3/MCM5/MCM6/MCM7/MCM8/MSH2/MYL6B/NDUFA5/NDUFA9/NEK8/NFKB1/NME8/NUDC/NUP88/PSMC6/PSMD12/PSMD7/PSMD8/RAB21/…	76
REACTOME_TP53_REGULATES_TRANSCRIPTION_OF_GENES_INVOLVED_IN_G2_CELL_CYCLE_ARREST	REACTOME_TP53_REGULATES_TRANSCRIPTION_OF_GENES_INVOLVED_IN_G2_CELL_CYCLE_ARREST	12/3097	18/13112	0.000127398	0.00090795	0.00064256	AURKA/BAX/CCNB1/CDK1/EP300/PCNA/PRMT1/RBL1/TFDP1/TFDP2/TP53/ZNF385A	12
REACTOME_MITOCHONDRIAL_CALCIUM_ION_TRANSPORT	REACTOME_MITOCHONDRIAL_CALCIUM_ION_TRANSPORT	14/3097	23/13112	0.000146023	0.00103756	0.000734283	AKAP1/MAIP1/MCU/MCUB/MICU2/PARL/PHB/PHB2/PMPCA/PMPCB/SMDT1/STOML2/VDAC3/YME1L1	14
REACTOME_TOLL_LIKE_RECEPTOR_CASCADES	REACTOME_TOLL_LIKE_RECEPTOR_CASCADES	57/3097	155/13112	0.00015024	0.00106431	0.000753217	BIRC3/BTK/CASP8/CD180/CHUK/CTSB/CTSS/CUL1/ECSIT/GSDMD/HMGB1/HSP90B1/IRAK4/IRF7/ITGB2/LGMN/MAP2K6/MAP3K7/MAPK1/MAPK9/MAPKAPK2/MAPKAPK3/MEF2A/MEF2C/MYD88/NFKB1/NFKBIA/NFKBIB/NKIRAS2/PIK3C3/PIK3R4/PPP2CA/PPP2CB/PTPN11/PTPN4/RELA/RIPK1/RIPK3/RPS6KA3/SOCS1/TAB1/TAB2/TAB3/TBK1/TIRAP/TLR10/TLR3/TLR7/TLR8/TRAF3/UBB/UBC/UBE2D1/UBE2D2/UBE2D3/UBE2N/VRK3	57
REACTOME_DEPOSITION_OF_NEW_CENPA_CONTAINING_NUCLEOSOMES_AT_THE_CENTROMERE	REACTOME_DEPOSITION_OF_NEW_CENPA_CONTAINING_NUCLEOSOMES_AT_THE_CENTROMERE	31/3097	71/13112	0.000151109	0.00106727	0.000755308	CENPA/CENPC/CENPH/CENPI/CENPK/CENPM/CENPN/CENPO/CENPP/CENPQ/CENPS/CENPW/CENPX/H2AC8/H2AX/H2AZ1/H2AZ2/H2BC12/H2BC5/H2BC6/H2BC9/H4C3/H4C8/HJURP/MIS18A/MIS18BP1/RBBP4/RBBP7/RSF1/RUVBL1/SMARCA5	31
WP_SARSCOV2_INNATE_IMMUNITY_EVASION_AND_CELLSPECIFIC_IMMUNE_RESPONSE	WP_SARSCOV2_INNATE_IMMUNITY_EVASION_AND_CELLSPECIFIC_IMMUNE_RESPONSE	30/3097	68/13112	0.000153122	0.00107826	0.000763086	CASP8/CCL2/CCL3/CCL4/CCL5/CXCL10/CXCL11/CXCL12/CXCL13/CXCL9/DHX58/EP300/HAVCR2/HDAC2/IFNAR2/IL10/IL6R/IRF7/LAG3/LARP1/NFKB1/NUP98/RAE1/RIPK1/STAT1/STAT2/TBK1/TLR7/TNF/TRAF3	30
PID_CD8_TCR_DOWNSTREAM_PATHWAY	PID_CD8_TCR_DOWNSTREAM_PATHWAY	29/3097	65/13112	0.000154243	0.00108024	0.000764491	CD247/CD3D/CD3E/CD3G/CD8A/CD8B/EOMES/FASLG/GZMB/HLA-A/IFNAR2/IFNG/IL2RB/IL2RG/MAPK1/MAPK9/NFATC2/NFATC3/NRAS/PRF1/PRKCB/PRKCQ/PTPN7/RAF1/STAT4/TNF/TNFRSF18/TNFRSF4/TNFRSF9	29
KEGG_NOD_LIKE_RECEPTOR_SIGNALING_PATHWAY	KEGG_NOD_LIKE_RECEPTOR_SIGNALING_PATHWAY	28/3097	62/13112	0.00015432	0.00108024	0.000764491	BIRC3/CARD8/CASP1/CASP5/CASP8/CCL11/CCL13/CCL2/CCL5/CCL8/CHUK/HSP90AA1/HSP90B1/IL18/MAP3K7/MAPK1/MAPK9/NFKB1/NFKBIA/NFKBIB/PSTPIP1/PYCARD/RELA/TAB1/TAB2/TAB3/TNF/TNFAIP3	28
REACTOME_FANCONI_ANEMIA_PATHWAY	REACTOME_FANCONI_ANEMIA_PATHWAY	20/3097	39/13112	0.000161124	0.00112453	0.000795836	ATR/CENPS/CENPX/DCLRE1A/DCLRE1B/EME1/FANCA/FANCB/FANCD2/FANCE/FANCG/FANCI/FANCL/RPA1/RPA2/RPA3/SLX4/UBB/UBC/USP1	20
BIOCARTA_IL7_PATHWAY	BIOCARTA_IL7_PATHWAY	11/3097	16/13112	0.000163858	0.00113689	0.000804579	BCL2/CREBBP/EP300/FYN/IL7/IL7R/LCK/NMI/PIK3CG/STAT5A/STAT5B	11
REACTOME_TRANSCRIPTION_OF_E2F_TARGETS_UNDER_NEGATIVE_CONTROL_BY_P107_RBL1_AND_P130_RBL2_IN_COMPLEX_WITH_HDAC1	REACTOME_TRANSCRIPTION_OF_E2F_TARGETS_UNDER_NEGATIVE_CONTROL_BY_P107_RBL1_AND_P130_RBL2_IN_COMPLEX_WITH_HDAC1	11/3097	16/13112	0.000163858	0.00113689	0.000804579	CCNA2/CDK1/LIN37/LIN52/LIN54/LIN9/MYBL2/RBBP4/RBL1/TFDP1/TFDP2	11
WP_TYPE_I_INTERFERON_INDUCTION_AND_SIGNALING_DURING_SARSCOV2_INFECTION	WP_TYPE_I_INTERFERON_INDUCTION_AND_SIGNALING_DURING_SARSCOV2_INFECTION	17/3097	31/13112	0.000172806	0.00119545	0.000846027	EIF2AK2/IFIH1/IFNAR2/IRAK4/IRF7/IRF9/MYD88/OAS1/OAS2/OAS3/STAT1/STAT2/TBK1/TLR3/TLR7/TRAF3/TYK2	17
WP_IL2_SIGNALING_PATHWAY	WP_IL2_SIGNALING_PATHWAY	21/3097	42/13112	0.000176754	0.00121563	0.000860309	BCL2/CCND2/CRKL/FOXO3/FYN/GRB2/IL2RB/IL2RG/LCK/MAPK1/NMI/PTPN11/RAF1/RPS6KB1/RPS6KB2/SOS1/STAT1/STAT3/STAT5A/STAT5B/SYK	21
WP_TNFRELATED_WEAK_INDUCER_OF_APOPTOSIS_TWEAK_SIGNALING_PATHWAY	WP_TNFRELATED_WEAK_INDUCER_OF_APOPTOSIS_TWEAK_SIGNALING_PATHWAY	21/3097	42/13112	0.000176754	0.00121563	0.000860309	AKT2/BIRC3/CASP3/CASP7/CASP8/CCL2/CCL5/CHUK/MAP3K7/MAPK1/MAPK9/MMP9/NFKB1/NFKBIA/NFKBIB/RAF1/RELA/RIPK1/TNF/TRAF1/TRAF3	21
REACTOME_HCMV_EARLY_EVENTS	REACTOME_HCMV_EARLY_EVENTS	51/3097	136/13112	0.000187885	0.00128843	0.000911826	CBX1/DAXX/DYNC1LI1/DYNLL1/DYNLL2/EED/EZH2/GPS2/H2AC11/H2AC8/H2BC12/H2BC5/H2BC6/H2BC9/H3C8/H4C3/H4C8/HDAC3/NCOR1/NFKB1/NUP107/NUP153/NUP155/NUP160/NUP188/NUP205/NUP210/NUP214/NUP37/NUP43/NUP50/NUP54/NUP62/NUP85/NUP88/NUP93/NUP98/PML/RAE1/RBBP4/RBBP7/SEC13/SEH1L/SUZ12/TBL1X/TBL1XR1/TPR/TRIM28/TUBA1B/TUBA1C/TUBB4B	51
REACTOME_INTRACELLULAR_SIGNALING_BY_SECOND_MESSENGERS	REACTOME_INTRACELLULAR_SIGNALING_BY_SECOND_MESSENGERS	100/3097	307/13112	0.000191962	0.00131258	0.000928915	ADCY3/AHCYL1/AKT1S1/AKT2/CAMK4/CD19/CD80/CD86/CDKN1B/CHUK/CSNK2B/EED/ESR2/EZH2/FLT3/FLT3LG/FOXO3/FYN/GATAD2A/GRB2/HDAC2/HDAC3/ICOS/IRAK4/KDM1A/KPNA2/LAMTOR2/LAMTOR5/LCK/MAPK1/MAPKAP1/MOV10/MYD88/NRG3/PDPK1/PHC3/PIK3AP1/PIK3R3/PIP4K2A/PIP5K1B/PML/PPP2CA/PPP2CB/PPP2R5E/PRKACB/PRKAR1A/PRKX/PSMA2/PSMA3/PSMA4/PSMA5/PSMA6/PSMA7/PSMB1/PSMB10/PSMB2/PSMB3/PSMB4/PSMB5/PSMB6/PSMB7/PSMB8/PSMB9/PSMC2/PSMC3/PS…	100
REACTOME_POLYMERASE_SWITCHING_ON_THE_C_STRAND_OF_THE_TELOMERE	REACTOME_POLYMERASE_SWITCHING_ON_THE_C_STRAND_OF_THE_TELOMERE	15/3097	26/13112	0.00019624	0.0013341	0.000944145	ACD/CHTF8/PCNA/POLA1/POLA2/POLD1/POLD2/POLD3/PRIM1/PRIM2/RFC1/RFC2/RFC3/RFC4/RFC5	15
REACTOME_RESOLUTION_OF_D_LOOP_STRUCTURES_THROUGH_SYNTHESIS_DEPENDENT_STRAND_ANNEALING_SDSA	REACTOME_RESOLUTION_OF_D_LOOP_STRUCTURES_THROUGH_SYNTHESIS_DEPENDENT_STRAND_ANNEALING_SDSA	15/3097	26/13112	0.00019624	0.0013341	0.000944145	BARD1/BLM/BRCA2/BRIP1/DNA2/EXO1/KAT5/PALB2/RAD51/RAD51AP1/RAD51C/RBBP8/RMI1/RMI2/WRN	15
REACTOME_RHO_GTPASE_CYCLE	REACTOME_RHO_GTPASE_CYCLE	139/3097	450/13112	0.000199682	0.00134275	0.000950272	ABI1/ABR/ACTG1/ANKLE2/ARFGAP2/ARHGAP11A/ARHGAP15/ARHGAP18/ARHGAP19/ARHGAP22/ARHGAP23/ARHGAP27/ARHGAP30/ARHGAP31/ARHGAP9/ARHGDIA/ARHGEF19/ARHGEF26/ARHGEF39/ARHGEF6/ARHGEF7/C1QBP/CCP110/CCT2/CCT7/CDC42EP4/CDC42SE2/CEP97/CHN2/CLTC/COPS4/CSK/CUL3/CYBA/CYBB/CYFIP1/CYFIP2/DDX39B/DEF6/DEPDC1B/DOCK10/DOCK11/DOCK2/DOCK8/ECT2/EFHD2/EPSTI1/ESYT1/FAM13B/FAM83B/FARP1/FGD1/FGD2/FGD3/FMNL2/FMNL3/FNBP1/GMIP/GNA1…	139
REACTOME_TP53_REGULATES_TRANSCRIPTION_OF_ADDITIONAL_CELL_CYCLE_GENES_WHOSE_EXACT_ROLE_IN_THE_P53_PATHWAY_REMAIN_UNCERTAIN	REACTOME_TP53_REGULATES_TRANSCRIPTION_OF_ADDITIONAL_CELL_CYCLE_GENES_WHOSE_EXACT_ROLE_IN_THE_P53_PATHWAY_REMAIN_UNCERTAIN	13/3097	21/13112	0.000199791	0.00134275	0.000950272	BTG2/CNOT1/CNOT10/CNOT11/CNOT2/CNOT3/CNOT4/CNOT6/CNOT6L/CNOT7/CNOT8/CNOT9/TP53	13
REACTOME_ZBP1_DAI_MEDIATED_INDUCTION_OF_TYPE_I_IFNS	REACTOME_ZBP1_DAI_MEDIATED_INDUCTION_OF_TYPE_I_IFNS	13/3097	21/13112	0.000199791	0.00134275	0.000950272	CHUK/DHX9/MYD88/NFKB1/NFKBIA/NFKBIB/NKIRAS2/RELA/RIPK1/RIPK3/TBK1/TLR3/ZBP1	13
WP_PATHOGENESIS_OF_SARSCOV2_MEDIATED_BY_NSP9NSP10_COMPLEX	WP_PATHOGENESIS_OF_SARSCOV2_MEDIATED_BY_NSP9NSP10_COMPLEX	13/3097	21/13112	0.000199791	0.00134275	0.000950272	CD2/CD247/CD3E/CD3G/CD4/CD8A/CD8B/FYN/HLA-DRA/HLA-DRB1/HLA-DRB5/LCK/ZAP70	13
REACTOME_RESOLUTION_OF_D_LOOP_STRUCTURES	REACTOME_RESOLUTION_OF_D_LOOP_STRUCTURES	18/3097	34/13112	0.000202715	0.00135853	0.00096144	BARD1/BLM/BRCA2/BRIP1/DNA2/EME1/EXO1/GEN1/KAT5/PALB2/RAD51/RAD51AP1/RAD51C/RBBP8/RMI1/RMI2/SLX4/WRN	18
BIOCARTA_BLYMPHOCYTE_PATHWAY	BIOCARTA_BLYMPHOCYTE_PATHWAY	10/3097	14/13112	0.000204737	0.00136049	0.000962827	CD40/CD80/FCGR2B/HLA-DRA/HLA-DRB1/HLA-DRB5/ICAM1/ITGAL/ITGB2/PTPRC	10
REACTOME_REGULATION_OF_IFNG_SIGNALING	REACTOME_REGULATION_OF_IFNG_SIGNALING	10/3097	14/13112	0.000204737	0.00136049	0.000962827	IFNG/JAK2/PIAS1/PTPN1/PTPN11/PTPN2/PTPN6/SOCS1/STAT1/SUMO1	10
REACTOME_TP53_REGULATES_TRANSCRIPTION_OF_GENES_INVOLVED_IN_G1_CELL_CYCLE_ARREST	REACTOME_TP53_REGULATES_TRANSCRIPTION_OF_GENES_INVOLVED_IN_G1_CELL_CYCLE_ARREST	10/3097	14/13112	0.000204737	0.00136049	0.000962827	ARID3A/CCNA2/CCNE1/CCNE2/CDK2/CDKN1B/E2F7/E2F8/TP53/ZNF385A	10
REACTOME_GLYCOLYSIS	REACTOME_GLYCOLYSIS	31/3097	72/13112	0.000205945	0.00136467	0.000965785	GNPDA1/GPI/NUP107/NUP153/NUP155/NUP160/NUP188/NUP205/NUP210/NUP214/NUP37/NUP43/NUP50/NUP54/NUP62/NUP85/NUP88/NUP93/NUP98/PFKL/PFKP/PGAM1/PGK1/PPP2CA/PPP2CB/PRKACB/RAE1/SEC13/SEH1L/TPI1/TPR	31
WP_APOPTOSIS_MODULATION_AND_SIGNALING	WP_APOPTOSIS_MODULATION_AND_SIGNALING	37/3097	91/13112	0.000218875	0.00144629	0.00102354	AIFM2/BAK1/BAX/BCL2/BCL2A1/BID/BIRC3/BIRC5/BLK/BMF/CASP1/CASP10/CASP2/CASP3/CASP4/CASP7/CASP8/CDKN2A/CFLAR/DAXX/DFFB/DIABLO/FAS/FASLG/MYD88/NFKB1/NFKBIA/PEA15/PMAIP1/PTRH2/RIPK1/TNFRSF10A/TNFRSF1B/TNFRSF25/TNFSF10/TP53/TRAF3	37
PID_IL23_PATHWAY	PID_IL23_PATHWAY	19/3097	37/13112	0.000228976	0.00150043	0.00106186	CCL2/CD3E/CD4/CXCL9/IFNG/IL12B/IL12RB1/IL18/IL18R1/JAK2/NFKB1/NFKBIA/RELA/STAT1/STAT3/STAT4/STAT5A/TNF/TYK2	19
REACTOME_REGULATION_OF_TP53_EXPRESSION_AND_DEGRADATION	REACTOME_REGULATION_OF_TP53_EXPRESSION_AND_DEGRADATION	19/3097	37/13112	0.000228976	0.00150043	0.00106186	AKT2/CCNA2/CCNG1/CDK1/CDK2/CDKN2A/CHEK2/DAXX/MAPKAP1/PDPK1/PPP2CA/PPP2CB/RFFL/RNF34/SGK1/TP53/UBB/UBC/USP7	19
WP_PRION_DISEASE_PATHWAY	WP_PRION_DISEASE_PATHWAY	19/3097	37/13112	0.000228976	0.00150043	0.00106186	BATF/BCL11A/BCL2/CASP3/CTCF/EP300/FYN/HSP90B1/HSPA5/IRF4/MAPK1/MEF2C/NFKB1/PAX5/POU2F2/RFX5/SMC3/STAT3/TBP	19
BIOCARTA_DEATH_PATHWAY	BIOCARTA_DEATH_PATHWAY	16/3097	29/13112	0.000244297	0.00159639	0.00112977	BCL2/BID/BIRC3/CASP10/CASP3/CASP7/CASP8/CFLAR/CHUK/DFFB/NFKB1/NFKBIA/RELA/RIPK1/TNFRSF25/TNFSF10	16
REACTOME_DDX58_IFIH1_MEDIATED_INDUCTION_OF_INTERFERON_ALPHA_BETA	REACTOME_DDX58_IFIH1_MEDIATED_INDUCTION_OF_INTERFERON_ALPHA_BETA	34/3097	82/13112	0.000249803	0.00162786	0.00115204	ATG5/CASP10/CASP8/CHUK/CREBBP/CYLD/DHX58/EP300/HMGB1/HSP90AA1/IFIH1/IRF7/NFKB1/NFKBIA/NFKBIB/NKIRAS2/NLRC5/PCBP2/PIN1/RELA/RIPK1/SIKE1/TBK1/TKFC/TNFAIP3/TOMM70/TRAF3/UBA7/UBB/UBC/UBE2D1/UBE2D2/UBE2D3/UBE2L6	34
BIOCARTA_DNAFRAGMENT_PATHWAY	BIOCARTA_DNAFRAGMENT_PATHWAY	8/3097	10/13112	0.000270723	0.0017449	0.00123488	CASP3/CASP7/DFFB/GZMB/HMGB1/HMGB2/TOP2A/TOP2B	8
BIOCARTA_RANMS_PATHWAY	BIOCARTA_RANMS_PATHWAY	8/3097	10/13112	0.000270723	0.0017449	0.00123488	AURKA/KIF15/KPNA2/KPNB1/RAN/RANBP1/RANGAP1/TPX2	8
BIOCARTA_RNA_PATHWAY	BIOCARTA_RNA_PATHWAY	8/3097	10/13112	0.000270723	0.0017449	0.00123488	CHUK/DNAJC3/EIF2AK2/EIF2S1/NFKB1/NFKBIA/RELA/TP53	8
REACTOME_INTERLEUKIN_21_SIGNALING	REACTOME_INTERLEUKIN_21_SIGNALING	8/3097	10/13112	0.000270723	0.0017449	0.00123488	IL21/IL21R/IL2RG/STAT1/STAT3/STAT4/STAT5A/STAT5B	8
WP_VEGFAVEGFR2_SIGNALING_PATHWAY	WP_VEGFAVEGFR2_SIGNALING_PATHWAY	135/3097	438/13112	0.000271822	0.00174722	0.00123651	ABL1/ACP1/ACTG1/AKT1S1/AP2A1/AP2S1/ARF6/ARNT/ASCC3/ATF4/BCL2/BIN1/BIRC5/BRD4/CALR/CCL2/CCT7/CLIC1/CLTC/CNP/CREBBP/CSK/CSRP1/CSRP2/CYBB/DHX36/DNAJA1/DNAJB9/DPM1/EIF2A/EIF2AK3/EIF4E/EIF4G1/EIF4G2/EPB41/EPS15/EWSR1/FAF1/FAS/FJX1/FMNL3/FOXO3/FYN/GIGYF2/GPX1/GRB2/HDAC4/HERPUD1/HGS/HMGB1/HSP90AA1/ICAM1/IDH2/IQGAP1/LARP7/LRRC59/LRRFIP2/MAP2K6/MAPK1/MAPK9/MAPKAP1/MAPKAPK2/MAPKAPK5/MEF2C/MOV10/NAP1L1/NCF1…	135
REACTOME_NEUTROPHIL_DEGRANULATION	REACTOME_NEUTROPHIL_DEGRANULATION	146/3097	479/13112	0.000273227	0.00175147	0.00123952	ACLY/AGA/AP1M1/ARHGAP9/ARMC8/ARPC5/ATG7/ATP11B/B4GALT1/BST2/C3/C3AR1/C6orf120/CAB39/CAND1/CANT1/CCT2/CCT8/CD47/CD53/CD68/CLEC12A/COMMD3/COMMD9/COTL1/CSNK2B/CTSB/CTSC/CTSH/CTSS/CTSZ/CYBA/CYBB/CYFIP1/DDOST/DERA/DNAJC13/DNAJC3/DNAJC5/DOCK2/DSN1/DYNC1LI1/DYNLL1/ENPP4/FCGR2A/FGL2/FUCA2/GDI2/GLB1/GLIPR1/GMFG/GNS/GPI/GPR84/GRN/GSDMD/HLA-A/HMGB1/HSP90AA1/HSPA8/HUWE1/HVCN1/ILF2/IQGAP1/IQGAP2/IST1/ITGAL/IT…	146
WP_CHEMOKINE_SIGNALING_PATHWAY	WP_CHEMOKINE_SIGNALING_PATHWAY	59/3097	165/13112	0.000277816	0.00177146	0.00125367	ADCY3/AKT2/ARRB1/CCL11/CCL17/CCL19/CCL3/CCL4/CCL5/CCR10/CCR2/CCR7/CHUK/CRKL/CSK/CXCL10/CXCL11/CXCL12/CXCL13/CXCL9/CXCR3/CXCR6/DOCK2/ELMO1/FOXO3/GNAI2/GNAI3/GNG2/GNG5/GNGT2/GRB2/ITK/JAK2/MAPK1/NCF1/NFKB1/NFKBIA/NFKBIB/NRAS/PAK1/PIK3CG/PIK3R3/PREX1/PRKACB/PRKCB/PRKX/RAC2/RAF1/RAP1B/RELA/ROCK1/ROCK2/SOS1/STAT1/STAT2/STAT3/STAT5B/VAV1/XCL1	59
REACTOME_TRANSCRIPTION_OF_THE_HIV_GENOME	REACTOME_TRANSCRIPTION_OF_THE_HIV_GENOME	31/3097	73/13112	0.000277846	0.00177146	0.00125367	CCNT1/CCNT2/ERCC3/GTF2A1/GTF2A2/GTF2B/GTF2E1/GTF2E2/GTF2H1/GTF2H4/NCBP1/NELFCD/NELFE/POLR2D/POLR2E/POLR2F/POLR2G/POLR2H/POLR2I/RNMT/SSRP1/SUPT16H/SUPT4H1/SUPT5H/TAF11/TAF15/TAF3/TAF5/TAF7/TAF9/TBP	31
PID_FOXO_PATHWAY	PID_FOXO_PATHWAY	23/3097	49/13112	0.000293016	0.00186314	0.00131855	CCNB1/CDK2/CDKN1B/CHUK/CREBBP/CSNK1D/CSNK1G1/EP300/FASLG/FOXO3/KAT2B/MAPK9/PLK1/RAN/SGK1/SIRT1/SKP2/SOD2/USP7/XPO1/YWHAE/YWHAH/YWHAQ	23
WP_NOVEL_INTRACELLULAR_COMPONENTS_OF_RIGILIKE_RECEPTOR_RLR_PATHWAY	WP_NOVEL_INTRACELLULAR_COMPONENTS_OF_RIGILIKE_RECEPTOR_RLR_PATHWAY	27/3097	61/13112	0.000301761	0.00191051	0.00135207	ATG5/AZI2/CASP10/CASP8/CHUK/CXCL10/CXCL12/CYLD/DHX58/IFIH1/IFNG/IFNK/IRF7/MAP3K7/MAPK9/NFKB1/NFKBIA/NFKBIB/PIN1/RELA/RIPK1/SIKE1/SNW1/TBK1/TKFC/TNF/TRAF3	27
PID_IL2_1PATHWAY	PID_IL2_1PATHWAY	25/3097	55/13112	0.000302895	0.00191051	0.00135207	BCL2/CDK2/DOK2/FYN/GRB2/IFNG/IKZF3/IL2RB/IL2RG/LCK/MAPK1/MAPK9/MAPKAPK2/NRAS/PRKCB/PTPN11/RAF1/SOCS1/SOS1/STAM/STAT1/STAT3/STAT5A/STAT5B/SYK	25
WP_IL4_SIGNALING_PATHWAY	WP_IL4_SIGNALING_PATHWAY	25/3097	55/13112	0.000302895	0.00191051	0.00135207	BIRC5/CEBPA/CEBPB/CHUK/DOK2/EP300/FES/GRB2/IL2RG/INPP5D/JAK2/MAPK1/NFKB1/NFKBIA/PTPN11/PTPN6/RELA/RPS6KB1/SOCS1/SOS1/STAT1/STAT3/STAT5A/STAT5B/TYK2	25
REACTOME_DNA_DAMAGE_RECOGNITION_IN_GG_NER	REACTOME_DNA_DAMAGE_RECOGNITION_IN_GG_NER	19/3097	38/13112	0.000357207	0.00224707	0.00159026	ACTL6A/ACTR8/CETN2/COPS3/COPS4/COPS7B/CUL4A/DDB1/DDB2/GPS1/MCRS1/PARP1/PARP2/RAD23B/RUVBL1/TFPT/UBB/UBC/XPC	19
BIOCARTA_PML_PATHWAY	BIOCARTA_PML_PATHWAY	11/3097	17/13112	0.00036502	0.002278	0.00161215	CREBBP/DAXX/FAS/FASLG/PML/SIRT1/SP100/SUMO1/TNF/TNFRSF1B/TP53	11
REACTOME_ABERRANT_REGULATION_OF_MITOTIC_G1_S_TRANSITION_IN_CANCER_DUE_TO_RB1_DEFECTS	REACTOME_ABERRANT_REGULATION_OF_MITOTIC_G1_S_TRANSITION_IN_CANCER_DUE_TO_RB1_DEFECTS	11/3097	17/13112	0.00036502	0.002278	0.00161215	CCND2/CCNE1/CCNE2/CDK2/CDK4/CDKN1B/CDKN1C/E2F2/E2F3/TFDP1/TFDP2	11
WP_INTERACTOME_OF_POLYCOMB_REPRESSIVE_COMPLEX_2_PRC2	WP_INTERACTOME_OF_POLYCOMB_REPRESSIVE_COMPLEX_2_PRC2	11/3097	17/13112	0.00036502	0.002278	0.00161215	BCLAF1/EED/EZH2/JARID2/MORC3/MTF2/RBBP4/RBBP7/SETX/SUZ12/TRIM35	11
WP_CYTOSOLIC_DNASENSING_PATHWAY	WP_CYTOSOLIC_DNASENSING_PATHWAY	31/3097	74/13112	0.000371209	0.0023105	0.00163515	ADAR/AIM2/ATG5/CASP1/CASP10/CASP8/CCL4/CCL5/CHUK/CXCL10/CYLD/IL18/IRF7/NFKB1/NFKBIA/NFKBIB/POLR1C/POLR1D/POLR2E/POLR2F/POLR2H/POLR3D/POLR3GL/POLR3H/POLR3K/PYCARD/RELA/RIPK1/RIPK3/TBK1/ZBP1	31
WP_OXIDATIVE_DAMAGE_RESPONSE	WP_OXIDATIVE_DAMAGE_RESPONSE	20/3097	41/13112	0.000382264	0.00237306	0.00167942	BAG4/BAK1/BCL2/C1QA/C1QB/C1QC/C1R/C2/C3AR1/CASP3/CDKN1B/CDKN1C/NFKB1/NFKBIE/PCNA/TDP2/TNF/TNFRSF1B/TRAF1/TRAF3	20
REACTOME_INTERLEUKIN_2_FAMILY_SIGNALING	REACTOME_INTERLEUKIN_2_FAMILY_SIGNALING	21/3097	44/13112	0.00040116	0.00247085	0.00174863	CSF2RA/GRB2/HAVCR2/IL15RA/IL21/IL21R/IL2RB/IL2RG/INPP5D/JAK2/LCK/LGALS9/PIK3R3/PTPN6/SOS1/STAT1/STAT3/STAT4/STAT5A/STAT5B/SYK	21
REACTOME_TNF_SIGNALING	REACTOME_TNF_SIGNALING	21/3097	44/13112	0.00040116	0.00247085	0.00174863	BAG4/BIRC3/CASP8/CFLAR/CHUK/CYLD/MAP3K7/OTULIN/RIPK1/RNF31/SMPD2/TAB1/TAB2/TAB3/TNF/TNFAIP3/TRAF1/UBB/UBC/USP21/USP4	21
WP_FAS_LIGAND_PATHWAY_AND_STRESS_INDUCTION_OF_HEAT_SHOCK_PROTEINS	WP_FAS_LIGAND_PATHWAY_AND_STRESS_INDUCTION_OF_HEAT_SHOCK_PROTEINS	21/3097	44/13112	0.00040116	0.00247085	0.00174863	ACTG1/BCL2/CASP10/CASP3/CASP7/CASP8/CFLAR/DAXX/DFFB/FAF1/FAS/FASLG/LMNB1/LMNB2/MAP3K7/MAPKAPK2/MAPKAPK3/NFX1/PAK1/PARP1/TNF	21
KEGG_OOCYTE_MEIOSIS	KEGG_OOCYTE_MEIOSIS	43/3097	113/13112	0.000402935	0.00247532	0.00175179	ADCY3/ANAPC1/ANAPC10/ANAPC11/ANAPC13/ANAPC2/ANAPC5/AURKA/BUB1/CALM2/CALM3/CCNB1/CCNB2/CCNE1/CCNE2/CDC16/CDC20/CDC23/CDC26/CDK1/CDK2/CUL1/ESPL1/FBXO5/MAD2L1/MAPK1/PLK1/PPP1CA/PPP1CC/PPP2CA/PPP2CB/PPP2R5E/PPP3CC/PRKACB/PRKX/PTTG1/PTTG2/RPS6KA3/SMC1A/SMC3/YWHAE/YWHAH/YWHAQ	43
KEGG_ASTHMA	KEGG_ASTHMA	16/3097	30/13112	0.000409246	0.0024946	0.00176544	CCL11/CD40/CD40LG/HLA-DMA/HLA-DMB/HLA-DOA/HLA-DOB/HLA-DPA1/HLA-DPB1/HLA-DQA2/HLA-DQB1/HLA-DRA/HLA-DRB1/HLA-DRB5/IL10/TNF	16
REACTOME_SIGNALING_BY_CSF3_G_CSF	REACTOME_SIGNALING_BY_CSF3_G_CSF	16/3097	30/13112	0.000409246	0.0024946	0.00176544	CUL5/GRB2/JAK2/PTPN11/SOCS1/STAT1/STAT3/STAT5A/STAT5B/SYK/TYK2/UBB/UBC/UBE2D1/UBE2D2/UBE2D3	16
REACTOME_TNFR1_INDUCED_NFKAPPAB_SIGNALING_PATHWAY	REACTOME_TNFR1_INDUCED_NFKAPPAB_SIGNALING_PATHWAY	16/3097	30/13112	0.000409246	0.0024946	0.00176544	BIRC3/CHUK/CYLD/MAP3K7/RIPK1/RNF31/TAB1/TAB2/TAB3/TNF/TNFAIP3/TRAF1/UBB/UBC/USP21/USP4	16
REACTOME_FORMATION_OF_TC_NER_PRE_INCISION_COMPLEX	REACTOME_FORMATION_OF_TC_NER_PRE_INCISION_COMPLEX	24/3097	53/13112	0.000425972	0.00258986	0.00183286	AQR/COPS3/COPS4/COPS7B/CUL4A/DDB1/EP300/ERCC3/GPS1/GTF2H1/GTF2H4/HMGN1/ISY1/POLR2D/POLR2E/POLR2F/POLR2G/POLR2H/POLR2I/PRPF19/UBB/UBC/USP7/ZNF830	24
REACTOME_ANCHORING_OF_THE_BASAL_BODY_TO_THE_PLASMA_MEMBRANE	REACTOME_ANCHORING_OF_THE_BASAL_BODY_TO_THE_PLASMA_MEMBRANE	38/3097	97/13112	0.000440443	0.00267096	0.00189025	C2CD3/CCP110/CDK1/CDK5RAP2/CEP135/CEP152/CEP192/CEP57/CEP76/CEP78/CEP89/CEP97/CETN2/CKAP5/CLASP1/CNTRL/CSNK1D/DCTN3/DYNLL1/FBF1/HAUS1/HAUS4/HAUS6/HAUS8/HSP90AA1/IQCB1/MAPRE1/PCM1/PCNT/PLK1/PLK4/RAB11A/RAB8A/SCLT1/TUBB/TUBB4B/TUBG1/YWHAE	38
PID_P53_DOWNSTREAM_PATHWAY	PID_P53_DOWNSTREAM_PATHWAY	50/3097	137/13112	0.000455681	0.00275628	0.00195063	AIFM2/ARID3A/BAK1/BAX/BCL2/BCL2A1/BCL2L14/BID/BTG2/CASP1/CASP10/CCNB1/CCNG1/CEBPZ/CREBBP/CSE1L/DDB2/DDIT4/DDX5/DGCR8/E2F2/E2F3/EP300/FAS/FDXR/GPX1/HDAC2/JMY/MLH1/MSH2/NFYB/NFYC/PCNA/PMAIP1/PML/PRMT1/PYCARD/RCHY1/RPS27L/SH2D1A/SMARCA4/TAF9/TAP1/TFDP1/TNFRSF10A/TP53/TP53BP2/TP53INP1/TRIAP1/ZNF385A	50
BIOCARTA_ASBCELL_PATHWAY	BIOCARTA_ASBCELL_PATHWAY	10/3097	15/13112	0.000483879	0.00291018	0.00205955	CD4/CD40/CD40LG/CD80/FAS/FASLG/HLA-DRA/HLA-DRB1/HLA-DRB5/IL10	10
REACTOME_ORGANELLE_BIOGENESIS_AND_MAINTENANCE	REACTOME_ORGANELLE_BIOGENESIS_AND_MAINTENANCE	95/3097	296/13112	0.000484314	0.00291018	0.00205955	ALAS1/APOO/ARL3/ATP5F1A/ATP5F1B/ATP5F1C/ATP5MC1/ATP5MC3/ATP5PB/ATP5PF/ATP5PO/BBS12/C2CD3/CAMK4/CCP110/CCT2/CCT3/CCT4/CCT5/CCT8/CDK1/CDK5RAP2/CEP135/CEP152/CEP192/CEP57/CEP76/CEP78/CEP89/CEP97/CETN2/CHCHD3/CKAP5/CLASP1/CNTRL/CREBBP/CRTC2/CRTC3/CSNK1D/DCTN3/DYNLL1/DYNLL2/EXOC1/EXOC2/EXOC5/EXOC6/EXOC7/FBF1/GABPA/HAUS1/HAUS4/HAUS6/HAUS8/HDAC3/HELZ2/HSP90AA1/HSPA9/HSPB11/IDH2/IFT122/IFT20/IMMT/IQCB1/K…	95
REACTOME_CELLULAR_SENESCENCE	REACTOME_CELLULAR_SENESCENCE	67/3097	196/13112	0.000487092	0.00291018	0.00205955	ACD/ANAPC1/ANAPC10/ANAPC11/ANAPC16/ANAPC2/ANAPC5/ASF1A/CCNA2/CCNE1/CCNE2/CDC16/CDC23/CDC26/CDK2/CDK4/CDKN1B/CDKN2A/CDKN2C/CEBPB/E2F2/E2F3/EED/EHMT2/EZH2/H1-2/H2AC8/H2AX/H2AZ1/H2AZ2/H2BC12/H2BC5/H2BC6/H2BC9/H3-3B/H3C8/H4C3/H4C8/HIRA/HMGA1/KAT5/LMNB1/MAP2K6/MAPK1/MAPK9/MAPKAPK2/MAPKAPK3/MAPKAPK5/MOV10/NFKB1/PHC3/RBBP4/RBBP7/RELA/RPS6KA3/STAT3/SUZ12/TFDP1/TFDP2/TNRC6B/TP53/UBB/UBC/UBE2C/UBE2D1/UBE2E…	67
KEGG_CHEMOKINE_SIGNALING_PATHWAY	KEGG_CHEMOKINE_SIGNALING_PATHWAY	65/3097	189/13112	0.000487144	0.00291018	0.00205955	ADCY3/AKT2/ARRB1/CCL11/CCL13/CCL17/CCL18/CCL19/CCL2/CCL3/CCL4/CCL5/CCL8/CCR10/CCR2/CCR5/CCR7/CHUK/CRKL/CSK/CXCL10/CXCL11/CXCL12/CXCL13/CXCL9/CXCR3/CXCR6/DOCK2/ELMO1/FOXO3/GNAI2/GNAI3/GNG2/GNG5/GNGT2/GRB2/ITK/JAK2/MAPK1/NCF1/NFKB1/NFKBIA/NFKBIB/NRAS/PAK1/PIK3CG/PIK3R3/PREX1/PRKACB/PRKCB/PRKX/RAC2/RAF1/RAP1B/RELA/ROCK1/ROCK2/SOS1/STAT1/STAT2/STAT3/STAT5B/VAV1/XCL1/XCL2	65
PID_MYC_PATHWAY	PID_MYC_PATHWAY	14/3097	25/13112	0.000488525	0.00291018	0.00205955	ACTL6A/CDKN2A/FBXW7/KAT5/MAX/PIN1/PML/PPP2CA/RUVBL1/RUVBL2/SKP2/SUPT7L/TAF9/ZBTB17	14
REACTOME_INACTIVATION_OF_CSF3_G_CSF_SIGNALING	REACTOME_INACTIVATION_OF_CSF3_G_CSF_SIGNALING	14/3097	25/13112	0.000488525	0.00291018	0.00205955	CUL5/JAK2/SOCS1/STAT1/STAT3/STAT5A/STAT5B/SYK/TYK2/UBB/UBC/UBE2D1/UBE2D2/UBE2D3	14
BIOCARTA_NKCELLS_PATHWAY	BIOCARTA_NKCELLS_PATHWAY	12/3097	20/13112	0.000532836	0.0031424	0.00222389	HLA-A/IL18/KLRC1/KLRC2/KLRC3/KLRC4/KLRD1/LAT/PAK1/PTPN6/SYK/VAV1	12
BIOCARTA_STATHMIN_PATHWAY	BIOCARTA_STATHMIN_PATHWAY	12/3097	20/13112	0.000532836	0.0031424	0.00222389	CAMK4/CCNB1/CD2/CD247/CD3D/CD3E/CD3G/CDK1/HSPA5/PRKACB/PRKAR1A/STMN1	12
REACTOME_SIGNALING_BY_KIT_IN_DISEASE	REACTOME_SIGNALING_BY_KIT_IN_DISEASE	12/3097	20/13112	0.000532836	0.0031424	0.00222389	FYN/GRB2/JAK2/LCK/NRAS/PIK3R3/SOS1/STAT1/STAT3/STAT5A/STAT5B/YES1	12
WP_NANOMATERIAL_INDUCED_APOPTOSIS	WP_NANOMATERIAL_INDUCED_APOPTOSIS	12/3097	20/13112	0.000532836	0.0031424	0.00222389	BAK1/BAX/BCL2/BID/CASP3/CASP7/CASP8/CFLAR/DIABLO/FAS/FASLG/PRF1	12
WP_TYROBP_CAUSAL_NETWORK_IN_MICROGLIA	WP_TYROBP_CAUSAL_NETWORK_IN_MICROGLIA	27/3097	63/13112	0.000565304	0.00332557	0.00235352	C1QC/C3/CAPG/CD37/CD4/CD84/GIMAP2/GPX1/HCLS1/IGSF6/IL10RA/IL18/ITGB2/LHFPL2/NCKAP1L/NRROS/PLEK/PPP1R18/PYCARD/RGS1/RNASE6/SAMSN1/SLC7A7/STAT5A/TMEM106A/TNFRSF1B/TYROBP	27
REACTOME_TRANSCRIPTIONAL_REGULATION_BY_SMALL_RNAS	REACTOME_TRANSCRIPTIONAL_REGULATION_BY_SMALL_RNAS	40/3097	105/13112	0.000614792	0.00360769	0.00255318	H2AC8/H2AX/H2AZ1/H2AZ2/H2BC12/H2BC5/H2BC6/H2BC9/H3-3B/H3C8/H4C3/H4C8/NUP107/NUP153/NUP155/NUP160/NUP188/NUP205/NUP210/NUP214/NUP37/NUP43/NUP50/NUP54/NUP62/NUP85/NUP88/NUP93/NUP98/POLR2D/POLR2E/POLR2F/POLR2G/POLR2H/POLR2I/RAE1/RAN/SEC13/SEH1L/TPR	40
BIOCARTA_P27_PATHWAY	BIOCARTA_P27_PATHWAY	9/3097	13/13112	0.000627596	0.0036646	0.00259345	CCNE1/CDK2/CDKN1B/CKS1B/CUL1/NEDD8/SKP2/TFDP1/UBE2M	9
BIOCARTA_PCAF_PATHWAY	BIOCARTA_PCAF_PATHWAY	9/3097	13/13112	0.000627596	0.0036646	0.00259345	CREBBP/HMGB1/IRF1/IRF2/IRF4/IRF7/KAT2B/NFKB1/RELA	9
REACTOME_RESPONSE_OF_MTB_TO_PHAGOCYTOSIS	REACTOME_RESPONSE_OF_MTB_TO_PHAGOCYTOSIS	13/3097	23/13112	0.00069089	0.00401431	0.00284094	CORO1A/HGS/KPNA1/KPNB1/MAPK1/PGK1/RAB7A/RNF213/SFPQ/TRIM27/UBB/UBC/VPS33B	13
REACTOME_RHOBTB1_GTPASE_CYCLE	REACTOME_RHOBTB1_GTPASE_CYCLE	13/3097	23/13112	0.00069089	0.00401431	0.00284094	CCT2/CCT7/COPS4/CUL3/GPS1/HNRNPC/RBMX/ROCK1/ROCK2/SPEN/SRRM1/TRA2B/TXNL1	13
REACTOME_SIGNALING_BY_HEDGEHOG	REACTOME_SIGNALING_BY_HEDGEHOG	53/3097	150/13112	0.000762796	0.00442122	0.00312891	ADCY3/ARRB1/CUL1/CUL3/DERL2/IFT122/PRKACB/PRKAR1A/PSMA2/PSMA3/PSMA4/PSMA5/PSMA6/PSMA7/PSMB1/PSMB10/PSMB2/PSMB3/PSMB4/PSMB5/PSMB6/PSMB7/PSMB8/PSMB9/PSMC2/PSMC3/PSMC5/PSMC6/PSMD1/PSMD11/PSMD12/PSMD14/PSMD2/PSMD3/PSMD4/PSMD6/PSMD7/PSMD8/PSME1/PSME2/PSME3/PSME4/SEL1L/SMURF2/SPOP/SYVN1/TUBA1B/TUBA1C/TUBB4B/TULP3/UBB/UBC/VCP	53
WP_INITIATION_OF_TRANSCRIPTION_AND_TRANSLATION_ELONGATION_AT_THE_HIV1_LTR	WP_INITIATION_OF_TRANSCRIPTION_AND_TRANSLATION_ELONGATION_AT_THE_HIV1_LTR	18/3097	37/13112	0.000773509	0.00447233	0.00316508	CCNT1/CREBBP/EP300/HDAC2/HDAC3/HDAC4/HDAC8/HEXIM1/NELFCD/NELFE/NFATC2/NFATC3/NFKB1/NFKBIA/PPP3CC/RELA/SUPT4H1/SUPT5H	18
REACTOME_INFLUENZA_INFECTION	REACTOME_INFLUENZA_INFECTION	55/3097	157/13112	0.000775893	0.00447514	0.00316707	CALR/CLTC/DNAJC3/EIF2AK2/FAU/HSP90AA1/IPO5/KPNA1/KPNA2/KPNB1/NUP107/NUP153/NUP155/NUP160/NUP188/NUP205/NUP210/NUP214/NUP37/NUP43/NUP50/NUP54/NUP62/NUP85/NUP88/NUP93/NUP98/PABPN1/PARP1/POLR2D/POLR2E/POLR2F/POLR2G/POLR2H/POLR2I/RAE1/RAN/RPL14/RPL15/RPL21/RPL22L1/RPL23A/RPL26L1/RPL27/RPL36AL/RPS26/RPS27L/RPS29/RPS3A/RPSA/SEC13/SEH1L/SLC25A6/TPR/XPO1	55
BIOCARTA_BBCELL_PATHWAY	BIOCARTA_BBCELL_PATHWAY	8/3097	11/13112	0.000786032	0.00448971	0.00317738	CD4/CD40/CD40LG/FAS/FASLG/HLA-DRA/HLA-DRB1/HLA-DRB5	8
BIOCARTA_NPC_PATHWAY	BIOCARTA_NPC_PATHWAY	8/3097	11/13112	0.000786032	0.00448971	0.00317738	KPNA2/KPNB1/NUP153/NUP210/NUP214/NUP62/RAN/RANGAP1	8
REACTOME_CDC6_ASSOCIATION_WITH_THE_ORC_ORIGIN_COMPLEX	REACTOME_CDC6_ASSOCIATION_WITH_THE_ORC_ORIGIN_COMPLEX	8/3097	11/13112	0.000786032	0.00448971	0.00317738	CDC6/E2F2/E2F3/MCM8/ORC1/ORC2/ORC3/ORC6	8
REACTOME_SLBP_DEPENDENT_PROCESSING_OF_REPLICATION_DEPENDENT_HISTONE_PRE_MRNAS	REACTOME_SLBP_DEPENDENT_PROCESSING_OF_REPLICATION_DEPENDENT_HISTONE_PRE_MRNAS	8/3097	11/13112	0.000786032	0.00448971	0.00317738	LSM10/NCBP1/SLBP/SNRPB/SNRPD3/SNRPE/SNRPF/SNRPG	8
WP_MICROGLIA_PATHOGEN_PHAGOCYTOSIS_PATHWAY	WP_MICROGLIA_PATHOGEN_PHAGOCYTOSIS_PATHWAY	19/3097	40/13112	0.00080798	0.00460393	0.00325822	C1QA/C1QB/C1QC/CYBA/CYBB/FCGR1A/ITGB2/LAT/NCF1/NCKAP1L/PIK3C2A/PIK3C3/PIK3CG/PIK3R3/PTPN6/RAC2/SYK/TYROBP/VAV1	19
KEGG_CYTOSOLIC_DNA_SENSING_PATHWAY	KEGG_CYTOSOLIC_DNA_SENSING_PATHWAY	24/3097	55/13112	0.000824327	0.00467449	0.00330816	ADAR/AIM2/CASP1/CCL4/CCL5/CHUK/CXCL10/IL18/IRF7/NFKB1/NFKBIA/NFKBIB/POLR1C/POLR1D/POLR3D/POLR3GL/POLR3H/POLR3K/PYCARD/RELA/RIPK1/RIPK3/TBK1/ZBP1	24
WP_INTERFERON_TYPE_I_SIGNALING_PATHWAYS	WP_INTERFERON_TYPE_I_SIGNALING_PATHWAYS	24/3097	55/13112	0.000824327	0.00467449	0.00330816	CRKL/EIF4E/FYN/IFNAR2/IRF9/LCK/MAP2K6/MAPKAP1/PIAS1/PRMT1/PTPN11/PTPN6/PTPRC/REL/RPS6KB1/SOCS1/STAT1/STAT2/STAT3/STAT4/STAT5A/TYK2/VAV1/ZAP70	24
REACTOME_SIGNALING_BY_SCF_KIT	REACTOME_SIGNALING_BY_SCF_KIT	20/3097	43/13112	0.000829937	0.00469502	0.00332268	CHEK1/FES/FYN/GRAP2/GRB2/JAK2/LCK/MMP9/NRAS/PIK3R3/PTPN11/PTPN6/SOCS1/SOS1/STAT1/STAT3/STAT5A/STAT5B/VAV1/YES1	20
REACTOME_TRANSCRIPTIONAL_ACTIVITY_OF_SMAD2_SMAD3_SMAD4_HETEROTRIMER	REACTOME_TRANSCRIPTIONAL_ACTIVITY_OF_SMAD2_SMAD3_SMAD4_HETEROTRIMER	21/3097	46/13112	0.000840993	0.00474618	0.00335889	CCNC/CCNT1/CCNT2/MAPK1/MEN1/NCOR1/PARP1/RBL1/SMAD2/SMAD4/SMURF2/SNW1/TFDP1/TFDP2/TGIF2/TRIM33/UBB/UBC/UBE2D1/UBE2D3/USP9X	21
WP_IL18_SIGNALING_PATHWAY	WP_IL18_SIGNALING_PATHWAY	89/3097	279/13112	0.000888592	0.00500284	0.00354053	ABHD16A/ANP32A/ARF6/ARFGAP2/BAX/BAZ1B/BCL2/BID/BIN1/BIRC3/BTG2/CASP3/CASP8/CCL18/CCL19/CCL2/CCL3/CCL4/CCL5/CCNA2/CCNB2/CD83/CEBPB/CFLAR/CHUK/COX17/DEK/ELAVL1/EPB41/FAS/FASLG/FBXW7/FOXN3/GRN/HADH/HDAC3/HDGF/HPS1/ICAM1/IFNG/IL10/IL12B/IL18/IL18R1/IMP3/IRF1/ITM2C/LARS2/LCK/LMNB2/MAP3K7/MAPK1/MAPK9/MEF2A/MMP9/MTCH1/MYD88/MYH7/NCAPH2/NCF1/NDUFC1/NFKB1/NFKBIA/NFKBIE/NR1H3/PARP1/PLA2G7/PRCC/PRKCB/PTPN7/…	89
REACTOME_MYD88_INDEPENDENT_TLR4_CASCADE	REACTOME_MYD88_INDEPENDENT_TLR4_CASCADE	37/3097	97/13112	0.0009395	0.00527686	0.00373445	BIRC3/CASP8/CHUK/CUL1/HMGB1/IRF7/MAP2K6/MAP3K7/MAPK1/MAPK9/MAPKAPK2/MAPKAPK3/MEF2A/MEF2C/NFKB1/NFKBIA/NFKBIB/NKIRAS2/PPP2CA/PPP2CB/PTPN11/RELA/RIPK1/RIPK3/RPS6KA3/TAB1/TAB2/TAB3/TBK1/TRAF3/UBB/UBC/UBE2D1/UBE2D2/UBE2D3/UBE2N/VRK3	37
WP_GASTRIC_CANCER_NETWORK_1	WP_GASTRIC_CANCER_NETWORK_1	15/3097	29/13112	0.000944502	0.00529235	0.00374542	ACTL6A/AURKA/CENPF/CEP192/E2F7/ECT2/KIF15/KIF20B/LIN9/MYBL2/NUP107/RUVBL1/TOP2A/TPX2/UBE2C	15
REACTOME_MITOCHONDRIAL_BIOGENESIS	REACTOME_MITOCHONDRIAL_BIOGENESIS	36/3097	94/13112	0.00100439	0.0056146	0.00397348	ALAS1/APOO/ATP5F1A/ATP5F1B/ATP5F1C/ATP5MC1/ATP5MC3/ATP5PB/ATP5PF/ATP5PO/CAMK4/CHCHD3/CREBBP/CRTC2/CRTC3/GABPA/HDAC3/HELZ2/HSPA9/IDH2/IMMT/MED1/MEF2C/MTX1/NCOA1/NCOR1/POLG2/PPRC1/SAMM50/SIRT5/SOD2/SSBP1/TBL1X/TBL1XR1/TFAM/TMEM11	36
REACTOME_TP53_REGULATES_TRANSCRIPTION_OF_DNA_REPAIR_GENES	REACTOME_TP53_REGULATES_TRANSCRIPTION_OF_DNA_REPAIR_GENES	27/3097	65/13112	0.00101159	0.00564148	0.0039925	ATR/CCNT1/CCNT2/CDK12/CHEK1/DDB2/ERCC3/FANCD2/FANCI/GTF2H1/GTF2H4/MDC1/MLH1/MSH2/NELFCD/NELFE/POLR2D/POLR2E/POLR2F/POLR2G/POLR2H/POLR2I/SSRP1/SUPT16H/SUPT4H1/SUPT5H/TP53	27
BIOCARTA_EIF_PATHWAY	BIOCARTA_EIF_PATHWAY	10/3097	16/13112	0.00101725	0.00564816	0.00399722	EIF1/EIF1AX/EIF2S1/EIF2S3/EIF3A/EIF4A2/EIF4E/EIF4G1/EIF4G2/EIF5	10
WP_TOLLLIKE_RECEPTOR_SIGNALING_PATHWAY	WP_TOLLLIKE_RECEPTOR_SIGNALING_PATHWAY	39/3097	104/13112	0.00101758	0.00564816	0.00399722	AKT2/CASP8/CCL3/CCL4/CCL5/CD40/CD80/CD86/CHUK/CXCL10/CXCL11/CXCL9/IFNAR2/IL12B/IRAK4/IRF7/MAP2K6/MAP3K7/MAPK1/MAPK9/MYD88/NFKB1/NFKBIA/NFKBIB/PIK3CG/PIK3R3/RELA/RIPK1/STAT1/TAB1/TAB2/TAB3/TBK1/TIRAP/TLR3/TLR7/TLR8/TNF/TRAF3	39
REACTOME_RHOBTB_GTPASE_CYCLE	REACTOME_RHOBTB_GTPASE_CYCLE	17/3097	35/13112	0.00110217	0.00610333	0.00431935	ACTG1/CCT2/CCT7/COPS4/CUL3/DDX39B/GPS1/HNRNPC/HSP90AA1/PHIP/RBMX/ROCK1/ROCK2/SPEN/SRRM1/TRA2B/TXNL1	17
PID_FAS_PATHWAY	PID_FAS_PATHWAY	18/3097	38/13112	0.00114818	0.00632841	0.00447864	BID/BIRC3/BTK/CASP10/CASP3/CASP8/CFLAR/CHUK/CLTC/FAS/FASLG/MAP2K6/MAPK9/PDPK1/PIK3R3/RFC1/RIPK1/SYK	18
REACTOME_GENE_AND_PROTEIN_EXPRESSION_BY_JAK_STAT_SIGNALING_AFTER_INTERLEUKIN_12_STIMULATION	REACTOME_GENE_AND_PROTEIN_EXPRESSION_BY_JAK_STAT_SIGNALING_AFTER_INTERLEUKIN_12_STIMULATION	18/3097	38/13112	0.00114818	0.00632841	0.00447864	BOLA2B/CAPZA1/GSTO1/HNRNPA2B1/HNRNPDL/HNRNPF/HSPA9/IFNG/IL10/LCP1/LMNB1/PITPNA/PSME2/RAP1B/SNRPA1/SOD1/SOD2/STAT4	18
KEGG_PROTEIN_EXPORT	KEGG_PROTEIN_EXPORT	13/3097	24/13112	0.0011831	0.00648908	0.00459235	HSPA5/SEC11A/SEC61A1/SEC61B/SEC62/SEC63/SPCS1/SPCS2/SPCS3/SRP54/SRP68/SRP72/SRP9	13
REACTOME_HIV_TRANSCRIPTION_INITIATION	REACTOME_HIV_TRANSCRIPTION_INITIATION	21/3097	47/13112	0.00118558	0.00648908	0.00459235	ERCC3/GTF2A1/GTF2A2/GTF2B/GTF2E1/GTF2E2/GTF2H1/GTF2H4/POLR2D/POLR2E/POLR2F/POLR2G/POLR2H/POLR2I/TAF11/TAF15/TAF3/TAF5/TAF7/TAF9/TBP	21
WP_THYMIC_STROMAL_LYMPHOPOIETIN_TSLP_SIGNALING_PATHWAY	WP_THYMIC_STROMAL_LYMPHOPOIETIN_TSLP_SIGNALING_PATHWAY	21/3097	47/13112	0.00118558	0.00648908	0.00459235	BTK/CCL11/FES/FYN/IL7R/JAK2/LCK/MAPK1/MAPK9/NFKB1/NFKBIA/PI4K2A/PTPN11/RELA/STAT1/STAT3/STAT4/STAT5A/STAT5B/TNFSF4/YES1	21
WP_NONSMALL_CELL_LUNG_CANCER	WP_NONSMALL_CELL_LUNG_CANCER	29/3097	72/13112	0.00120495	0.00657982	0.00465657	AKT2/ARAF/BAK1/BAX/BID/CASP3/CASP8/CDK4/CDKN2A/DDB2/E2F2/E2F3/EML4/FOXO3/GRB2/MAPK1/NRAS/PDK1/PIK3R3/PRKCB/RAF1/RASSF1/RASSF5/SOS1/STAT3/STAT5A/STAT5B/STK4/TP53	29
REACTOME_RECRUITMENT_OF_NUMA_TO_MITOTIC_CENTROSOMES	REACTOME_RECRUITMENT_OF_NUMA_TO_MITOTIC_CENTROSOMES	36/3097	95/13112	0.00125505	0.00683756	0.00483897	CCP110/CDK1/CDK5RAP2/CEP135/CEP152/CEP192/CEP57/CEP76/CEP78/CETN2/CKAP5/CLASP1/CNTRL/CSNK1D/DCTN3/DYNLL1/HAUS1/HAUS4/HAUS6/HAUS8/HSP90AA1/MAPRE1/MZT2A/PCM1/PCNT/PLK1/PLK4/TUBA1B/TUBA1C/TUBB/TUBB4B/TUBG1/TUBGCP2/TUBGCP3/TUBGCP5/YWHAE	36
PID_SMAD2_3NUCLEAR_PATHWAY	PID_SMAD2_3NUCLEAR_PATHWAY	32/3097	82/13112	0.00129922	0.00706187	0.00499771	CBFB/CDK2/CDK4/CEBPB/CREBBP/EP300/FOXO3/HDAC2/HSPA8/IL10/IRF7/KAT2B/MAX/MED15/MEF2C/NCOA1/NCOR1/PIAS4/RBBP4/RBBP7/RBL1/SAP18/SAP30/SIN3A/SMAD2/SMAD4/SNIP1/SP3/TCF3/TFDP1/TGIF2/ZBTB17	32
PID_PDGFRB_PATHWAY	PID_PDGFRB_PATHWAY	46/3097	129/13112	0.0013228	0.00717354	0.00507674	ABI1/ABL1/ACTR3/ARHGDIA/ARPC2/ARPC3/ARPC4/ARPC5/BLK/CSK/CYFIP2/EIF2AK2/FYN/GRB2/IQGAP1/JAK2/LCK/MAPK1/MAPK9/NCK1/NCK2/NRAS/PAG1/PAK1/PIK3CG/PIK3R3/PIN1/PPP2CA/PTPN1/PTPN11/PTPN2/RAF1/RAP1B/RPS6KA3/SIPA1/SLA/SOS1/STAT1/STAT3/STAT5A/STAT5B/USP6NL/YES1/YWHAE/YWHAH/YWHAQ	46
REACTOME_GLUCOSE_METABOLISM	REACTOME_GLUCOSE_METABOLISM	35/3097	92/13112	0.00134413	0.00727247	0.00514675	FBP1/GNPDA1/GPI/MDH1/NUP107/NUP153/NUP155/NUP160/NUP188/NUP205/NUP210/NUP214/NUP37/NUP43/NUP50/NUP54/NUP62/NUP85/NUP88/NUP93/NUP98/PCK2/PFKL/PFKP/PGAM1/PGK1/PPP2CA/PPP2CB/PRKACB/RAE1/SEC13/SEH1L/SLC25A12/TPI1/TPR	35
REACTOME_ATF4_ACTIVATES_GENES_IN_RESPONSE_TO_ENDOPLASMIC_RETICULUM_STRESS	REACTOME_ATF4_ACTIVATES_GENES_IN_RESPONSE_TO_ENDOPLASMIC_RETICULUM_STRESS	14/3097	27/13112	0.00135085	0.00727545	0.00514887	ATF4/CCL2/CEBPB/CEBPG/DCP2/EXOSC1/EXOSC2/EXOSC3/EXOSC8/EXOSC9/HERPUD1/KHSRP/NFYB/NFYC	14
REACTOME_INFECTION_WITH_MYCOBACTERIUM_TUBERCULOSIS	REACTOME_INFECTION_WITH_MYCOBACTERIUM_TUBERCULOSIS	14/3097	27/13112	0.00135085	0.00727545	0.00514887	CORO1A/HGS/KPNA1/KPNB1/MAPK1/MRC1/PGK1/RAB7A/RNF213/SFPQ/TRIM27/UBB/UBC/VPS33B	14
REACTOME_INITIATION_OF_NUCLEAR_ENVELOPE_NE_REFORMATION	REACTOME_INITIATION_OF_NUCLEAR_ENVELOPE_NE_REFORMATION	11/3097	19/13112	0.00138058	0.00738936	0.00522948	ANKLE2/CCNB1/CCNB2/CDK1/KPNB1/LBR/LMNB1/PPP2CA/PPP2R2A/TMPO/VRK2	11
REACTOME_TICAM1_RIP1_MEDIATED_IKK_COMPLEX_RECRUITMENT	REACTOME_TICAM1_RIP1_MEDIATED_IKK_COMPLEX_RECRUITMENT	11/3097	19/13112	0.00138058	0.00738936	0.00522948	BIRC3/CHUK/RIPK1/RIPK3/TLR3/UBB/UBC/UBE2D1/UBE2D2/UBE2D3/UBE2N	11
PID_P73PATHWAY	PID_P73PATHWAY	31/3097	79/13112	0.00138139	0.00738936	0.00522948	ABL1/AEN/BAK1/BAX/BIN1/BRCA2/BUB1/BUB3/CASP2/CCNA2/CCNB1/CCNE2/CDK1/CDK2/CHEK1/DEDD/EP300/FAS/FBXO45/FOXO3/KAT5/NDUFS2/PEA15/PIN1/PLK1/PML/PRKACB/RAD51/RCHY1/RELA/SIRT1	31
REACTOME_EARLY_PHASE_OF_HIV_LIFE_CYCLE	REACTOME_EARLY_PHASE_OF_HIV_LIFE_CYCLE	9/3097	14/13112	0.00138874	0.00741185	0.0052454	CCR5/CD4/FEN1/HMGA1/KPNA1/LIG1/PSIP1/XRCC5/XRCC6	9
REACTOME_TCF_DEPENDENT_SIGNALING_IN_RESPONSE_TO_WNT	REACTOME_TCF_DEPENDENT_SIGNALING_IN_RESPONSE_TO_WNT	75/3097	232/13112	0.00144538	0.00769675	0.00544702	AKT2/CCDC88C/CHD8/CREBBP/CSNK2B/CUL3/DVL3/EP300/FZD2/H2AC8/H2AX/H2AZ1/H2AZ2/H2BC12/H2BC5/H2BC6/H2BC9/H3-3B/H3C8/H4C3/H4C8/KAT5/KREMEN1/MEN1/PIP5K1B/PPP2CA/PPP2CB/PPP2R5E/PSMA2/PSMA3/PSMA4/PSMA5/PSMA6/PSMA7/PSMB1/PSMB10/PSMB2/PSMB3/PSMB4/PSMB5/PSMB6/PSMB7/PSMB8/PSMB9/PSMC2/PSMC3/PSMC5/PSMC6/PSMD1/PSMD11/PSMD12/PSMD14/PSMD2/PSMD3/PSMD4/PSMD6/PSMD7/PSMD8/PSME1/PSME2/PSME3/PSME4/PYGO2/RBBP5/RSPO3/RUV…	75
BIOCARTA_FAS_PATHWAY	BIOCARTA_FAS_PATHWAY	15/3097	30/13112	0.00147976	0.00780928	0.00552666	CASP10/CASP3/CASP7/CASP8/CFLAR/DAXX/DFFB/FAF1/FAS/FASLG/LMNB1/LMNB2/MAP3K7/PAK1/PARP1	15
REACTOME_ACTIVATION_OF_BH3_ONLY_PROTEINS	REACTOME_ACTIVATION_OF_BH3_ONLY_PROTEINS	15/3097	30/13112	0.00147976	0.00780928	0.00552666	AKT2/BCL2/BID/BMF/DYNLL1/DYNLL2/PMAIP1/PPP3CC/TFDP1/TFDP2/TP53/TP53BP2/YWHAE/YWHAH/YWHAQ	15
REACTOME_REGULATION_OF_TP53_ACTIVITY_THROUGH_ACETYLATION	REACTOME_REGULATION_OF_TP53_ACTIVITY_THROUGH_ACETYLATION	15/3097	30/13112	0.00147976	0.00780928	0.00552666	AKT2/BRD1/BRD7/BRPF1/EP300/GATAD2A/HDAC2/ING2/MAP2K6/PIN1/PIP4K2A/PML/RBBP4/RBBP7/TP53	15
WP_TLR4_SIGNALING_AND_TOLERANCE	WP_TLR4_SIGNALING_AND_TOLERANCE	15/3097	30/13112	0.00147976	0.00780928	0.00552666	CHUK/INPP5D/IRAK4/IRF7/MAP3K7/MYD88/NFKB1/NFKBIA/RIPK1/TAB1/TAB2/TBK1/TIRAP/TNF/TRAF3	15
REACTOME_HATS_ACETYLATE_HISTONES	REACTOME_HATS_ACETYLATE_HISTONES	49/3097	140/13112	0.00148965	0.00784392	0.00555118	ACTL6A/ATXN7/ATXN7L3/BRD1/BRD8/BRPF1/CREBBP/DR1/ELP3/EP300/H2AC11/H2AC8/H2BC12/H2BC5/H2BC6/H2BC9/H3C8/H4C3/H4C8/HAT1/ING3/JADE3/KANSL1/KANSL2/KANSL3/KAT2B/KAT5/KAT8/MBIP/MCRS1/MORF4L1/MSL1/MSL2/MSL3/NCOA1/OGT/RBBP7/RUVBL1/RUVBL2/SAP130/SUPT7L/TADA2A/TADA3/TAF5L/TAF9/USP22/VPS72/YEATS2/YEATS4	49
WP_7Q1123_COPY_NUMBER_VARIATION_SYNDROME	WP_7Q1123_COPY_NUMBER_VARIATION_SYNDROME	39/3097	106/13112	0.0015409	0.00809571	0.00572937	ATF4/ATP5F1A/ATP5F1B/ATP5MC1/ATP5MC3/ATP5PB/ATP5PO/ATPAF2/BAZ1B/BECN1/BRD4/BTK/CDKN1C/CLASP1/CLASP2/CLTC/DDX21/DEK/DLD/EIF2A/EIF2AK3/FAS/GRB2/H2AX/HDAC2/HDAC3/HMGA1/NUP62/PCNA/RFC2/RFC5/SF3B1/SMARCA5/UBE2E1/UBE2E3/UBE2L6/USF1/VPS37A/VPS37B	39
WP_GASTRIC_CANCER_NETWORK_2	WP_GASTRIC_CANCER_NETWORK_2	16/3097	33/13112	0.00157253	0.00820706	0.00580817	AHCTF1/ATAD2/CACYBP/CD48/CEBPZ/CHTF8/FANCI/LBR/LMNB2/PLAC8/RAD17/RFC3/RFC4/TOP2A/TP53/UBE2C	16
WP_PROSTAGLANDIN_SIGNALING	WP_PROSTAGLANDIN_SIGNALING	16/3097	33/13112	0.00157253	0.00820706	0.00580817	CASP1/CCL2/CCL3/CCR2/CXCL10/CXCL9/IFNG/IRF7/KLRD1/MMP9/NFKB1/PIK3CG/PTGER2/PTGER4/PYCARD/TNF	16
WP_TUMOR_SUPPRESSOR_ACTIVITY_OF_SMARCB1	WP_TUMOR_SUPPRESSOR_ACTIVITY_OF_SMARCB1	16/3097	33/13112	0.00157253	0.00820706	0.00580817	ACTL6A/ARID1A/CDK4/CDKN2A/DPF2/EED/EZH2/H3-3B/RBBP4/SMARCA4/SMARCB1/SMARCC1/SMARCC2/SMARCD2/SMARCE1/SUZ12	16
WP_INTEGRATED_CANCER_PATHWAY	WP_INTEGRATED_CANCER_PATHWAY	20/3097	45/13112	0.00166805	0.00868638	0.00614738	ATR/BARD1/BAX/BCL2/BLM/CASP3/CASP8/CDC25A/CDK1/CDK2/CDK4/CDKN1B/CHEK1/CHEK2/MSH2/MSH6/PLK1/SMAD2/STAT1/TP53	20
WP_MIRNA_REGULATION_OF_DNA_DAMAGE_RESPONSE	WP_MIRNA_REGULATION_OF_DNA_DAMAGE_RESPONSE	35/3097	93/13112	0.00167326	0.00869434	0.00615302	ABL1/ATR/BAX/BID/CASP3/CASP8/CCNB1/CCNB2/CCND2/CCNE1/CCNE2/CCNG1/CDC25A/CDK1/CDK2/CDK4/CDKN1B/CHEK1/CHEK2/DDB2/FANCD2/FAS/H2AX/MCM7/PMAIP1/PML/RAD17/RAD51/RAD9A/RFC1/RPA2/SMC1A/TLK1/TLK2/TP53	35
BIOCARTA_ATRBRCA_PATHWAY	BIOCARTA_ATRBRCA_PATHWAY	12/3097	22/13112	0.00168967	0.00876027	0.00619968	ATR/BRCA2/CHEK1/CHEK2/FANCA/FANCD2/FANCE/FANCG/RAD17/RAD51/RAD9A/TP53	12
REACTOME_SENESCENCE_ASSOCIATED_SECRETORY_PHENOTYPE_SASP	REACTOME_SENESCENCE_ASSOCIATED_SECRETORY_PHENOTYPE_SASP	40/3097	110/13112	0.00174292	0.00901656	0.00638106	ANAPC1/ANAPC10/ANAPC11/ANAPC16/ANAPC2/ANAPC5/CCNA2/CDC16/CDC23/CDC26/CDK2/CDK4/CDKN1B/CDKN2A/CDKN2C/CEBPB/EHMT2/H2AC8/H2AX/H2AZ1/H2AZ2/H2BC12/H2BC5/H2BC6/H2BC9/H3-3B/H3C8/H4C3/H4C8/MAPK1/NFKB1/RELA/RPS6KA3/STAT3/UBB/UBC/UBE2C/UBE2D1/UBE2E1/UBE2S	40
PID_ERA_GENOMIC_PATHWAY	PID_ERA_GENOMIC_PATHWAY	26/3097	64/13112	0.00182777	0.00943483	0.00667707	ANP32A/ATP5PF/C3/CEBPB/CHUK/EP300/ESR2/HDAC4/HSF2/KLRC3/LMO4/MED1/NCOA1/NCOR1/NEDD8/PCNA/PDIA2/PHB2/SAFB/SET/SMAD4/SOD1/STAT5A/TRIM59/UBE2M/XBP1	26
BIOCARTA_HSWI_SNF_PATHWAY	BIOCARTA_HSWI_SNF_PATHWAY	8/3097	12/13112	0.001869	0.00956395	0.00676844	ARID1A/GTF2A1/SMARCA4/SMARCB1/SMARCC1/SMARCC2/SMARCE1/TBP	8
REACTOME_ATF6_ATF6_ALPHA_ACTIVATES_CHAPERONES	REACTOME_ATF6_ATF6_ALPHA_ACTIVATES_CHAPERONES	8/3097	12/13112	0.001869	0.00956395	0.00676844	ATF4/CALR/HSP90B1/HSPA5/MBTPS2/NFYB/NFYC/XBP1	8
REACTOME_INTERLEUKIN_35_SIGNALLING	REACTOME_INTERLEUKIN_35_SIGNALLING	8/3097	12/13112	0.001869	0.00956395	0.00676844	EBI3/IL12RB2/IL27RA/JAK2/STAT1/STAT3/STAT4/TYK2	8
REACTOME_UNWINDING_OF_DNA	REACTOME_UNWINDING_OF_DNA	8/3097	12/13112	0.001869	0.00956395	0.00676844	CDC45/GINS2/MCM2/MCM3/MCM5/MCM6/MCM7/MCM8	8
REACTOME_GENE_SILENCING_BY_RNA	REACTOME_GENE_SILENCING_BY_RNA	48/3097	138/13112	0.00191731	0.0097899	0.00692835	DGCR8/DICER1/ELAC2/H2AC8/H2AX/H2AZ1/H2AZ2/H2BC12/H2BC5/H2BC6/H2BC9/H3-3B/H3C8/H4C3/H4C8/HENMT1/HSP90AA1/NUP107/NUP153/NUP155/NUP160/NUP188/NUP205/NUP210/NUP214/NUP37/NUP43/NUP50/NUP54/NUP62/NUP85/NUP88/NUP93/NUP98/POLR2D/POLR2E/POLR2F/POLR2G/POLR2H/POLR2I/PRKRA/RAE1/RAN/SEC13/SEH1L/TDRD6/TNRC6B/TPR	48
PID_CMYB_PATHWAY	PID_CMYB_PATHWAY	32/3097	84/13112	0.00206202	0.0105061	0.00743519	BCL2/BIRC3/CCNB1/CD4/CDKN1B/CDKN2A/CEBPA/CEBPB/COPA/CREBBP/EP300/H2AZ1/HSPA8/IQGAP1/LYZ/MAP3K7/MAT2A/MYB/MYF6/NCOR1/NLK/NRAS/PAX5/PPID/SIN3A/SLC25A3/SMARCA2/TAB1/TAB2/TFEC/TRIM28/YEATS4	32
REACTOME_SARS_COV_2_INFECTION	REACTOME_SARS_COV_2_INFECTION	28/3097	71/13112	0.0021123	0.0106601	0.0075442	BECN1/CHMP2B/CHMP6/CHMP7/DDOST/DDX5/FUT8/GALNT1/MAGT1/MGAT4A/MOGS/PARP10/PARP14/PARP4/PARP9/PIK3C3/PIK3R4/PRKCSH/PRMT1/RPN1/ST6GAL1/ST6GALNAC4/STT3A/SUMO1/UBB/UBC/UVRAG/VCP	28
BIOCARTA_G1_PATHWAY	BIOCARTA_G1_PATHWAY	14/3097	28/13112	0.00211937	0.0106601	0.0075442	ABL1/ATR/CCNE1/CDC25A/CDK1/CDK2/CDK4/CDKN1B/CDKN2A/DHFR/SKP2/SMAD4/TFDP1/TP53	14
REACTOME_RNA_POLYMERASE_III_TRANSCRIPTION_INITIATION_FROM_TYPE_1_PROMOTER	REACTOME_RNA_POLYMERASE_III_TRANSCRIPTION_INITIATION_FROM_TYPE_1_PROMOTER	14/3097	28/13112	0.00211937	0.0106601	0.0075442	CRCP/GTF3A/GTF3C3/GTF3C6/POLR1C/POLR1D/POLR2E/POLR2F/POLR2H/POLR3D/POLR3GL/POLR3H/POLR3K/TBP	14
REACTOME_RNA_POLYMERASE_III_TRANSCRIPTION_INITIATION_FROM_TYPE_3_PROMOTER	REACTOME_RNA_POLYMERASE_III_TRANSCRIPTION_INITIATION_FROM_TYPE_3_PROMOTER	14/3097	28/13112	0.00211937	0.0106601	0.0075442	CRCP/POLR1C/POLR1D/POLR2E/POLR2F/POLR2H/POLR3D/POLR3GL/POLR3H/POLR3K/SNAPC3/SNAPC5/TBP/ZNF143	14
REACTOME_THE_ROLE_OF_NEF_IN_HIV_1_REPLICATION_AND_DISEASE_PATHOGENESIS	REACTOME_THE_ROLE_OF_NEF_IN_HIV_1_REPLICATION_AND_DISEASE_PATHOGENESIS	14/3097	28/13112	0.00211937	0.0106601	0.0075442	AP1M1/AP1S2/AP2A1/AP2B1/AP2M1/AP2S1/CD247/CD4/CD8B/DOCK2/ELMO1/FYN/HLA-A/LCK	14
WP_INTERACTIONS_OF_NATURAL_KILLER_CELLS_IN_PANCREATIC_CANCER	WP_INTERACTIONS_OF_NATURAL_KILLER_CELLS_IN_PANCREATIC_CANCER	14/3097	28/13112	0.00211937	0.0106601	0.0075442	CCL2/CCL3/CCL4/CCL5/CD226/CD96/FCGR3A/GZMB/IFNG/KLRK1/MICB/PRF1/TIGIT/TNF	14
REACTOME_CRISTAE_FORMATION	REACTOME_CRISTAE_FORMATION	15/3097	31/13112	0.00224692	0.0112776	0.00798122	APOO/ATP5F1A/ATP5F1B/ATP5F1C/ATP5MC1/ATP5MC3/ATP5PB/ATP5PF/ATP5PO/CHCHD3/HSPA9/IMMT/MTX1/SAMM50/TMEM11	15
PID_TNF_PATHWAY	PID_TNF_PATHWAY	20/3097	46/13112	0.00230425	0.0115408	0.00816747	BAG4/BIRC3/CASP8/CHUK/CYLD/MAP3K3/MAP3K7/NFKB1/PRKCI/RELA/RFFL/RIPK1/SMPD2/STAT1/TAB1/TAB2/TNF/TNFAIP3/TNFRSF1B/TRAF1	20
PID_ATM_PATHWAY	PID_ATM_PATHWAY	16/3097	34/13112	0.00232585	0.0116243	0.00822657	ABL1/BID/BLM/CDC25A/CHEK2/FANCD2/H2AX/KAT5/MDC1/RAD17/RAD9A/RBBP8/SMC1A/SMC3/TRIM28/UBE2N	16
PID_CXCR3_PATHWAY	PID_CXCR3_PATHWAY	19/3097	43/13112	0.00234707	0.0116809	0.00826661	ARRB1/CCL11/CXCL10/CXCL11/CXCL13/CXCL9/CXCR3/GNAI2/GNAI3/GNG2/ITGAL/ITGB2/MAP2K6/MAPK1/MAPKAP1/NRAS/PDPK1/PIK3R3/RAF1	19
REACTOME_SUMOYLATION_OF_TRANSCRIPTION_COFACTORS	REACTOME_SUMOYLATION_OF_TRANSCRIPTION_COFACTORS	19/3097	43/13112	0.00234707	0.0116809	0.00826661	CREBBP/DAXX/DDX5/EP300/ING2/NCOA1/PARK7/PHC3/PIAS1/PIAS2/PIAS4/SAFB/SIN3A/SUMO1/SUMO2/SUMO3/TOPORS/TRIM28/UHRF2	19
REACTOME_RAB_REGULATION_OF_TRAFFICKING	REACTOME_RAB_REGULATION_OF_TRAFFICKING	43/3097	122/13112	0.00240954	0.0119665	0.00846875	AKT2/ANKRD27/ARF6/CHML/DENND1B/DENND2D/DENND4A/DENND4B/DENND5B/GABARAP/GAPVD1/GDI2/GGA2/GGA3/HPS1/MON1B/OPTN/RAB11A/RAB12/RAB1A/RAB21/RAB27A/RAB33A/RAB35/RAB39A/RAB39B/RAB5C/RAB7A/RAB8A/RAB9A/RAB9B/RABEP1/RIC1/RINL/SYTL1/TBC1D10A/TBC1D10C/TRAPPC1/TRAPPC2/TRAPPC3/TRAPPC6B/TRAPPC8/YWHAE	43
REACTOME_APOPTOTIC_FACTOR_MEDIATED_RESPONSE	REACTOME_APOPTOTIC_FACTOR_MEDIATED_RESPONSE	11/3097	20/13112	0.00241671	0.0119769	0.00847613	APIP/BAK1/BAX/C1QBP/CARD8/CASP3/CASP7/CDKN2A/DIABLO/GSDMD/MAPK1	11
BIOCARTA_EIF2_PATHWAY	BIOCARTA_EIF2_PATHWAY	7/3097	10/13112	0.0024557	0.0120437	0.00852334	EIF2AK1/EIF2AK2/EIF2AK3/EIF2B5/EIF2S1/EIF2S3/EIF5	7
REACTOME_ATF6_ATF6_ALPHA_ACTIVATES_CHAPERONE_GENES	REACTOME_ATF6_ATF6_ALPHA_ACTIVATES_CHAPERONE_GENES	7/3097	10/13112	0.0024557	0.0120437	0.00852334	ATF4/CALR/HSP90B1/HSPA5/NFYB/NFYC/XBP1	7
REACTOME_RHOBTB3_ATPASE_CYCLE	REACTOME_RHOBTB3_ATPASE_CYCLE	7/3097	10/13112	0.0024557	0.0120437	0.00852334	CCNE1/CUL3/HGS/LRRC41/RAB9A/RAB9B/RHOBTB3	7
REACTOME_STAT3_NUCLEAR_EVENTS_DOWNSTREAM_OF_ALK_SIGNALING	REACTOME_STAT3_NUCLEAR_EVENTS_DOWNSTREAM_OF_ALK_SIGNALING	7/3097	10/13112	0.0024557	0.0120437	0.00852334	CD274/EP300/HDAC2/HDAC3/IL2RG/SIN3A/STAT3	7
WP_TYPE_III_INTERFERON_SIGNALING	WP_TYPE_III_INTERFERON_SIGNALING	7/3097	10/13112	0.0024557	0.0120437	0.00852334	IFNL1/IFNL2/IFNLR1/IRF9/STAT1/STAT2/TYK2	7
KEGG_PROGESTERONE_MEDIATED_OOCYTE_MATURATION	KEGG_PROGESTERONE_MEDIATED_OOCYTE_MATURATION	32/3097	85/13112	0.00257024	0.0125792	0.00890237	ADCY3/AKT2/ANAPC1/ANAPC10/ANAPC11/ANAPC13/ANAPC2/ANAPC5/ARAF/BUB1/CCNA2/CCNB1/CCNB2/CDC16/CDC23/CDC25A/CDC26/CDK1/CDK2/GNAI2/GNAI3/HSP90AA1/MAD2L1/MAPK1/MAPK9/PIK3CG/PIK3R3/PLK1/PRKACB/PRKX/RAF1/RPS6KA3	32
KEGG_TOLL_LIKE_RECEPTOR_SIGNALING_PATHWAY	KEGG_TOLL_LIKE_RECEPTOR_SIGNALING_PATHWAY	37/3097	102/13112	0.00266729	0.0130272	0.0092194	AKT2/CASP8/CCL3/CCL4/CCL5/CD40/CD80/CD86/CHUK/CXCL10/CXCL11/CXCL9/IFNAR2/IL12B/IRAK4/IRF7/MAP2K6/MAP3K7/MAPK1/MAPK9/MYD88/NFKB1/NFKBIA/PIK3CG/PIK3R3/RELA/RIPK1/STAT1/TAB1/TAB2/TBK1/TIRAP/TLR3/TLR7/TLR8/TNF/TRAF3	37
BIOCARTA_RELA_PATHWAY	BIOCARTA_RELA_PATHWAY	9/3097	15/13112	0.00274603	0.0133565	0.00945243	CHUK/CREBBP/EP300/NFKB1/NFKBIA/RELA/RIPK1/TNF/TNFRSF1B	9
WP_FOXP3_IN_COVID19	WP_FOXP3_IN_COVID19	9/3097	15/13112	0.00274603	0.0133565	0.00945243	CD80/CD86/IL2RB/IL2RG/IL6R/IL7R/STAT3/STAT5A/STAT5B	9
REACTOME_NUCLEOTIDE_BINDING_DOMAIN_LEUCINE_RICH_REPEAT_CONTAINING_RECEPTOR_NLR_SIGNALING_PATHWAYS	REACTOME_NUCLEOTIDE_BINDING_DOMAIN_LEUCINE_RICH_REPEAT_CONTAINING_RECEPTOR_NLR_SIGNALING_PATHWAYS	23/3097	56/13112	0.00277134	0.0133801	0.00946912	AIM2/BCL2/BIRC3/CASP1/CASP2/CASP4/CASP8/CHUK/CYLD/MAP2K6/MAP3K7/NFKB1/P2RX7/PSTPIP1/PYCARD/RELA/TAB1/TAB2/TAB3/TNFAIP3/UBB/UBC/UBE2N	23
BIOCARTA_CELLCYCLE_PATHWAY	BIOCARTA_CELLCYCLE_PATHWAY	12/3097	23/13112	0.00277924	0.0133801	0.00946912	CCNB1/CCND2/CCNE1/CDC25A/CDK1/CDK2/CDK4/CDKN1B/CDKN2A/CDKN2C/RBL1/TFDP1	12
BIOCARTA_TH1TH2_PATHWAY	BIOCARTA_TH1TH2_PATHWAY	12/3097	23/13112	0.00277924	0.0133801	0.00946912	CD40/CD40LG/CD86/HLA-DRA/HLA-DRB1/HLA-DRB5/IFNG/IL12B/IL12RB1/IL12RB2/IL18/IL18R1	12
PID_NFKAPPAB_CANONICAL_PATHWAY	PID_NFKAPPAB_CANONICAL_PATHWAY	12/3097	23/13112	0.00277924	0.0133801	0.00946912	BCL10/CHUK/CYLD/MALT1/NFKB1/NFKBIA/RAN/RELA/TNF/TNFAIP3/UBE2D3/XPO1	12
REACTOME_RHOBTB2_GTPASE_CYCLE	REACTOME_RHOBTB2_GTPASE_CYCLE	12/3097	23/13112	0.00277924	0.0133801	0.00946912	ACTG1/CCT2/CCT7/CUL3/DDX39B/HNRNPC/HSP90AA1/PHIP/RBMX/SRRM1/TRA2B/TXNL1	12
REACTOME_RRNA_PROCESSING	REACTOME_RRNA_PROCESSING	66/3097	205/13112	0.00300179	0.014422	0.0102065	BMS1/C1D/CSNK1D/DDX21/DDX49/DDX52/DHX37/DKC1/EBNA1BP2/ELAC2/EMG1/ERI1/EXOSC1/EXOSC10/EXOSC2/EXOSC3/EXOSC8/EXOSC9/FAU/FBL/FTSJ3/GAR1/HEATR1/HSD17B10/IMP3/ISG20L2/LAS1L/MPHOSPH10/NAT10/NCL/NOL11/NOP58/PELP1/PES1/RBM28/RCL1/RIOK2/RPL14/RPL15/RPL21/RPL22L1/RPL23A/RPL26L1/RPL27/RPL36AL/RPP21/RPP30/RPP40/RPS26/RPS27L/RPS29/RPS3A/RPSA/RRP36/RRP7A/SENP3/SNU13/TEX10/THUMPD1/TRMT10C/TRMT112/UTP14A/UTP18/UT…	66
REACTOME_SARS_COV_1_INFECTION	REACTOME_SARS_COV_1_INFECTION	21/3097	50/13112	0.00302176	0.0144885	0.0102536	BECN1/CHMP2B/CHMP6/CHMP7/DDX5/GALNT1/MOGS/PARP10/PARP14/PARP4/PARP9/PIK3C3/PIK3R4/PRKCSH/ST6GAL1/ST6GALNAC4/SUMO1/UBB/UBC/UVRAG/VCP	21
WP_EPO_RECEPTOR_SIGNALING	WP_EPO_RECEPTOR_SIGNALING	13/3097	26/13112	0.0030416	0.014554	0.0102999	GRB2/JAK2/MAPK1/PDK1/PIK3CG/PTPRC/RAF1/SOCS1/SOS1/STAT1/STAT3/STAT5A/STAT5B	13
WP_PATHWAYS_AFFECTED_IN_ADENOID_CYSTIC_CARCINOMA	WP_PATHWAYS_AFFECTED_IN_ADENOID_CYSTIC_CARCINOMA	26/3097	66/13112	0.00304797	0.014555	0.0103006	ARID1A/ATRX/BRD1/CEBPA/CHEK1/CHEK2/CNTN6/CREBBP/EP300/FBXW7/FOXO3/KANSL1/KDM6A/MAX/MGA/MORF4L1/MYB/NCOR1/NFIB/RAF1/SETD2/SMARCA2/SMARCE1/SMC1A/TLK1/TP53	26
KEGG_RNA_POLYMERASE	KEGG_RNA_POLYMERASE	14/3097	29/13112	0.00321591	0.0152336	0.0107809	POLR1A/POLR1C/POLR1D/POLR1E/POLR2D/POLR2E/POLR2F/POLR2G/POLR2H/POLR2I/POLR3D/POLR3GL/POLR3H/POLR3K	14
REACTOME_DAP12_SIGNALING	REACTOME_DAP12_SIGNALING	14/3097	29/13112	0.00321591	0.0152336	0.0107809	BTK/FYN/GRAP2/GRB2/KLRC2/KLRD1/KLRK1/LAT/LCK/LCP2/NRAS/SOS1/SYK/TYROBP	14
REACTOME_RIPK1_MEDIATED_REGULATED_NECROSIS	REACTOME_RIPK1_MEDIATED_REGULATED_NECROSIS	14/3097	29/13112	0.00321591	0.0152336	0.0107809	BIRC3/CASP8/CFLAR/FAS/FASLG/HSP90AA1/MLKL/OGT/RIPK1/RIPK3/TNFRSF10A/TNFSF10/UBB/UBC	14
REACTOME_TNFS_BIND_THEIR_PHYSIOLOGICAL_RECEPTORS	REACTOME_TNFS_BIND_THEIR_PHYSIOLOGICAL_RECEPTORS	14/3097	29/13112	0.00321591	0.0152336	0.0107809	CD27/EDARADD/FASLG/TNFRSF17/TNFRSF18/TNFRSF1B/TNFRSF25/TNFRSF4/TNFRSF8/TNFRSF9/TNFSF13B/TNFSF4/TNFSF8/TNFSF9	14
WP_INTERLEUKIN11_SIGNALING_PATHWAY	WP_INTERLEUKIN11_SIGNALING_PATHWAY	19/3097	44/13112	0.00322853	0.0152627	0.0108015	BCL2/BIRC5/CHUK/FES/FYN/GRB2/ICAM1/JAK2/MAPK1/PDPK1/PIAS1/PTPN11/RAF1/RELA/RPS6KB1/STAT1/STAT3/TYK2/YES1	19
PID_MYC_REPRESS_PATHWAY	PID_MYC_REPRESS_PATHWAY	25/3097	63/13112	0.0032361	0.0152679	0.0108052	ALDH9A1/BCL2/CCL5/CDKN1B/CEBPA/CFLAR/DNMT3A/EP300/FOXO3/GFI1/HDAC3/ID2/IRF8/ITGA6/MAX/MXD4/NFYB/NFYC/RBL1/SMAD2/SMAD4/TBP/TJP2/TMEM126A/ZBTB17	25
REACTOME_RNA_POLYMERASE_III_TRANSCRIPTION	REACTOME_RNA_POLYMERASE_III_TRANSCRIPTION	18/3097	41/13112	0.00330277	0.0155514	0.0110058	CRCP/GTF3A/GTF3C3/GTF3C6/NFIB/POLR1C/POLR1D/POLR2E/POLR2F/POLR2H/POLR3D/POLR3GL/POLR3H/POLR3K/SNAPC3/SNAPC5/TBP/ZNF143	18
REACTOME_N_GLYCAN_TRIMMING_IN_THE_ER_AND_CALNEXIN_CALRETICULIN_CYCLE	REACTOME_N_GLYCAN_TRIMMING_IN_THE_ER_AND_CALNEXIN_CALRETICULIN_CYCLE	16/3097	35/13112	0.00335632	0.0157407	0.0111397	CALR/DERL1/DERL2/EDEM1/MOGS/NGLY1/PRKCSH/RAD23B/RNF185/SEL1L/SYVN1/UBB/UBC/UBXN1/UGGT2/VCP	16
REACTOME_NEGATIVE_REGULATORS_OF_DDX58_IFIH1_SIGNALING	REACTOME_NEGATIVE_REGULATORS_OF_DDX58_IFIH1_SIGNALING	16/3097	35/13112	0.00335632	0.0157407	0.0111397	ATG5/CYLD/IFIH1/NLRC5/PCBP2/PIN1/TBK1/TNFAIP3/TRAF3/UBA7/UBB/UBC/UBE2D1/UBE2D2/UBE2D3/UBE2L6	16
REACTOME_RRNA_MODIFICATION_IN_THE_NUCLEUS_AND_CYTOSOL	REACTOME_RRNA_MODIFICATION_IN_THE_NUCLEUS_AND_CYTOSOL	24/3097	60/13112	0.0034286	0.0160477	0.0113571	BMS1/DDX49/DDX52/DHX37/DKC1/EMG1/FBL/GAR1/HEATR1/IMP3/MPHOSPH10/NAT10/NOL11/NOP58/RCL1/RRP36/RRP7A/SNU13/THUMPD1/TRMT112/UTP14A/UTP18/UTP3/UTP6	24
BIOCARTA_CHEMICAL_PATHWAY	BIOCARTA_CHEMICAL_PATHWAY	10/3097	18/13112	0.00346222	0.0161092	0.0114006	BAX/BCL2/BID/CASP3/CASP7/EIF2S1/PARP1/PRKCB/STAT1/TP53	10
REACTOME_RNA_POLYMERASE_III_CHAIN_ELONGATION	REACTOME_RNA_POLYMERASE_III_CHAIN_ELONGATION	10/3097	18/13112	0.00346222	0.0161092	0.0114006	CRCP/POLR1C/POLR1D/POLR2E/POLR2F/POLR2H/POLR3D/POLR3GL/POLR3H/POLR3K	10
WP_GENES_ASSOCIATED_WITH_THE_DEVELOPMENT_OF_RHEUMATOID_ARTHRITIS	WP_GENES_ASSOCIATED_WITH_THE_DEVELOPMENT_OF_RHEUMATOID_ARTHRITIS	10/3097	18/13112	0.00346222	0.0161092	0.0114006	BLK/CD40/CIITA/CTLA4/FCRL3/HLA-DRB1/PHF19/PTPN22/STAT4/TRAF1	10
WP_EGFEGFR_SIGNALING_PATHWAY	WP_EGFEGFR_SIGNALING_PATHWAY	54/3097	163/13112	0.00352122	0.0163515	0.011572	ABI1/ABL1/AP2A1/AP2B1/AP2M1/AP2S1/ARF6/AURKA/CBLB/CRKL/CSK/DOK2/ELK4/EPS15/GRB2/HGS/INPP5D/IQGAP1/JAK2/MAP3K3/MAP4K1/MAPK1/MAPK9/MEF2A/MEF2C/MYBL2/NCK1/NCK2/NDUFA13/NEDD8/PAK1/PCNA/PDPK1/PRKCB/PRKCI/PTPN11/RAF1/RALBP1/RALGDS/ROCK1/RPS6KA3/RPS6KB1/SH2D2A/SOS1/STAM/STAMBP/STAT1/STAT3/STAT5A/STAT5B/STMN1/SYNJ1/USP6NL/VAV1	54
REACTOME_NEGATIVE_EPIGENETIC_REGULATION_OF_RRNA_EXPRESSION	REACTOME_NEGATIVE_EPIGENETIC_REGULATION_OF_RRNA_EXPRESSION	38/3097	107/13112	0.00359641	0.0166678	0.0117959	BAZ2A/DNMT1/ERCC3/GTF2H1/GTF2H4/H2AC8/H2AX/H2AZ1/H2AZ2/H2BC12/H2BC5/H2BC6/H2BC9/H3-3B/H3C8/H4C3/H4C8/HDAC2/MBD2/POLR1A/POLR1C/POLR1D/POLR1E/POLR2E/POLR2F/POLR2H/SAP130/SAP18/SAP30/SAP30BP/SAP30L/SIN3A/SIRT1/SMARCA5/SUV39H1/TBP/TTF1/UBTF	38
REACTOME_INHIBITION_OF_REPLICATION_INITIATION_OF_DAMAGED_DNA_BY_RB1_E2F1	REACTOME_INHIBITION_OF_REPLICATION_INITIATION_OF_DAMAGED_DNA_BY_RB1_E2F1	8/3097	13/13112	0.00385526	0.0177628	0.0125708	POLA1/POLA2/PPP2CA/PPP2CB/PRIM1/PRIM2/TFDP1/TFDP2	8
REACTOME_MITOCHONDRIAL_IRON_SULFUR_CLUSTER_BIOGENESIS	REACTOME_MITOCHONDRIAL_IRON_SULFUR_CLUSTER_BIOGENESIS	8/3097	13/13112	0.00385526	0.0177628	0.0125708	FDXR/FXN/GLRX5/HSCB/ISCA2/ISCU/LYRM4/SLC25A28	8
REACTOME_SUPPRESSION_OF_PHAGOSOMAL_MATURATION	REACTOME_SUPPRESSION_OF_PHAGOSOMAL_MATURATION	8/3097	13/13112	0.00385526	0.0177628	0.0125708	CORO1A/HGS/KPNA1/KPNB1/RAB7A/UBB/UBC/VPS33B	8
BIOCARTA_NFKB_PATHWAY	BIOCARTA_NFKB_PATHWAY	11/3097	21/13112	0.00400051	0.0183603	0.0129937	CHUK/MAP3K7/MYD88/NFKB1/NFKBIA/RELA/RIPK1/TAB1/TNF/TNFAIP3/TNFRSF1B	11
REACTOME_CTLA4_INHIBITORY_SIGNALING	REACTOME_CTLA4_INHIBITORY_SIGNALING	11/3097	21/13112	0.00400051	0.0183603	0.0129937	AKT2/CD80/CD86/CTLA4/FYN/LCK/PPP2CA/PPP2CB/PPP2R5E/PTPN11/YES1	11
PID_CASPASE_PATHWAY	PID_CASPASE_PATHWAY	21/3097	51/13112	0.00401113	0.0183733	0.0130029	BAX/BCL2/BID/BIRC3/CASP1/CASP10/CASP2/CASP3/CASP4/CASP7/CASP8/DFFB/DIABLO/GZMB/LMNB1/LMNB2/PARP1/PRF1/RIPK1/TNF/TOP1	21
REACTOME_INTERLEUKIN_3_INTERLEUKIN_5_AND_GM_CSF_SIGNALING	REACTOME_INTERLEUKIN_3_INTERLEUKIN_5_AND_GM_CSF_SIGNALING	20/3097	48/13112	0.00419623	0.0191468	0.0135503	BLNK/CRKL/CSF2RA/FYN/GRB2/IL2RB/IL2RG/INPP5D/JAK2/PIK3R3/PTPN11/PTPN6/SOS1/STAT5A/STAT5B/SYK/UBB/UBC/VAV1/YES1	20
REACTOME_NOTCH1_INTRACELLULAR_DOMAIN_REGULATES_TRANSCRIPTION	REACTOME_NOTCH1_INTRACELLULAR_DOMAIN_REGULATES_TRANSCRIPTION	20/3097	48/13112	0.00419623	0.0191468	0.0135503	CCNC/CREBBP/CUL1/EP300/FBXW7/HDAC2/HDAC3/HDAC4/HDAC8/KAT2B/MAML1/NCOR1/RBPJ/SNW1/TBL1X/TBL1XR1/TLE1/TLE3/UBB/UBC	20
REACTOME_TRANSCRIPTIONAL_REGULATION_OF_WHITE_ADIPOCYTE_DIFFERENTIATION	REACTOME_TRANSCRIPTIONAL_REGULATION_OF_WHITE_ADIPOCYTE_DIFFERENTIATION	31/3097	84/13112	0.00422151	0.019225	0.0136056	CCNC/CDK4/CEBPA/CEBPB/CREBBP/EGR2/EP300/HDAC3/HELZ2/MED1/MED13/MED14/MED15/MED16/MED18/MED19/MED24/MED26/MED27/MED28/MED29/MED6/MED7/MED8/NCOA1/NCOR1/NFKB1/RELA/TBL1X/TBL1XR1/TNF	31
PID_NFAT_TFPATHWAY	PID_NFAT_TFPATHWAY	19/3097	45/13112	0.00436889	0.0198578	0.0140535	BATF3/CASP3/CBLB/CD40LG/CDK4/CTLA4/EGR2/FASLG/GBP3/IFNG/IKZF1/IRF4/NFATC2/NFATC3/PRKCQ/PTPN1/PTPRK/TBX21/TNF	19
REACTOME_FORMATION_OF_RNA_POL_II_ELONGATION_COMPLEX	REACTOME_FORMATION_OF_RNA_POL_II_ELONGATION_COMPLEX	24/3097	61/13112	0.00440764	0.0199954	0.0141508	CCNT1/CCNT2/CTR9/EAF1/EAF2/ERCC3/GTF2H1/GTF2H4/NCBP1/NELFCD/NELFE/PAF1/POLR2D/POLR2E/POLR2F/POLR2G/POLR2H/POLR2I/RTF1/SSRP1/SUPT16H/SUPT4H1/SUPT5H/SUPT6H	24
REACTOME_ASSOCIATION_OF_TRIC_CCT_WITH_TARGET_PROTEINS_DURING_BIOSYNTHESIS	REACTOME_ASSOCIATION_OF_TRIC_CCT_WITH_TARGET_PROTEINS_DURING_BIOSYNTHESIS	17/3097	39/13112	0.00464789	0.0210449	0.0148935	AP3M1/CCNE1/CCNE2/CCT2/CCT3/CCT4/CCT5/CCT7/CCT8/DCAF7/FBXO6/FBXW5/FBXW7/HDAC3/STAT3/TP53/USP11	17
PID_GMCSF_PATHWAY	PID_GMCSF_PATHWAY	16/3097	36/13112	0.00473476	0.0212761	0.0150572	CCL2/CSF2RA/GRB2/IRF8/JAK2/MAPK1/NRAS/PRKACB/PTPN11/RAF1/SOS1/STAT1/STAT3/STAT5A/STAT5B/SYK	16
REACTOME_NOD1_2_SIGNALING_PATHWAY	REACTOME_NOD1_2_SIGNALING_PATHWAY	16/3097	36/13112	0.00473476	0.0212761	0.0150572	BIRC3/CASP1/CASP2/CASP4/CASP8/CHUK/CYLD/MAP2K6/MAP3K7/TAB1/TAB2/TAB3/TNFAIP3/UBB/UBC/UBE2N	16
REACTOME_RHO_GTPASES_ACTIVATE_WASPS_AND_WAVES	REACTOME_RHO_GTPASES_ACTIVATE_WASPS_AND_WAVES	16/3097	36/13112	0.00473476	0.0212761	0.0150572	ABI1/ABL1/ACTG1/ACTR3/ARPC2/ARPC3/ARPC4/ARPC5/BTK/CYFIP1/CYFIP2/GRB2/MAPK1/NCK1/NCKAP1L/WIPF1	16
PID_IL2_STAT5_PATHWAY	PID_IL2_STAT5_PATHWAY	14/3097	30/13112	0.00473504	0.0212761	0.0150572	BCL2/CCNA2/CCND2/ELF1/FASLG/GRB2/IL2RB/IL2RG/LCK/PRF1/PTPN11/SOS1/STAT5A/STAT5B	14
REACTOME_TRANSCRIPTIONAL_ACTIVATION_OF_MITOCHONDRIAL_BIOGENESIS	REACTOME_TRANSCRIPTIONAL_ACTIVATION_OF_MITOCHONDRIAL_BIOGENESIS	22/3097	55/13112	0.00496851	0.0221994	0.0157106	ALAS1/ATP5F1B/CAMK4/CREBBP/CRTC2/CRTC3/GABPA/HDAC3/HELZ2/IDH2/MED1/MEF2C/NCOA1/NCOR1/POLG2/PPRC1/SIRT5/SOD2/SSBP1/TBL1X/TBL1XR1/TFAM	22
PID_SMAD2_3PATHWAY	PID_SMAD2_3PATHWAY	9/3097	16/13112	0.00496876	0.0221994	0.0157106	CTDSP2/KPNA2/KPNB1/MAPK1/NUP153/NUP214/PIAS4/SMAD2/SMAD4	9
REACTOME_SYNTHESIS_OF_PIPS_AT_THE_EARLY_ENDOSOME_MEMBRANE	REACTOME_SYNTHESIS_OF_PIPS_AT_THE_EARLY_ENDOSOME_MEMBRANE	9/3097	16/13112	0.00496876	0.0221994	0.0157106	FIG4/INPP4A/INPP5F/MTMR4/PI4K2A/PI4K2B/PIK3C2A/PIK3C3/PIK3R4	9
BIOCARTA_PPARA_PATHWAY	BIOCARTA_PPARA_PATHWAY	21/3097	52/13112	0.00525546	0.0233918	0.0165544	ACOX1/CITED2/CREBBP/DUT/EP300/HSP90AA1/MAPK1/MED1/MRPL11/NCOA1/NCOR1/NFKBIA/NR1H3/PIK3CG/PRKACB/PRKAR1A/PRKCB/RELA/STAT5A/STAT5B/TNF	21
PID_KIT_PATHWAY	PID_KIT_PATHWAY	21/3097	52/13112	0.00525546	0.0233918	0.0165544	BCL2/CREBBP/CRKL/FOXO3/GRAP2/GRB2/JAK2/MAP4K1/PDPK1/PTPN11/PTPN6/PTPRO/RAF1/RPS6KB1/SOCS1/SOS1/STAP1/STAT1/STAT3/STAT5A/VAV1	21
REACTOME_SIGNALING_BY_TGF_BETA_RECEPTOR_COMPLEX	REACTOME_SIGNALING_BY_TGF_BETA_RECEPTOR_COMPLEX	28/3097	75/13112	0.00528525	0.02348	0.0166169	CCNC/CCNT1/CCNT2/F11R/MAPK1/MEN1/MTMR4/NCOR1/NEDD8/PARP1/PPP1CA/PPP1CC/RBL1/SMAD2/SMAD4/SMURF2/SNW1/TFDP1/TFDP2/TGIF2/TRIM33/UBB/UBC/UBE2D1/UBE2D3/UBE2M/USP9X/XPO1	28
PID_RANBP2_PATHWAY	PID_RANBP2_PATHWAY	7/3097	11/13112	0.00537762	0.0236675	0.0167496	HDAC4/PIAS1/PIAS2/RAN/RANGAP1/SUMO1/XPO1	7
REACTOME_ALPHA_PROTEIN_KINASE_1_SIGNALING_PATHWAY	REACTOME_ALPHA_PROTEIN_KINASE_1_SIGNALING_PATHWAY	7/3097	11/13112	0.00537762	0.0236675	0.0167496	MAP3K7/TAB1/TAB2/TAB3/TIFA/UBB/UBC	7
REACTOME_INTERLEUKIN_27_SIGNALING	REACTOME_INTERLEUKIN_27_SIGNALING	7/3097	11/13112	0.00537762	0.0236675	0.0167496	EBI3/IL27/IL27RA/JAK2/STAT1/STAT3/TYK2	7
REACTOME_REGULATION_BY_C_FLIP	REACTOME_REGULATION_BY_C_FLIP	7/3097	11/13112	0.00537762	0.0236675	0.0167496	CASP8/CFLAR/FAS/FASLG/RIPK1/TNFRSF10A/TNFSF10	7
REACTOME_TICAM1_TRAF6_DEPENDENT_INDUCTION_OF_TAK1_COMPLEX	REACTOME_TICAM1_TRAF6_DEPENDENT_INDUCTION_OF_TAK1_COMPLEX	7/3097	11/13112	0.00537762	0.0236675	0.0167496	MAP3K7/TAB1/TAB2/TAB3/TLR3/UBB/UBC	7
BIOCARTA_MITOCHONDRIA_PATHWAY	BIOCARTA_MITOCHONDRIA_PATHWAY	10/3097	19/13112	0.00577516	0.0252757	0.0178877	BAK1/BAX/BCL2/BID/BIRC3/CASP3/CASP7/CASP8/DFFB/DIABLO	10
WP_HOSTPATHOGEN_INTERACTION_OF_HUMAN_CORONAVIRUSES_AUTOPHAGY	WP_HOSTPATHOGEN_INTERACTION_OF_HUMAN_CORONAVIRUSES_AUTOPHAGY	10/3097	19/13112	0.00577516	0.0252757	0.0178877	ATG13/ATG16L2/ATG3/ATG4A/ATG5/ATG7/BECN1/PIK3C3/PIK3R4/ZFYVE1	10
WP_NUCLEOTIDE_METABOLISM	WP_NUCLEOTIDE_METABOLISM	10/3097	19/13112	0.00577516	0.0252757	0.0178877	ADSL/DHFR/HPRT1/POLA1/POLD1/POLG/PRPS2/RRM1/RRM2/SRM	10
BIOCARTA_KERATINOCYTE_PATHWAY	BIOCARTA_KERATINOCYTE_PATHWAY	19/3097	46/13112	0.00582178	0.0253387	0.0179323	BCL2/CEBPA/CHUK/DAXX/FAS/FASLG/MAP2K6/MAPK1/NFKB1/NFKBIA/PPP2CA/PRKCB/PRKCH/PRKCQ/RAF1/RELA/RIPK1/TNF/TNFRSF1B	19
REACTOME_INTERLEUKIN_10_SIGNALING	REACTOME_INTERLEUKIN_10_SIGNALING	19/3097	46/13112	0.00582178	0.0253387	0.0179323	CCL19/CCL2/CCL3/CCL4/CCL5/CCR2/CCR5/CD80/CD86/CXCL10/ICAM1/IL10/IL10RA/IL12B/IL18/STAT3/TNF/TNFRSF1B/TYK2	19
WP_ATM_SIGNALING_IN_DEVELOPMENT_AND_DISEASE	WP_ATM_SIGNALING_IN_DEVELOPMENT_AND_DISEASE	19/3097	46/13112	0.00582178	0.0253387	0.0179323	ATR/AURKB/BUB1/CDK1/CHEK1/CHEK2/H2AX/HDAC4/HMGN1/KAT5/LBR/MDC1/NFKB1/PPM1D/RBBP8/RIF1/RNF168/SMC1A/TRIM28	19
REACTOME_INTRA_GOLGI_AND_RETROGRADE_GOLGI_TO_ER_TRAFFIC	REACTOME_INTRA_GOLGI_AND_RETROGRADE_GOLGI_TO_ER_TRAFFIC	64/3097	203/13112	0.00584745	0.0254036	0.0179782	ARCN1/ARFGAP2/CAPZA1/CENPE/COG4/COPA/COPB2/COPE/DCTN3/DCTN4/DCTN6/DYNC1LI1/DYNLL1/DYNLL2/GALNT1/GALNT2/GCC2/GOLGA1/GOLGA4/GOSR1/KIF11/KIF13B/KIF15/KIF18A/KIF18B/KIF1A/KIF20A/KIF20B/KIF22/KIF23/KIF2A/KIF2C/KIF3B/KIF4A/KIFAP3/KIFC1/M6PR/MAN1A1/MAN1A2/NAA35/NAA38/NSF/PAFAH1B3/RAB1A/RAB30/RAB39A/RAB9A/RAB9B/RACGAP1/RHOBTB3/RIC1/RINT1/SNAP29/STX5/TUBA1B/TUBA1C/TUBB4B/USE1/USP6NL/VPS45/VPS51/VPS52/VPS5…	64
BIOCARTA_AKT_PATHWAY	BIOCARTA_AKT_PATHWAY	11/3097	22/13112	0.00631135	0.0272683	0.0192979	CHUK/FASLG/FOXO3/HSP90AA1/NFKB1/NFKBIA/PDPK1/PIK3CG/PPP2CA/RELA/YWHAH	11
REACTOME_CITRIC_ACID_CYCLE_TCA_CYCLE	REACTOME_CITRIC_ACID_CYCLE_TCA_CYCLE	11/3097	22/13112	0.00631135	0.0272683	0.0192979	ACO2/CS/DLD/IDH2/IDH3A/IDH3G/ME2/NNT/SDHA/SDHB/SDHC	11
WP_HEMATOPOIETIC_STEM_CELL_GENE_REGULATION_BY_GABP_ALPHABETA_COMPLEX	WP_HEMATOPOIETIC_STEM_CELL_GENE_REGULATION_BY_GABP_ALPHABETA_COMPLEX	11/3097	22/13112	0.00631135	0.0272683	0.0192979	BCL2/CREBBP/DNMT1/DNMT3A/EP300/FLT3/FOXO3/GABPA/GZMB/SMAD4/SMARCA4	11
WP_IL5_SIGNALING_PATHWAY	WP_IL5_SIGNALING_PATHWAY	17/3097	40/13112	0.00633236	0.027309	0.0193267	BCL2/BTK/FOXO3/GRB2/JAK2/MAPK1/PIK3CG/PTPN11/RAF1/RPS6KB1/RPS6KB2/SOS1/STAT1/STAT3/STAT5A/STAT5B/SYK	17
REACTOME_RUNX1_INTERACTS_WITH_CO_FACTORS_WHOSE_PRECISE_EFFECT_ON_RUNX1_TARGETS_IS_NOT_KNOWN	REACTOME_RUNX1_INTERACTS_WITH_CO_FACTORS_WHOSE_PRECISE_EFFECT_ON_RUNX1_TARGETS_IS_NOT_KNOWN	16/3097	37/13112	0.00654103	0.0281574	0.0199271	ACTL6A/ARID1A/CBFB/CSNK2B/EP300/PBRM1/PCGF5/PHC3/RYBP/SMARCA2/SMARCA4/SMARCB1/SMARCC1/SMARCC2/SMARCD2/SMARCE1	16
REACTOME_ANTIGEN_PRESENTATION_FOLDING_ASSEMBLY_AND_PEPTIDE_LOADING_OF_CLASS_I_MHC	REACTOME_ANTIGEN_PRESENTATION_FOLDING_ASSEMBLY_AND_PEPTIDE_LOADING_OF_CLASS_I_MHC	12/3097	25/13112	0.00662752	0.0283744	0.0200807	CALR/ERAP1/ERAP2/HLA-A/HLA-F/HLA-G/HSPA5/SEC13/SEC24B/TAP1/TAP2/TAPBP	12
REACTOME_CYCLIN_A_B1_B2_ASSOCIATED_EVENTS_DURING_G2_M_TRANSITION	REACTOME_CYCLIN_A_B1_B2_ASSOCIATED_EVENTS_DURING_G2_M_TRANSITION	12/3097	25/13112	0.00662752	0.0283744	0.0200807	CCNA2/CCNB1/CCNB2/CDC25A/CDK1/CDK2/FOXM1/PLK1/PPP2CA/PPP2CB/PPP2R2A/XPO1	12
WP_UNFOLDED_PROTEIN_RESPONSE	WP_UNFOLDED_PROTEIN_RESPONSE	12/3097	25/13112	0.00662752	0.0283744	0.0200807	ATF4/BCL2/BID/CASP2/CASP8/EIF2AK3/EIF2S1/HSPA5/MBTPS2/PMAIP1/TP53/XBP1	12
KEGG_HOMOLOGOUS_RECOMBINATION	KEGG_HOMOLOGOUS_RECOMBINATION	13/3097	28/13112	0.00677149	0.0288046	0.0203851	BLM/BRCA2/EME1/POLD1/POLD2/POLD3/RAD51/RAD51C/RAD54L/RPA1/RPA2/RPA3/SSBP1	13
REACTOME_DOWNREGULATION_OF_SMAD2_3_SMAD4_TRANSCRIPTIONAL_ACTIVITY	REACTOME_DOWNREGULATION_OF_SMAD2_3_SMAD4_TRANSCRIPTIONAL_ACTIVITY	13/3097	28/13112	0.00677149	0.0288046	0.0203851	NCOR1/PARP1/SMAD2/SMAD4/SMURF2/SNW1/TGIF2/TRIM33/UBB/UBC/UBE2D1/UBE2D3/USP9X	13
KEGG_CITRATE_CYCLE_TCA_CYCLE	KEGG_CITRATE_CYCLE_TCA_CYCLE	14/3097	31/13112	0.00678408	0.0288046	0.0203851	ACLY/ACO2/CS/DLD/IDH2/IDH3A/IDH3G/MDH1/PCK2/PDHA1/PDHB/SDHA/SDHB/SDHC	14
PID_AURORA_A_PATHWAY	PID_AURORA_A_PATHWAY	14/3097	31/13112	0.00678408	0.0288046	0.0203851	ARHGEF7/AURKA/AURKAIP1/AURKB/BIRC5/CENPA/CKAP5/NFKBIA/PAK1/RAN/TACC3/TDRD7/TP53/TPX2	14
PID_AR_TF_PATHWAY	PID_AR_TF_PATHWAY	21/3097	53/13112	0.00680126	0.0288046	0.0203851	APPBP2/CEBPA/CREBBP/DNAJA1/EHMT2/EP300/HSP90AA1/KAT2B/KAT5/MAP2K6/NCOA1/NR2C1/NR2C2/RCHY1/REL/SENP1/SIRT1/SMARCA2/SMARCC1/SMARCE1/TRIM24	21
PID_NFAT_3PATHWAY	PID_NFAT_3PATHWAY	21/3097	53/13112	0.00680126	0.0288046	0.0203851	AKAP5/BCL2/CAMK4/CASP3/CREBBP/EP300/KPNA2/KPNB1/MAPK9/NFATC2/NFATC3/NUP214/PRKCB/PRKCH/PRKCQ/RAN/RCAN2/XPO1/YWHAE/YWHAH/YWHAQ	21
REACTOME_RAB_GEFS_EXCHANGE_GTP_FOR_GDP_ON_RABS	REACTOME_RAB_GEFS_EXCHANGE_GTP_FOR_GDP_ON_RABS	32/3097	90/13112	0.007012	0.0296439	0.0209791	AKT2/ANKRD27/CHML/DENND1B/DENND2D/DENND4A/DENND4B/DENND5B/GAPVD1/GDI2/HPS1/MON1B/RAB12/RAB1A/RAB21/RAB27A/RAB35/RAB39A/RAB39B/RAB5C/RAB7A/RAB8A/RAB9A/RAB9B/RIC1/RINL/TRAPPC1/TRAPPC2/TRAPPC3/TRAPPC6B/TRAPPC8/YWHAE	32
KEGG_CHRONIC_MYELOID_LEUKEMIA	KEGG_CHRONIC_MYELOID_LEUKEMIA	27/3097	73/13112	0.00703681	0.0296956	0.0210157	ABL1/AKT2/ARAF/CBLB/CDK4/CDKN1B/CDKN2A/CHUK/CRKL/E2F2/E2F3/GRB2/HDAC2/MAPK1/NFKB1/NFKBIA/NRAS/PIK3CG/PIK3R3/PTPN11/RAF1/RELA/SMAD4/SOS1/STAT5A/STAT5B/TP53	27
REACTOME_P75_NTR_RECEPTOR_MEDIATED_SIGNALLING	REACTOME_P75_NTR_RECEPTOR_MEDIATED_SIGNALLING	34/3097	97/13112	0.00713679	0.0298804	0.0211465	AATF/ABR/APH1A/ARHGDIA/ARHGEF19/ARHGEF26/ARHGEF39/ARHGEF6/ARHGEF7/CASP2/CASP3/ECT2/FGD1/FGD2/FGD3/GNA13/HDAC2/HDAC3/MYD88/NCSTN/NET1/NFKB1/NFKBIA/PLEKHG2/PREX1/PRKCI/RELA/RTN4R/SMPD2/SOS1/UBB/UBC/VAV1/YWHAE	34
BIOCARTA_HSP27_PATHWAY	BIOCARTA_HSP27_PATHWAY	8/3097	14/13112	0.00714394	0.0298804	0.0211465	BCL2/CASP3/DAXX/FAS/FASLG/MAPKAPK2/MAPKAPK3/TNF	8
REACTOME_GOLGI_CISTERNAE_PERICENTRIOLAR_STACK_REORGANIZATION	REACTOME_GOLGI_CISTERNAE_PERICENTRIOLAR_STACK_REORGANIZATION	8/3097	14/13112	0.00714394	0.0298804	0.0211465	CCNB1/CCNB2/CDK1/GORASP2/MAPK1/PLK1/RAB1A/USO1	8
REACTOME_INTERLEUKIN_15_SIGNALING	REACTOME_INTERLEUKIN_15_SIGNALING	8/3097	14/13112	0.00714394	0.0298804	0.0211465	GRB2/IL15RA/IL2RB/IL2RG/SOS1/STAT3/STAT5A/STAT5B	8
WP_CANCER_IMMUNOTHERAPY_BY_CTLA4_BLOCKADE	WP_CANCER_IMMUNOTHERAPY_BY_CTLA4_BLOCKADE	8/3097	14/13112	0.00714394	0.0298804	0.0211465	CD80/CD86/CTLA4/HLA-DRB1/PIK3R3/PPP2CA/PTPN11/PTPN6	8
WP_KIT_RECEPTOR_SIGNALING_PATHWAY	WP_KIT_RECEPTOR_SIGNALING_PATHWAY	23/3097	60/13112	0.00758554	0.0316484	0.0223977	BCL2/BTK/CRKL/EP300/FOXO3/FYN/GRB2/INPP5D/JAK2/MAPK1/PRKCB/PTPN11/PTPN6/RAF1/RPS6KA3/RPS6KB1/SOCS1/SOS1/STAT1/STAT3/STAT5A/STAT5B/VAV1	23
KEGG_PANCREATIC_CANCER	KEGG_PANCREATIC_CANCER	26/3097	70/13112	0.00759347	0.0316484	0.0223977	AKT2/ARAF/ARHGEF6/BRCA2/CDK4/CDKN2A/CHUK/E2F2/E2F3/MAPK1/MAPK9/NFKB1/PIK3CG/PIK3R3/RAC2/RAD51/RAF1/RALBP1/RALGDS/RELA/SMAD2/SMAD4/STAT1/STAT3/TP53/VEGFB	26
REACTOME_RNA_POLYMERASE_I_TRANSCRIPTION_INITIATION	REACTOME_RNA_POLYMERASE_I_TRANSCRIPTION_INITIATION	19/3097	47/13112	0.0076464	0.0318128	0.022514	EHMT2/ERCC3/GATAD2A/GTF2H1/GTF2H4/HDAC2/KAT2B/POLR1A/POLR1C/POLR1D/POLR1E/POLR2E/POLR2F/POLR2H/RBBP4/RBBP7/TBP/TTF1/UBTF	19
REACTOME_SIGNALING_BY_WNT	REACTOME_SIGNALING_BY_WNT	97/3097	329/13112	0.00774154	0.0321294	0.0227381	AKT2/AP2A1/AP2B1/AP2M1/AP2S1/CCDC88C/CHD8/CLTC/CREBBP/CSNK2B/CUL1/CUL3/DVL3/EP300/FZD2/GNG2/GNG5/GNGT2/H2AC8/H2AX/H2AZ1/H2AZ2/H2BC12/H2BC5/H2BC6/H2BC9/H3-3B/H3C8/H4C3/H4C8/KAT5/KREMEN1/MAP3K7/MEN1/MOV10/NLK/PFN1/PIP5K1B/PPP2CA/PPP2CB/PPP2R5E/PRKCB/PSMA2/PSMA3/PSMA4/PSMA5/PSMA6/PSMA7/PSMB1/PSMB10/PSMB2/PSMB3/PSMB4/PSMB5/PSMB6/PSMB7/PSMB8/PSMB9/PSMC2/PSMC3/PSMC5/PSMC6/PSMD1/PSMD11/PSMD12/PSMD14/PSM…	97
REACTOME_TOLL_LIKE_RECEPTOR_9_TLR9_CASCADE	REACTOME_TOLL_LIKE_RECEPTOR_9_TLR9_CASCADE	33/3097	94/13112	0.00774972	0.0321294	0.0227381	CHUK/CUL1/ECSIT/HMGB1/IRAK4/IRF7/MAP2K6/MAP3K7/MAPK1/MAPK9/MAPKAPK2/MAPKAPK3/MEF2A/MEF2C/MYD88/NFKB1/NFKBIA/NFKBIB/NKIRAS2/PIK3C3/PIK3R4/PPP2CA/PPP2CB/RELA/RPS6KA3/TAB1/TAB2/TAB3/TLR7/UBB/UBC/UBE2N/VRK3	33
BIOCARTA_NDKDYNAMIN_PATHWAY	BIOCARTA_NDKDYNAMIN_PATHWAY	9/3097	17/13112	0.00836598	0.0345024	0.0244175	AP2A1/AP2M1/CALM2/CALM3/EPS15/NME1/PICALM/PPP3CC/SYNJ1	9
BIOCARTA_TNFR2_PATHWAY	BIOCARTA_TNFR2_PATHWAY	9/3097	17/13112	0.00836598	0.0345024	0.0244175	CHUK/NFKB1/NFKBIA/RELA/RIPK1/TNFAIP3/TNFRSF1B/TRAF1/TRAF3	9
REACTOME_TRISTETRAPROLIN_TTP_ZFP36_BINDS_AND_DESTABILIZES_MRNA	REACTOME_TRISTETRAPROLIN_TTP_ZFP36_BINDS_AND_DESTABILIZES_MRNA	9/3097	17/13112	0.00836598	0.0345024	0.0244175	DCP2/EXOSC1/EXOSC2/EXOSC3/EXOSC8/EXOSC9/MAPKAPK2/TNPO1/XRN1	9
PID_RAC1_PATHWAY	PID_RAC1_PATHWAY	21/3097	54/13112	0.00869912	0.0358137	0.0253455	ABI1/ACTR3/ARHGDIA/ARPC2/ARPC3/ARPC4/ARPC5/CYBA/CYBB/CYFIP2/IQGAP1/IQGAP3/MAP2K6/MAP3K11/MAPK9/NCF1/PAK1/PIP5K1B/RACGAP1/STAT3/STAT5A	21
PID_RAC1_REG_PATHWAY	PID_RAC1_REG_PATHWAY	16/3097	38/13112	0.008863	0.0364248	0.025778	ABI1/ABR/ARHGAP9/ARHGDIA/ARHGEF6/ARHGEF7/CHN2/DEF6/DOCK2/ELMO1/PREX1/RACGAP1/RALBP1/SOS1/SPATA13/VAV1	16
REACTOME_REGULATION_OF_TNFR1_SIGNALING	REACTOME_REGULATION_OF_TNFR1_SIGNALING	15/3097	35/13112	0.0092051	0.0377649	0.0267264	BIRC3/CASP8/CFLAR/CHUK/CYLD/OTULIN/RIPK1/RNF31/TNF/TNFAIP3/TRAF1/UBB/UBC/USP21/USP4	15
REACTOME_TAK1_ACTIVATES_NFKB_BY_PHOSPHORYLATION_AND_ACTIVATION_OF_IKKS_COMPLEX	REACTOME_TAK1_ACTIVATES_NFKB_BY_PHOSPHORYLATION_AND_ACTIVATION_OF_IKKS_COMPLEX	14/3097	32/13112	0.00948127	0.0387631	0.0274328	CHUK/HMGB1/MAP3K7/NFKB1/NFKBIA/NFKBIB/NKIRAS2/RELA/TAB1/TAB2/TAB3/UBB/UBC/UBE2N	14
WP_TOLLLIKE_RECEPTOR_SIGNALING_RELATED_TO_MYD88	WP_TOLLLIKE_RECEPTOR_SIGNALING_RELATED_TO_MYD88	14/3097	32/13112	0.00948127	0.0387631	0.0274328	CHUK/IRAK4/IRF7/MAPK1/MYD88/NFKB1/REL/RELA/TBK1/TIRAP/TLR3/TLR7/TLR8/TRAF3	14
BIOCARTA_NTHI_PATHWAY	BIOCARTA_NTHI_PATHWAY	11/3097	23/13112	0.00954912	0.0388386	0.0274862	CHUK/CREBBP/EP300/MAP2K6/MAP3K7/MYD88/NFKB1/NFKBIA/RELA/SMAD4/TNF	11
REACTOME_ABORTIVE_ELONGATION_OF_HIV_1_TRANSCRIPT_IN_THE_ABSENCE_OF_TAT	REACTOME_ABORTIVE_ELONGATION_OF_HIV_1_TRANSCRIPT_IN_THE_ABSENCE_OF_TAT	11/3097	23/13112	0.00954912	0.0388386	0.0274862	NCBP1/NELFCD/NELFE/POLR2D/POLR2E/POLR2F/POLR2G/POLR2H/POLR2I/SUPT4H1/SUPT5H	11
REACTOME_RNA_POLYMERASE_III_TRANSCRIPTION_TERMINATION	REACTOME_RNA_POLYMERASE_III_TRANSCRIPTION_TERMINATION	11/3097	23/13112	0.00954912	0.0388386	0.0274862	CRCP/NFIB/POLR1C/POLR1D/POLR2E/POLR2F/POLR2H/POLR3D/POLR3GL/POLR3H/POLR3K	11
BIOCARTA_BIOPEPTIDES_PATHWAY	BIOCARTA_BIOPEPTIDES_PATHWAY	13/3097	29/13112	0.0096604	0.039053	0.0276379	CALM2/CALM3/FYN/GRB2/JAK2/KNG1/MAPK1/PRKCB/RAF1/SOS1/STAT1/STAT3/STAT5A	13
WP_PHOTODYNAMIC_THERAPYINDUCED_UNFOLDED_PROTEIN_RESPONSE	WP_PHOTODYNAMIC_THERAPYINDUCED_UNFOLDED_PROTEIN_RESPONSE	13/3097	29/13112	0.0096604	0.039053	0.0276379	ATF4/CALR/DNAJB11/DNAJB9/DNAJC3/EDEM1/EIF2A/EIF2AK3/HSP90B1/HSPA5/PDIA6/UBE2E1/XBP1	13
WP_SELECTIVE_EXPRESSION_OF_CHEMOKINE_RECEPTORS_DURING_TCELL_POLARIZATION	WP_SELECTIVE_EXPRESSION_OF_CHEMOKINE_RECEPTORS_DURING_TCELL_POLARIZATION	13/3097	29/13112	0.0096604	0.039053	0.0276379	CCL3/CCL4/CCR2/CCR5/CCR7/CD4/CD40LG/CXCR3/IFNG/IL12B/IL12RB1/IL12RB2/IL18R1	13
BIOCARTA_CARM_ER_PATHWAY	BIOCARTA_CARM_ER_PATHWAY	12/3097	26/13112	0.00970116	0.039053	0.0276379	CREBBP/EP300/GTF2A1/HDAC2/HDAC3/HDAC4/MED1/MEF2C/PELP1/PHB2/SPEN/TBP	12
BIOCARTA_RACCYCD_PATHWAY	BIOCARTA_RACCYCD_PATHWAY	12/3097	26/13112	0.00970116	0.039053	0.0276379	CCNE1/CDK2/CDK4/CDKN1B/CHUK/MAPK1/NFKB1/NFKBIA/PAK1/RAF1/RELA/TFDP1	12
REACTOME_INTERLEUKIN_20_FAMILY_SIGNALING	REACTOME_INTERLEUKIN_20_FAMILY_SIGNALING	12/3097	26/13112	0.00970116	0.039053	0.0276379	IFNL1/IFNL2/IFNLR1/JAK2/PTPN11/STAT1/STAT2/STAT3/STAT4/STAT5A/STAT5B/TYK2	12
REACTOME_REGULATION_OF_LIPID_METABOLISM_BY_PPARALPHA	REACTOME_REGULATION_OF_LIPID_METABOLISM_BY_PPARALPHA	40/3097	120/13112	0.00976282	0.0392342	0.0277662	ACADM/ACOX1/ALAS1/ARNT/ARNT2/CCNC/CREBBP/EP300/FADS1/FDFT1/GLIPR1/GPS2/HDAC3/HELZ2/MED1/MED13/MED14/MED15/MED16/MED18/MED19/MED24/MED26/MED27/MED28/MED29/MED6/MED7/MED8/NCOA1/NCOR1/NFYB/NFYC/NR1H3/RGL1/RORA/SIN3A/TBL1X/TBL1XR1/TNFRSF21	40
PID_PI3KCI_PATHWAY	PID_PI3KCI_PATHWAY	19/3097	48/13112	0.00990685	0.0397453	0.0281279	ARF6/BLK/BLNK/BTK/FOXO3/FYN/HSP90AA1/ITK/LAT/LCK/NRAS/PDPK1/PIK3CG/PIK3R3/PLEKHA2/SGK1/SYK/YES1/ZAP70	19
BIOCARTA_D4GDI_PATHWAY	BIOCARTA_D4GDI_PATHWAY	7/3097	12/13112	0.0102897	0.0410717	0.0290666	CASP1/CASP10/CASP3/CASP8/GZMB/PARP1/PRF1	7
REACTOME_CD28_DEPENDENT_VAV1_PATHWAY	REACTOME_CD28_DEPENDENT_VAV1_PATHWAY	7/3097	12/13112	0.0102897	0.0410717	0.0290666	CD80/CD86/FYN/GRB2/LCK/PAK1/VAV1	7
REACTOME_VLDLR_INTERNALISATION_AND_DEGRADATION	REACTOME_VLDLR_INTERNALISATION_AND_DEGRADATION	7/3097	12/13112	0.0102897	0.0410717	0.0290666	AP2A1/AP2B1/AP2M1/AP2S1/CLTC/MYLIP/NR1H3	7
PID_REG_GR_PATHWAY	PID_REG_GR_PATHWAY	29/3097	82/13112	0.0107835	0.0429702	0.0304102	BAX/CREBBP/EP300/FKBP5/HDAC2/HSP90AA1/ICAM1/IFNG/IRF1/MAPK1/MAPK9/NCOA1/NFKB1/PBX1/PCK2/PRKACB/RELA/SGK1/SMARCA4/SMARCC1/SMARCC2/STAT1/STAT5A/STAT5B/SUMO2/TBP/TBX21/TP53/YWHAH	29
KEGG_SYSTEMIC_LUPUS_ERYTHEMATOSUS	KEGG_SYSTEMIC_LUPUS_ERYTHEMATOSUS	45/3097	139/13112	0.0113668	0.045218	0.032001	C1QA/C1QB/C1QC/C1R/C2/C3/CD40/CD40LG/CD80/CD86/FCGR1A/FCGR2A/FCGR2B/FCGR3A/H2AC11/H2AC8/H2AX/H2AZ1/H2AZ2/H2BC12/H2BC5/H2BC6/H2BC9/H3-3B/H3C8/H4C3/H4C8/HLA-DMA/HLA-DMB/HLA-DOA/HLA-DOB/HLA-DPA1/HLA-DPB1/HLA-DQA2/HLA-DQB1/HLA-DRA/HLA-DRB1/HLA-DRB5/IFNG/IL10/SNRPB/SNRPD1/SNRPD3/TNF/TRIM21	45
REACTOME_HCMV_LATE_EVENTS	REACTOME_HCMV_LATE_EVENTS	38/3097	114/13112	0.0115629	0.0459205	0.0324982	CHMP2B/CHMP6/CHMP7/H2AC11/H2AC8/H2BC12/H2BC5/H2BC6/H2BC9/H3C8/H4C3/H4C8/HNRNPK/MVB12B/NUP107/NUP153/NUP155/NUP160/NUP188/NUP205/NUP210/NUP214/NUP37/NUP43/NUP50/NUP54/NUP62/NUP85/NUP88/NUP93/NUP98/RAE1/SEC13/SEH1L/SNF8/TPR/VPS37A/VPS37B	38
BIOCARTA_CD40_PATHWAY	BIOCARTA_CD40_PATHWAY	8/3097	15/13112	0.0121701	0.0480089	0.0339761	CD40/CD40LG/CHUK/NFKB1/NFKBIA/RELA/TNFAIP3/TRAF3	8
PID_ERB_GENOMIC_PATHWAY	PID_ERB_GENOMIC_PATHWAY	8/3097	15/13112	0.0121701	0.0480089	0.0339761	C3/ESR2/NCOA1/NEDD8/SMARCA4/SMARCB1/SMARCE1/UBE2M	8
REACTOME_DEPOLYMERISATION_OF_THE_NUCLEAR_LAMINA	REACTOME_DEPOLYMERISATION_OF_THE_NUCLEAR_LAMINA	8/3097	15/13112	0.0121701	0.0480089	0.0339761	CCNB1/CDK1/CTDNEP1/LMNB1/LPIN1/LPIN2/PRKCB/TMPO	8
WP_BIOMARKERS_FOR_PYRIMIDINE_METABOLISM_DISORDERS	WP_BIOMARKERS_FOR_PYRIMIDINE_METABOLISM_DISORDERS	8/3097	15/13112	0.0121701	0.0480089	0.0339761	NT5C/NT5C3A/PUS1/RRM1/RRM2/TYMP/TYMS/UMPS	8
WP_RAC1PAK1P38MMP2_PATHWAY	WP_RAC1PAK1P38MMP2_PATHWAY	25/3097	69/13112	0.0123689	0.0487117	0.0344735	BAX/BIRC5/CASP7/CHUK/DOK2/GRB2/MAPK1/MAPK9/MSH2/NCK1/NFKB1/NFKBIA/NRAS/PAK1/PTPN11/RAD51/RELA/SOS1/STAT3/STAT5A/STAT5B/STMN1/TNIP1/TNIP3/TP53	25
WP_CAMKK2_PATHWAY	WP_CAMKK2_PATHWAY	15/3097	36/13112	0.0123982	0.0487456	0.0344974	ARHGEF7/CALM2/CAMK1/CAMK4/DNM1L/EP300/HDAC4/ICAM1/MAPK1/NFATC2/RAF1/RELA/SIRT1/SMC1A/VCAM1	15
REACTOME_TRANSLATION_OF_SARS_COV_2_STRUCTURAL_PROTEINS	REACTOME_TRANSLATION_OF_SARS_COV_2_STRUCTURAL_PROTEINS	19/3097	49/13112	0.0126714	0.0496544	0.0351406	DDOST/FUT8/GALNT1/MAGT1/MGAT4A/MOGS/PARP10/PARP14/PARP4/PARP9/PRKCSH/PRMT1/RPN1/ST6GAL1/ST6GALNAC4/STT3A/SUMO1/UBB/UBC	19
WP_IL3_SIGNALING_PATHWAY	WP_IL3_SIGNALING_PATHWAY	19/3097	49/13112	0.0126714	0.0496544	0.0351406	BCL2/CD69/CD86/CRKL/FYN/GRB2/INPP5D/JAK2/MAPK1/PTPN11/PTPN6/RAF1/SOS1/STAT3/STAT5A/STAT5B/SYK/VAV1/YWHAQ	19
WP_PROLACTIN_SIGNALING_PATHWAY	WP_PROLACTIN_SIGNALING_PATHWAY	27/3097	76/13112	0.012726	0.0497854	0.0352333	CASP3/FYN/GRB2/IRF1/JAK2/MAPK1/MAPK9/NFKB1/NFKBIA/NFKBIB/PAK1/PIK3CG/PPIB/PTPN1/PTPN11/PTPN6/RAF1/RELA/RPS6KB1/SOCS1/SOS1/STAT1/STAT3/STAT5A/STAT5B/VAV1/ZAP70	27
BIOCARTA_BCR_PATHWAY	BIOCARTA_BCR_PATHWAY	14/3097	33/13112	0.0129532	0.0504234	0.0356849	BTK/CALM2/CALM3/CD79A/CD79B/GRB2/NFATC2/NFATC3/PPP3CC/PRKCB/RAF1/SOS1/SYK/VAV1	14
REACTOME_COOPERATION_OF_PREFOLDIN_AND_TRIC_CCT_IN_ACTIN_AND_TUBULIN_FOLDING	REACTOME_COOPERATION_OF_PREFOLDIN_AND_TRIC_CCT_IN_ACTIN_AND_TUBULIN_FOLDING	14/3097	33/13112	0.0129532	0.0504234	0.0356849	CCT2/CCT3/CCT4/CCT5/CCT7/CCT8/PFDN1/PFDN2/PFDN4/PFDN6/TUBA1B/TUBA1C/TUBB4B/VBP1	14
REACTOME_FORMATION_OF_THE_EARLY_ELONGATION_COMPLEX	REACTOME_FORMATION_OF_THE_EARLY_ELONGATION_COMPLEX	14/3097	33/13112	0.0129532	0.0504234	0.0356849	ERCC3/GTF2H1/GTF2H4/NCBP1/NELFCD/NELFE/POLR2D/POLR2E/POLR2F/POLR2G/POLR2H/POLR2I/SUPT4H1/SUPT5H	14
REACTOME_SIGNALING_BY_CYTOSOLIC_FGFR1_FUSION_MUTANTS	REACTOME_SIGNALING_BY_CYTOSOLIC_FGFR1_FUSION_MUTANTS	9/3097	18/13112	0.0132697	0.0514012	0.0363768	CNTRL/CPSF6/GRB2/MYO18A/STAT1/STAT3/STAT5A/STAT5B/TRIM24	9
REACTOME_SYNTHESIS_OF_PIPS_AT_THE_GOLGI_MEMBRANE	REACTOME_SYNTHESIS_OF_PIPS_AT_THE_GOLGI_MEMBRANE	9/3097	18/13112	0.0132697	0.0514012	0.0363768	FIG4/PI4K2A/PI4K2B/PI4KA/PI4KB/PIK3C2A/PIK3C3/PIK3R4/TPTE2	9
WP_TCA_CYCLE_AKA_KREBS_OR_CITRIC_ACID_CYCLE	WP_TCA_CYCLE_AKA_KREBS_OR_CITRIC_ACID_CYCLE	9/3097	18/13112	0.0132697	0.0514012	0.0363768	ACO2/CS/DLD/IDH2/IDH3A/IDH3G/SDHA/SDHB/SDHC	9
WP_AGERAGE_PATHWAY	WP_AGERAGE_PATHWAY	24/3097	66/13112	0.013409	0.0518556	0.0366984	CASP3/CASP8/CHUK/DDOST/IRAK4/JAK2/MAPK1/MAPK9/MMP9/MYD88/NCF1/NFKB1/NFKBIA/PRKCB/RAF1/RELA/ROCK1/SMAD2/SOD1/STAT1/STAT3/STAT5A/STAT5B/TIRAP	24
KEGG_CELL_ADHESION_MOLECULES_CAMS	KEGG_CELL_ADHESION_MOLECULES_CAMS	43/3097	133/13112	0.0134447	0.0519084	0.0367358	CD2/CD226/CD274/CD4/CD40/CD40LG/CD6/CD80/CD86/CD8A/CD8B/CLDN23/CTLA4/F11R/HLA-A/HLA-DMA/HLA-DMB/HLA-DOA/HLA-DOB/HLA-DPA1/HLA-DPB1/HLA-DQA2/HLA-DQB1/HLA-DRA/HLA-DRB1/HLA-DRB5/HLA-F/HLA-G/ICAM1/ICAM2/ICOS/ITGA4/ITGA6/ITGA8/ITGAL/ITGB2/ITGB7/PDCD1/PDCD1LG2/PTPRC/SDC3/SELL/VCAM1	43
REACTOME_CDC42_GTPASE_CYCLE	REACTOME_CDC42_GTPASE_CYCLE	49/3097	155/13112	0.0137295	0.0529213	0.0374526	ABR/ARFGAP2/ARHGAP22/ARHGAP27/ARHGAP30/ARHGAP31/ARHGAP9/ARHGDIA/ARHGEF19/ARHGEF26/ARHGEF6/ARHGEF7/CDC42EP4/CDC42SE2/DEF6/DEPDC1B/DOCK10/DOCK11/DOCK8/ECT2/FAM13B/FARP1/FGD1/FGD2/FGD3/FMNL2/FMNL3/FNBP1/GMIP/GNA13/IQGAP1/IQGAP2/IQGAP3/LBR/MAP3K11/PAK1/PLEKHG2/PLEKHG4B/PREX1/RAB7A/RACGAP1/RALBP1/SHKBP1/SPATA13/SRGAP3/TAGAP/TMPO/WDR81/WIPF1	49
REACTOME_CD209_DC_SIGN_SIGNALING	REACTOME_CD209_DC_SIGN_SIGNALING	10/3097	21/13112	0.0138001	0.0530201	0.0375226	CREBBP/EP300/FYN/ICAM2/NFKB1/NRAS/PAK1/PRKACB/RAF1/RELA	10
REACTOME_NEF_MEDIATES_DOWN_MODULATION_OF_CELL_SURFACE_RECEPTORS_BY_RECRUITING_THEM_TO_CLATHRIN_ADAPTERS	REACTOME_NEF_MEDIATES_DOWN_MODULATION_OF_CELL_SURFACE_RECEPTORS_BY_RECRUITING_THEM_TO_CLATHRIN_ADAPTERS	10/3097	21/13112	0.0138001	0.0530201	0.0375226	AP1M1/AP1S2/AP2A1/AP2B1/AP2M1/AP2S1/CD4/CD8B/HLA-A/LCK	10
BIOCARTA_CTCF_PATHWAY	BIOCARTA_CTCF_PATHWAY	11/3097	24/13112	0.0139269	0.0531672	0.0376267	CD79A/CD79B/CDKN1B/CDKN2A/CTCF/PIK3CG/PPP2CA/RPS6KB1/SMAD4/TGFBR3/TP53	11
BIOCARTA_G2_PATHWAY	BIOCARTA_G2_PATHWAY	11/3097	24/13112	0.0139269	0.0531672	0.0376267	ATR/CCNB1/CDC25A/CDK1/CHEK1/CHEK2/EP300/PLK1/TP53/YWHAH/YWHAQ	11
WP_EBSTEINBARR_VIRUS_LMP1_SIGNALING	WP_EBSTEINBARR_VIRUS_LMP1_SIGNALING	11/3097	24/13112	0.0139269	0.0531672	0.0376267	CCL5/CHUK/HSP90AA1/MAP3K3/MAP3K7/MAPK1/NFKB1/NFKBIA/RELA/TNF/TRAF1	11
REACTOME_DISEASES_OF_PROGRAMMED_CELL_DEATH	REACTOME_DISEASES_OF_PROGRAMMED_CELL_DEATH	34/3097	101/13112	0.0139285	0.0531672	0.0376267	C1QBP/CASP8/CDC25A/CDKN2A/DNMT1/DNMT3A/EED/EZH2/FASLG/FOXO3/H2AC8/H2AX/H2AZ1/H2AZ2/H2BC12/H2BC5/H2BC6/H2BC9/H3-3B/H3C8/H4C3/H4C8/LMNB1/POLA1/POLA2/PRIM1/PRIM2/RBBP4/RBBP7/RIPK1/SOD2/SUZ12/TP53/YWHAE	34
KEGG_APOPTOSIS	KEGG_APOPTOSIS	30/3097	87/13112	0.0141245	0.0538282	0.0380944	AKT2/BAX/BCL2/BID/BIRC3/CASP10/CASP3/CASP7/CASP8/CFLAR/CHUK/DFFB/FAS/FASLG/IRAK4/MYD88/NFKB1/NFKBIA/PIK3CG/PIK3R3/PPP3CC/PRKACB/PRKAR1A/PRKX/RELA/RIPK1/TNF/TNFRSF10A/TNFSF10/TP53	30
WP_MIRNAS_INVOLVEMENT_IN_THE_IMMUNE_RESPONSE_IN_SEPSIS	WP_MIRNAS_INVOLVEMENT_IN_THE_IMMUNE_RESPONSE_IN_SEPSIS	23/3097	63/13112	0.014534	0.0552996	0.0391357	CCL3/CCL4/CHUK/GZMB/ICAM1/IL10/IRAK4/IRF1/IRF7/MAP3K7/MIR155HG/MYD88/NFKB1/NFKBIA/REL/RELA/TAB1/TAB2/TLR7/TLR8/TNF/TRAF3/VCAM1	23
BIOCARTA_ETC_PATHWAY	BIOCARTA_ETC_PATHWAY	6/3097	10/13112	0.014841	0.0558372	0.0395162	ATP5F1A/SDHA/SDHB/SDHC/SLC25A6/UQCRC1	6
BIOCARTA_SODD_PATHWAY	BIOCARTA_SODD_PATHWAY	6/3097	10/13112	0.014841	0.0558372	0.0395162	BAG4/BIRC3/CASP8/RIPK1/TNF/TNFRSF1B	6
REACTOME_FOLDING_OF_ACTIN_BY_CCT_TRIC	REACTOME_FOLDING_OF_ACTIN_BY_CCT_TRIC	6/3097	10/13112	0.014841	0.0558372	0.0395162	CCT2/CCT3/CCT4/CCT5/CCT7/CCT8	6
REACTOME_IRAK2_MEDIATED_ACTIVATION_OF_TAK1_COMPLEX	REACTOME_IRAK2_MEDIATED_ACTIVATION_OF_TAK1_COMPLEX	6/3097	10/13112	0.014841	0.0558372	0.0395162	MAP3K7/TAB1/TAB2/TAB3/UBB/UBC	6
REACTOME_MASTL_FACILITATES_MITOTIC_PROGRESSION	REACTOME_MASTL_FACILITATES_MITOTIC_PROGRESSION	6/3097	10/13112	0.014841	0.0558372	0.0395162	CCNB1/CDK1/ENSA/MASTL/PPP2CA/PPP2CB	6
REACTOME_PROCESSING_AND_ACTIVATION_OF_SUMO	REACTOME_PROCESSING_AND_ACTIVATION_OF_SUMO	6/3097	10/13112	0.014841	0.0558372	0.0395162	SAE1/SENP1/SUMO1/SUMO2/SUMO3/UBA2	6
WP_TCA_CYCLE_IN_SENESCENCE	WP_TCA_CYCLE_IN_SENESCENCE	6/3097	10/13112	0.014841	0.0558372	0.0395162	MDH1/ME2/PDHA1/PDK1/PDP2/TP53	6
REACTOME_PROTEIN_FOLDING	REACTOME_PROTEIN_FOLDING	33/3097	98/13112	0.0151721	0.0569013	0.0402693	AP3M1/CCNE1/CCNE2/CCT2/CCT3/CCT4/CCT5/CCT7/CCT8/CSNK2B/DCAF7/FBXO6/FBXW5/FBXW7/GNG2/GNG5/GNGT2/HDAC3/PDCL/PFDN1/PFDN2/PFDN4/PFDN6/STAT3/TBCA/TBCC/TBCD/TP53/TUBA1B/TUBA1C/TUBB4B/USP11/VBP1	33
WP_SMALL_CELL_LUNG_CANCER	WP_SMALL_CELL_LUNG_CANCER	33/3097	98/13112	0.0151721	0.0569013	0.0402693	AKT2/BAK1/BAX/BCL2/BID/BIRC3/CASP3/CASP8/CCNE1/CCNE2/CDK2/CDK4/CDKN1B/CDKN1C/CHUK/CKS1B/COL4A2/COL4A4/DDB2/E2F2/E2F3/ITGA6/MAX/NFKB1/NFKBIA/NFKBIB/PIK3R3/RELA/TP53/TRAF1/TRAF3/TRAF4/ZBTB17	33
WP_ANDROGEN_RECEPTOR_SIGNALING_PATHWAY	WP_ANDROGEN_RECEPTOR_SIGNALING_PATHWAY	31/3097	91/13112	0.0153304	0.057404	0.040625	BMF/CALR/CCNE1/CREBBP/DAXX/EP300/KAT2B/KAT5/KDM1A/NCOA1/NCOR1/NR2C2/PARK7/PATZ1/PIAS1/PIAS2/PIAS4/PSMC3IP/RAD9A/RAN/RELA/ROCK1/ROCK2/SIN3A/SIRT1/SMAD4/SMARCE1/STAT3/SUMO1/UBE3A/ZNF318	31
KEGG_SMALL_CELL_LUNG_CANCER	KEGG_SMALL_CELL_LUNG_CANCER	29/3097	84/13112	0.0153793	0.0574958	0.04069	AKT2/BCL2/BIRC3/CCNE1/CCNE2/CDK2/CDK4/CDKN1B/CHUK/CKS1B/COL4A2/COL4A4/E2F2/E2F3/ITGA6/MAX/NFKB1/NFKBIA/PIAS1/PIAS2/PIAS4/PIK3CG/PIK3R3/RELA/SKP2/TP53/TRAF1/TRAF3/TRAF4	29
WP_INTERACTIONS_BETWEEN_IMMUNE_CELLS_AND_MICRORNAS_IN_TUMOR_MICROENVIRONMENT	WP_INTERACTIONS_BETWEEN_IMMUNE_CELLS_AND_MICRORNAS_IN_TUMOR_MICROENVIRONMENT	16/3097	40/13112	0.0154372	0.0576208	0.0407784	CCL2/CCL5/CD274/CD80/CD86/CTLA4/CXCL10/IL2RB/IL2RG/IRAK4/NFKB1/PDCD1/SOCS1/STAT3/TLR7/TLR8	16
REACTOME_IRE1ALPHA_ACTIVATES_CHAPERONES	REACTOME_IRE1ALPHA_ACTIVATES_CHAPERONES	19/3097	50/13112	0.0160116	0.0595764	0.0421625	CTDSP2/CXXC1/DNAJB11/DNAJB9/DNAJC3/EDEM1/FKBP14/HDGF/HSPA5/KLHDC3/PDIA5/PDIA6/PREB/SERP1/SSR1/SYVN1/TATDN2/XBP1/ZBTB17	19
WP_INTERLEUKIN1_IL1_STRUCTURAL_PATHWAY	WP_INTERLEUKIN1_IL1_STRUCTURAL_PATHWAY	19/3097	50/13112	0.0160116	0.0595764	0.0421625	CHUK/EIF4E/IRAK4/IRF7/MAP2K6/MAP3K3/MAP3K7/MAPK1/MAPK9/MAPKAPK2/MYD88/NFKB1/NFKBIA/NFKBIB/RELA/SAFB/TAB1/TAB2/TAB3	19
KEGG_ACUTE_MYELOID_LEUKEMIA	KEGG_ACUTE_MYELOID_LEUKEMIA	21/3097	57/13112	0.0170624	0.0632864	0.044788	AKT2/ARAF/CEBPA/CHUK/FLT3/GRB2/MAPK1/NFKB1/NRAS/PIK3CG/PIK3R3/PIM2/PML/RAF1/RELA/RPS6KB1/RPS6KB2/SOS1/STAT3/STAT5A/STAT5B	21
WP_IL1_SIGNALING_PATHWAY	WP_IL1_SIGNALING_PATHWAY	21/3097	57/13112	0.0170624	0.0632864	0.044788	CCL2/CHUK/ECSIT/IRAK4/MAP2K6/MAP3K3/MAP3K7/MAPK1/MAPK9/MAPKAPK2/MYD88/NFKB1/NFKBIA/NFKBIB/PTPN11/REL/RELA/TAB1/TAB2/TAB3/UBE2N	21
WP_ENDOPLASMIC_RETICULUM_STRESS_RESPONSE_IN_CORONAVIRUS_INFECTION	WP_ENDOPLASMIC_RETICULUM_STRESS_RESPONSE_IN_CORONAVIRUS_INFECTION	18/3097	47/13112	0.0172381	0.0638378	0.0451783	ATF4/BCL2/EIF2AK1/EIF2AK2/EIF2AK3/EIF2S1/HSPA5/MBTPS2/PPP1CA/PPP1CC/PPP1R11/PPP1R12A/PPP1R14B/PPP1R16B/PPP1R7/PPP1R8/PPP1R9B/XBP1	18
BIOCARTA_FMLP_PATHWAY	BIOCARTA_FMLP_PATHWAY	14/3097	34/13112	0.0173315	0.0639828	0.0452809	CALM2/CALM3/CAMK1/MAP2K6/MAPK1/NCF1/NFATC2/NFATC3/NFKB1/NFKBIA/PAK1/PPP3CC/RAF1/RELA	14
PID_IL2_PI3K_PATHWAY	PID_IL2_PI3K_PATHWAY	14/3097	34/13112	0.0173315	0.0639828	0.0452809	BCL2/EIF3A/FOXO3/GRB2/HSP90AA1/IL2RB/IL2RG/LCK/MYB/NFKB1/PTPN11/RELA/RPS6KB1/SOS1	14
BIOCARTA_RB_PATHWAY	BIOCARTA_RB_PATHWAY	7/3097	13/13112	0.0177965	0.064787	0.04585	CDC25A/CDK1/CDK2/CDK4/CHEK1/TP53/YWHAH	7
REACTOME_APOPTOSIS_INDUCED_DNA_FRAGMENTATION	REACTOME_APOPTOSIS_INDUCED_DNA_FRAGMENTATION	7/3097	13/13112	0.0177965	0.064787	0.04585	CASP3/DFFB/H1-2/HMGB1/HMGB2/KPNA1/KPNB1	7
REACTOME_CHK1_CHK2_CDS1_MEDIATED_INACTIVATION_OF_CYCLIN_B_CDK1_COMPLEX	REACTOME_CHK1_CHK2_CDS1_MEDIATED_INACTIVATION_OF_CYCLIN_B_CDK1_COMPLEX	7/3097	13/13112	0.0177965	0.064787	0.04585	CCNB1/CDK1/CHEK1/CHEK2/YWHAE/YWHAH/YWHAQ	7
REACTOME_LOSS_OF_FUNCTION_OF_MECP2_IN_RETT_SYNDROME	REACTOME_LOSS_OF_FUNCTION_OF_MECP2_IN_RETT_SYNDROME	7/3097	13/13112	0.0177965	0.064787	0.04585	CAMK4/GPS2/HDAC3/NCOR1/SIN3A/TBL1X/TBL1XR1	7
REACTOME_TNFR1_INDUCED_PROAPOPTOTIC_SIGNALING	REACTOME_TNFR1_INDUCED_PROAPOPTOTIC_SIGNALING	7/3097	13/13112	0.0177965	0.064787	0.04585	CASP8/CYLD/RIPK1/TNF/TNFAIP3/USP21/USP4	7
REACTOME_TRAF6_MEDIATED_IRF7_ACTIVATION_IN_TLR7_8_OR_9_SIGNALING	REACTOME_TRAF6_MEDIATED_IRF7_ACTIVATION_IN_TLR7_8_OR_9_SIGNALING	7/3097	13/13112	0.0177965	0.064787	0.04585	IRAK4/IRF7/MYD88/TLR7/UBB/UBC/UBE2N	7
REACTOME_TRAFFICKING_AND_PROCESSING_OF_ENDOSOMAL_TLR	REACTOME_TRAFFICKING_AND_PROCESSING_OF_ENDOSOMAL_TLR	7/3097	13/13112	0.0177965	0.064787	0.04585	CTSB/CTSS/HSP90B1/LGMN/TLR3/TLR7/TLR8	7
REACTOME_TRANSLATION_OF_REPLICASE_AND_ASSEMBLY_OF_THE_REPLICATION_TRANSCRIPTION_COMPLEX	REACTOME_TRANSLATION_OF_REPLICASE_AND_ASSEMBLY_OF_THE_REPLICATION_TRANSCRIPTION_COMPLEX	7/3097	13/13112	0.0177965	0.064787	0.04585	BECN1/CHMP2B/CHMP6/CHMP7/PIK3C3/PIK3R4/UVRAG	7
WP_DEVELOPMENT_OF_PULMONARY_DENDRITIC_CELLS_AND_MACROPHAGE_SUBSETS	WP_DEVELOPMENT_OF_PULMONARY_DENDRITIC_CELLS_AND_MACROPHAGE_SUBSETS	7/3097	13/13112	0.0177965	0.064787	0.04585	BATF3/FLT3LG/ID2/IKZF1/IRF4/IRF8/STAT3	7
WP_ALZHEIMERS_DISEASE	WP_ALZHEIMERS_DISEASE	78/3097	266/13112	0.0178259	0.0647939	0.0458549	ADRM1/AKT2/AMBRA1/APH1A/APOE/ARAF/ATF4/ATG13/BECN1/BID/CALM2/CALM3/CASP3/CASP7/CASP8/CHUK/CSNK2B/CYBB/DVL3/EIF2AK2/EIF2AK3/EIF2S1/FAS/FZD2/HSD17B10/IDE/MAPK1/MAPK9/MCU/NAE1/NCSTN/NFKB1/NRAS/NRBF2/PIK3C3/PIK3R3/PIK3R4/PPID/PPIF/PPP3CC/PSMA2/PSMA3/PSMA4/PSMA5/PSMA6/PSMA7/PSMB1/PSMB2/PSMB3/PSMB4/PSMB5/PSMB6/PSMB7/PSMC2/PSMC3/PSMC5/PSMC6/PSMD1/PSMD12/PSMD14/PSMD2/PSMD3/PSMD4/PSMD6/PSMD7/PSMD8/RAF1/RE…	78
KEGG_RIG_I_LIKE_RECEPTOR_SIGNALING_PATHWAY	KEGG_RIG_I_LIKE_RECEPTOR_SIGNALING_PATHWAY	25/3097	71/13112	0.0181082	0.065719	0.0465096	ATG5/AZI2/CASP10/CASP8/CHUK/CXCL10/CYLD/DHX58/IFIH1/IFNK/IL12B/IRF7/MAP3K7/MAPK9/NFKB1/NFKBIA/NFKBIB/PIN1/RELA/RIPK1/SIKE1/TBK1/TKFC/TNF/TRAF3	25
PID_CD40_PATHWAY	PID_CD40_PATHWAY	13/3097	31/13112	0.0182244	0.0659177	0.0466502	BIRC3/CBLB/CD40/CD40LG/MAPK9/NFKB1/NFKBIA/RELA/STAT5A/TDP2/TNFAIP3/TRAF1/TRAF3	13
REACTOME_RNA_POLYMERASE_I_TRANSCRIPTION_TERMINATION	REACTOME_RNA_POLYMERASE_I_TRANSCRIPTION_TERMINATION	13/3097	31/13112	0.0182244	0.0659177	0.0466502	ERCC3/GTF2H1/GTF2H4/POLR1A/POLR1C/POLR1D/POLR1E/POLR2E/POLR2F/POLR2H/TBP/TTF1/UBTF	13
REACTOME_DNA_DOUBLE_STRAND_BREAK_RESPONSE	REACTOME_DNA_DOUBLE_STRAND_BREAK_RESPONSE	27/3097	78/13112	0.0182468	0.0659177	0.0466502	ABL1/BABAM1/BARD1/BAZ1B/BRCC3/CHEK2/EYA3/H2AX/H2BC12/H2BC5/H2BC6/H2BC9/H4C3/H4C8/HERC2/KAT5/KPNA2/MDC1/PIAS4/RNF168/SMARCA5/SUMO1/TP53/UBB/UBC/UBE2N/UBXN1	27
KEGG_NON_SMALL_CELL_LUNG_CANCER	KEGG_NON_SMALL_CELL_LUNG_CANCER	20/3097	54/13112	0.0184776	0.0664427	0.0470218	AKT2/ARAF/CDK4/CDKN2A/E2F2/E2F3/FOXO3/GRB2/MAPK1/NRAS/PDPK1/PIK3CG/PIK3R3/PRKCB/RAF1/RASSF1/RASSF5/SOS1/STK4/TP53	20
WP_APOPTOSISRELATED_NETWORK_DUE_TO_ALTERED_NOTCH3_IN_OVARIAN_CANCER	WP_APOPTOSISRELATED_NETWORK_DUE_TO_ALTERED_NOTCH3_IN_OVARIAN_CANCER	20/3097	54/13112	0.0184776	0.0664427	0.0470218	ABL1/ANXA5/APOE/BIRC5/CASP7/CDKN1B/CUL1/CUL5/HELLS/HSPA5/HSPD1/IL7R/MAPK1/NET1/NFKB1/RPS6KB1/SERBP1/TNF/TNFRSF21/TRAF1	20
PID_INSULIN_PATHWAY	PID_INSULIN_PATHWAY	17/3097	44/13112	0.018533	0.0664427	0.0470218	AKT2/EXOC1/EXOC2/EXOC5/EXOC6/EXOC7/FOXO3/GRB2/NCK1/NCK2/PDPK1/PRKCI/PTPN1/PTPN11/RPS6KB1/SGK1/SOS1	17
REACTOME_TP53_REGULATES_TRANSCRIPTION_OF_CELL_DEATH_GENES	REACTOME_TP53_REGULATES_TRANSCRIPTION_OF_CELL_DEATH_GENES	17/3097	44/13112	0.018533	0.0664427	0.0470218	AIFM2/BAX/BCL2L14/BID/BIRC5/CASP1/CASP10/CASP2/CREBBP/FAS/PMAIP1/RABGGTB/TNFRSF10A/TP53/TP53BP2/TP53INP1/TRIAP1	17
WP_FIBRIN_COMPLEMENT_RECEPTOR_3_SIGNALING_PATHWAY	WP_FIBRIN_COMPLEMENT_RECEPTOR_3_SIGNALING_PATHWAY	17/3097	44/13112	0.018533	0.0664427	0.0470218	CBLB/CCL2/CHUK/CXCL10/IL12B/IRAK4/ITGB2/MYD88/NFKB1/RASSF5/REL/RELA/SYK/TIRAP/TLR3/TNF/TYROBP	17
REACTOME_NOTCH_HLH_TRANSCRIPTION_PATHWAY	REACTOME_NOTCH_HLH_TRANSCRIPTION_PATHWAY	12/3097	28/13112	0.0190238	0.068099	0.0481939	CREBBP/HDAC2/HDAC3/HDAC4/HDAC8/KAT2B/MAML1/NCOR1/RBPJ/SNW1/TBL1X/TBL1XR1	12
REACTOME_MRNA_DECAY_BY_3_TO_5_EXORIBONUCLEASE	REACTOME_MRNA_DECAY_BY_3_TO_5_EXORIBONUCLEASE	8/3097	16/13112	0.0193715	0.0692384	0.0490003	DCPS/EXOSC1/EXOSC2/EXOSC3/EXOSC8/EXOSC9/HBS1L/NT5C3B	8
WP_PANCREATIC_ADENOCARCINOMA_PATHWAY	WP_PANCREATIC_ADENOCARCINOMA_PATHWAY	30/3097	89/13112	0.0196423	0.0699592	0.0495104	AKT2/ARAF/ARHGEF6/BAK1/BAX/BRCA2/CDK4/CDKN2A/CHUK/DDB2/E2F2/E2F3/MAPK1/MAPK9/NFKB1/PAK1/PIK3R3/RAC2/RAD51/RAF1/RALBP1/RALGDS/RELA/RPS6KB1/RPS6KB2/SMAD2/SMAD4/STAT1/STAT3/TP53	30
BIOCARTA_TOLL_PATHWAY	BIOCARTA_TOLL_PATHWAY	11/3097	25/13112	0.0196621	0.0699592	0.0495104	CHUK/EIF2AK2/MAP2K6/MAP3K7/MYD88/NFKB1/NFKBIA/RELA/TAB1/TLR3/TLR7	11
REACTOME_NOTCH3_INTRACELLULAR_DOMAIN_REGULATES_TRANSCRIPTION	REACTOME_NOTCH3_INTRACELLULAR_DOMAIN_REGULATES_TRANSCRIPTION	11/3097	25/13112	0.0196621	0.0699592	0.0495104	CREBBP/EP300/FABP7/IKZF1/KAT2B/MAML1/PBX1/PLXND1/RBPJ/SNW1/STAT1	11
KEGG_P53_SIGNALING_PATHWAY	KEGG_P53_SIGNALING_PATHWAY	24/3097	68/13112	0.0197127	0.0700337	0.0495631	ATR/BAX/BID/CASP3/CASP8/CCNB1/CCNB2/CCND2/CCNE1/CCNE2/CCNG1/CDK1/CDK2/CDK4/CDKN2A/CHEK1/CHEK2/DDB2/FAS/PMAIP1/PPM1D/RCHY1/RRM2/TP53	24
BIOCARTA_ERAD_PATHWAY	BIOCARTA_ERAD_PATHWAY	9/3097	19/13112	0.0200149	0.0708784	0.050161	CUL1/EDEM1/MAN1A1/MAN1A2/MAN2B1/MOGS/SAE1/SEC61A1/UBA2	9
WP_APOPTOSIS_MODULATION_BY_HSP70	WP_APOPTOSIS_MODULATION_BY_HSP70	9/3097	19/13112	0.0200149	0.0708784	0.050161	BID/CASP2/CASP3/CASP7/CASP8/FAS/FASLG/NFKB1/RIPK1	9
REACTOME_REGULATION_OF_SIGNALING_BY_CBL	REACTOME_REGULATION_OF_SIGNALING_BY_CBL	10/3097	22/13112	0.0200407	0.0708784	0.050161	BLNK/CRKL/FYN/GRB2/PIK3R3/SYK/UBB/UBC/VAV1/YES1	10
REACTOME_CHEMOKINE_RECEPTORS_BIND_CHEMOKINES	REACTOME_CHEMOKINE_RECEPTORS_BIND_CHEMOKINES	21/3097	58/13112	0.020938	0.0739411	0.0523284	CCL11/CCL13/CCL17/CCL19/CCL2/CCL3/CCL4/CCL5/CCR10/CCR2/CCR5/CCR7/CXCL10/CXCL11/CXCL12/CXCL13/CXCL9/CXCR3/CXCR6/XCL1/XCL2	21
REACTOME_RAB_GERANYLGERANYLATION	REACTOME_RAB_GERANYLGERANYLATION	23/3097	65/13112	0.0214634	0.0756834	0.0535615	CHML/PTP4A2/RAB11A/RAB12/RAB1A/RAB21/RAB27A/RAB30/RAB33A/RAB34/RAB35/RAB37/RAB39A/RAB39B/RAB40B/RAB42/RAB4B/RAB5C/RAB7A/RAB8A/RAB9A/RAB9B/RABGGTB	23
PID_HES_HEY_PATHWAY	PID_HES_HEY_PATHWAY	18/3097	48/13112	0.0216368	0.0761811	0.0539136	ARNT/CD4/CDKN1B/CREBBP/EP300/JAK2/KDM1A/MAML1/MYB/NCOA1/NCOR1/PARP1/RBBP8/RBPJ/SPEN/STAT3/TCF3/TLE1	18
WP_MECP2_AND_ASSOCIATED_RETT_SYNDROME	WP_MECP2_AND_ASSOCIATED_RETT_SYNDROME	25/3097	72/13112	0.0216722	0.0761919	0.0539213	ARHGEF26/CNP/CSRP1/CTCF/DHX9/EZH2/FKBP5/FUS/FUT8/GPRIN1/HNRNPF/MEF2C/NCOR1/PRPF38A/PSIP1/REST/SGK1/SIN3A/SMC3/SP3/TAP1/TARDBP/TET1/TET2/UBE3A	25
KEGG_BASAL_TRANSCRIPTION_FACTORS	KEGG_BASAL_TRANSCRIPTION_FACTORS	14/3097	35/13112	0.0227491	0.0795039	0.0562652	GTF2A1/GTF2A2/GTF2B/GTF2E1/GTF2E2/GTF2H1/GTF2H4/TAF11/TAF5/TAF5L/TAF7/TAF9/TBP/TBPL1	14
PID_ERBB1_RECEPTOR_PROXIMAL_PATHWAY	PID_ERBB1_RECEPTOR_PROXIMAL_PATHWAY	14/3097	35/13112	0.0227491	0.0795039	0.0562652	GNAI3/GRB2/MAPK1/NCK1/NCK2/NRAS/PAK1/PIK3R3/PTPN1/PTPN11/PTPN6/SOS1/STAT1/STAT3	14
REACTOME_METALLOPROTEASE_DUBS	REACTOME_METALLOPROTEASE_DUBS	14/3097	35/13112	0.0227491	0.0795039	0.0562652	ABRAXAS2/BABAM1/BARD1/BRCC3/EP300/H2AC11/H2AC8/KAT2B/PSMD14/STAM/STAMBP/STAMBPL1/UBB/UBC	14
WP_PHOTODYNAMIC_THERAPYINDUCED_NFKB_SURVIVAL_SIGNALING	WP_PHOTODYNAMIC_THERAPYINDUCED_NFKB_SURVIVAL_SIGNALING	14/3097	35/13112	0.0227491	0.0795039	0.0562652	BCL2A1/BIRC3/BIRC5/CD40LG/CFLAR/CHUK/EGLN2/ICAM1/MMP9/NFKB1/REL/RELA/TNF/VCAM1	14
PID_ILK_PATHWAY	PID_ILK_PATHWAY	17/3097	45/13112	0.023389	0.0816193	0.0577623	ARHGEF6/ARHGEF7/AURKA/CKAP5/HSP90AA1/ILKAP/IQGAP1/LIMS1/NCK2/PARP1/PARVG/PPP1R12A/PPP1R14B/RUVBL1/RUVBL2/TACC3/XPO1	17
WP_16P112_PROXIMAL_DELETION_SYNDROME	WP_16P112_PROXIMAL_DELETION_SYNDROME	26/3097	76/13112	0.0236048	0.0822506	0.0582091	BPTF/C16orf54/CASP8/CCT2/CCT3/CCT4/CCT5/CCT7/CCT8/CORO1A/HDAC3/HIRA/HIRIP3/IGBP1/KIF22/MAP2K6/NFKB1/PAGR1/PARP4/PAXIP1/PCNA/PPP2CA/PPP2CB/PPP4C/REL/TP53	26
REACTOME_SMAD2_SMAD3_SMAD4_HETEROTRIMER_REGULATES_TRANSCRIPTION	REACTOME_SMAD2_SMAD3_SMAD4_HETEROTRIMER_REGULATES_TRANSCRIPTION	13/3097	32/13112	0.0242066	0.084099	0.0595172	CCNC/CCNT1/CCNT2/MAPK1/MEN1/RBL1/SMAD2/SMAD4/TFDP1/TFDP2/TGIF2/UBB/UBC	13
WP_MITOCHONDRIAL_IMMUNE_RESPONSE_TO_SARSCOV2	WP_MITOCHONDRIAL_IMMUNE_RESPONSE_TO_SARSCOV2	13/3097	32/13112	0.0242066	0.084099	0.0595172	ACAD9/BCS1L/ECSIT/IFIH1/IRF7/NFKB1/PHB/PHB2/TBK1/TLR3/TLR7/TOMM70/TRAF3	13
PID_TCPTP_PATHWAY	PID_TCPTP_PATHWAY	16/3097	42/13112	0.0252585	0.0876248	0.0620124	ATR/CREBBP/EIF2AK2/GRB2/ITGA1/KPNA2/KPNB1/PIAS1/PIK3R3/PTPN1/PTPN2/SOS1/STAT1/STAT3/STAT5A/STAT5B	16
BIOCARTA_TNFR1_PATHWAY	BIOCARTA_TNFR1_PATHWAY	12/3097	29/13112	0.0256333	0.0885344	0.0626562	BAG4/CASP2/CASP3/CASP8/DFFB/LMNB1/LMNB2/MAP3K7/PAK1/PARP1/RIPK1/TNF	12
REACTOME_MRNA_CAPPING	REACTOME_MRNA_CAPPING	12/3097	29/13112	0.0256333	0.0885344	0.0626562	ERCC3/GTF2H1/GTF2H4/NCBP1/POLR2D/POLR2E/POLR2F/POLR2G/POLR2H/POLR2I/RNMT/SUPT5H	12
REACTOME_TRANSLATION_OF_SARS_COV_1_STRUCTURAL_PROTEINS	REACTOME_TRANSLATION_OF_SARS_COV_1_STRUCTURAL_PROTEINS	12/3097	29/13112	0.0256333	0.0885344	0.0626562	GALNT1/MOGS/PARP10/PARP14/PARP4/PARP9/PRKCSH/ST6GAL1/ST6GALNAC4/SUMO1/UBB/UBC	12
WP_ONCOSTATIN_M_SIGNALING_PATHWAY	WP_ONCOSTATIN_M_SIGNALING_PATHWAY	23/3097	66/13112	0.0257716	0.0888819	0.062902	CASP3/CASP7/CCL2/CDK2/CDKN1B/CEBPB/GRB2/JAK2/MAPK1/MAPK9/NFKB1/NFKBIA/PRKCB/PRKCH/PTPN11/RAF1/RELA/SOS1/STAT1/STAT3/STAT5B/TP53/TYK2	23
BIOCARTA_AKAP95_PATHWAY	BIOCARTA_AKAP95_PATHWAY	6/3097	11/13112	0.0261971	0.089434	0.0632928	CCNB1/CDK1/DDX5/NCAPD2/PPP2CA/PRKACB	6
BIOCARTA_BTG2_PATHWAY	BIOCARTA_BTG2_PATHWAY	6/3097	11/13112	0.0261971	0.089434	0.0632928	BTG1/BTG2/CHAF1A/CHAF1B/PRMT1/TP53	6
BIOCARTA_EPONFKB_PATHWAY	BIOCARTA_EPONFKB_PATHWAY	6/3097	11/13112	0.0261971	0.089434	0.0632928	ARNT/JAK2/NFKB1/NFKBIA/RELA/SOD2	6
BIOCARTA_RANBP2_PATHWAY	BIOCARTA_RANBP2_PATHWAY	6/3097	11/13112	0.0261971	0.089434	0.0632928	HDAC4/PIAS1/PIAS2/RAN/RANGAP1/SUMO1	6
BIOCARTA_SRCRPTP_PATHWAY	BIOCARTA_SRCRPTP_PATHWAY	6/3097	11/13112	0.0261971	0.089434	0.0632928	CCNB1/CDC25A/CDK1/CSK/GRB2/PRKCB	6
REACTOME_INTERLEUKIN_6_SIGNALING	REACTOME_INTERLEUKIN_6_SIGNALING	6/3097	11/13112	0.0261971	0.089434	0.0632928	IL6R/JAK2/PTPN11/STAT1/STAT3/TYK2	6
REACTOME_SUMOYLATION_OF_IMMUNE_RESPONSE_PROTEINS	REACTOME_SUMOYLATION_OF_IMMUNE_RESPONSE_PROTEINS	6/3097	11/13112	0.0261971	0.089434	0.0632928	NFKBIA/PIAS4/RELA/SUMO1/SUMO3/TOPORS	6
REACTOME_ACTIVATION_OF_ANTERIOR_HOX_GENES_IN_HINDBRAIN_DEVELOPMENT_DURING_EARLY_EMBRYOGENESIS	REACTOME_ACTIVATION_OF_ANTERIOR_HOX_GENES_IN_HINDBRAIN_DEVELOPMENT_DURING_EARLY_EMBRYOGENESIS	38/3097	120/13112	0.02672	0.0910874	0.0644629	CNOT6/CNOT9/CREBBP/CTCF/EED/EGR2/EP300/EZH2/H2AC8/H2AX/H2AZ1/H2AZ2/H2BC12/H2BC5/H2BC6/H2BC9/H3-3B/H3C8/H4C3/H4C8/HDAC3/KDM6A/NCOR1/PAGR1/PAXIP1/PBX1/PIAS2/PKNOX1/POLR2D/POLR2E/POLR2F/POLR2G/POLR2H/POLR2I/RBBP4/RBBP5/RBBP7/SUZ12	38
BIOCARTA_NKT_PATHWAY	BIOCARTA_NKT_PATHWAY	11/3097	26/13112	0.0269668	0.0912694	0.0645917	CCL3/CCL4/CCR5/CCR7/CD4/CD40LG/CXCR3/IFNG/IL12RB1/IL12RB2/IL18R1	11
BIOCARTA_VIP_PATHWAY	BIOCARTA_VIP_PATHWAY	11/3097	26/13112	0.0269668	0.0912694	0.0645917	CALM2/CALM3/CHUK/EGR2/NFATC2/NFKB1/NFKBIA/PPP3CC/PRKACB/PRKAR1A/RELA	11
PID_HDAC_CLASSIII_PATHWAY	PID_HDAC_CLASSIII_PATHWAY	11/3097	26/13112	0.0269668	0.0912694	0.0645917	BAX/CREBBP/EP300/FOXO3/HDAC4/KAT2B/SIRT1/SIRT7/TP53/TUBA1B/XRCC6	11
REACTOME_CASPASE_ACTIVATION_VIA_EXTRINSIC_APOPTOTIC_SIGNALLING_PATHWAY	REACTOME_CASPASE_ACTIVATION_VIA_EXTRINSIC_APOPTOTIC_SIGNALLING_PATHWAY	11/3097	26/13112	0.0269668	0.0912694	0.0645917	APPL1/CASP3/CASP8/CFLAR/DAPK1/DAPK2/FAS/FASLG/RIPK1/TNFRSF10A/TNFSF10	11
REACTOME_PURINERGIC_SIGNALING_IN_LEISHMANIASIS_INFECTION	REACTOME_PURINERGIC_SIGNALING_IN_LEISHMANIASIS_INFECTION	11/3097	26/13112	0.0269668	0.0912694	0.0645917	C3/C3AR1/CASP1/ENTPD1/GSDMD/IL18/NFKB1/P2RX7/PSTPIP1/PYCARD/RELA	11
REACTOME_IMMUNOREGULATORY_INTERACTIONS_BETWEEN_A_LYMPHOID_AND_A_NON_LYMPHOID_CELL	REACTOME_IMMUNOREGULATORY_INTERACTIONS_BETWEEN_A_LYMPHOID_AND_A_NON_LYMPHOID_CELL	57/3097	191/13112	0.0275533	0.0931207	0.0659019	C3/CD19/CD200/CD200R1/CD226/CD247/CD300LF/CD3D/CD3E/CD3G/CD40/CD40LG/CD8A/CD8B/CD96/CLEC2B/CLEC2D/CRTAM/FCGR1A/FCGR2B/FCGR3A/HCST/HLA-A/HLA-F/HLA-G/ICAM1/ICAM2/IGHV1-69/IGHV3-30/IGKV1-17/IGKV1-5/IGKV4-1/IGLV1-44/IGLV2-14/IGLV3-25/ITGA4/ITGAL/ITGB2/ITGB7/KLRB1/KLRC1/KLRD1/KLRK1/LILRB1/LILRB3/LILRB4/MICB/OSCAR/SELL/SH2D1A/SH2D1B/SIGLEC10/SIGLEC8/SLAMF6/SLAMF7/TYROBP/VCAM1	57
REACTOME_RMTS_METHYLATE_HISTONE_ARGININES	REACTOME_RMTS_METHYLATE_HISTONE_ARGININES	26/3097	77/13112	0.0278443	0.0939695	0.0665026	ACTL6A/ARID1A/CDK4/COPRS/DNMT3A/H2AC11/H2AC8/H2AX/H2AZ1/H2AZ2/H3C8/H4C3/H4C8/JAK2/PBRM1/PRMT1/PRMT5/RBBP7/SMARCA2/SMARCA4/SMARCB1/SMARCC1/SMARCC2/SMARCD2/SMARCE1/WDR77	26
REACTOME_ACTIVATED_TAK1_MEDIATES_P38_MAPK_ACTIVATION	REACTOME_ACTIVATED_TAK1_MEDIATES_P38_MAPK_ACTIVATION	10/3097	23/13112	0.0281111	0.0945992	0.0669482	MAP2K6/MAP3K7/MAPKAPK2/MAPKAPK3/TAB1/TAB2/TAB3/UBB/UBC/UBE2N	10
REACTOME_IKK_COMPLEX_RECRUITMENT_MEDIATED_BY_RIP1	REACTOME_IKK_COMPLEX_RECRUITMENT_MEDIATED_BY_RIP1	10/3097	23/13112	0.0281111	0.0945992	0.0669482	BIRC3/CHUK/RIPK1/RIPK3/UBB/UBC/UBE2D1/UBE2D2/UBE2D3/UBE2N	10
BIOCARTA_LYM_PATHWAY	BIOCARTA_LYM_PATHWAY	7/3097	14/13112	0.0284491	0.0953287	0.0674645	ICAM1/ICAM2/ITGA4/ITGAL/ITGB2/SELL/VCAM1	7
PID_TCR_JNK_PATHWAY	PID_TCR_JNK_PATHWAY	7/3097	14/13112	0.0284491	0.0953287	0.0674645	CRKL/GRAP2/LAT/LCP2/MAP3K7/MAP4K1/PRKCB	7
REACTOME_METHYLATION	REACTOME_METHYLATION	7/3097	14/13112	0.0284491	0.0953287	0.0674645	AS3MT/GSTO1/MAT2A/MAT2B/MTR/TPMT/TRMT112	7
BIOCARTA_ATM_PATHWAY	BIOCARTA_ATM_PATHWAY	9/3097	20/13112	0.0289177	0.0963515	0.0681883	ABL1/CHEK1/CHEK2/NFKB1/NFKBIA/RAD51/RBBP8/RELA/TP53	9
REACTOME_SUMOYLATION_OF_TRANSCRIPTION_FACTORS	REACTOME_SUMOYLATION_OF_TRANSCRIPTION_FACTORS	9/3097	20/13112	0.0289177	0.0963515	0.0681883	CDKN2A/PIAS1/PIAS2/PIAS4/SP3/SUMO1/SUMO2/SUMO3/TP53	9
REACTOME_TP53_REGULATES_TRANSCRIPTION_OF_GENES_INVOLVED_IN_CYTOCHROME_C_RELEASE	REACTOME_TP53_REGULATES_TRANSCRIPTION_OF_GENES_INVOLVED_IN_CYTOCHROME_C_RELEASE	9/3097	20/13112	0.0289177	0.0963515	0.0681883	AIFM2/BAX/BID/CREBBP/PMAIP1/TP53/TP53BP2/TP53INP1/TRIAP1	9
WP_TP53_NETWORK	WP_TP53_NETWORK	9/3097	20/13112	0.0289177	0.0963515	0.0681883	ABL1/BAX/BCL2/BID/CDKN2A/PMAIP1/SUMO1/TNFSF10/TP53	9
REACTOME_HIV_TRANSCRIPTION_ELONGATION	REACTOME_HIV_TRANSCRIPTION_ELONGATION	17/3097	46/13112	0.0291481	0.0965505	0.0683292	CCNT1/ERCC3/GTF2H1/GTF2H4/NCBP1/NELFCD/NELFE/POLR2D/POLR2E/POLR2F/POLR2G/POLR2H/POLR2I/SSRP1/SUPT16H/SUPT4H1/SUPT5H	17
BIOCARTA_LAIR_PATHWAY	BIOCARTA_LAIR_PATHWAY	8/3097	17/13112	0.0291542	0.0965505	0.0683292	C3/ICAM1/ITGA4/ITGAL/ITGB2/KNG1/TNF/VCAM1	8
REACTOME_BUTYRATE_RESPONSE_FACTOR_1_BRF1_BINDS_AND_DESTABILIZES_MRNA	REACTOME_BUTYRATE_RESPONSE_FACTOR_1_BRF1_BINDS_AND_DESTABILIZES_MRNA	8/3097	17/13112	0.0291542	0.0965505	0.0683292	DCP2/EXOSC1/EXOSC2/EXOSC3/EXOSC8/EXOSC9/MAPKAPK2/XRN1	8
WP_CELLS_AND_MOLECULES_INVOLVED_IN_LOCAL_ACUTE_INFLAMMATORY_RESPONSE	WP_CELLS_AND_MOLECULES_INVOLVED_IN_LOCAL_ACUTE_INFLAMMATORY_RESPONSE	8/3097	17/13112	0.0291542	0.0965505	0.0683292	C3/ICAM1/ITGA4/ITGAL/ITGB2/KNG1/TNF/VCAM1	8
REACTOME_RAC2_GTPASE_CYCLE	REACTOME_RAC2_GTPASE_CYCLE	29/3097	88/13112	0.0291821	0.0965505	0.0683292	ABI1/ABR/ANKLE2/ARHGDIA/CDC42EP4/CYBA/CYBB/CYFIP1/DEF6/DEPDC1B/DOCK10/DOCK2/ESYT1/IQGAP1/LBR/MTX1/NCF1/NCKAP1L/PAK1/PIK3R3/PREX1/RAB7A/RAC2/RACGAP1/SAMM50/TAOK3/TMPO/VAV1/VRK2	29
REACTOME_HIV_ELONGATION_ARREST_AND_RECOVERY	REACTOME_HIV_ELONGATION_ARREST_AND_RECOVERY	14/3097	36/13112	0.029336	0.096924	0.0685935	CCNT1/CCNT2/NELFCD/NELFE/POLR2D/POLR2E/POLR2F/POLR2G/POLR2H/POLR2I/SSRP1/SUPT16H/SUPT4H1/SUPT5H	14
WP_TRANSLATION_FACTORS	WP_TRANSLATION_FACTORS	19/3097	53/13112	0.0302215	0.0997097	0.0705649	CLUH/EEF1B2/EIF1/EIF1AX/EIF2AK1/EIF2AK2/EIF2AK3/EIF2B1/EIF2B5/EIF2S1/EIF2S3/EIF3A/EIF4A2/EIF4E/EIF4EBP2/EIF4G1/EIF5/EIF5B/ETF1	19
WP_CHROMOSOMAL_AND_MICROSATELLITE_INSTABILITY_IN_COLORECTAL_CANCER	WP_CHROMOSOMAL_AND_MICROSATELLITE_INSTABILITY_IN_COLORECTAL_CANCER	25/3097	74/13112	0.0304125	0.1002	0.0709119	AKT2/APPL1/ARAF/BAK1/BAX/BCL2/BIRC5/CASP3/DDB2/EXOC2/MAPK1/MAPK9/MLH1/MSH2/MSH3/MSH6/PMAIP1/RAC2/RAF1/RALGDS/REL/SMAD2/SMAD4/TBK1/TP53	25
PID_FCER1_PATHWAY	PID_FCER1_PATHWAY	21/3097	60/13112	0.0306877	0.100965	0.0714537	BTK/CBLB/CHUK/FCGR2B/FYN/GRB2/HCLS1/ITK/LAT/LCP2/MAPK1/NFATC2/NFKB1/PRKCB/PTPN11/RAF1/RELA/SOS1/SYK/VAV1/WIPF1	21
REACTOME_CD28_CO_STIMULATION	REACTOME_CD28_CO_STIMULATION	13/3097	33/13112	0.0315212	0.103419	0.0731904	AKT2/CD80/CD86/FYN/GRAP2/GRB2/LCK/MAPKAP1/PAK1/PDPK1/PIK3R3/VAV1/YES1	13
REACTOME_PLASMA_LIPOPROTEIN_CLEARANCE	REACTOME_PLASMA_LIPOPROTEIN_CLEARANCE	13/3097	33/13112	0.0315212	0.103419	0.0731904	AP2A1/AP2B1/AP2M1/AP2S1/APOC1/APOE/CLTC/HDLBP/LIPA/MYLIP/NCEH1/NR1H3/SOAT1	13
WP_IL6_SIGNALING_PATHWAY	WP_IL6_SIGNALING_PATHWAY	16/3097	43/13112	0.03164	0.103665	0.073364	CREBBP/GRB2/IL6R/IRF1/JAK2/MAP3K7/MAPK1/NCOA1/NLK/PTPN11/RPS6KB1/SOS1/STAT1/STAT3/TYK2/VAV1	16
KEGG_FC_GAMMA_R_MEDIATED_PHAGOCYTOSIS	KEGG_FC_GAMMA_R_MEDIATED_PHAGOCYTOSIS	31/3097	96/13112	0.0326809	0.106927	0.0756725	AKT2/ARF6/ARPC2/ARPC3/ARPC4/ARPC5/CRKL/DNM1L/DOCK2/FCGR1A/FCGR2A/FCGR2B/FCGR3A/INPP5D/LAT/MAPK1/MARCKS/MARCKSL1/NCF1/PAK1/PIK3CG/PIK3R3/PIP5K1B/PRKCB/PTPRC/RAC2/RAF1/RPS6KB1/RPS6KB2/SYK/VAV1	31
PID_IL4_2PATHWAY	PID_IL4_2PATHWAY	22/3097	64/13112	0.0335558	0.109637	0.0775909	CCL11/CCL17/CD40LG/CEBPB/DOK2/EGR2/FES/GRB2/GTF3A/HMGA1/IGHG1/IL10/IL2RG/IRF4/JAK2/MYB/PARP14/PTPN6/RPS6KB1/SOCS1/STAT5A/STAT5B	22
REACTOME_ESTROGEN_DEPENDENT_GENE_EXPRESSION	REACTOME_ESTROGEN_DEPENDENT_GENE_EXPRESSION	45/3097	148/13112	0.0342227	0.111662	0.0790235	BCL2/CBFB/CCNT1/CREBBP/CXCL12/DDX5/EP300/GTF2A1/GTF2A2/H2AC8/H2AX/H2AZ1/H2AZ2/H2BC12/H2BC5/H2BC6/H2BC9/H3-3B/H3C8/H4C3/H4C8/HSP90AA1/KAT2B/KAT5/KDM1A/KPNA2/MED1/MOV10/MYB/NCOA1/POLR2D/POLR2E/POLR2F/POLR2G/POLR2H/POLR2I/PRMT1/PTGES3/SMC1A/SMC3/STAG1/TBP/TLE3/TNRC6B/USF1	45
REACTOME_RHOU_GTPASE_CYCLE	REACTOME_RHOU_GTPASE_CYCLE	15/3097	40/13112	0.034327	0.111847	0.0791548	ARHGAP30/ARHGAP31/ARHGEF6/ARHGEF7/CLTC/DEPDC1B/GRB2/HGS/IQGAP1/NCK1/NCK2/PAK1/STAM/TXNL1/USP9X	15
REACTOME_POSITIVE_EPIGENETIC_REGULATION_OF_RRNA_EXPRESSION	REACTOME_POSITIVE_EPIGENETIC_REGULATION_OF_RRNA_EXPRESSION	33/3097	104/13112	0.0359877	0.116937	0.0827566	BAZ1B/DDX21/DEK/EHMT2/EP300/GATAD2A/H2AC8/H2AX/H2AZ1/H2AZ2/H2BC12/H2BC5/H2BC6/H2BC9/H3-3B/H3C8/H4C3/H4C8/HDAC2/KAT2B/POLR1A/POLR1C/POLR1D/POLR1E/POLR2E/POLR2F/POLR2H/RBBP4/RBBP7/SF3B1/SMARCA5/TBP/TTF1	33
BIOCARTA_GH_PATHWAY	BIOCARTA_GH_PATHWAY	11/3097	27/13112	0.0360377	0.116937	0.0827566	GRB2/JAK2/MAPK1/PIK3CG/PRKCB/PTPN6/RAF1/SOCS1/SOS1/STAT5A/STAT5B	11
REACTOME_FGFR2_ALTERNATIVE_SPLICING	REACTOME_FGFR2_ALTERNATIVE_SPLICING	11/3097	27/13112	0.0360377	0.116937	0.0827566	HNRNPA1/HNRNPF/HNRNPM/NCBP1/POLR2D/POLR2E/POLR2F/POLR2G/POLR2H/POLR2I/TIAL1	11
WP_THYROID_STIMULATING_HORMONE_TSH_SIGNALING_PATHWAY	WP_THYROID_STIMULATING_HORMONE_TSH_SIGNALING_PATHWAY	23/3097	68/13112	0.0363326	0.117732	0.0833191	ADCY3/APEX1/CCNE1/CDK2/CDK4/CDKN1B/GNA13/GNAI2/GNAI3/GNG2/JAK2/MAP2K6/MAPK1/PDPK1/RAF1/RALGDS/RAP1B/RPS6KB1/STAT1/STAT3/TSHR/TTF1/TTF2	23
KEGG_PATHWAYS_IN_CANCER	KEGG_PATHWAYS_IN_CANCER	91/3097	325/13112	0.0364392	0.117915	0.0834489	ABL1/AKT2/APPL1/ARAF/ARNT/ARNT2/BAX/BCL2/BID/BIRC3/BIRC5/BRCA2/CASP3/CASP8/CBLB/CCNE1/CCNE2/CDK2/CDK4/CDKN1B/CDKN2A/CEBPA/CHUK/CKS1B/COL4A2/COL4A4/CREBBP/CRKL/CSF2RA/CUL2/DAPK1/DAPK2/DVL3/E2F2/E2F3/EGLN2/EP300/FAS/FASLG/FLT3/FLT3LG/FZD2/GRB2/HDAC2/HSP90AA1/HSP90B1/ITGA6/MAPK1/MAPK9/MAX/MLH1/MMP9/MSH2/MSH3/MSH6/NFKB1/NFKBIA/NRAS/PIAS1/PIAS2/PIAS4/PIK3CG/PIK3R3/PML/PRKCB/RAC2/RAD51/RAF1/RALBP1/RALG…	91
PID_TGFBR_PATHWAY	PID_TGFBR_PATHWAY	19/3097	54/13112	0.0365967	0.118263	0.0836949	DAXX/EIF2A/GRB2/MAP3K7/PDPK1/PML/PPP1CA/PPP2CA/PPP2CB/PPP2R2A/RPS6KB1/SMAD2/SMAD4/SMURF2/SOS1/TAB1/TAB2/TGFBR3/YWHAE	19
REACTOME_KINESINS	REACTOME_KINESINS	21/3097	61/13112	0.0366818	0.118375	0.0837747	CENPE/KIF11/KIF13B/KIF15/KIF18A/KIF18B/KIF1A/KIF20A/KIF20B/KIF22/KIF23/KIF2A/KIF2C/KIF3B/KIF4A/KIFAP3/KIFC1/RACGAP1/TUBA1B/TUBA1C/TUBB4B	21
REACTOME_CLATHRIN_MEDIATED_ENDOCYTOSIS	REACTOME_CLATHRIN_MEDIATED_ENDOCYTOSIS	44/3097	145/13112	0.0371034	0.119409	0.0845063	ACTG1/ACTR3/AGFG1/AP2A1/AP2B1/AP2M1/AP2S1/ARF6/ARPC2/ARPC3/ARPC4/ARPC5/ARRB1/BIN1/CD3D/CD3G/CD4/CLTC/COPS3/COPS4/COPS7B/EPS15/FNBP1/GAPVD1/GPS1/GRB2/HGS/HSPA8/IL7R/M6PR/NECAP1/NECAP2/NEDD8/PICALM/PIK3C2A/RAB5C/SCARB2/STAM/SYNJ1/SYT11/UBB/UBC/UBQLN2/VAMP7	44
WP_ENDODERM_DIFFERENTIATION	WP_ENDODERM_DIFFERENTIATION	44/3097	145/13112	0.0371034	0.119409	0.0845063	ASCC3/ATP8B2/BMPR1A/BPTF/BTAF1/C1QBP/CAND1/CDYL/CEBPZ/CTR9/DDAH1/DUSP2/ELAVL1/ELK4/EOMES/EZH2/FOXN3/HPRT1/JARID2/LRPPRC/MBTD1/MIXL1/MTF2/NAA15/NCAPG2/NLK/NME1/PAF1/PBX1/PHF6/PIAS1/PLCH1/RTF1/SFMBT1/SIAH2/SMAD2/SMAD4/STAT1/TAF5/TBX21/TET1/TOX/WDHD1/ZBTB17	44
REACTOME_NR1H3_NR1H2_REGULATE_GENE_EXPRESSION_LINKED_TO_CHOLESTEROL_TRANSPORT_AND_EFFLUX	REACTOME_NR1H3_NR1H2_REGULATE_GENE_EXPRESSION_LINKED_TO_CHOLESTEROL_TRANSPORT_AND_EFFLUX	14/3097	37/13112	0.0372152	0.119606	0.0846455	APOC1/APOC2/APOE/EP300/GPS2/HDAC3/KDM1A/MOV10/NCOA1/NCOR1/NR1H3/TBL1X/TBL1XR1/TNRC6B	14
REACTOME_CILIUM_ASSEMBLY	REACTOME_CILIUM_ASSEMBLY	59/3097	202/13112	0.0381201	0.122348	0.0865858	ARL3/BBS12/C2CD3/CCP110/CCT2/CCT3/CCT4/CCT5/CCT8/CDK1/CDK5RAP2/CEP135/CEP152/CEP192/CEP57/CEP76/CEP78/CEP89/CEP97/CETN2/CKAP5/CLASP1/CNTRL/CSNK1D/DCTN3/DYNLL1/DYNLL2/EXOC1/EXOC2/EXOC5/EXOC6/EXOC7/FBF1/HAUS1/HAUS4/HAUS6/HAUS8/HSP90AA1/HSPB11/IFT122/IFT20/IQCB1/KIF3B/KIFAP3/MAPRE1/PCM1/PCNT/PLK1/PLK4/RAB11A/RAB8A/SCLT1/TNPO1/TUBA1B/TUBA1C/TUBB/TUBB4B/TUBG1/YWHAE	59
BIOCARTA_TPO_PATHWAY	BIOCARTA_TPO_PATHWAY	10/3097	24/13112	0.0382426	0.122574	0.086746	GRB2/JAK2/PIK3CG/PRKCB/RAF1/SOS1/STAT1/STAT3/STAT5A/STAT5B	10
KEGG_LYSINE_DEGRADATION	KEGG_LYSINE_DEGRADATION	16/3097	44/13112	0.0391297	0.125077	0.0885175	AASS/ACAT2/ALDH2/ALDH9A1/ASH1L/ECHS1/EHMT2/GCDH/HADH/PIPOX/SETD2/SETDB1/SETMAR/SUV39H1/SUV39H2/TMLHE	16
KEGG_VALINE_LEUCINE_AND_ISOLEUCINE_DEGRADATION	KEGG_VALINE_LEUCINE_AND_ISOLEUCINE_DEGRADATION	16/3097	44/13112	0.0391297	0.125077	0.0885175	ACAA2/ACAD8/ACADM/ACAT2/ALDH2/ALDH6A1/ALDH9A1/DLD/ECHS1/HADH/HSD17B10/IL4I1/MCCC1/MCEE/MMUT/PCCB	16
REACTOME_SIGNALING_BY_NOTCH1_PEST_DOMAIN_MUTANTS_IN_CANCER	REACTOME_SIGNALING_BY_NOTCH1_PEST_DOMAIN_MUTANTS_IN_CANCER	20/3097	58/13112	0.04012	0.128069	0.0906351	APH1A/CCNC/CREBBP/CUL1/EP300/FBXW7/HDAC2/HDAC3/HDAC4/HDAC8/KAT2B/MAML1/NCOR1/NCSTN/RBPJ/SNW1/TBL1X/TBL1XR1/UBB/UBC	20
REACTOME_INTERLEUKIN_37_SIGNALING	REACTOME_INTERLEUKIN_37_SIGNALING	9/3097	21/13112	0.0402559	0.128141	0.0906856	CASP1/IL18R1/PTPN11/PTPN2/PTPN4/PTPN6/PTPN7/STAT3/TBK1	9
PID_HDAC_CLASSII_PATHWAY	PID_HDAC_CLASSII_PATHWAY	13/3097	34/13112	0.0403054	0.128141	0.0906856	CAMK4/GNG2/HDAC3/HDAC4/HSP90AA1/MEF2C/RAN/RANGAP1/RFXANK/SUMO1/TUBA1B/XPO1/YWHAE	13
PID_IL1_PATHWAY	PID_IL1_PATHWAY	13/3097	34/13112	0.0403054	0.128141	0.0906856	CASP1/CHUK/IRAK4/MAP2K6/MAP3K3/MAP3K7/MYD88/NFKB1/PRKCI/RELA/TAB1/TAB2/UBE2N	13
BIOCARTA_CALCINEURIN_PATHWAY	BIOCARTA_CALCINEURIN_PATHWAY	8/3097	18/13112	0.0418617	0.13208	0.0934738	CALM2/CALM3/MARCKS/NFATC2/NFATC3/PPP3CC/PRKCB/SP3	8
REACTOME_FORMATION_OF_ATP_BY_CHEMIOSMOTIC_COUPLING	REACTOME_FORMATION_OF_ATP_BY_CHEMIOSMOTIC_COUPLING	8/3097	18/13112	0.0418617	0.13208	0.0934738	ATP5F1A/ATP5F1B/ATP5F1C/ATP5MC1/ATP5MC3/ATP5PB/ATP5PF/ATP5PO	8
REACTOME_RORA_ACTIVATES_GENE_EXPRESSION	REACTOME_RORA_ACTIVATES_GENE_EXPRESSION	8/3097	18/13112	0.0418617	0.13208	0.0934738	CREBBP/EP300/HELZ2/MED1/NCOA1/RORA/TBL1X/TBL1XR1	8
WP_INHIBITION_OF_EXOSOME_BIOGENESIS_AND_SECRETION_BY_MANUMYCIN_A_IN_CRPC_CELLS	WP_INHIBITION_OF_EXOSOME_BIOGENESIS_AND_SECRETION_BY_MANUMYCIN_A_IN_CRPC_CELLS	8/3097	18/13112	0.0418617	0.13208	0.0934738	ARAF/HGS/MAPK1/MRAS/NRAS/RAB27A/RAB5C/RAF1	8
REACTOME_RAC1_GTPASE_CYCLE	REACTOME_RAC1_GTPASE_CYCLE	54/3097	184/13112	0.0420221	0.13208	0.0934738	ABI1/ABR/ARHGAP15/ARHGAP22/ARHGAP23/ARHGAP27/ARHGAP30/ARHGAP31/ARHGAP9/ARHGDIA/ARHGEF19/ARHGEF39/ARHGEF6/ARHGEF7/CDC42EP4/CHN2/CYBA/CYBB/CYFIP1/CYFIP2/DEF6/DEPDC1B/DOCK10/DOCK11/DOCK2/DOCK8/ECT2/ESYT1/FAM13B/FARP1/GMIP/GNA13/IQGAP1/IQGAP2/IQGAP3/LBR/NCF1/NCKAP1L/PAK1/PIK3R3/PLEKHG2/PREX1/RAB7A/RACGAP1/RALBP1/SOS1/SPATA13/SRGAP3/TAGAP/TAOK3/TMPO/VAV1/VRK2/WIPF1	54
REACTOME_ALK_MUTANTS_BIND_TKIS	REACTOME_ALK_MUTANTS_BIND_TKIS	6/3097	12/13112	0.0421045	0.13208	0.0934738	BCL11A/CLTC/EIF2AK3/EML4/PPM1B/PRKAR1A	6
REACTOME_INTERLEUKIN_2_SIGNALING	REACTOME_INTERLEUKIN_2_SIGNALING	6/3097	12/13112	0.0421045	0.13208	0.0934738	IL2RB/IL2RG/LCK/STAT5A/STAT5B/SYK	6
REACTOME_PECAM1_INTERACTIONS	REACTOME_PECAM1_INTERACTIONS	6/3097	12/13112	0.0421045	0.13208	0.0934738	FYN/INPP5D/LCK/PTPN11/PTPN6/YES1	6
REACTOME_TICAM1_DEPENDENT_ACTIVATION_OF_IRF3_IRF7	REACTOME_TICAM1_DEPENDENT_ACTIVATION_OF_IRF3_IRF7	6/3097	12/13112	0.0421045	0.13208	0.0934738	IRF7/TBK1/TLR3/TRAF3/UBB/UBC	6
WP_MAPK_AND_NFKB_SIGNALING_PATHWAYS_INHIBITED_BY_YERSINIA_YOPJ	WP_MAPK_AND_NFKB_SIGNALING_PATHWAYS_INHIBITED_BY_YERSINIA_YOPJ	6/3097	12/13112	0.0421045	0.13208	0.0934738	CHUK/MAP2K6/MAPK1/NFKB1/NFKBIA/RAF1	6
WP_NUCLEOTIDEBINDING_OLIGOMERIZATION_DOMAIN_NOD_PATHWAY	WP_NUCLEOTIDEBINDING_OLIGOMERIZATION_DOMAIN_NOD_PATHWAY	15/3097	41/13112	0.0426556	0.132343	0.0936599	ACAP1/AIM2/CARD8/CASP1/CASP5/CASP7/CASP8/CHUK/HSP90AA1/IL18/NDUFA13/NFKBIA/NLRP7/PYCARD/RELA	15
REACTOME_NONHOMOLOGOUS_END_JOINING_NHEJ	REACTOME_NONHOMOLOGOUS_END_JOINING_NHEJ	23/3097	69/13112	0.0426841	0.132343	0.0936599	BABAM1/BARD1/BRCC3/H2AX/H2BC12/H2BC5/H2BC6/H2BC9/H4C3/H4C8/HERC2/KAT5/MDC1/PAXIP1/PIAS4/RIF1/RNF168/SUMO1/TDP1/TDP2/UBE2N/XRCC5/XRCC6	23
BIOCARTA_GRANULOCYTES_PATHWAY	BIOCARTA_GRANULOCYTES_PATHWAY	7/3097	15/13112	0.0426932	0.132343	0.0936599	ICAM1/ICAM2/IFNG/ITGAL/ITGB2/SELL/TNF	7
BIOCARTA_IL17_PATHWAY	BIOCARTA_IL17_PATHWAY	7/3097	15/13112	0.0426932	0.132343	0.0936599	CD2/CD247/CD3D/CD3E/CD3G/CD4/CD8A	7
BIOCARTA_IL3_PATHWAY	BIOCARTA_IL3_PATHWAY	7/3097	15/13112	0.0426932	0.132343	0.0936599	GRB2/JAK2/PTPN6/RAF1/SOS1/STAT5A/STAT5B	7
BIOCARTA_TALL1_PATHWAY	BIOCARTA_TALL1_PATHWAY	7/3097	15/13112	0.0426932	0.132343	0.0936599	CHUK/NFKB1/RELA/TNFRSF13C/TNFRSF17/TNFSF13B/TRAF3	7
REACTOME_ACTIVATION_OF_BAD_AND_TRANSLOCATION_TO_MITOCHONDRIA	REACTOME_ACTIVATION_OF_BAD_AND_TRANSLOCATION_TO_MITOCHONDRIA	7/3097	15/13112	0.0426932	0.132343	0.0936599	AKT2/BCL2/BID/PPP3CC/YWHAE/YWHAH/YWHAQ	7
REACTOME_NEGATIVE_REGULATION_OF_FLT3	REACTOME_NEGATIVE_REGULATION_OF_FLT3	7/3097	15/13112	0.0426932	0.132343	0.0936599	CSK/FLT3/FLT3LG/SLA/SLA2/UBB/UBC	7
REACTOME_TRAF3_DEPENDENT_IRF_ACTIVATION_PATHWAY	REACTOME_TRAF3_DEPENDENT_IRF_ACTIVATION_PATHWAY	7/3097	15/13112	0.0426932	0.132343	0.0936599	CREBBP/EP300/IFIH1/IRF7/SIKE1/TBK1/TRAF3	7
KEGG_COLORECTAL_CANCER	KEGG_COLORECTAL_CANCER	21/3097	62/13112	0.043498	0.134416	0.095127	AKT2/APPL1/ARAF/BAX/BCL2/BIRC5/CASP3/MAPK1/MAPK9/MLH1/MSH2/MSH3/MSH6/PIK3CG/PIK3R3/RAC2/RAF1/RALGDS/SMAD2/SMAD4/TP53	21
REACTOME_DISEASES_OF_IMMUNE_SYSTEM	REACTOME_DISEASES_OF_IMMUNE_SYSTEM	12/3097	31/13112	0.0435899	0.134416	0.095127	BTK/CHUK/HMGB1/IRAK4/MYD88/NFKB1/NFKBIA/RELA/TIRAP/TLR10/TLR3/TRAF3	12
REACTOME_GLYOXYLATE_METABOLISM_AND_GLYCINE_DEGRADATION	REACTOME_GLYOXYLATE_METABOLISM_AND_GLYCINE_DEGRADATION	12/3097	31/13112	0.0435899	0.134416	0.095127	DDO/DHTKD1/DLD/GLDC/GRHPR/LIPT1/LIPT2/NDUFAB1/PDHA1/PDHB/PDHX/PXMP2	12
WP_ETHANOL_EFFECTS_ON_HISTONE_MODIFICATIONS	WP_ETHANOL_EFFECTS_ON_HISTONE_MODIFICATIONS	12/3097	31/13112	0.0435899	0.134416	0.095127	ALDH2/DHFR/EHMT2/ELP3/HAT1/HDAC2/HDAC3/HDAC4/HDAC8/KAT2B/MTR/TYMS	12
REACTOME_PYRUVATE_METABOLISM_AND_CITRIC_ACID_TCA_CYCLE	REACTOME_PYRUVATE_METABOLISM_AND_CITRIC_ACID_TCA_CYCLE	19/3097	55/13112	0.0439054	0.135036	0.0955658	ACO2/CS/DLD/IDH2/IDH3A/IDH3G/LDHAL6A/LDHB/ME2/MPC2/NNT/PDHA1/PDHB/PDHX/PDK1/PDP2/SDHA/SDHB/SDHC	19
REACTOME_SIGNALING_BY_ALK_IN_CANCER	REACTOME_SIGNALING_BY_ALK_IN_CANCER	19/3097	55/13112	0.0439054	0.135036	0.0955658	BCL11A/BCL2A1/CEBPB/CLTC/CUL1/EIF2AK3/EML4/GCC2/GRB2/MAPK1/PPM1B/PRKAR1A/RNF213/STAT3/STAT5A/TFG/TPM3/TPR/WDCP	19
REACTOME_ESR_MEDIATED_SIGNALING	REACTOME_ESR_MEDIATED_SIGNALING	63/3097	219/13112	0.0441565	0.135632	0.0959871	AKT2/BCL2/CBFB/CCNT1/CDKN1B/CREBBP/CXCL12/DDX5/EP300/ESR2/FKBP5/FOXO3/GNAI2/GNAI3/GNG2/GNG5/GNGT2/GTF2A1/GTF2A2/H2AC8/H2AX/H2AZ1/H2AZ2/H2BC12/H2BC5/H2BC6/H2BC9/H3-3B/H3C8/H4C3/H4C8/HSP90AA1/KAT2B/KAT5/KDM1A/KPNA2/MAPK1/MED1/MMP9/MOV10/MYB/NCOA1/NRAS/PDPK1/PIK3R3/POLR2D/POLR2E/POLR2F/POLR2G/POLR2H/POLR2I/PPID/PRMT1/PTGES3/SMC1A/SMC3/STAG1/TBP/TLE3/TNRC6B/USF1/XPO1/ZDHHC21	63
WP_AMYOTROPHIC_LATERAL_SCLEROSIS_ALS	WP_AMYOTROPHIC_LATERAL_SCLEROSIS_ALS	14/3097	38/13112	0.046498	0.142638	0.100946	BAX/BCL2/BID/CASP1/CASP3/DAXX/DERL1/GPX1/MAP2K6/PPP3CC/SOD1/TNF/TOMM40/TP53	14
REACTOME_FLT3_SIGNALING_IN_DISEASE	REACTOME_FLT3_SIGNALING_IN_DISEASE	11/3097	28/13112	0.0470467	0.144134	0.102004	FLT3/FLT3LG/GRB2/MYO18A/NRAS/PTPN11/SOS1/STAT5A/STAT5B/UBB/UBC	11
KEGG_JAK_STAT_SIGNALING_PATHWAY	KEGG_JAK_STAT_SIGNALING_PATHWAY	46/3097	155/13112	0.0479865	0.146822	0.103907	AKT2/CBLB/CCND2/CREBBP/CSF2RA/EP300/GRB2/IFNAR2/IFNG/IFNK/IFNL1/IFNL2/IFNLR1/IL10/IL10RA/IL12B/IL12RB1/IL12RB2/IL15RA/IL21/IL21R/IL2RB/IL2RG/IL6R/IL7/IL7R/IRF9/JAK2/PIAS1/PIAS2/PIAS4/PIK3CG/PIK3R3/PTPN11/PTPN6/SOCS1/SOS1/SPRY3/STAM/STAT1/STAT2/STAT3/STAT4/STAT5A/STAT5B/TYK2	46
REACTOME_APOPTOTIC_EXECUTION_PHASE	REACTOME_APOPTOTIC_EXECUTION_PHASE	18/3097	52/13112	0.0480777	0.146911	0.103969	ACIN1/CASP3/CASP7/CASP8/CLSPN/DFFB/DNM1L/FNTA/H1-2/HMGB1/HMGB2/KPNA1/KPNB1/LMNB1/PRKCQ/ROCK1/STK24/TJP2	18
WP_3Q29_COPY_NUMBER_VARIATION_SYNDROME	WP_3Q29_COPY_NUMBER_VARIATION_SYNDROME	23/3097	70/13112	0.0498111	0.152011	0.107579	CASP7/CEP350/DYNLL1/DYNLL2/FBXO45/FBXW7/MAD2L1BP/MCRS1/MYCBP2/NCBP1/NF2/NRROS/PIGX/PIK3R3/RNF168/SIRT1/SLC51B/SMCO1/STAT5A/STAT5B/UBE2N/UBXN7/ZNF76	23
REACTOME_TOLL_LIKE_RECEPTOR_TLR1_TLR2_CASCADE	REACTOME_TOLL_LIKE_RECEPTOR_TLR1_TLR2_CASCADE	32/3097	103/13112	0.0505195	0.153273	0.108472	BTK/CHUK/CUL1/ECSIT/HMGB1/IRAK4/MAP2K6/MAP3K7/MAPK1/MAPK9/MAPKAPK2/MAPKAPK3/MEF2A/MEF2C/MYD88/NFKB1/NFKBIA/NFKBIB/NKIRAS2/PPP2CA/PPP2CB/RELA/RPS6KA3/SOCS1/TAB1/TAB2/TAB3/TIRAP/UBB/UBC/UBE2N/VRK3	32
REACTOME_MICRORNA_MIRNA_BIOGENESIS	REACTOME_MICRORNA_MIRNA_BIOGENESIS	10/3097	25/13112	0.0506296	0.153273	0.108472	DGCR8/DICER1/POLR2D/POLR2E/POLR2F/POLR2G/POLR2H/POLR2I/PRKRA/RAN	10
WP_IL7_SIGNALING_PATHWAY	WP_IL7_SIGNALING_PATHWAY	10/3097	25/13112	0.0506296	0.153273	0.108472	CDKN1B/FYN/IL2RG/IL7/IL7R/MAPK1/STAT1/STAT3/STAT5A/STAT5B	10
PID_PI3KCI_AKT_PATHWAY	PID_PI3KCI_AKT_PATHWAY	13/3097	35/13112	0.0506795	0.153273	0.108472	AKT2/CDKN1B/CHUK/FOXO3/HSP90AA1/KPNA1/MAPKAP1/PDPK1/RAF1/TBC1D4/YWHAE/YWHAH/YWHAQ	13
REACTOME_LYSOSOME_VESICLE_BIOGENESIS	REACTOME_LYSOSOME_VESICLE_BIOGENESIS	13/3097	35/13112	0.0506795	0.153273	0.108472	AP1M1/AP1S2/AP4S1/ARRB1/BLOC1S1/CLTC/CTSZ/GNS/HGS/HSPA8/M6PR/TXNDC5/VAMP7	13
REACTOME_ONCOGENE_INDUCED_SENESCENCE	REACTOME_ONCOGENE_INDUCED_SENESCENCE	13/3097	35/13112	0.0506795	0.153273	0.108472	CDK4/CDKN2A/CDKN2C/E2F2/E2F3/MAPK1/MOV10/TFDP1/TFDP2/TNRC6B/TP53/UBB/UBC	13
WP_COHESIN_COMPLEX_CORNELIA_DE_LANGE_SYNDROME	WP_COHESIN_COMPLEX_CORNELIA_DE_LANGE_SYNDROME	13/3097	35/13112	0.0506795	0.153273	0.108472	AURKB/CDCA5/CDK1/ESCO2/ESPL1/HDAC8/PLK1/PPP2CA/PPP2CB/PPP2R5E/PTTG1/SMC1A/SMC3	13
KEGG_BLADDER_CANCER	KEGG_BLADDER_CANCER	15/3097	42/13112	0.0523206	0.158034	0.111841	ARAF/CDK4/CDKN2A/DAPK1/DAPK2/E2F2/E2F3/MAPK1/MMP9/NRAS/RAF1/RASSF1/TP53/TYMP/VEGFB	15
REACTOME_RETROGRADE_TRANSPORT_AT_THE_TRANS_GOLGI_NETWORK	REACTOME_RETROGRADE_TRANSPORT_AT_THE_TRANS_GOLGI_NETWORK	17/3097	49/13112	0.0526818	0.158718	0.112326	COG4/GCC2/GOLGA1/GOLGA4/M6PR/NAA35/NAA38/NSF/RAB9A/RAB9B/RHOBTB3/RIC1/USP6NL/VPS51/VPS52/VPS54/VTI1A	17
WP_EXERCISEINDUCED_CIRCADIAN_REGULATION	WP_EXERCISEINDUCED_CIRCADIAN_REGULATION	17/3097	49/13112	0.0526818	0.158718	0.112326	BTG1/CEBPB/DNAJA1/EIF4G2/HERPUD1/HLA-DMA/HSPA8/MYF6/NR1D2/PER2/PPP2CB/PSMA4/SF3A3/SUMO1/SUMO3/TAB2/TOB1	17
KEGG_NEUROTROPHIN_SIGNALING_PATHWAY	KEGG_NEUROTROPHIN_SIGNALING_PATHWAY	38/3097	126/13112	0.0542248	0.162203	0.114792	ABL1/AKT2/ARHGDIA/ATF4/BAX/BCL2/CALM2/CALM3/CAMK4/CRKL/CSK/FASLG/FOXO3/GRB2/IRAK4/MAP3K3/MAPK1/MAPK9/MAPKAPK2/NFKB1/NFKBIA/NFKBIB/NFKBIE/NRAS/NTF3/PDPK1/PIK3CG/PIK3R3/PTPN11/RAF1/RAP1B/RELA/RPS6KA3/SOS1/TP53/YWHAE/YWHAH/YWHAQ	38
BIOCARTA_IL2_PATHWAY	BIOCARTA_IL2_PATHWAY	9/3097	22/13112	0.0542511	0.162203	0.114792	GRB2/IL2RB/IL2RG/LCK/RAF1/SOS1/STAT5A/STAT5B/SYK	9
BIOCARTA_MTOR_PATHWAY	BIOCARTA_MTOR_PATHWAY	9/3097	22/13112	0.0542511	0.162203	0.114792	EIF3A/EIF4A2/EIF4E/EIF4G1/EIF4G2/PDPK1/PPP2CA/RHEB/RPS6KB1	9
WP_NAD_BIOSYNTHETIC_PATHWAYS	WP_NAD_BIOSYNTHETIC_PATHWAYS	9/3097	22/13112	0.0542511	0.162203	0.114792	CD38/IDO1/PARP1/PARP2/PARP4/SIRT1/SIRT5/SIRT7/TNKS2	9
WP_REGULATION_OF_APOPTOSIS_BY_PARATHYROID_HORMONERELATED_PROTEIN	WP_REGULATION_OF_APOPTOSIS_BY_PARATHYROID_HORMONERELATED_PROTEIN	9/3097	22/13112	0.0542511	0.162203	0.114792	BAK1/BAX/BCL2/BCL2A1/BCL2L12/BCL2L14/BID/ITGA6/PIK3CG	9
WP_STING_PATHWAY_IN_KAWASAKILIKE_DISEASE_AND_COVID19	WP_STING_PATHWAY_IN_KAWASAKILIKE_DISEASE_AND_COVID19	9/3097	22/13112	0.0542511	0.162203	0.114792	CHUK/FCGR2A/GSDMD/NFKB1/NFKBIA/NFKBIE/REL/RELA/TBK1	9
REACTOME_MAPK_FAMILY_SIGNALING_CASCADES	REACTOME_MAPK_FAMILY_SIGNALING_CASCADES	90/3097	327/13112	0.0547062	0.163357	0.115608	ABHD17A/ACTG1/ARAF/ARRB1/CDK1/CSF2RA/CSK/CUL3/DUSP2/FLT3/FLT3LG/FNTA/FOXO3/FYN/GRB2/IL2RB/IL2RG/IL6R/IQGAP1/JAK2/LAMTOR2/LAT/MAP3K11/MAPK1/MAPKAPK5/MOV10/MRAS/NRAS/NRG3/PAK1/PEA15/PHB/PPP1CC/PPP2CA/PPP2CB/PPP2R5E/PRKACB/PRKCQ/PSMA2/PSMA3/PSMA4/PSMA5/PSMA6/PSMA7/PSMB1/PSMB10/PSMB2/PSMB3/PSMB4/PSMB5/PSMB6/PSMB7/PSMB8/PSMB9/PSMC2/PSMC3/PSMC5/PSMC6/PSMD1/PSMD11/PSMD12/PSMD14/PSMD2/PSMD3/PSMD4/PSMD6/P…	90
REACTOME_REGULATION_OF_MECP2_EXPRESSION_AND_ACTIVITY	REACTOME_REGULATION_OF_MECP2_EXPRESSION_AND_ACTIVITY	12/3097	32/13112	0.0552198	0.164267	0.116252	AURKB/CAMK4/GPS2/HDAC2/HDAC3/LBR/MOV10/NCOR1/SIN3A/TBL1X/TBL1XR1/TNRC6B	12
WP_DEVELOPMENT_AND_HETEROGENEITY_OF_THE_ILC_FAMILY	WP_DEVELOPMENT_AND_HETEROGENEITY_OF_THE_ILC_FAMILY	12/3097	32/13112	0.0552198	0.164267	0.116252	BCL11B/EOMES/GFI1/ID2/IFNG/IL12B/IL18/IL7/RORA/TBX21/TNF/TOX	12
WP_OVARIAN_INFERTILITY	WP_OVARIAN_INFERTILITY	12/3097	32/13112	0.0552198	0.164267	0.116252	CCND2/CDK4/CDKN1B/CEBPB/DMC1/ESR2/MLH1/MSH5/NCOR1/PTGER2/SYNE2/TBP	12
REACTOME_GOLGI_TO_ER_RETROGRADE_TRANSPORT	REACTOME_GOLGI_TO_ER_RETROGRADE_TRANSPORT	40/3097	134/13112	0.0569618	0.169235	0.119769	ARCN1/ARFGAP2/CAPZA1/CENPE/COPA/COPB2/COPE/DCTN3/DCTN4/DCTN6/DYNC1LI1/DYNLL1/DYNLL2/GALNT1/GALNT2/KIF11/KIF13B/KIF15/KIF18A/KIF18B/KIF1A/KIF20A/KIF20B/KIF22/KIF23/KIF2A/KIF2C/KIF3B/KIF4A/KIFAP3/KIFC1/NSF/PAFAH1B3/RAB1A/RACGAP1/RINT1/TUBA1B/TUBA1C/TUBB4B/USE1	40
BIOCARTA_FCER1_PATHWAY	BIOCARTA_FCER1_PATHWAY	14/3097	39/13112	0.0572806	0.169969	0.120287	BTK/CALM2/CALM3/GRB2/MAPK1/NFATC2/NFATC3/PIK3CG/PPP3CC/PRKCB/RAF1/SOS1/SYK/VAV1	14
BIOCARTA_TID_PATHWAY	BIOCARTA_TID_PATHWAY	8/3097	19/13112	0.0577503	0.170079	0.120365	IFNG/JAK2/NFKB1/NFKBIA/RELA/TNF/TNFRSF1B/TP53	8
BIOCARTA_TOB1_PATHWAY	BIOCARTA_TOB1_PATHWAY	8/3097	19/13112	0.0577503	0.170079	0.120365	CD247/CD3D/CD3E/CD3G/IFNG/SMAD4/TGFBR3/TOB1	8
REACTOME_LDL_CLEARANCE	REACTOME_LDL_CLEARANCE	8/3097	19/13112	0.0577503	0.170079	0.120365	AP2A1/AP2B1/AP2M1/AP2S1/CLTC/LIPA/NCEH1/SOAT1	8
REACTOME_NUCLEAR_EVENTS_STIMULATED_BY_ALK_SIGNALING_IN_CANCER	REACTOME_NUCLEAR_EVENTS_STIMULATED_BY_ALK_SIGNALING_IN_CANCER	8/3097	19/13112	0.0577503	0.170079	0.120365	BCL2A1/CEBPB/CLTC/CUL1/EML4/MAPK1/STAT3/STAT5A	8
REACTOME_OTHER_SEMAPHORIN_INTERACTIONS	REACTOME_OTHER_SEMAPHORIN_INTERACTIONS	8/3097	19/13112	0.0577503	0.170079	0.120365	CD72/ITGA1/PLXNA1/PLXND1/PTPRC/SEMA4A/SEMA4D/TYROBP	8
REACTOME_REGULATION_OF_TP53_ACTIVITY_THROUGH_METHYLATION	REACTOME_REGULATION_OF_TP53_ACTIVITY_THROUGH_METHYLATION	8/3097	19/13112	0.0577503	0.170079	0.120365	CHEK2/EHMT2/EP300/JMY/PRMT5/TP53/UBB/UBC	8
REACTOME_METABOLISM_OF_NUCLEOTIDES	REACTOME_METABOLISM_OF_NUCLEOTIDES	30/3097	97/13112	0.060011	0.175432	0.124154	ADK/ADSL/CMPK1/CTPS1/DCK/DCTD/DTYMK/DUT/ENTPD1/ENTPD4/GMPS/HPRT1/NME1/NT5C/NT5C3A/NUDT1/NUDT5/PAICS/PFAS/PNP/PPAT/RRM1/RRM2/SAMHD1/TK1/TYMP/TYMS/UCK2/UCKL1/UMPS	30
PID_INTEGRIN2_PATHWAY	PID_INTEGRIN2_PATHWAY	11/3097	29/13112	0.0601326	0.175432	0.124154	C3/CD40LG/F11R/FCGR2A/ICAM1/ICAM2/ITGAD/ITGAL/ITGB2/KNG1/VCAM1	11
REACTOME_DOWNSTREAM_SIGNAL_TRANSDUCTION	REACTOME_DOWNSTREAM_SIGNAL_TRANSDUCTION	11/3097	29/13112	0.0601326	0.175432	0.124154	CRKL/GRB2/NCK1/NCK2/NRAS/PTPN11/SOS1/STAT1/STAT3/STAT5A/STAT5B	11
REACTOME_ASPARAGINE_N_LINKED_GLYCOSYLATION	REACTOME_ASPARAGINE_N_LINKED_GLYCOSYLATION	84/3097	305/13112	0.0607787	0.175432	0.124154	ALG5/ALG6/ALG9/ANK3/ARCN1/ARFGAP2/ASGR1/B4GALT1/B4GALT3/CALR/CAPZA1/CNIH2/COG4/COPA/COPB2/COPE/CSNK1D/CTSC/CTSZ/DCTN3/DCTN4/DCTN6/DDOST/DERL1/DERL2/DPM1/DYNC1LI1/DYNLL1/DYNLL2/EDEM1/FUT8/GLB1/GMPPB/GOSR1/LMAN2L/MAGT1/MAN1A1/MAN1A2/MANEA/MGAT4A/MOGS/NAGK/NANP/NEU1/NEU3/NGLY1/NSF/NUS1/PGM3/PMM1/PPP6C/PREB/PRKCSH/RAB1A/RAD23B/RNF185/RPN1/SCFD1/SEC13/SEC16A/SEC23IP/SEC24B/SEL1L/ST3GAL5/ST6GAL1/ST6GAL…	84
BIOCARTA_CDMAC_PATHWAY	BIOCARTA_CDMAC_PATHWAY	7/3097	16/13112	0.0608323	0.175432	0.124154	MAPK1/NFKB1/NFKBIA/PRKCB/RAF1/RELA/TNF	7
BIOCARTA_EFP_PATHWAY	BIOCARTA_EFP_PATHWAY	7/3097	16/13112	0.0608323	0.175432	0.124154	CCNB1/CCNB2/CDK1/CDK2/CDK4/SMURF2/TP53	7
BIOCARTA_P53_PATHWAY	BIOCARTA_P53_PATHWAY	7/3097	16/13112	0.0608323	0.175432	0.124154	BAX/BCL2/CCNE1/CDK2/CDK4/PCNA/TP53	7
KEGG_OTHER_GLYCAN_DEGRADATION	KEGG_OTHER_GLYCAN_DEGRADATION	7/3097	16/13112	0.0608323	0.175432	0.124154	AGA/FUCA2/GLB1/HEXA/MAN2B1/NEU1/NEU3	7
REACTOME_CASPASE_ACTIVATION_VIA_DEATH_RECEPTORS_IN_THE_PRESENCE_OF_LIGAND	REACTOME_CASPASE_ACTIVATION_VIA_DEATH_RECEPTORS_IN_THE_PRESENCE_OF_LIGAND	7/3097	16/13112	0.0608323	0.175432	0.124154	CASP8/CFLAR/FAS/FASLG/RIPK1/TNFRSF10A/TNFSF10	7
REACTOME_FOXO_MEDIATED_TRANSCRIPTION_OF_CELL_DEATH_GENES	REACTOME_FOXO_MEDIATED_TRANSCRIPTION_OF_CELL_DEATH_GENES	7/3097	16/13112	0.0608323	0.175432	0.124154	CITED2/CREBBP/EP300/FASLG/FOXO3/NFYB/NFYC	7
REACTOME_P75NTR_SIGNALS_VIA_NF_KB	REACTOME_P75NTR_SIGNALS_VIA_NF_KB	7/3097	16/13112	0.0608323	0.175432	0.124154	MYD88/NFKB1/NFKBIA/PRKCI/RELA/UBB/UBC	7
REACTOME_REGULATION_OF_KIT_SIGNALING	REACTOME_REGULATION_OF_KIT_SIGNALING	7/3097	16/13112	0.0608323	0.175432	0.124154	FYN/GRB2/LCK/PTPN6/SOCS1/SOS1/YES1	7
REACTOME_SIGNAL_REGULATORY_PROTEIN_FAMILY_INTERACTIONS	REACTOME_SIGNAL_REGULATORY_PROTEIN_FAMILY_INTERACTIONS	7/3097	16/13112	0.0608323	0.175432	0.124154	CD47/FYB1/GRB2/PTPN11/PTPN6/SIRPG/TYROBP	7
REACTOME_SIGNALING_BY_FLT3_ITD_AND_TKD_MUTANTS	REACTOME_SIGNALING_BY_FLT3_ITD_AND_TKD_MUTANTS	7/3097	16/13112	0.0608323	0.175432	0.124154	FLT3/GRB2/NRAS/PTPN11/SOS1/STAT5A/STAT5B	7
REACTOME_SPRY_REGULATION_OF_FGF_SIGNALING	REACTOME_SPRY_REGULATION_OF_FGF_SIGNALING	7/3097	16/13112	0.0608323	0.175432	0.124154	GRB2/MAPK1/PPP2CA/PPP2CB/PTPN11/UBB/UBC	7
WP_MITOCHONDRIAL_COMPLEX_III_ASSEMBLY	WP_MITOCHONDRIAL_COMPLEX_III_ASSEMBLY	7/3097	16/13112	0.0608323	0.175432	0.124154	BCS1L/UQCR10/UQCR11/UQCRC1/UQCRFS1/UQCRH/UQCRQ	7
WP_TCA_CYCLE_AND_DEFICIENCY_OF_PYRUVATE_DEHYDROGENASE_COMPLEX_PDHC	WP_TCA_CYCLE_AND_DEFICIENCY_OF_PYRUVATE_DEHYDROGENASE_COMPLEX_PDHC	7/3097	16/13112	0.0608323	0.175432	0.124154	ACLY/CS/DLD/IDH3A/MDH1/PDHA1/SDHA	7
BIOCARTA_IL10_PATHWAY	BIOCARTA_IL10_PATHWAY	6/3097	13/13112	0.0629399	0.177449	0.125582	IL10/IL10RA/STAT1/STAT3/STAT5A/TNF	6
BIOCARTA_RAB_PATHWAY	BIOCARTA_RAB_PATHWAY	6/3097	13/13112	0.0629399	0.177449	0.125582	RAB11A/RAB1A/RAB27A/RAB7A/RAB8A/RAB9A	6
REACTOME_CYTOCHROME_C_MEDIATED_APOPTOTIC_RESPONSE	REACTOME_CYTOCHROME_C_MEDIATED_APOPTOTIC_RESPONSE	6/3097	13/13112	0.0629399	0.177449	0.125582	APIP/CARD8/CASP3/CASP7/DIABLO/MAPK1	6
REACTOME_MITOTIC_TELOPHASE_CYTOKINESIS	REACTOME_MITOTIC_TELOPHASE_CYTOKINESIS	6/3097	13/13112	0.0629399	0.177449	0.125582	KIF20A/KIF23/PLK1/SMC1A/SMC3/STAG1	6
REACTOME_WNT5A_DEPENDENT_INTERNALIZATION_OF_FZD2_FZD5_AND_ROR2	REACTOME_WNT5A_DEPENDENT_INTERNALIZATION_OF_FZD2_FZD5_AND_ROR2	6/3097	13/13112	0.0629399	0.177449	0.125582	AP2A1/AP2B1/AP2M1/AP2S1/CLTC/FZD2	6
WP_CONTROL_OF_IMMUNE_TOLERANCE_BY_VASOACTIVE_INTESTINAL_PEPTIDE	WP_CONTROL_OF_IMMUNE_TOLERANCE_BY_VASOACTIVE_INTESTINAL_PEPTIDE	6/3097	13/13112	0.0629399	0.177449	0.125582	CD80/CD86/CTLA4/FAS/IFNG/IL10	6
WP_DISORDERS_OF_FOLATE_METABOLISM_AND_TRANSPORT	WP_DISORDERS_OF_FOLATE_METABOLISM_AND_TRANSPORT	6/3097	13/13112	0.0629399	0.177449	0.125582	DHFR/MTHFD1/MTHFS/MTR/SHMT2/TYMS	6
WP_HOMOLOGOUS_RECOMBINATION	WP_HOMOLOGOUS_RECOMBINATION	6/3097	13/13112	0.0629399	0.177449	0.125582	BRCA2/POLD1/POLD2/POLD3/RAD51/RPA1	6
BIOCARTA_CPSF_PATHWAY	BIOCARTA_CPSF_PATHWAY	5/3097	10/13112	0.0629611	0.177449	0.125582	CPSF3/CSTF1/CSTF2/CSTF3/PABPN1	5
BIOCARTA_FREE_PATHWAY	BIOCARTA_FREE_PATHWAY	5/3097	10/13112	0.0629611	0.177449	0.125582	GPX1/NFKB1/RELA/SOD1/TNF	5
BIOCARTA_SKP2E2F_PATHWAY	BIOCARTA_SKP2E2F_PATHWAY	5/3097	10/13112	0.0629611	0.177449	0.125582	CCNE1/CDK2/CUL1/SKP2/TFDP1	5
REACTOME_HDR_THROUGH_MMEJ_ALT_NHEJ	REACTOME_HDR_THROUGH_MMEJ_ALT_NHEJ	5/3097	10/13112	0.0629611	0.177449	0.125582	FEN1/PARP1/PARP2/RBBP8/XRCC1	5
REACTOME_MAPK3_ERK1_ACTIVATION	REACTOME_MAPK3_ERK1_ACTIVATION	5/3097	10/13112	0.0629611	0.177449	0.125582	CDK1/IL6R/JAK2/PTPN11/TYK2	5
REACTOME_MET_RECEPTOR_RECYCLING	REACTOME_MET_RECEPTOR_RECYCLING	5/3097	10/13112	0.0629611	0.177449	0.125582	ARF6/CRKL/GGA3/GRB2/RAB4B	5
REACTOME_MRNA_EDITING	REACTOME_MRNA_EDITING	5/3097	10/13112	0.0629611	0.177449	0.125582	ADAR/APOBEC3A/APOBEC3B/APOBEC3C/APOBEC3H	5
REACTOME_REGULATION_OF_FOXO_TRANSCRIPTIONAL_ACTIVITY_BY_ACETYLATION	REACTOME_REGULATION_OF_FOXO_TRANSCRIPTIONAL_ACTIVITY_BY_ACETYLATION	5/3097	10/13112	0.0629611	0.177449	0.125582	CREBBP/EP300/FOXO3/KAT2B/SIRT1	5
REACTOME_RUNX1_AND_FOXP3_CONTROL_THE_DEVELOPMENT_OF_REGULATORY_T_LYMPHOCYTES_TREGS	REACTOME_RUNX1_AND_FOXP3_CONTROL_THE_DEVELOPMENT_OF_REGULATORY_T_LYMPHOCYTES_TREGS	5/3097	10/13112	0.0629611	0.177449	0.125582	CBFB/CTLA4/IFNG/NFATC2/TNFRSF18	5
REACTOME_RUNX3_REGULATES_P14_ARF	REACTOME_RUNX3_REGULATES_P14_ARF	5/3097	10/13112	0.0629611	0.177449	0.125582	BRD2/CBFB/CDKN2A/EP300/HDAC4	5
REACTOME_STAT5_ACTIVATION_DOWNSTREAM_OF_FLT3_ITD_MUTANTS	REACTOME_STAT5_ACTIVATION_DOWNSTREAM_OF_FLT3_ITD_MUTANTS	5/3097	10/13112	0.0629611	0.177449	0.125582	FLT3/GRB2/PTPN11/STAT5A/STAT5B	5
WP_REGULATORY_CIRCUITS_OF_THE_STAT3_SIGNALING_PATHWAY	WP_REGULATORY_CIRCUITS_OF_THE_STAT3_SIGNALING_PATHWAY	25/3097	79/13112	0.0636517	0.179182	0.126808	AKT1S1/CREBBP/CSF2RA/DUSP2/IFNAR2/IFNLR1/IL10RA/IL12RB2/IL15RA/IL21R/IL27RA/IL2RB/IL2RG/IL6R/IL7R/JAK2/MAPK1/MAPK9/MAPKAP1/PRKCB/PTPRC/STAT3/STMN1/TRIM28/TYK2	25
REACTOME_CALNEXIN_CALRETICULIN_CYCLE	REACTOME_CALNEXIN_CALRETICULIN_CYCLE	10/3097	26/13112	0.0654189	0.183937	0.130173	CALR/DERL2/EDEM1/PRKCSH/RNF185/SEL1L/SYVN1/UBB/UBC/UGGT2	10
PID_AR_PATHWAY	PID_AR_PATHWAY	20/3097	61/13112	0.0655925	0.184206	0.130363	APPL1/CASP8/CDK11B/CDKN2A/CTDSP2/HNRNPA1/KDM1A/KDM4C/MED1/PA2G4/PATZ1/PELP1/PIAS1/PIAS4/RANBP9/RPS6KA3/UBE3A/XRCC5/XRCC6/ZNF318	20
WP_GLIOBLASTOMA_SIGNALING_PATHWAYS	WP_GLIOBLASTOMA_SIGNALING_PATHWAYS	26/3097	83/13112	0.0663674	0.18616	0.131746	AKT2/ARAF/BRCA2/CCND2/CCNE1/CDK2/CDK4/CDKN1B/CDKN2A/CDKN2C/EP300/FOXO3/GRB2/MAP2K6/MAPK1/MSH6/NRAS/PDPK1/PIK3C2A/PIK3CG/PRKCB/PRKCH/PRKCI/PRKCQ/RAF1/TP53	26
REACTOME_FACTORS_INVOLVED_IN_MEGAKARYOCYTE_DEVELOPMENT_AND_PLATELET_PRODUCTION	REACTOME_FACTORS_INVOLVED_IN_MEGAKARYOCYTE_DEVELOPMENT_AND_PLATELET_PRODUCTION	49/3097	170/13112	0.0669064	0.187449	0.132658	ABL1/AK3/AKAP1/CABLES2/CAPZA1/CBX5/CDK2/CENPE/DOCK10/DOCK11/DOCK2/DOCK8/EHD1/H3-3B/H3C8/HDAC2/IRF1/IRF2/JAK2/KDM1A/KIF11/KIF13B/KIF15/KIF18A/KIF18B/KIF1A/KIF20A/KIF20B/KIF22/KIF23/KIF2A/KIF2C/KIF3B/KIF4A/KIFAP3/KIFC1/MFN1/MYB/PHF21A/PRKACB/PRKAR1A/RACGAP1/RAD51C/SIN3A/TP53/TUBA1B/TUBA1C/TUBB4B/VPS45	49
PID_EPO_PATHWAY	PID_EPO_PATHWAY	12/3097	33/13112	0.0687619	0.192191	0.136014	BCL2/BTK/CRKL/GRB2/JAK2/NFKB1/PTPN11/PTPN6/SOS1/STAT1/STAT5A/STAT5B	12
WP_REGUCALCIN_IN_PROXIMAL_TUBULE_EPITHELIAL_KIDNEY_CELLS	WP_REGUCALCIN_IN_PROXIMAL_TUBULE_EPITHELIAL_KIDNEY_CELLS	12/3097	33/13112	0.0687619	0.192191	0.136014	BAK1/BAX/CASP3/CASP8/G3BP1/MAPK1/MCU/PRKCQ/RAF1/RELA/SMAD2/SMAD4	12
REACTOME_TP53_REGULATES_METABOLIC_GENES	REACTOME_TP53_REGULATES_METABOLIC_GENES	27/3097	87/13112	0.0689383	0.192456	0.136202	AKT2/COX11/COX14/COX18/COX20/COX4I1/COX5A/COX5B/COX6A1/COX7B/COX8A/DDIT4/GPI/LAMTOR2/LAMTOR5/LRPPRC/MOV10/RHEB/RRAGA/SCO1/SCO2/TACO1/TNRC6B/TP53/YWHAE/YWHAH/YWHAQ	27
REACTOME_MEIOSIS	REACTOME_MEIOSIS	35/3097	117/13112	0.0693428	0.193356	0.136839	ACD/ATR/BLM/BRCA2/CDK2/CDK4/DIDO1/DMC1/H2AC8/H2AX/H2AZ1/H2AZ2/H2BC12/H2BC5/H2BC6/H2BC9/H3-3B/H3C8/H4C3/H4C8/LMNB1/MLH1/MSH5/PSMC3IP/RAD51/RAD51C/RBBP8/RPA1/RPA2/RPA3/SMC1A/SMC3/STAG1/SYNE1/SYNE2	35
REACTOME_CELL_DEATH_SIGNALLING_VIA_NRAGE_NRIF_AND_NADE	REACTOME_CELL_DEATH_SIGNALLING_VIA_NRAGE_NRIF_AND_NADE	24/3097	76/13112	0.0696396	0.193728	0.137102	AATF/ABR/APH1A/ARHGEF19/ARHGEF26/ARHGEF39/ARHGEF6/ARHGEF7/CASP2/CASP3/ECT2/FGD1/FGD2/FGD3/GNA13/NCSTN/NET1/PLEKHG2/PREX1/SOS1/UBB/UBC/VAV1/YWHAE	24
KEGG_PYRUVATE_METABOLISM	KEGG_PYRUVATE_METABOLISM	14/3097	40/13112	0.0696403	0.193728	0.137102	ACAT2/ACYP1/AKR1B1/ALDH2/ALDH9A1/DLD/GRHPR/LDHAL6A/LDHB/MDH1/ME2/PCK2/PDHA1/PDHB	14
KEGG_PURINE_METABOLISM	KEGG_PURINE_METABOLISM	46/3097	159/13112	0.070084	0.194733	0.137813	ADCY3/ADK/ADSL/CANT1/DCK/ENTPD1/ENTPD4/GMPS/HPRT1/NME1/NT5C/NT5C3A/NUDT5/PAICS/PFAS/PNP/PNPT1/POLA1/POLA2/POLD1/POLD2/POLD3/POLE/POLE2/POLE3/POLR1A/POLR1C/POLR1D/POLR1E/POLR2D/POLR2E/POLR2F/POLR2G/POLR2H/POLR2I/POLR3D/POLR3GL/POLR3H/POLR3K/PPAT/PRIM1/PRIM2/PRPS2/PRUNE1/RRM1/RRM2	46
KEGG_LYSOSOME	KEGG_LYSOSOME	36/3097	121/13112	0.0709575	0.196276	0.138905	ACP2/ACP5/AGA/AP1M1/AP1S2/AP3M1/AP3S2/AP4S1/ARSG/ATP6V0A2/CD68/CLTC/CTSB/CTSC/CTSH/CTSO/CTSS/CTSW/CTSZ/ENTPD4/GGA2/GGA3/GLB1/GNS/HEXA/LAMP3/LAPTM5/LGMN/LIPA/M6PR/MAN2B1/NAGLU/NEU1/PPT1/PSAP/SCARB2	36
BIOCARTA_GLEEVEC_PATHWAY	BIOCARTA_GLEEVEC_PATHWAY	9/3097	23/13112	0.0710554	0.196276	0.138905	CRKL/GRB2/JAK2/PIK3CG/RAF1/SOS1/STAT1/STAT5A/STAT5B	9
PID_PRL_SIGNALING_EVENTS_PATHWAY	PID_PRL_SIGNALING_EVENTS_PATHWAY	9/3097	23/13112	0.0710554	0.196276	0.138905	CCNA2/CCNE1/CDK2/ITGA1/MAPK1/PTP4A2/RABGGTB/ROCK1/TUBA1B	9
REACTOME_TELOMERE_EXTENSION_BY_TELOMERASE	REACTOME_TELOMERE_EXTENSION_BY_TELOMERASE	9/3097	23/13112	0.0710554	0.196276	0.138905	ACD/CCNA2/CDK2/DKC1/GAR1/PIF1/PPP6C/RUVBL1/RUVBL2	9
WP_PROGERIAASSOCIATED_LIPODYSTROPHY	WP_PROGERIAASSOCIATED_LIPODYSTROPHY	9/3097	23/13112	0.0710554	0.196276	0.138905	FNTA/LMNB1/LMNB2/PARP1/POLD1/RECQL/SMAD2/SMAD4/WRN	9
WP_PHOTODYNAMIC_THERAPYINDUCED_AP1_SURVIVAL_SIGNALING	WP_PHOTODYNAMIC_THERAPYINDUCED_AP1_SURVIVAL_SIGNALING	17/3097	51/13112	0.0742867	0.204962	0.145052	BAK1/BAX/BCL2/BID/BMF/CCNA2/CCNE1/CDKN2A/CFLAR/FAS/FASLG/HSP90AA1/IFNG/MAP2K6/TNF/TNFSF10/TP53	17
WP_DNA_DAMAGE_RESPONSE_ONLY_ATM_DEPENDENT	WP_DNA_DAMAGE_RESPONSE_ONLY_ATM_DEPENDENT	34/3097	114/13112	0.0752798	0.207459	0.14682	ABL1/AKT2/BAK1/BAX/BCL2/CCND2/CDKN1B/CDKN2A/DVL3/FASLG/FOXO3/GRB2/HMGB1/MAP3K7/MAPK1/MAPK9/MLKL/NFKB1/NRAS/PCK2/PDK1/PIK3C2A/PIK3C3/PIK3CG/PIK3R3/PIK3R4/PMAIP1/PPP2R5E/RAC2/SMAD4/SOD2/SOS1/TP53/WNT10A	34
PID_CERAMIDE_PATHWAY	PID_CERAMIDE_PATHWAY	15/3097	44/13112	0.0759528	0.208826	0.147787	BAG4/BAX/BCL2/BID/BIRC3/CASP8/EIF2AK2/MAPK1/NFKB1/NFKBIA/PRKRA/RAF1/RELA/RIPK1/TNF	15
REACTOME_TBC_RABGAPS	REACTOME_TBC_RABGAPS	15/3097	44/13112	0.0759528	0.208826	0.147787	ARF6/GABARAP/GGA2/GGA3/OPTN/RAB11A/RAB33A/RAB35/RAB5C/RAB7A/RAB8A/RABEP1/SYTL1/TBC1D10A/TBC1D10C	15
REACTOME_RHOH_GTPASE_CYCLE	REACTOME_RHOH_GTPASE_CYCLE	13/3097	37/13112	0.0765709	0.210036	0.148643	ARHGDIA/CSK/LCK/MTR/OSBPL11/PAK1/RAB7A/RHOH/ROCK1/ROCK2/TUBA1B/VCP/ZAP70	13
REACTOME_RHOV_GTPASE_CYCLE	REACTOME_RHOV_GTPASE_CYCLE	13/3097	37/13112	0.0765709	0.210036	0.148643	ARHGEF7/CCP110/CEP97/CLTC/DEPDC1B/IQGAP1/MAP3K11/NCK1/NCK2/PAK1/TPM3/TXNL1/USP9X	13
WP_METABOLISM_OF_SPINGOLIPIDS_IN_ER_AND_GOLGI_APPARATUS	WP_METABOLISM_OF_SPINGOLIPIDS_IN_ER_AND_GOLGI_APPARATUS	8/3097	20/13112	0.0769721	0.210891	0.149248	B3GALNT1/B3GALT2/B4GALT1/CERK/GALNT1/SGPL1/SGPP2/UGT8	8
REACTOME_TRANSCRIPTIONAL_REGULATION_OF_GRANULOPOIESIS	REACTOME_TRANSCRIPTIONAL_REGULATION_OF_GRANULOPOIESIS	27/3097	88/13112	0.0778744	0.213116	0.150823	CBFB/CDK2/CDK4/CEBPA/CEBPB/DEK/EP300/GFI1/H2AC8/H2AX/H2AZ1/H2AZ2/H2BC12/H2BC5/H2BC6/H2BC9/H3-3B/H3C8/H4C3/H4C8/IL6R/KMT2A/MYB/PML/STAT3/TFDP1/TFDP2	27
WP_PATHOGENIC_ESCHERICHIA_COLI_INFECTION	WP_PATHOGENIC_ESCHERICHIA_COLI_INFECTION	18/3097	55/13112	0.0791166	0.216014	0.152874	ABL1/ACTG1/ARPC2/ARPC3/ARPC4/ARPC5/FYN/HCLS1/NCK1/NCK2/NCL/ROCK1/ROCK2/TUBA1B/TUBA1C/TUBB/TUBB4B/YWHAQ	18
WP_RANKLRANK_SIGNALING_PATHWAY	WP_RANKLRANK_SIGNALING_PATHWAY	18/3097	55/13112	0.0791166	0.216014	0.152874	ACP5/AKT2/CHUK/ICAM1/MAP2K6/MAP3K7/MAPK1/MAPK9/NFKB1/NFKBIA/RELA/STAT1/SYK/TAB1/TAB2/TRAF1/TRAF3/VCAM1	18
BIOCARTA_MAPK_PATHWAY	BIOCARTA_MAPK_PATHWAY	25/3097	81/13112	0.082263	0.2243	0.158738	CEBPA/CHUK/DAXX/GRB2/MAP2K6/MAP3K11/MAP3K3/MAP3K7/MAP4K1/MAPK1/MAPK9/MAPKAPK2/MAPKAPK3/MAPKAPK5/MAX/NFKB1/NFKBIA/PAK1/RAF1/RELA/RIPK1/RPS6KA3/RPS6KB1/RPS6KB2/STAT1	25
BIOCARTA_VEGF_PATHWAY	BIOCARTA_VEGF_PATHWAY	10/3097	27/13112	0.0827019	0.2243	0.158738	ARNT/EIF1/EIF1AX/EIF2B1/EIF2B5/EIF2S1/EIF2S3/ELAVL1/PIK3CG/PRKCB	10
BIOCARTA_ARF_PATHWAY	BIOCARTA_ARF_PATHWAY	7/3097	17/13112	0.083007	0.2243	0.158738	ABL1/CDKN2A/PIK3CG/POLR1A/POLR1C/POLR1D/TP53	7
BIOCARTA_CCR5_PATHWAY	BIOCARTA_CCR5_PATHWAY	7/3097	17/13112	0.083007	0.2243	0.158738	CALM2/CALM3/CCL2/CCL4/CCR5/CXCL12/PRKCB	7
PID_NFKAPPAB_ATYPICAL_PATHWAY	PID_NFKAPPAB_ATYPICAL_PATHWAY	7/3097	17/13112	0.083007	0.2243	0.158738	CSNK2B/LCK/NFKB1/NFKBIA/REL/RELA/SYK	7
REACTOME_KSRP_KHSRP_BINDS_AND_DESTABILIZES_MRNA	REACTOME_KSRP_KHSRP_BINDS_AND_DESTABILIZES_MRNA	7/3097	17/13112	0.083007	0.2243	0.158738	DCP2/EXOSC1/EXOSC2/EXOSC3/EXOSC8/EXOSC9/KHSRP	7
WP_LEPTININSULIN_SIGNALING_OVERLAP	WP_LEPTININSULIN_SIGNALING_OVERLAP	7/3097	17/13112	0.083007	0.2243	0.158738	DGKZ/JAK2/PDPK1/PIK3CG/PIK3R3/SOCS1/STAT3	7
WP_PLATELETMEDIATED_INTERACTIONS_WITH_VASCULAR_AND_CIRCULATING_CELLS	WP_PLATELETMEDIATED_INTERACTIONS_WITH_VASCULAR_AND_CIRCULATING_CELLS	7/3097	17/13112	0.083007	0.2243	0.158738	CCL2/CCL5/CD40/CD40LG/ICAM1/TLR7/VCAM1	7
WP_PYRIMIDINE_METABOLISM_AND_RELATED_DISEASES	WP_PYRIMIDINE_METABOLISM_AND_RELATED_DISEASES	7/3097	17/13112	0.083007	0.2243	0.158738	NT5C/NT5C3A/RRM1/RRM2/TYMP/TYMS/UMPS	7
REACTOME_CIRCADIAN_CLOCK	REACTOME_CIRCADIAN_CLOCK	22/3097	70/13112	0.0835031	0.225382	0.159504	CREBBP/CRTC2/CRTC3/CSNK1D/CUL1/ELOVL3/EP300/HDAC3/HELZ2/MED1/MEF2C/NCOA1/NCOR1/PER2/PPP1CA/PPP1CC/RORA/SIRT1/TBL1X/TBL1XR1/UBB/UBC	22
PID_ERBB1_INTERNALIZATION_PATHWAY	PID_ERBB1_INTERNALIZATION_PATHWAY	14/3097	41/13112	0.0836323	0.225473	0.159568	ARHGEF7/CBLB/EPS15/GRB2/HGS/NRAS/PIK3R3/RAF1/SOS1/STAMBP/SYNJ1/UBE2D1/UBE2D2/UBE2D3	14
KEGG_CYSTEINE_AND_METHIONINE_METABOLISM	KEGG_CYSTEINE_AND_METHIONINE_METABOLISM	12/3097	34/13112	0.0842837	0.226452	0.160261	AHCYL1/AMD1/APIP/DNMT1/DNMT3A/IL4I1/LDHAL6A/LDHB/MAT2A/MAT2B/MTR/SRM	12
PID_IL8_CXCR2_PATHWAY	PID_IL8_CXCR2_PATHWAY	12/3097	34/13112	0.0842837	0.226452	0.160261	ARRB1/DOCK2/ELMO1/GNAI2/GNG2/PDPK1/PIK3CG/PPP2CA/PRKCB/RAB11A/RAB7A/RAC2	12
WP_FLUOROPYRIMIDINE_ACTIVITY	WP_FLUOROPYRIMIDINE_ACTIVITY	12/3097	34/13112	0.0842837	0.226452	0.160261	DHFR/PPAT/RRM1/RRM2/SMUG1/TDG/TK1/TP53/TYMP/TYMS/UCK2/UMPS	12
REACTOME_COPI_DEPENDENT_GOLGI_TO_ER_RETROGRADE_TRAFFIC	REACTOME_COPI_DEPENDENT_GOLGI_TO_ER_RETROGRADE_TRAFFIC	30/3097	100/13112	0.0847736	0.22751	0.161009	ARCN1/ARFGAP2/CENPE/COPA/COPB2/COPE/KIF11/KIF13B/KIF15/KIF18A/KIF18B/KIF1A/KIF20A/KIF20B/KIF22/KIF23/KIF2A/KIF2C/KIF3B/KIF4A/KIFAP3/KIFC1/NSF/RAB1A/RACGAP1/RINT1/TUBA1B/TUBA1C/TUBB4B/USE1	30
REACTOME_MEIOTIC_RECOMBINATION	REACTOME_MEIOTIC_RECOMBINATION	26/3097	85/13112	0.0849998	0.227857	0.161256	BLM/BRCA2/CDK2/CDK4/DMC1/H2AC8/H2AX/H2AZ1/H2AZ2/H2BC12/H2BC5/H2BC6/H2BC9/H3-3B/H3C8/H4C3/H4C8/MLH1/MSH5/PSMC3IP/RAD51/RAD51C/RBBP8/RPA1/RPA2/RPA3	26
REACTOME_SIGNALING_BY_NOTCH1	REACTOME_SIGNALING_BY_NOTCH1	23/3097	74/13112	0.0868247	0.232485	0.164531	APH1A/ARRB1/CCNC/CREBBP/CUL1/EP300/FBXW7/HDAC2/HDAC3/HDAC4/HDAC8/KAT2B/MAML1/NCOR1/NCSTN/RBPJ/SNW1/TBL1X/TBL1XR1/TLE1/TLE3/UBB/UBC	23
KEGG_PROSTATE_CANCER	KEGG_PROSTATE_CANCER	27/3097	89/13112	0.0875681	0.233945	0.165564	AKT2/ARAF/ATF4/BCL2/CCNE1/CCNE2/CDK2/CDKN1B/CHUK/CREBBP/E2F2/E2F3/EP300/GRB2/HSP90AA1/HSP90B1/MAPK1/NFKB1/NFKBIA/NRAS/PDPK1/PIK3CG/PIK3R3/RAF1/RELA/SOS1/TP53	27
REACTOME_B_WICH_COMPLEX_POSITIVELY_REGULATES_RRNA_EXPRESSION	REACTOME_B_WICH_COMPLEX_POSITIVELY_REGULATES_RRNA_EXPRESSION	27/3097	89/13112	0.0875681	0.233945	0.165564	BAZ1B/DDX21/DEK/EP300/H2AC8/H2AX/H2AZ1/H2AZ2/H2BC12/H2BC5/H2BC6/H2BC9/H3-3B/H3C8/H4C3/H4C8/KAT2B/POLR1A/POLR1C/POLR1D/POLR1E/POLR2E/POLR2F/POLR2H/SF3B1/SMARCA5/TBP	27
BIOCARTA_PRC2_PATHWAY	BIOCARTA_PRC2_PATHWAY	6/3097	14/13112	0.0888079	0.236187	0.167151	EED/EZH2/HDAC2/RBBP4/RBBP7/SUZ12	6
REACTOME_ERYTHROPOIETIN_ACTIVATES_RAS	REACTOME_ERYTHROPOIETIN_ACTIVATES_RAS	6/3097	14/13112	0.0888079	0.236187	0.167151	CRKL/GRB2/JAK2/NRAS/SOS1/VAV1	6
REACTOME_NUCLEOTIDE_BIOSYNTHESIS	REACTOME_NUCLEOTIDE_BIOSYNTHESIS	6/3097	14/13112	0.0888079	0.236187	0.167151	ADSL/GMPS/PAICS/PFAS/PPAT/UMPS	6
REACTOME_RUNX3_REGULATES_NOTCH_SIGNALING	REACTOME_RUNX3_REGULATES_NOTCH_SIGNALING	6/3097	14/13112	0.0888079	0.236187	0.167151	CREBBP/EP300/KAT2B/MAML1/RBPJ/SNW1	6
REACTOME_GROWTH_HORMONE_RECEPTOR_SIGNALING	REACTOME_GROWTH_HORMONE_RECEPTOR_SIGNALING	9/3097	24/13112	0.090743	0.24025	0.170026	JAK2/MAPK1/PTPN1/PTPN6/SOCS1/STAT1/STAT3/STAT5A/STAT5B	9
REACTOME_RHO_GTPASES_ACTIVATE_NADPH_OXIDASES	REACTOME_RHO_GTPASES_ACTIVATE_NADPH_OXIDASES	9/3097	24/13112	0.090743	0.24025	0.170026	CYBA/CYBB/MAPK1/NCF1/PIK3C3/PIK3R4/PIN1/PRKCB/RAC2	9
WP_NAD_METABOLISM_IN_ONCOGENEINDUCED_SENESCENCE_AND_MITOCHONDRIAL_DYSFUNCTIONASSOCIATED_SENESCENCE	WP_NAD_METABOLISM_IN_ONCOGENEINDUCED_SENESCENCE_AND_MITOCHONDRIAL_DYSFUNCTIONASSOCIATED_SENESCENCE	9/3097	24/13112	0.090743	0.24025	0.170026	ELAVL1/HMGA1/MDH1/PARP1/RELA/SCO2/SIRT1/SIRT5/TP53	9
WP_NANOPARTICLE_TRIGGERED_AUTOPHAGIC_CELL_DEATH	WP_NANOPARTICLE_TRIGGERED_AUTOPHAGIC_CELL_DEATH	9/3097	24/13112	0.090743	0.24025	0.170026	AMBRA1/ATG3/ATG4A/ATG5/ATG7/BCL2/BECN1/CHAF1A/UVRAG	9
KEGG_PATHOGENIC_ESCHERICHIA_COLI_INFECTION	KEGG_PATHOGENIC_ESCHERICHIA_COLI_INFECTION	18/3097	56/13112	0.0918625	0.242941	0.171931	ABL1/ACTG1/ARPC2/ARPC3/ARPC4/ARPC5/FYN/HCLS1/NCK1/NCK2/NCL/ROCK1/ROCK2/TUBA1B/TUBA1C/TUBB/TUBB4B/YWHAQ	18
REACTOME_ENDOSOMAL_SORTING_COMPLEX_REQUIRED_FOR_TRANSPORT_ESCRT	REACTOME_ENDOSOMAL_SORTING_COMPLEX_REQUIRED_FOR_TRANSPORT_ESCRT	11/3097	31/13112	0.0928873	0.243437	0.172281	CHMP2B/CHMP6/CHMP7/HGS/MVB12B/SNF8/STAM/UBB/UBC/VPS37A/VPS37B	11
REACTOME_HSF1_ACTIVATION	REACTOME_HSF1_ACTIVATION	11/3097	31/13112	0.0928873	0.243437	0.172281	DEDD2/HSP90AA1/HSPH1/PTGES3/RPA1/RPA2/RPA3/TNFRSF21/UBB/VCP/YWHAE	11
BIOCARTA_EOSINOPHILS_PATHWAY	BIOCARTA_EOSINOPHILS_PATHWAY	5/3097	11/13112	0.0935977	0.243437	0.172281	CCL11/CCL5/HLA-DRA/HLA-DRB1/HLA-DRB5	5
BIOCARTA_MONOCYTE_PATHWAY	BIOCARTA_MONOCYTE_PATHWAY	5/3097	11/13112	0.0935977	0.243437	0.172281	ICAM1/ITGA4/ITGAL/ITGB2/SELL	5
REACTOME_BIOTIN_TRANSPORT_AND_METABOLISM	REACTOME_BIOTIN_TRANSPORT_AND_METABOLISM	5/3097	11/13112	0.0935977	0.243437	0.172281	BTD/MCCC1/PCCB/PDZD11/SLC5A6	5
REACTOME_ENDOSOMAL_VACUOLAR_PATHWAY	REACTOME_ENDOSOMAL_VACUOLAR_PATHWAY	5/3097	11/13112	0.0935977	0.243437	0.172281	CTSS/HLA-A/HLA-F/HLA-G/LNPEP	5
REACTOME_ESTABLISHMENT_OF_SISTER_CHROMATID_COHESION	REACTOME_ESTABLISHMENT_OF_SISTER_CHROMATID_COHESION	5/3097	11/13112	0.0935977	0.243437	0.172281	CDCA5/ESCO2/SMC1A/SMC3/STAG1	5
REACTOME_MATURATION_OF_SARS_COV_1_NUCLEOPROTEIN	REACTOME_MATURATION_OF_SARS_COV_1_NUCLEOPROTEIN	5/3097	11/13112	0.0935977	0.243437	0.172281	PARP10/PARP14/PARP4/PARP9/SUMO1	5
REACTOME_PURINE_RIBONUCLEOSIDE_MONOPHOSPHATE_BIOSYNTHESIS	REACTOME_PURINE_RIBONUCLEOSIDE_MONOPHOSPHATE_BIOSYNTHESIS	5/3097	11/13112	0.0935977	0.243437	0.172281	ADSL/GMPS/PAICS/PFAS/PPAT	5
REACTOME_PYRIMIDINE_SALVAGE	REACTOME_PYRIMIDINE_SALVAGE	5/3097	11/13112	0.0935977	0.243437	0.172281	DCK/TK1/TYMP/UCK2/UCKL1	5
REACTOME_REGULATION_OF_GENE_EXPRESSION_BY_HYPOXIA_INDUCIBLE_FACTOR	REACTOME_REGULATION_OF_GENE_EXPRESSION_BY_HYPOXIA_INDUCIBLE_FACTOR	5/3097	11/13112	0.0935977	0.243437	0.172281	ARNT/CITED2/CREBBP/EP300/HIGD1A	5
REACTOME_SIGNALING_BY_LEPTIN	REACTOME_SIGNALING_BY_LEPTIN	5/3097	11/13112	0.0935977	0.243437	0.172281	JAK2/PTPN11/STAT3/STAT5A/STAT5B	5
REACTOME_SYNTHESIS_OF_PIPS_AT_THE_LATE_ENDOSOME_MEMBRANE	REACTOME_SYNTHESIS_OF_PIPS_AT_THE_LATE_ENDOSOME_MEMBRANE	5/3097	11/13112	0.0935977	0.243437	0.172281	FIG4/MTMR4/PIK3C2A/PIK3C3/PIK3R4	5
WP_ACQUIRED_PARTIAL_LIPODYSTROPHY_BARRAQUERSIMONS_SYNDROME	WP_ACQUIRED_PARTIAL_LIPODYSTROPHY_BARRAQUERSIMONS_SYNDROME	5/3097	11/13112	0.0935977	0.243437	0.172281	C3/CFB/FNTA/LMNB1/LMNB2	5
WP_NAD_METABOLISM_SIRTUINS_AND_AGING	WP_NAD_METABOLISM_SIRTUINS_AND_AGING	5/3097	11/13112	0.0935977	0.243437	0.172281	FOXO3/NFKB1/PARP1/SIRT1/TFAM	5
REACTOME_INTERLEUKIN_17_SIGNALING	REACTOME_INTERLEUKIN_17_SIGNALING	22/3097	71/13112	0.0950635	0.246705	0.174594	CHUK/CUL1/IL17RB/MAP2K6/MAP3K7/MAPK1/MAPK9/MAPKAPK2/MAPKAPK3/MEF2A/MEF2C/NFKB1/PPP2CA/PPP2CB/RPS6KA3/TAB1/TAB2/TAB3/UBB/UBC/UBE2N/VRK3	22
REACTOME_PRC2_METHYLATES_HISTONES_AND_DNA	REACTOME_PRC2_METHYLATES_HISTONES_AND_DNA	22/3097	71/13112	0.0950635	0.246705	0.174594	DNMT1/DNMT3A/EED/EZH2/H2AC8/H2AX/H2AZ1/H2AZ2/H2BC12/H2BC5/H2BC6/H2BC9/H3-3B/H3C8/H4C3/H4C8/JARID2/MTF2/PHF19/RBBP4/RBBP7/SUZ12	22
REACTOME_OXIDATIVE_STRESS_INDUCED_SENESCENCE	REACTOME_OXIDATIVE_STRESS_INDUCED_SENESCENCE	36/3097	124/13112	0.0954449	0.247423	0.175102	CDK4/CDKN2A/CDKN2C/E2F2/E2F3/EED/EZH2/H2AC8/H2AX/H2AZ1/H2AZ2/H2BC12/H2BC5/H2BC6/H2BC9/H3-3B/H3C8/H4C3/H4C8/MAP2K6/MAPK1/MAPK9/MAPKAPK2/MAPKAPK3/MAPKAPK5/MOV10/PHC3/RBBP4/RBBP7/SUZ12/TFDP1/TFDP2/TNRC6B/TP53/UBB/UBC	36
REACTOME_AUTOPHAGY	REACTOME_AUTOPHAGY	43/3097	151/13112	0.0956939	0.247559	0.175198	AMBRA1/ATG13/ATG3/ATG4A/ATG5/ATG7/BECN1/CHMP2B/CHMP6/CHMP7/CSNK2B/DYNC1LI1/DYNLL1/DYNLL2/GABARAP/HSP90AA1/HSPA8/LAMTOR2/LAMTOR5/MFN1/MTMR14/MVB12B/NBR1/PARK7/PCNT/PIK3C3/PIK3R4/RHEB/RRAGA/TOMM40/TOMM5/TOMM70/TUBA1B/TUBA1C/TUBB4B/UBB/UBC/UBE2N/UVRAG/VCP/VPS37A/VPS37B/WDR45B	43
PID_ANGIOPOIETIN_RECEPTOR_PATHWAY	PID_ANGIOPOIETIN_RECEPTOR_PATHWAY	16/3097	49/13112	0.0958124	0.247559	0.175198	DOK2/ELF1/ELF2/FES/FYN/GRB2/MAPK1/NCK1/NFKB1/PAK1/PTPN11/RELA/RPS6KB1/STAT5A/STAT5B/TNF	16
REACTOME_SIGNALING_BY_NOTCH3	REACTOME_SIGNALING_BY_NOTCH3	16/3097	49/13112	0.0958124	0.247559	0.175198	APH1A/CREBBP/EP300/FABP7/IKZF1/KAT2B/MAML1/NCSTN/PBX1/PLXND1/RBPJ/SNW1/STAT1/TACC3/UBB/UBC	16
KEGG_CYTOKINE_CYTOKINE_RECEPTOR_INTERACTION	KEGG_CYTOKINE_CYTOKINE_RECEPTOR_INTERACTION	72/3097	265/13112	0.0978527	0.252554	0.178734	BMPR1A/CCL11/CCL13/CCL17/CCL18/CCL19/CCL2/CCL3/CCL4/CCL5/CCL8/CCR10/CCR2/CCR5/CCR7/CD27/CD40/CD40LG/CSF2RA/CXCL10/CXCL11/CXCL12/CXCL13/CXCL9/CXCR3/CXCR6/FAS/FASLG/FLT3/FLT3LG/IFNAR2/IFNG/IFNK/IFNL1/IFNL2/IFNLR1/IL10/IL10RA/IL12B/IL12RB1/IL12RB2/IL15RA/IL17RB/IL18/IL18R1/IL21/IL21R/IL2RB/IL2RG/IL6R/IL7/IL7R/RELT/TNF/TNFRSF10A/TNFRSF13C/TNFRSF17/TNFRSF18/TNFRSF1B/TNFRSF21/TNFRSF25/TNFRSF4/TNFRSF8/T…	72
REACTOME_RNA_POLYMERASE_I_TRANSCRIPTION	REACTOME_RNA_POLYMERASE_I_TRANSCRIPTION	32/3097	109/13112	0.0982523	0.253308	0.179267	EHMT2/ERCC3/GATAD2A/GTF2H1/GTF2H4/H2AC8/H2AX/H2AZ1/H2AZ2/H2BC12/H2BC5/H2BC6/H2BC9/H3-3B/H3C8/H4C3/H4C8/HDAC2/KAT2B/MBD2/POLR1A/POLR1C/POLR1D/POLR1E/POLR2E/POLR2F/POLR2H/RBBP4/RBBP7/TBP/TTF1/UBTF	32
BIOCARTA_CERAMIDE_PATHWAY	BIOCARTA_CERAMIDE_PATHWAY	8/3097	21/13112	0.0995666	0.254748	0.180286	BAX/BCL2/CASP8/MAPK1/NFKB1/RAF1/RELA/RIPK1	8
BIOCARTA_IL6_PATHWAY	BIOCARTA_IL6_PATHWAY	8/3097	21/13112	0.0995666	0.254748	0.180286	CEBPB/GRB2/IL6R/JAK2/PTPN11/RAF1/SOS1/STAT3	8
REACTOME_BRANCHED_CHAIN_AMINO_ACID_CATABOLISM	REACTOME_BRANCHED_CHAIN_AMINO_ACID_CATABOLISM	8/3097	21/13112	0.0995666	0.254748	0.180286	ACAD8/ALDH6A1/DLD/ECHS1/HSD17B10/MCCC1/PPM1K/SLC25A44	8
REACTOME_ER_QUALITY_CONTROL_COMPARTMENT_ERQC	REACTOME_ER_QUALITY_CONTROL_COMPARTMENT_ERQC	8/3097	21/13112	0.0995666	0.254748	0.180286	DERL2/EDEM1/RNF185/SEL1L/SYVN1/UBB/UBC/UGGT2	8
REACTOME_INFLAMMASOMES	REACTOME_INFLAMMASOMES	8/3097	21/13112	0.0995666	0.254748	0.180286	AIM2/BCL2/CASP1/NFKB1/P2RX7/PSTPIP1/PYCARD/RELA	8
REACTOME_MITOCHONDRIAL_TRNA_AMINOACYLATION	REACTOME_MITOCHONDRIAL_TRNA_AMINOACYLATION	8/3097	21/13112	0.0995666	0.254748	0.180286	CARS2/FARS2/HARS2/LARS2/NARS2/TARS2/VARS2/YARS2	8
REACTOME_NEGATIVE_REGULATION_OF_MET_ACTIVITY	REACTOME_NEGATIVE_REGULATION_OF_MET_ACTIVITY	8/3097	21/13112	0.0995666	0.254748	0.180286	EPS15/GRB2/HGS/PTPN1/PTPN2/STAM/UBB/UBC	8
KEGG_PRION_DISEASES	KEGG_PRION_DISEASES	12/3097	35/13112	0.101816	0.25994	0.183961	BAX/C1QA/C1QB/C1QC/CCL5/FYN/HSPA5/MAPK1/PRKACB/PRKX/SOD1/STIP1	12
REACTOME_GPVI_MEDIATED_ACTIVATION_CASCADE	REACTOME_GPVI_MEDIATED_ACTIVATION_CASCADE	12/3097	35/13112	0.101816	0.25994	0.183961	FYN/LAT/LCK/LCP2/PDPK1/PIK3CG/PIK3R3/PTPN11/PTPN6/RAC2/SYK/VAV1	12
PID_TRAIL_PATHWAY	PID_TRAIL_PATHWAY	10/3097	28/13112	0.10251	0.261429	0.185015	CASP10/CASP8/CFLAR/CHUK/DAP3/MAPK1/PIK3R3/RIPK1/TNFRSF10A/TNFSF10	10
REACTOME_COPII_MEDIATED_VESICLE_TRANSPORT	REACTOME_COPII_MEDIATED_VESICLE_TRANSPORT	21/3097	68/13112	0.104149	0.26532	0.187768	CNIH2/CSNK1D/CTSC/CTSZ/LMAN2L/NSF/PPP6C/PREB/RAB1A/SCFD1/SEC13/SEC16A/SEC23IP/SEC24B/STX5/TFG/TRAPPC1/TRAPPC2/TRAPPC3/TRAPPC6B/USO1	21
KEGG_N_GLYCAN_BIOSYNTHESIS	KEGG_N_GLYCAN_BIOSYNTHESIS	15/3097	46/13112	0.105628	0.2688	0.190231	ALG5/ALG6/ALG9/B4GALT1/B4GALT3/DDOST/DPM1/FUT8/MAN1A1/MAN1A2/MGAT4A/MOGS/RPN1/ST6GAL1/STT3A	15
KEGG_HEMATOPOIETIC_CELL_LINEAGE	KEGG_HEMATOPOIETIC_CELL_LINEAGE	26/3097	87/13112	0.106839	0.271587	0.192203	CD19/CD2/CD37/CD38/CD3D/CD3E/CD3G/CD4/CD7/CD8A/CD8B/CSF2RA/FCGR1A/FLT3/FLT3LG/HLA-DRA/HLA-DRB1/HLA-DRB5/IL6R/IL7/IL7R/ITGA1/ITGA4/ITGA6/MS4A1/TNF	26
WP_TGFBETA_SIGNALING_PATHWAY	WP_TGFBETA_SIGNALING_PATHWAY	38/3097	133/13112	0.107423	0.272778	0.193046	CCNB2/CDK1/CREBBP/CUL1/EP300/GRB2/HGS/MAP2K6/MAP3K7/MAP4K1/MAPK1/MAPK9/MEF2A/MEF2C/NUP153/NUP214/PDK1/PIAS1/PIAS2/PJA1/PML/RAF1/RBL1/ROCK1/SIN3A/SMAD2/SMAD4/SMURF2/SNIP1/SNW1/SOS1/STAMBPL1/SUMO1/TAB1/TFDP1/TGFBR3/TP53/ZEB2	38
REACTOME_CONDENSATION_OF_PROPHASE_CHROMOSOMES	REACTOME_CONDENSATION_OF_PROPHASE_CHROMOSOMES	22/3097	72/13112	0.107609	0.272955	0.193172	CCNB1/CDK1/H2AC8/H2AX/H2AZ1/H2AZ2/H2BC12/H2BC5/H2BC6/H2BC9/H3-3B/H3C8/H4C3/H4C8/MCPH1/NCAPD3/NCAPG2/NCAPH2/PLK1/SET/SMC2/SMC4	22
BIOCARTA_41BB_PATHWAY	BIOCARTA_41BB_PATHWAY	7/3097	18/13112	0.10919	0.275782	0.195172	CHUK/IFNG/NFKB1/NFKBIA/RELA/TNFRSF9/TNFSF9	7
BIOCARTA_MEF2D_PATHWAY	BIOCARTA_MEF2D_PATHWAY	7/3097	18/13112	0.10919	0.275782	0.195172	CALM2/CALM3/EP300/HDAC2/NFATC2/PPP3CC/PRKCB	7
BIOCARTA_PTEN_PATHWAY	BIOCARTA_PTEN_PATHWAY	7/3097	18/13112	0.10919	0.275782	0.195172	CDKN1B/FASLG/FOXO3/GRB2/MAPK1/PDPK1/SOS1	7
PID_ANTHRAX_PATHWAY	PID_ANTHRAX_PATHWAY	7/3097	18/13112	0.10919	0.275782	0.195172	ANTXR2/CASP1/IL18/MAP2K6/MAPK1/TNF/VCAM1	7
REACTOME_OVARIAN_TUMOR_DOMAIN_PROTEASES	REACTOME_OVARIAN_TUMOR_DOMAIN_PROTEASES	13/3097	39/13112	0.109673	0.276704	0.195825	CDK1/IFIH1/OTUB1/RIPK1/TNFAIP3/TNIP1/TNIP3/TP53/TRAF3/UBB/UBC/UBE2D1/VCP	13
WP_GASTRIN_SIGNALING_PATHWAY	WP_GASTRIN_SIGNALING_PATHWAY	33/3097	114/13112	0.110101	0.277488	0.196379	ARRB1/BIRC3/BIRC5/CASP3/CDKN1B/CDKN2A/CHUK/ELAVL1/FOXO3/FYN/GRB2/JAK2/KAT5/MAP3K11/MAPK1/MAPK9/MEF2B/MEF2C/NFKB1/NFKBIA/PAK1/PIK3R3/PRKCH/PRKCQ/PRKD2/PTPN11/RAF1/RELA/ROCK1/RPS6KB1/SOS1/STAT3/YES1	33
WP_HEPATITIS_C_AND_HEPATOCELLULAR_CARCINOMA	WP_HEPATITIS_C_AND_HEPATOCELLULAR_CARCINOMA	16/3097	50/13112	0.111322	0.280265	0.198345	BIRC3/BIRC5/CASP3/CASP7/COL4A2/E2F2/FASLG/GRB2/IL6R/NFKB1/PTPN11/RRM2/SMAD4/SOS1/STAT3/TP53	16
PID_WNT_NONCANONICAL_PATHWAY	PID_WNT_NONCANONICAL_PATHWAY	11/3097	32/13112	0.112618	0.282623	0.200013	DVL3/FZD2/MAP3K7/MAPK9/NFATC2/NLK/ROCK1/SETDB1/TAB1/TAB2/YES1	11
REACTOME_TGF_BETA_RECEPTOR_SIGNALING_ACTIVATES_SMADS	REACTOME_TGF_BETA_RECEPTOR_SIGNALING_ACTIVATES_SMADS	11/3097	32/13112	0.112618	0.282623	0.200013	MTMR4/NEDD8/PPP1CA/PPP1CC/SMAD2/SMAD4/SMURF2/UBB/UBC/UBE2M/XPO1	11
WP_TRANSSULFURATION_AND_ONECARBON_METABOLISM	WP_TRANSSULFURATION_AND_ONECARBON_METABOLISM	11/3097	32/13112	0.112618	0.282623	0.200013	AHCYL1/DHFR/DNMT1/DNMT3A/MAT2A/MAT2B/MTHFD1/MTR/PHGDH/SHMT2/TYMS	11
REACTOME_DEFECTIVE_INTRINSIC_PATHWAY_FOR_APOPTOSIS	REACTOME_DEFECTIVE_INTRINSIC_PATHWAY_FOR_APOPTOSIS	9/3097	25/13112	0.113307	0.283748	0.20081	C1QBP/CDC25A/CDKN2A/FASLG/FOXO3/LMNB1/SOD2/TP53/YWHAE	9
REACTOME_SIGNALING_BY_ERYTHROPOIETIN	REACTOME_SIGNALING_BY_ERYTHROPOIETIN	9/3097	25/13112	0.113307	0.283748	0.20081	CRKL/GRB2/JAK2/NRAS/PIK3CG/SOS1/STAT5A/STAT5B/VAV1	9
PID_TAP63_PATHWAY	PID_TAP63_PATHWAY	17/3097	54/13112	0.116449	0.291043	0.205973	ABL1/AEN/BAX/CDKN2A/CHUK/DICER1/EGR2/EP300/FAS/FDXR/OGG1/PLK1/PMAIP1/PML/SSRP1/TRAF4/YWHAQ	17
REACTOME_PI_METABOLISM	REACTOME_PI_METABOLISM	25/3097	84/13112	0.116467	0.291043	0.205973	FIG4/INPP4A/INPP5D/INPP5F/MTMR1/MTMR14/MTMR4/MTMR6/PI4K2A/PI4K2B/PI4KA/PI4KB/PIK3C2A/PIK3C3/PIK3CG/PIK3R3/PIK3R4/PIP4K2A/PIP5K1B/PITPNB/PLEKHA2/SYNJ1/TNFAIP8/TNFAIP8L2/TPTE2	25
BIOCARTA_BCELLSURVIVAL_PATHWAY	BIOCARTA_BCELLSURVIVAL_PATHWAY	6/3097	15/13112	0.119551	0.29593	0.209431	BIRC5/CASP3/CASP7/CCT4/DPF2/PIK3CG	6
BIOCARTA_CLASSIC_PATHWAY	BIOCARTA_CLASSIC_PATHWAY	6/3097	15/13112	0.119551	0.29593	0.209431	C1QA/C1QB/C1QC/C1R/C2/C3	6
BIOCARTA_PGC1A_PATHWAY	BIOCARTA_PGC1A_PATHWAY	6/3097	15/13112	0.119551	0.29593	0.209431	CALM2/CALM3/CAMK1/CAMK4/PPP3CC/YWHAH	6
REACTOME_INLB_MEDIATED_ENTRY_OF_LISTERIA_MONOCYTOGENES_INTO_HOST_CELL	REACTOME_INLB_MEDIATED_ENTRY_OF_LISTERIA_MONOCYTOGENES_INTO_HOST_CELL	6/3097	15/13112	0.119551	0.29593	0.209431	EPS15/GRB2/HGS/STAM/UBB/UBC	6
REACTOME_MATURATION_OF_SARS_COV_2_NUCLEOPROTEIN	REACTOME_MATURATION_OF_SARS_COV_2_NUCLEOPROTEIN	6/3097	15/13112	0.119551	0.29593	0.209431	PARP10/PARP14/PARP4/PARP9/PRMT1/SUMO1	6
REACTOME_RESPONSE_OF_EIF2AK1_HRI_TO_HEME_DEFICIENCY	REACTOME_RESPONSE_OF_EIF2AK1_HRI_TO_HEME_DEFICIENCY	6/3097	15/13112	0.119551	0.29593	0.209431	ATF4/CEBPB/CEBPG/EIF2AK1/EIF2S1/EIF2S3	6
REACTOME_SYNTHESIS_OF_PROSTAGLANDINS_PG_AND_THROMBOXANES_TX	REACTOME_SYNTHESIS_OF_PROSTAGLANDINS_PG_AND_THROMBOXANES_TX	6/3097	15/13112	0.119551	0.29593	0.209431	CBR1/PTGDS/PTGES2/PTGES3/PTGR2/TBXAS1	6
REACTOME_WNT5A_DEPENDENT_INTERNALIZATION_OF_FZD4	REACTOME_WNT5A_DEPENDENT_INTERNALIZATION_OF_FZD4	6/3097	15/13112	0.119551	0.29593	0.209431	AP2A1/AP2B1/AP2M1/AP2S1/CLTC/PRKCB	6
WP_COVID19_ADVERSE_OUTCOME_PATHWAY	WP_COVID19_ADVERSE_OUTCOME_PATHWAY	6/3097	15/13112	0.119551	0.29593	0.209431	CCL2/CCL3/CXCL10/IL10/IL7/TNF	6
WP_LEUKOCYTEINTRINSIC_HIPPO_PATHWAY_FUNCTIONS	WP_LEUKOCYTEINTRINSIC_HIPPO_PATHWAY_FUNCTIONS	12/3097	36/13112	0.121353	0.300075	0.212364	CCR7/CD19/FERMT3/FOXO3/FYB1/ITGAL/KNSTRN/LATS1/MOB1A/RASSF5/TEAD4/YWHAQ	12
PID_IL6_7_PATHWAY	PID_IL6_7_PATHWAY	15/3097	47/13112	0.122771	0.302945	0.214396	CEBPB/GRB2/HSP90B1/IL6R/IRF1/JAK2/LMO4/MAP2K6/PIAS1/PTPN11/SOS1/STAT1/STAT3/TYK2/VAV1	15
REACTOME_NR1H2_AND_NR1H3_MEDIATED_SIGNALING	REACTOME_NR1H2_AND_NR1H3_MEDIATED_SIGNALING	15/3097	47/13112	0.122771	0.302945	0.214396	APOC1/APOC2/APOE/EP300/GPS2/HDAC3/KDM1A/MOV10/MYLIP/NCOA1/NCOR1/NR1H3/TBL1X/TBL1XR1/TNRC6B	15
PID_IGF1_PATHWAY	PID_IGF1_PATHWAY	10/3097	29/13112	0.124815	0.30638	0.216826	CRKL/GRB2/NCK2/PDPK1/PTPN1/PTPN11/RAF1/RPS6KB1/SOS1/YWHAE	10
REACTOME_MATURATION_OF_SARS_COV_2_SPIKE_PROTEIN	REACTOME_MATURATION_OF_SARS_COV_2_SPIKE_PROTEIN	10/3097	29/13112	0.124815	0.30638	0.216826	DDOST/FUT8/MAGT1/MGAT4A/MOGS/PRKCSH/RPN1/ST6GAL1/ST6GALNAC4/STT3A	10
WP_PDGFRBETA_PATHWAY	WP_PDGFRBETA_PATHWAY	10/3097	29/13112	0.124815	0.30638	0.216826	EIF2AK2/GRB2/JAK2/PRKCB/RAF1/SOS1/STAT1/STAT3/STAT5A/STAT5B	10
REACTOME_CD28_DEPENDENT_PI3K_AKT_SIGNALING	REACTOME_CD28_DEPENDENT_PI3K_AKT_SIGNALING	8/3097	22/13112	0.125461	0.30638	0.216826	AKT2/CD80/CD86/FYN/LCK/MAPKAP1/PDPK1/PIK3R3	8
REACTOME_INSERTION_OF_TAIL_ANCHORED_PROTEINS_INTO_THE_ENDOPLASMIC_RETICULUM_MEMBRANE	REACTOME_INSERTION_OF_TAIL_ANCHORED_PROTEINS_INTO_THE_ENDOPLASMIC_RETICULUM_MEMBRANE	8/3097	22/13112	0.125461	0.30638	0.216826	BAG6/GET1/OTOF/SEC61B/SERP1/STX5/UBE2J2/UBL4A	8
REACTOME_JNK_C_JUN_KINASES_PHOSPHORYLATION_AND_ACTIVATION_MEDIATED_BY_ACTIVATED_HUMAN_TAK1	REACTOME_JNK_C_JUN_KINASES_PHOSPHORYLATION_AND_ACTIVATION_MEDIATED_BY_ACTIVATED_HUMAN_TAK1	8/3097	22/13112	0.125461	0.30638	0.216826	MAP3K7/MAPK9/TAB1/TAB2/TAB3/UBB/UBC/UBE2N	8
WP_HOSTPATHOGEN_INTERACTION_OF_HUMAN_CORONAVIRUSES_APOPTOSIS	WP_HOSTPATHOGEN_INTERACTION_OF_HUMAN_CORONAVIRUSES_APOPTOSIS	8/3097	22/13112	0.125461	0.30638	0.216826	BAX/BCL2/BID/CASP3/CASP7/CASP8/FASLG/TNF	8
WP_METHIONINE_DE_NOVO_AND_SALVAGE_PATHWAY	WP_METHIONINE_DE_NOVO_AND_SALVAGE_PATHWAY	8/3097	22/13112	0.125461	0.30638	0.216826	AMD1/APIP/IL4I1/MAT2A/MAT2B/MTR/ODC1/SRM	8
WP_PURINE_METABOLISM_AND_RELATED_DISORDERS	WP_PURINE_METABOLISM_AND_RELATED_DISORDERS	8/3097	22/13112	0.125461	0.30638	0.216826	ADSL/HPRT1/MAT2A/PAICS/PFAS/PNP/PPAT/TPMT	8
WP_VITAMIN_D_IN_INFLAMMATORY_DISEASES	WP_VITAMIN_D_IN_INFLAMMATORY_DISEASES	8/3097	22/13112	0.125461	0.30638	0.216826	CHUK/MAP2K6/MED14/NFKB1/NFKBIA/RELA/SMAD4/TNF	8
REACTOME_SIGNALING_BY_TGFB_FAMILY_MEMBERS	REACTOME_SIGNALING_BY_TGFB_FAMILY_MEMBERS	30/3097	104/13112	0.127339	0.310643	0.219844	BMPR1A/CCNC/CCNT1/CCNT2/DRAP1/F11R/MAPK1/MEN1/MTMR4/NCOR1/NEDD8/PARP1/PPP1CA/PPP1CC/RBL1/SMAD2/SMAD4/SMURF2/SNW1/TFDP1/TFDP2/TGIF2/TRIM33/UBB/UBC/UBE2D1/UBE2D3/UBE2M/USP9X/XPO1	30
BIOCARTA_NFAT_PATHWAY	BIOCARTA_NFAT_PATHWAY	16/3097	51/13112	0.128252	0.312549	0.221192	CALM2/CALM3/CALR/CAMK1/CAMK4/CREBBP/MAPK1/MEF2C/NFATC2/NFATC3/PIK3CG/PPP3CC/PRKACB/PRKAR1A/RAF1/RPS6KB1	16
REACTOME_INHIBITION_OF_DNA_RECOMBINATION_AT_TELOMERE	REACTOME_INHIBITION_OF_DNA_RECOMBINATION_AT_TELOMERE	20/3097	66/13112	0.129065	0.314206	0.222365	ACD/ATRX/DAXX/H2AC8/H2AX/H2AZ1/H2AZ2/H2BC12/H2BC5/H2BC6/H2BC9/H3-3B/H4C3/H4C8/POLR2D/POLR2E/POLR2F/POLR2G/POLR2H/POLR2I	20
BIOCARTA_BARRESTIN_PATHWAY	BIOCARTA_BARRESTIN_PATHWAY	5/3097	12/13112	0.130379	0.315126	0.223016	AP2A1/AP2M1/ARRB1/KCNA2/KCNA3	5
REACTOME_BUTYROPHILIN_BTN_FAMILY_INTERACTIONS	REACTOME_BUTYROPHILIN_BTN_FAMILY_INTERACTIONS	5/3097	12/13112	0.130379	0.315126	0.223016	BTN2A1/BTN2A2/BTN3A1/BTN3A2/BTN3A3	5
REACTOME_JOSEPHIN_DOMAIN_DUBS	REACTOME_JOSEPHIN_DOMAIN_DUBS	5/3097	12/13112	0.130379	0.315126	0.223016	JOSD1/RAD23B/UBB/UBC/VCP	5
REACTOME_SIGNALING_BY_PDGFRA_TRANSMEMBRANE_JUXTAMEMBRANE_AND_KINASE_DOMAIN_MUTANTS	REACTOME_SIGNALING_BY_PDGFRA_TRANSMEMBRANE_JUXTAMEMBRANE_AND_KINASE_DOMAIN_MUTANTS	5/3097	12/13112	0.130379	0.315126	0.223016	GRB2/NRAS/SOS1/STAT1/STAT3	5
WP_IL10_ANTIINFLAMMATORY_SIGNALING_PATHWAY	WP_IL10_ANTIINFLAMMATORY_SIGNALING_PATHWAY	5/3097	12/13112	0.130379	0.315126	0.223016	IL10/IL10RA/STAT1/STAT2/STAT3	5
WP_NANOPARTICLE_TRIGGERED_REGULATED_NECROSIS	WP_NANOPARTICLE_TRIGGERED_REGULATED_NECROSIS	5/3097	12/13112	0.130379	0.315126	0.223016	CASP8/PARP1/RIPK1/RIPK3/TNF	5
WP_SMC1SMC3_ROLE_IN_DNA_DAMAGE_CORNELIA_DE_LANGE_SYNDROME	WP_SMC1SMC3_ROLE_IN_DNA_DAMAGE_CORNELIA_DE_LANGE_SYNDROME	5/3097	12/13112	0.130379	0.315126	0.223016	MDC1/PAXIP1/RAD18/SMC1A/SMC3	5
REACTOME_PARASITE_INFECTION	REACTOME_PARASITE_INFECTION	33/3097	116/13112	0.132152	0.319086	0.225819	ABI1/ABL1/ACTG1/ACTR3/ARPC2/ARPC3/ARPC4/ARPC5/BTK/CD247/CD3G/CYFIP1/CYFIP2/ELMO1/FCGR3A/FYN/GRB2/IGHG1/IGHV1-69/IGHV3-30/IGKV1-17/IGKV1-5/IGKV4-1/IGLV1-44/IGLV2-14/IGLV3-25/MAPK1/NCK1/NCKAP1L/SYK/VAV1/WIPF1/YES1	33
BIOCARTA_MET_PATHWAY	BIOCARTA_MET_PATHWAY	11/3097	33/13112	0.134546	0.324202	0.229439	CRKL/GRB2/MAP4K1/MAPK1/PAK1/PIK3CG/PTPN11/RAF1/RAP1B/SOS1/STAT3	11
KEGG_PROPANOATE_METABOLISM	KEGG_PROPANOATE_METABOLISM	11/3097	33/13112	0.134546	0.324202	0.229439	ACADM/ACAT2/ALDH2/ALDH6A1/ALDH9A1/ECHS1/LDHAL6A/LDHB/MCEE/MMUT/PCCB	11
REACTOME_DAP12_INTERACTIONS	REACTOME_DAP12_INTERACTIONS	14/3097	44/13112	0.135589	0.326049	0.230746	BTK/FYN/GRAP2/GRB2/KLRC2/KLRD1/KLRK1/LAT/LCK/LCP2/NRAS/SOS1/SYK/TYROBP	14
WP_METABOLIC_REPROGRAMMING_IN_COLON_CANCER	WP_METABOLIC_REPROGRAMMING_IN_COLON_CANCER	14/3097	44/13112	0.135589	0.326049	0.230746	ACLY/ACO2/GPI/IDH2/IDH3A/PAICS/PDHA1/PDHB/PFKL/PGAM1/PGK1/PPAT/SDHB/SHMT2	14
REACTOME_DNA_DAMAGE_TELOMERE_STRESS_INDUCED_SENESCENCE	REACTOME_DNA_DAMAGE_TELOMERE_STRESS_INDUCED_SENESCENCE	23/3097	78/13112	0.138529	0.330681	0.234024	ACD/ASF1A/CCNA2/CCNE1/CCNE2/CDK2/CDKN1B/H1-2/H2AC8/H2AX/H2AZ1/H2AZ2/H2BC12/H2BC5/H2BC6/H2BC9/H4C3/H4C8/HIRA/HMGA1/KAT5/LMNB1/TP53	23
PID_INSULIN_GLUCOSE_PATHWAY	PID_INSULIN_GLUCOSE_PATHWAY	9/3097	26/13112	0.138659	0.330681	0.234024	AKT2/GYS1/LNPEP/PPP1CC/PRKCI/TBC1D4/YWHAE/YWHAH/YWHAQ	9
PID_INTEGRIN_CS_PATHWAY	PID_INTEGRIN_CS_PATHWAY	9/3097	26/13112	0.138659	0.330681	0.234024	ITGA1/ITGA4/ITGA6/ITGA8/ITGAD/ITGAE/ITGAL/ITGB2/ITGB7	9
REACTOME_FORMATION_OF_TUBULIN_FOLDING_INTERMEDIATES_BY_CCT_TRIC	REACTOME_FORMATION_OF_TUBULIN_FOLDING_INTERMEDIATES_BY_CCT_TRIC	9/3097	26/13112	0.138659	0.330681	0.234024	CCT2/CCT3/CCT4/CCT5/CCT7/CCT8/TUBA1B/TUBA1C/TUBB4B	9
REACTOME_REGULATION_OF_IFNA_SIGNALING	REACTOME_REGULATION_OF_IFNA_SIGNALING	9/3097	26/13112	0.138659	0.330681	0.234024	IFNAR2/PTPN1/PTPN11/PTPN6/SOCS1/STAT1/STAT2/TYK2/USP18	9
BIOCARTA_EPO_PATHWAY	BIOCARTA_EPO_PATHWAY	7/3097	19/13112	0.139197	0.330681	0.234024	GRB2/JAK2/PTPN6/RAF1/SOS1/STAT5A/STAT5B	7
BIOCARTA_IGF1MTOR_PATHWAY	BIOCARTA_IGF1MTOR_PATHWAY	7/3097	19/13112	0.139197	0.330681	0.234024	EIF2B5/EIF2S1/EIF2S3/EIF4E/PDPK1/PPP2CA/RPS6KB1	7
BIOCARTA_LIS1_PATHWAY	BIOCARTA_LIS1_PATHWAY	7/3097	19/13112	0.139197	0.330681	0.234024	ABL1/DCTN3/DCTN6/DNAH1/DNAH8/DYNLL1/LRP8	7
PID_HIF1A_PATHWAY	PID_HIF1A_PATHWAY	7/3097	19/13112	0.139197	0.330681	0.234024	ARNT/CDKN2A/CUL2/EGLN2/HIF1AN/HSP90AA1/TP53	7
REACTOME_SIGNALING_BY_FGFR2_IIIA_TM	REACTOME_SIGNALING_BY_FGFR2_IIIA_TM	7/3097	19/13112	0.139197	0.330681	0.234024	NCBP1/POLR2D/POLR2E/POLR2F/POLR2G/POLR2H/POLR2I	7
WP_IL9_SIGNALING_PATHWAY	WP_IL9_SIGNALING_PATHWAY	7/3097	19/13112	0.139197	0.330681	0.234024	GRB2/IL2RG/MAPK1/STAT1/STAT3/STAT5A/STAT5B	7
WP_MYD88_DISTINCT_INPUTOUTPUT_PATHWAY	WP_MYD88_DISTINCT_INPUTOUTPUT_PATHWAY	7/3097	19/13112	0.139197	0.330681	0.234024	MYD88/NFKB1/TIFA/TLR10/TLR7/TLR8/UBE2N	7
REACTOME_SIGNALING_BY_NUCLEAR_RECEPTORS	REACTOME_SIGNALING_BY_NUCLEAR_RECEPTORS	78/3097	295/13112	0.139451	0.330937	0.234205	AKT2/APOC1/APOC2/APOE/BCL2/CBFB/CCNT1/CDKN1B/CREBBP/CXCL12/DDX5/DLD/EP300/ESR2/FKBP5/FOXO3/GNAI2/GNAI3/GNG2/GNG5/GNGT2/GPS2/GTF2A1/GTF2A2/H2AC8/H2AX/H2AZ1/H2AZ2/H2BC12/H2BC5/H2BC6/H2BC9/H3-3B/H3C8/H4C3/H4C8/HDAC3/HSP90AA1/KAT2B/KAT5/KDM1A/KPNA2/MAPK1/MED1/MMP9/MOV10/MYB/MYLIP/NCOA1/NCOR1/NR1H3/NRAS/PDHA1/PDHB/PDHX/PDK1/PDPK1/PIK3R3/POLR2D/POLR2E/POLR2F/POLR2G/POLR2H/POLR2I/PPID/PRMT1/PTGES3/SMC1A…	78
PID_ERBB1_DOWNSTREAM_PATHWAY	PID_ERBB1_DOWNSTREAM_PATHWAY	30/3097	105/13112	0.139726	0.330937	0.234205	ABI1/ACTR3/ARPC2/ARPC3/ARPC4/ARPC5/CHN2/CYFIP2/GRB2/IQGAP1/MAPK1/MAPK9/MAPKAP1/MEF2C/NRAS/PDPK1/PIK3R3/PPP2CA/PPP2R2A/RAF1/RALGDS/RPS6KA3/SH2D2A/SOS1/STAT1/STAT3/USP6NL/YWHAE/YWHAH/YWHAQ	30
REACTOME_CARGO_RECOGNITION_FOR_CLATHRIN_MEDIATED_ENDOCYTOSIS	REACTOME_CARGO_RECOGNITION_FOR_CLATHRIN_MEDIATED_ENDOCYTOSIS	30/3097	105/13112	0.139726	0.330937	0.234205	AGFG1/AP2A1/AP2B1/AP2M1/AP2S1/ARRB1/CD3D/CD3G/CD4/CLTC/COPS3/COPS4/COPS7B/EPS15/GPS1/GRB2/HGS/IL7R/M6PR/NECAP1/NECAP2/NEDD8/PICALM/SCARB2/STAM/SYT11/UBB/UBC/UBQLN2/VAMP7	30
PID_HEDGEHOG_GLI_PATHWAY	PID_HEDGEHOG_GLI_PATHWAY	15/3097	48/13112	0.141426	0.333097	0.235734	CREBBP/CSNK1D/CSNK1G1/GNAI2/GNAI3/GNG2/HDAC2/PIAS1/RBBP4/RBBP7/SAP18/SAP30/SIN3A/SPOP/XPO1	15
REACTOME_HEME_SIGNALING	REACTOME_HEME_SIGNALING	15/3097	48/13112	0.141426	0.333097	0.235734	CREBBP/CRTC2/CRTC3/EP300/HDAC3/HELZ2/MED1/MEF2C/NCOA1/NCOR1/RORA/SIRT1/TBL1X/TBL1XR1/XPO1	15
WP_CHOLESTEROL_METABOLISM_WITH_BLOCH_AND_KANDUTSCHRUSSELL_PATHWAYS	WP_CHOLESTEROL_METABOLISM_WITH_BLOCH_AND_KANDUTSCHRUSSELL_PATHWAYS	15/3097	48/13112	0.141426	0.333097	0.235734	ACAT2/ACSL4/CYP27A1/EBP/ELOVL3/FADS1/FADS2/FDFT1/FDPS/LBR/MYLIP/NR1H3/NSDHL/PMVK/SOAT1	15
WP_ENERGY_METABOLISM	WP_ENERGY_METABOLISM	15/3097	48/13112	0.141426	0.333097	0.235734	CAMK4/EP300/FOXO3/GABPA/MED1/MEF2A/MEF2B/MEF2C/NCOA1/PPP3CC/PPRC1/PRMT1/SIRT1/TFAM/UCP2	15
REACTOME_SIGNALING_BY_FGFR_IN_DISEASE	REACTOME_SIGNALING_BY_FGFR_IN_DISEASE	19/3097	63/13112	0.141485	0.333097	0.235734	BAG4/CNTRL/CPSF6/GRB2/MYO18A/NCBP1/NRAS/POLR2D/POLR2E/POLR2F/POLR2G/POLR2H/POLR2I/SOS1/STAT1/STAT3/STAT5A/STAT5B/TRIM24	19
REACTOME_TRANSCRIPTIONAL_REGULATION_BY_MECP2	REACTOME_TRANSCRIPTIONAL_REGULATION_BY_MECP2	19/3097	63/13112	0.141485	0.333097	0.235734	AURKB/CAMK4/DGCR8/FKBP5/GPRIN1/GPS2/HDAC2/HDAC3/LBR/MEF2C/MOV10/NCOR1/PTPN1/PTPN4/SGK1/SIN3A/TBL1X/TBL1XR1/TNRC6B	19
WP_PHOTODYNAMIC_THERAPYINDUCED_HIF1_SURVIVAL_SIGNALING	WP_PHOTODYNAMIC_THERAPYINDUCED_HIF1_SURVIVAL_SIGNALING	12/3097	37/13112	0.142848	0.335971	0.237768	ARNT/BAK1/BAX/BCL2A1/BID/BIRC5/HIF1AN/PDHA1/PFKL/PGK1/PMAIP1/TP53	12
REACTOME_ANTIGEN_ACTIVATES_B_CELL_RECEPTOR_BCR_LEADING_TO_GENERATION_OF_SECOND_MESSENGERS	REACTOME_ANTIGEN_ACTIVATES_B_CELL_RECEPTOR_BCR_LEADING_TO_GENERATION_OF_SECOND_MESSENGERS	25/3097	86/13112	0.143539	0.33726	0.23868	AHCYL1/BLK/BLNK/BTK/CD19/CD79A/CD79B/FYN/GRB2/IGHM/IGHV1-69/IGHV3-30/IGKV1-17/IGKV1-5/IGKV4-1/IGLV1-44/IGLV2-14/IGLV3-25/NCK1/ORAI1/PIK3AP1/PTPN6/SOS1/SYK/VAV1	25
BIOCARTA_GPCR_PATHWAY	BIOCARTA_GPCR_PATHWAY	10/3097	30/13112	0.149524	0.349236	0.247156	CALM2/CALM3/NFATC2/NFATC3/PPP3CC/PRKACB/PRKAR1A/PRKCB/RAF1/RPS6KA3	10
PID_CDC42_REG_PATHWAY	PID_CDC42_REG_PATHWAY	10/3097	30/13112	0.149524	0.349236	0.247156	ARHGDIA/ARHGEF6/ARHGEF7/DOCK10/DOCK11/FGD1/NME1/RACGAP1/RALBP1/SPATA13	10
PID_P38_ALPHA_BETA_PATHWAY	PID_P38_ALPHA_BETA_PATHWAY	10/3097	30/13112	0.149524	0.349236	0.247156	BLK/CCM2/FYN/LCK/MAP2K6/MAP3K3/PAK1/RIPK1/TAB1/YES1	10
REACTOME_SUMOYLATION_OF_INTRACELLULAR_RECEPTORS	REACTOME_SUMOYLATION_OF_INTRACELLULAR_RECEPTORS	10/3097	30/13112	0.149524	0.349236	0.247156	HDAC4/NR1H3/NR2C1/PIAS1/PIAS2/PIAS4/RORA/SUMO1/SUMO2/SUMO3	10
WP_AUTOPHAGY	WP_AUTOPHAGY	10/3097	30/13112	0.149524	0.349236	0.247156	AKT1S1/AMBRA1/ATG13/ATG3/ATG5/ATG7/BECN1/PIK3C3/PIK3R4/UVRAG	10
WP_GLYCEROPHOSPHOLIPID_BIOSYNTHETIC_PATHWAY	WP_GLYCEROPHOSPHOLIPID_BIOSYNTHETIC_PATHWAY	10/3097	30/13112	0.149524	0.349236	0.247156	AGPS/CEPT1/GK/LPIN1/LPIN2/PCYT2/PGS1/PI4K2A/PIK3CG/PTPMT1	10
PID_AMB2_NEUTROPHILS_PATHWAY	PID_AMB2_NEUTROPHILS_PATHWAY	13/3097	41/13112	0.149987	0.34997	0.247675	BLK/FYN/HMGB1/ICAM1/ITGB2/LCK/MMP9/MST1R/NFKB1/RAP1B/ROCK1/TNF/YES1	13
PID_TXA2PATHWAY	PID_TXA2PATHWAY	17/3097	56/13112	0.151147	0.352328	0.249344	BLK/FYN/GNA13/GNAI2/GNG2/ICAM1/LCK/PIK3CG/PRKCB/PRKCH/PRKCQ/PTGDR/RAB11A/ROCK1/SYK/VCAM1/YES1	17
KEGG_FC_EPSILON_RI_SIGNALING_PATHWAY	KEGG_FC_EPSILON_RI_SIGNALING_PATHWAY	23/3097	79/13112	0.153784	0.356226	0.252103	AKT2/BTK/FYN/GRB2/INPP5D/LAT/LCP2/MAP2K6/MAPK1/MAPK9/NRAS/PDPK1/PIK3CG/PIK3R3/PLA2G12A/PLA2G2D/PRKCB/RAC2/RAF1/SOS1/SYK/TNF/VAV1	23
BIOCARTA_HER2_PATHWAY	BIOCARTA_HER2_PATHWAY	8/3097	23/13112	0.154478	0.356226	0.252103	EP300/GRB2/IL6R/MAPK1/PIK3CG/RAF1/SOS1/STAT3	8
REACTOME_NUCLEOTIDE_SALVAGE	REACTOME_NUCLEOTIDE_SALVAGE	8/3097	23/13112	0.154478	0.356226	0.252103	ADK/DCK/HPRT1/PNP/TK1/TYMP/UCK2/UCKL1	8
REACTOME_RAF_INDEPENDENT_MAPK1_3_ACTIVATION	REACTOME_RAF_INDEPENDENT_MAPK1_3_ACTIVATION	8/3097	23/13112	0.154478	0.356226	0.252103	CDK1/DUSP2/IL6R/JAK2/MAPK1/PEA15/PTPN11/TYK2	8
WP_HIPPOYAP_SIGNALING_PATHWAY	WP_HIPPOYAP_SIGNALING_PATHWAY	8/3097	23/13112	0.154478	0.356226	0.252103	CXCL10/LATS1/MAP4K1/NF2/RASSF1/TEAD4/YWHAQ/YY1AP1	8
KEGG_RIBOFLAVIN_METABOLISM	KEGG_RIBOFLAVIN_METABOLISM	6/3097	16/13112	0.154782	0.356226	0.252103	ACP1/ACP2/ACP5/FLAD1/MTMR1/MTMR6	6
REACTOME_REGULATION_OF_GENE_EXPRESSION_IN_LATE_STAGE_BRANCHING_MORPHOGENESIS_PANCREATIC_BUD_PRECURSOR_CELLS	REACTOME_REGULATION_OF_GENE_EXPRESSION_IN_LATE_STAGE_BRANCHING_MORPHOGENESIS_PANCREATIC_BUD_PRECURSOR_CELLS	6/3097	16/13112	0.154782	0.356226	0.252103	CREBBP/EP300/KAT2B/MAML1/RBPJ/SNW1	6
REACTOME_REGULATION_OF_PYRUVATE_DEHYDROGENASE_PDH_COMPLEX	REACTOME_REGULATION_OF_PYRUVATE_DEHYDROGENASE_PDH_COMPLEX	6/3097	16/13112	0.154782	0.356226	0.252103	DLD/PDHA1/PDHB/PDHX/PDK1/PDP2	6
REACTOME_STING_MEDIATED_INDUCTION_OF_HOST_IMMUNE_RESPONSES	REACTOME_STING_MEDIATED_INDUCTION_OF_HOST_IMMUNE_RESPONSES	6/3097	16/13112	0.154782	0.356226	0.252103	IFI16/NLRC3/TBK1/TRIM21/XRCC5/XRCC6	6
REACTOME_THE_NLRP3_INFLAMMASOME	REACTOME_THE_NLRP3_INFLAMMASOME	6/3097	16/13112	0.154782	0.356226	0.252103	CASP1/NFKB1/P2RX7/PSTPIP1/PYCARD/RELA	6
REACTOME_TRAF6_MEDIATED_INDUCTION_OF_TAK1_COMPLEX_WITHIN_TLR4_COMPLEX	REACTOME_TRAF6_MEDIATED_INDUCTION_OF_TAK1_COMPLEX_WITHIN_TLR4_COMPLEX	6/3097	16/13112	0.154782	0.356226	0.252103	MAP3K7/TAB1/TAB2/TAB3/UBB/UBC	6
WP_DEREGULATION_OF_RAB_AND_RAB_EFFECTOR_GENES_IN_BLADDER_CANCER	WP_DEREGULATION_OF_RAB_AND_RAB_EFFECTOR_GENES_IN_BLADDER_CANCER	6/3097	16/13112	0.154782	0.356226	0.252103	GCC2/RAB27A/SYTL1/SYTL3/TBC1D10A/UNC13D	6
WP_ID_SIGNALING_PATHWAY	WP_ID_SIGNALING_PATHWAY	6/3097	16/13112	0.154782	0.356226	0.252103	CCNE1/CDK2/ELK4/ID2/PAX5/RBL1	6
PID_HIF2PATHWAY	PID_HIF2PATHWAY	11/3097	34/13112	0.158584	0.363557	0.257291	ADORA2A/APEX1/ARNT/CITED2/CREBBP/EGLN2/EP300/FXN/HIF1AN/PGK1/SIRT1	11
REACTOME_LATE_ENDOSOMAL_MICROAUTOPHAGY	REACTOME_LATE_ENDOSOMAL_MICROAUTOPHAGY	11/3097	34/13112	0.158584	0.363557	0.257291	CHMP2B/CHMP6/CHMP7/HSPA8/MVB12B/PARK7/PCNT/UBB/UBC/VPS37A/VPS37B	11
REACTOME_RAF_ACTIVATION	REACTOME_RAF_ACTIVATION	11/3097	34/13112	0.158584	0.363557	0.257291	ARAF/JAK2/MAP3K11/MRAS/NRAS/PHB/PPP1CC/PPP2CA/PPP2CB/PPP2R5E/RAF1	11
WP_HEPATOCYTE_GROWTH_FACTOR_RECEPTOR_SIGNALING	WP_HEPATOCYTE_GROWTH_FACTOR_RECEPTOR_SIGNALING	11/3097	34/13112	0.158584	0.363557	0.257291	CRKL/GRB2/ITGA1/MAP4K1/MAPK1/PAK1/PTPN11/RAF1/RAP1B/SOS1/STAT3	11
PID_ARF6_TRAFFICKING_PATHWAY	PID_ARF6_TRAFFICKING_PATHWAY	15/3097	49/13112	0.161549	0.369636	0.261593	ACAP1/ARF6/BIN1/CLTC/EXOC1/EXOC2/EXOC5/EXOC6/EXOC7/ITGA1/ITGA4/ITGA6/ITGA8/NME1/TSHR	15
WP_MICROTUBULE_CYTOSKELETON_REGULATION	WP_MICROTUBULE_CYTOSKELETON_REGULATION	15/3097	49/13112	0.161549	0.369636	0.261593	ABL1/AURKB/CAMK4/CDK1/CLASP1/DPYSL2/KIF2C/MAPKAPK2/MAPRE1/MARK1/MARK2/PAK1/ROCK1/STAT3/STMN1	15
REACTOME_TRANSLOCATION_OF_SLC2A4_GLUT4_TO_THE_PLASMA_MEMBRANE	REACTOME_TRANSLOCATION_OF_SLC2A4_GLUT4_TO_THE_PLASMA_MEMBRANE	21/3097	72/13112	0.164984	0.376764	0.266637	ACTG1/AKT2/C2CD5/EXOC1/EXOC2/EXOC5/EXOC6/EXOC7/KIF3B/KIFAP3/LNPEP/RAB11A/RAB8A/TBC1D1/TBC1D4/TUBA1B/TUBA1C/TUBB4B/YWHAE/YWHAH/YWHAQ	21
WP_P53_TRANSCRIPTIONAL_GENE_NETWORK	WP_P53_TRANSCRIPTIONAL_GENE_NETWORK	21/3097	72/13112	0.164984	0.376764	0.266637	BAX/BTG2/CCL2/CCNG1/DDB2/DRAM1/ERCC5/FAS/GPX1/ICAM1/IRF9/MLH1/MSH2/PMAIP1/PML/POLH/SIVA1/TP53INP1/TRAF4/XPC/XRCC5	21
REACTOME_SIGNALING_BY_FGFR1_IN_DISEASE	REACTOME_SIGNALING_BY_FGFR1_IN_DISEASE	12/3097	38/13112	0.16622	0.378708	0.268013	BAG4/CNTRL/CPSF6/GRB2/MYO18A/NRAS/SOS1/STAT1/STAT3/STAT5A/STAT5B/TRIM24	12
KEGG_AMYOTROPHIC_LATERAL_SCLEROSIS_ALS	KEGG_AMYOTROPHIC_LATERAL_SCLEROSIS_ALS	16/3097	53/13112	0.16626	0.378708	0.268013	BAX/BCL2/BID/CASP1/CASP3/DAXX/DERL1/GPX1/MAP2K6/PPP3CC/SOD1/TNF/TNFRSF1B/TOMM40/TOMM40L/TP53	16
BIOCARTA_PYK2_PATHWAY	BIOCARTA_PYK2_PATHWAY	9/3097	27/13112	0.166638	0.378708	0.268013	CALM2/CALM3/CRKL/GRB2/MAPK1/PAK1/PRKCB/RAF1/SOS1	9
REACTOME_INTERLEUKIN_RECEPTOR_SHC_SIGNALING	REACTOME_INTERLEUKIN_RECEPTOR_SHC_SIGNALING	9/3097	27/13112	0.166638	0.378708	0.268013	CSF2RA/GRB2/IL2RB/IL2RG/INPP5D/JAK2/PIK3R3/PTPN6/SOS1	9
REACTOME_SIGNALING_BY_ALK	REACTOME_SIGNALING_BY_ALK	9/3097	27/13112	0.166638	0.378708	0.268013	CD274/EP300/HDAC2/HDAC3/IL2RG/MDK/PTPN6/SIN3A/STAT3	9
WP_LEPTIN_SIGNALING_PATHWAY	WP_LEPTIN_SIGNALING_PATHWAY	22/3097	76/13112	0.167593	0.380513	0.26929	BAX/CHUK/EIF4E/FYN/GRB2/JAK2/KHDRBS1/MAPK1/NCOA1/NFKB1/PTPN1/PTPN11/RAF1/REL/RELA/ROCK1/ROCK2/RPS6KB1/SOS1/STAT1/STAT3/STAT5B	22
BIOCARTA_IL5_PATHWAY	BIOCARTA_IL5_PATHWAY	5/3097	13/13112	0.172528	0.388006	0.274593	CCL11/CD4/HLA-DRA/HLA-DRB1/HLA-DRB5	5
REACTOME_ADVANCED_GLYCOSYLATION_ENDPRODUCT_RECEPTOR_SIGNALING	REACTOME_ADVANCED_GLYCOSYLATION_ENDPRODUCT_RECEPTOR_SIGNALING	5/3097	13/13112	0.172528	0.388006	0.274593	CAPZA1/DDOST/HMGB1/MAPK1/PRKCSH	5
REACTOME_IRF3_MEDIATED_INDUCTION_OF_TYPE_I_IFN	REACTOME_IRF3_MEDIATED_INDUCTION_OF_TYPE_I_IFN	5/3097	13/13112	0.172528	0.388006	0.274593	IFI16/NLRC3/TBK1/XRCC5/XRCC6	5
REACTOME_NF_KB_ACTIVATION_THROUGH_FADD_RIP_1_PATHWAY_MEDIATED_BY_CASPASE_8_AND_10	REACTOME_NF_KB_ACTIVATION_THROUGH_FADD_RIP_1_PATHWAY_MEDIATED_BY_CASPASE_8_AND_10	5/3097	13/13112	0.172528	0.388006	0.274593	CASP10/CASP8/CHUK/IFIH1/RIPK1	5
REACTOME_NF_KB_IS_ACTIVATED_AND_SIGNALS_SURVIVAL	REACTOME_NF_KB_IS_ACTIVATED_AND_SIGNALS_SURVIVAL	5/3097	13/13112	0.172528	0.388006	0.274593	NFKB1/NFKBIA/RELA/UBB/UBC	5
REACTOME_TELOMERE_C_STRAND_SYNTHESIS_INITIATION	REACTOME_TELOMERE_C_STRAND_SYNTHESIS_INITIATION	5/3097	13/13112	0.172528	0.388006	0.274593	ACD/POLA1/POLA2/PRIM1/PRIM2	5
WP_OSTEOPONTIN_SIGNALING	WP_OSTEOPONTIN_SIGNALING	5/3097	13/13112	0.172528	0.388006	0.274593	CHUK/MAPK1/MMP9/NFKB1/RELA	5
BIOCARTA_COMP_PATHWAY	BIOCARTA_COMP_PATHWAY	7/3097	20/13112	0.172703	0.388006	0.274593	C1QA/C1QB/C1QC/C1R/C2/C3/CFB	7
REACTOME_CLASS_I_PEROXISOMAL_MEMBRANE_PROTEIN_IMPORT	REACTOME_CLASS_I_PEROXISOMAL_MEMBRANE_PROTEIN_IMPORT	7/3097	20/13112	0.172703	0.388006	0.274593	ABCD2/ATAD1/PEX13/PEX14/PEX19/PEX3/PXMP2	7
REACTOME_LISTERIA_MONOCYTOGENES_ENTRY_INTO_HOST_CELLS	REACTOME_LISTERIA_MONOCYTOGENES_ENTRY_INTO_HOST_CELLS	7/3097	20/13112	0.172703	0.388006	0.274593	CBLL1/EPS15/GRB2/HGS/STAM/UBB/UBC	7
REACTOME_SIGNALING_BY_PDGFR_IN_DISEASE	REACTOME_SIGNALING_BY_PDGFR_IN_DISEASE	7/3097	20/13112	0.172703	0.388006	0.274593	FIP1L1/GOLGA4/GRB2/NRAS/SOS1/STAT1/STAT3	7
REACTOME_FCGAMMA_RECEPTOR_FCGR_DEPENDENT_PHAGOCYTOSIS	REACTOME_FCGAMMA_RECEPTOR_FCGR_DEPENDENT_PHAGOCYTOSIS	39/3097	143/13112	0.174226	0.391056	0.276752	ABI1/ABL1/ACTG1/ACTR3/AHCYL1/ARPC2/ARPC3/ARPC4/ARPC5/BTK/CD247/CD3G/CYFIP1/CYFIP2/ELMO1/FCGR1A/FCGR2A/FCGR3A/FYN/GRB2/HSP90AA1/IGHG1/IGHV1-69/IGHV3-30/IGKV1-17/IGKV1-5/IGKV4-1/IGLV1-44/IGLV2-14/IGLV3-25/MAPK1/NCK1/NCKAP1L/NF2/PAK1/SYK/VAV1/WIPF1/YES1	39
REACTOME_HDACS_DEACETYLATE_HISTONES	REACTOME_HDACS_DEACETYLATE_HISTONES	26/3097	92/13112	0.175669	0.393918	0.278778	ARID4A/GATAD2A/GPS2/H2AC11/H2AC8/H2BC12/H2BC5/H2BC6/H2BC9/H3C8/H4C3/H4C8/HDAC2/HDAC3/HDAC8/KDM1A/NCOR1/PHF21A/RBBP4/RBBP7/REST/SAP18/SAP30/SAP30L/TBL1X/TBL1XR1	26
REACTOME_FGFR1_MUTANT_RECEPTOR_ACTIVATION	REACTOME_FGFR1_MUTANT_RECEPTOR_ACTIVATION	10/3097	31/13112	0.176495	0.39502	0.279557	BAG4/CNTRL/CPSF6/GRB2/MYO18A/STAT1/STAT3/STAT5A/STAT5B/TRIM24	10
WP_ONECARBON_METABOLISM	WP_ONECARBON_METABOLISM	10/3097	31/13112	0.176495	0.39502	0.279557	DHFR/DNMT1/DNMT3A/MAT2B/MTHFD1/MTHFS/MTR/SHMT2/TCN2/TYMS	10
PID_VEGFR1_2_PATHWAY	PID_VEGFR1_2_PATHWAY	20/3097	69/13112	0.180144	0.402806	0.285068	AKAP1/FES/FYN/GRB2/HGS/HSP90AA1/IQGAP1/MAP2K6/MAPK1/MAPKAPK2/NCK1/NCK2/PDPK1/PRKCB/PTPN11/PTPN2/PTPN6/RAF1/ROCK1/SH2D2A	20
REACTOME_SIGNALING_BY_FGFR2	REACTOME_SIGNALING_BY_FGFR2	21/3097	73/13112	0.182689	0.408109	0.28882	FGFBP3/GRB2/HNRNPA1/HNRNPF/HNRNPM/MAPK1/NCBP1/NRAS/POLR2D/POLR2E/POLR2F/POLR2G/POLR2H/POLR2I/PPP2CA/PPP2CB/PTPN11/SOS1/TIAL1/UBB/UBC	21
BIOCARTA_EIF4_PATHWAY	BIOCARTA_EIF4_PATHWAY	8/3097	24/13112	0.186345	0.414706	0.293489	EIF4A2/EIF4E/EIF4G1/EIF4G2/MAPK1/PDPK1/PRKCB/RPS6KB1	8
BIOCARTA_STRESS_PATHWAY	BIOCARTA_STRESS_PATHWAY	8/3097	24/13112	0.186345	0.414706	0.293489	CASP2/CHUK/MAP2K6/NFKB1/NFKBIA/RELA/RIPK1/TNF	8
REACTOME_MTORC1_MEDIATED_SIGNALLING	REACTOME_MTORC1_MEDIATED_SIGNALLING	8/3097	24/13112	0.186345	0.414706	0.293489	AKT1S1/EIF4E/EIF4G1/LAMTOR2/LAMTOR5/RHEB/RPS6KB1/RRAGA	8
REACTOME_OTHER_INTERLEUKIN_SIGNALING	REACTOME_OTHER_INTERLEUKIN_SIGNALING	8/3097	24/13112	0.186345	0.414706	0.293489	CASP3/CD4/IFNL1/IFNLR1/IL16/IL32/TXLNA/TYK2	8
REACTOME_CASPASE_ACTIVATION_VIA_DEPENDENCE_RECEPTORS_IN_THE_ABSENCE_OF_LIGAND	REACTOME_CASPASE_ACTIVATION_VIA_DEPENDENCE_RECEPTORS_IN_THE_ABSENCE_OF_LIGAND	4/3097	10/13112	0.192738	0.425338	0.301014	APPL1/CASP3/DAPK1/DAPK2	4
WP_DEGRADATION_PATHWAY_OF_SPHINGOLIPIDS_INCLUDING_DISEASES	WP_DEGRADATION_PATHWAY_OF_SPHINGOLIPIDS_INCLUDING_DISEASES	4/3097	10/13112	0.192738	0.425338	0.301014	GLB1/HEXA/NEU1/NEU3	4
WP_MAMMARY_GLAND_DEVELOPMENT_PATHWAY_INVOLUTION_STAGE_4_OF_4	WP_MAMMARY_GLAND_DEVELOPMENT_PATHWAY_INVOLUTION_STAGE_4_OF_4	4/3097	10/13112	0.192738	0.425338	0.301014	BAX/MMP9/STAT3/TP53	4
BIOCARTA_DC_PATHWAY	BIOCARTA_DC_PATHWAY	6/3097	17/13112	0.193933	0.425338	0.301014	CD2/CD40/CD7/IFNG/IL10/TLR7	6
BIOCARTA_GCR_PATHWAY	BIOCARTA_GCR_PATHWAY	6/3097	17/13112	0.193933	0.425338	0.301014	CALM2/CALM3/HSP90AA1/NFKB1/PIK3CG/RELA	6
BIOCARTA_TEL_PATHWAY	BIOCARTA_TEL_PATHWAY	6/3097	17/13112	0.193933	0.425338	0.301014	BCL2/HSP90AA1/PPP2CA/TP53/XRCC5/XRCC6	6
KEGG_ONE_CARBON_POOL_BY_FOLATE	KEGG_ONE_CARBON_POOL_BY_FOLATE	6/3097	17/13112	0.193933	0.425338	0.301014	DHFR/MTHFD1/MTHFS/MTR/SHMT2/TYMS	6
REACTOME_ACTIVATION_OF_IRF3_IRF7_MEDIATED_BY_TBK1_IKK_EPSILON	REACTOME_ACTIVATION_OF_IRF3_IRF7_MEDIATED_BY_TBK1_IKK_EPSILON	6/3097	17/13112	0.193933	0.425338	0.301014	IRF7/PTPN11/TBK1/TRAF3/UBB/UBC	6
REACTOME_FORMATION_OF_SENESCENCE_ASSOCIATED_HETEROCHROMATIN_FOCI_SAHF	REACTOME_FORMATION_OF_SENESCENCE_ASSOCIATED_HETEROCHROMATIN_FOCI_SAHF	6/3097	17/13112	0.193933	0.425338	0.301014	ASF1A/H1-2/HIRA/HMGA1/LMNB1/TP53	6
REACTOME_PLATELET_SENSITIZATION_BY_LDL	REACTOME_PLATELET_SENSITIZATION_BY_LDL	6/3097	17/13112	0.193933	0.425338	0.301014	LRP8/PPP2CA/PPP2CB/PPP2R5E/PTPN11/PTPN6	6
REACTOME_REGULATION_OF_RUNX1_EXPRESSION_AND_ACTIVITY	REACTOME_REGULATION_OF_RUNX1_EXPRESSION_AND_ACTIVITY	6/3097	17/13112	0.193933	0.425338	0.301014	CBFB/CCND2/MOV10/PML/PTPN11/TNRC6B	6
REACTOME_SIGNALING_BY_NTRK3_TRKC	REACTOME_SIGNALING_BY_NTRK3_TRKC	6/3097	17/13112	0.193933	0.425338	0.301014	BAX/GRB2/NRAS/NTF3/PTPRO/SOS1	6
REACTOME_TNF_RECEPTOR_SUPERFAMILY_TNFSF_MEMBERS_MEDIATING_NON_CANONICAL_NF_KB_PATHWAY	REACTOME_TNF_RECEPTOR_SUPERFAMILY_TNFSF_MEMBERS_MEDIATING_NON_CANONICAL_NF_KB_PATHWAY	6/3097	17/13112	0.193933	0.425338	0.301014	BIRC3/CD40/CD40LG/TNFRSF13C/TNFSF13B/TRAF3	6
REACTOME_TRAFFICKING_OF_GLUR2_CONTAINING_AMPA_RECEPTORS	REACTOME_TRAFFICKING_OF_GLUR2_CONTAINING_AMPA_RECEPTORS	6/3097	17/13112	0.193933	0.425338	0.301014	AP2A1/AP2B1/AP2M1/AP2S1/NSF/PRKCB	6
WP_NSP1_FROM_SARSCOV2_INHIBITS_TRANSLATION_INITIATION_IN_THE_HOST_CELL	WP_NSP1_FROM_SARSCOV2_INHIBITS_TRANSLATION_INITIATION_IN_THE_HOST_CELL	6/3097	17/13112	0.193933	0.425338	0.301014	EIF1/EIF1AX/EIF2S1/EIF2S3/EIF3A/EIF5	6
KEGG_GLYCOLYSIS_GLUCONEOGENESIS	KEGG_GLYCOLYSIS_GLUCONEOGENESIS	18/3097	62/13112	0.194008	0.425338	0.301014	ADH5/AKR1A1/ALDH2/ALDH9A1/DLD/FBP1/GALM/GPI/LDHAL6A/LDHB/PCK2/PDHA1/PDHB/PFKL/PFKP/PGAM1/PGK1/TPI1	18
WP_COMPLEMENT_SYSTEM_IN_NEURONAL_DEVELOPMENT_AND_PLASTICITY	WP_COMPLEMENT_SYSTEM_IN_NEURONAL_DEVELOPMENT_AND_PLASTICITY	30/3097	109/13112	0.196051	0.429419	0.303901	ATP11C/ATP8B2/BAK1/BAX/BID/C1QA/C1QB/C1QC/C1R/C2/C3/C3AR1/CASP10/CASP3/CASP7/CASP8/CFB/CFH/DEDD/DIABLO/FAS/FASLG/IFNG/ITGB2/MARK1/MARK2/PALS1/PARD6G/PRKCI/SERPING1	30
REACTOME_ATTENUATION_PHASE	REACTOME_ATTENUATION_PHASE	9/3097	28/13112	0.197014	0.430751	0.304844	CREBBP/DEDD2/EP300/HSP90AA1/HSPA8/HSPH1/PTGES3/TNFRSF21/UBB	9
REACTOME_TRNA_MODIFICATION_IN_THE_NUCLEUS_AND_CYTOSOL	REACTOME_TRNA_MODIFICATION_IN_THE_NUCLEUS_AND_CYTOSOL	13/3097	43/13112	0.197024	0.430751	0.304844	ADAT1/ALKBH8/CDKAL1/CTU2/LAGE3/OSGEP/PUS1/QTRT2/TPRKB/TRMT11/TRMT112/TRMT5/TYW3	13
KEGG_RENAL_CELL_CARCINOMA	KEGG_RENAL_CELL_CARCINOMA	20/3097	70/13112	0.199195	0.434691	0.307632	AKT2/ARAF/ARNT/ARNT2/CREBBP/CRKL/CUL2/EGLN2/EP300/GRB2/MAPK1/NRAS/PAK1/PIK3CG/PIK3R3/PTPN11/RAF1/RAP1B/SOS1/VEGFB	20
PID_CDC42_PATHWAY	PID_CDC42_PATHWAY	20/3097	70/13112	0.199195	0.434691	0.307632	ACTR3/ARHGDIA/ARHGEF6/ARHGEF7/ARPC2/ARPC3/ARPC4/ARPC5/ENAH/EXOC7/IQGAP1/IQGAP3/MAP2K6/MAP3K11/MAPK1/MAPK9/PAK1/RAF1/RPS6KB1/YES1	20
REACTOME_NUCLEAR_SIGNALING_BY_ERBB4	REACTOME_NUCLEAR_SIGNALING_BY_ERBB4	10/3097	32/13112	0.205529	0.447686	0.316829	APH1A/APOE/CXCL12/MXD4/NCOR1/NCSTN/NRG3/STAT5A/STMN1/TAB2	10
WP_IL17_SIGNALING_PATHWAY	WP_IL17_SIGNALING_PATHWAY	10/3097	32/13112	0.205529	0.447686	0.316829	CEBPB/IL17RB/JAK2/MAP3K7/MAPK1/NFKB1/NFKBIB/RELA/STAT3/TRAF3	10
PID_P38_MK2_PATHWAY	PID_P38_MK2_PATHWAY	7/3097	21/13112	0.209271	0.454901	0.321935	MAPKAPK2/MAPKAPK3/RAF1/TCF3/YWHAE/YWHAH/YWHAQ	7
REACTOME_VXPX_CARGO_TARGETING_TO_CILIUM	REACTOME_VXPX_CARGO_TARGETING_TO_CILIUM	7/3097	21/13112	0.209271	0.454901	0.321935	EXOC1/EXOC2/EXOC5/EXOC6/EXOC7/RAB11A/RAB8A	7
REACTOME_REGULATION_OF_CHOLESTEROL_BIOSYNTHESIS_BY_SREBP_SREBF	REACTOME_REGULATION_OF_CHOLESTEROL_BIOSYNTHESIS_BY_SREBP_SREBF	16/3097	55/13112	0.20942	0.454901	0.321935	CREBBP/FDFT1/FDPS/HELZ2/INSIG1/KPNB1/MBTPS2/MED1/NCOA1/NFYB/NFYC/PMVK/RAN/SEC24B/TBL1X/TBL1XR1	16
REACTOME_NRAGE_SIGNALS_DEATH_THROUGH_JNK	REACTOME_NRAGE_SIGNALS_DEATH_THROUGH_JNK	17/3097	59/13112	0.212428	0.460597	0.325966	AATF/ABR/ARHGEF19/ARHGEF26/ARHGEF39/ARHGEF6/ARHGEF7/ECT2/FGD1/FGD2/FGD3/GNA13/NET1/PLEKHG2/PREX1/SOS1/VAV1	17
REACTOME_INTERLEUKIN_7_SIGNALING	REACTOME_INTERLEUKIN_7_SIGNALING	11/3097	36/13112	0.212433	0.460597	0.325966	BRWD1/H3C8/IL2RG/IL7/IL7R/PIK3R3/SMARCA4/SOCS1/STAT3/STAT5A/STAT5B	11
WP_KISSPEPTINKISSPEPTIN_RECEPTOR_SYSTEM_IN_THE_OVARY	WP_KISSPEPTINKISSPEPTIN_RECEPTOR_SYSTEM_IN_THE_OVARY	12/3097	40/13112	0.218097	0.469601	0.332338	AKT2/ARRB1/MAPK1/MMP9/NFKB1/NRAS/PDK1/PIK3CG/PRKCB/PRKCH/PRKCQ/RAF1	12
WP_PDGF_PATHWAY	WP_PDGF_PATHWAY	12/3097	40/13112	0.218097	0.469601	0.332338	CHUK/GRB2/MAPK1/NFKB1/NFKBIA/PAK1/PTPN11/RAF1/SOS1/STAT1/STAT3/VAV1	12
BIOCARTA_AKAPCENTROSOME_PATHWAY	BIOCARTA_AKAPCENTROSOME_PATHWAY	5/3097	14/13112	0.219039	0.469601	0.332338	CDK1/NUP85/PCNT/PPP2CA/PRKACB	5
BIOCARTA_BARR_MAPK_PATHWAY	BIOCARTA_BARR_MAPK_PATHWAY	5/3097	14/13112	0.219039	0.469601	0.332338	ARRB1/KCNA2/KCNA3/MAPK1/RAF1	5
BIOCARTA_RANKL_PATHWAY	BIOCARTA_RANKL_PATHWAY	5/3097	14/13112	0.219039	0.469601	0.332338	EIF2AK2/IFNAR2/IRF9/NFKB1/RELA	5
PID_IL5_PATHWAY	PID_IL5_PATHWAY	5/3097	14/13112	0.219039	0.469601	0.332338	GRB2/JAK2/PTPN11/STAT5A/STAT5B	5
PID_S1P_S1P4_PATHWAY	PID_S1P_S1P4_PATHWAY	5/3097	14/13112	0.219039	0.469601	0.332338	GNA13/GNAI2/GNAI3/MAPK1/S1PR4	5
PID_TCR_RAS_PATHWAY	PID_TCR_RAS_PATHWAY	5/3097	14/13112	0.219039	0.469601	0.332338	MAPK1/NRAS/PRKCB/PTPN7/RAF1	5
REACTOME_HEME_BIOSYNTHESIS	REACTOME_HEME_BIOSYNTHESIS	5/3097	14/13112	0.219039	0.469601	0.332338	ALAS1/COX10/COX15/CPOX/UROS	5
REACTOME_RETROGRADE_NEUROTROPHIN_SIGNALLING	REACTOME_RETROGRADE_NEUROTROPHIN_SIGNALLING	5/3097	14/13112	0.219039	0.469601	0.332338	AP2A1/AP2B1/AP2M1/AP2S1/CLTC	5
REACTOME_TP53_REGULATES_TRANSCRIPTION_OF_SEVERAL_ADDITIONAL_CELL_DEATH_GENES_WHOSE_SPECIFIC_ROLES_IN_P53_DEPENDENT_APOPTOSIS_REMAIN_UNCERTAIN	REACTOME_TP53_REGULATES_TRANSCRIPTION_OF_SEVERAL_ADDITIONAL_CELL_DEATH_GENES_WHOSE_SPECIFIC_ROLES_IN_P53_DEPENDENT_APOPTOSIS_REMAIN_UNCERTAIN	5/3097	14/13112	0.219039	0.469601	0.332338	BCL2L14/BIRC5/RABGGTB/TP53/TP53BP2	5
REACTOME_PKMTS_METHYLATE_HISTONE_LYSINES	REACTOME_PKMTS_METHYLATE_HISTONE_LYSINES	20/3097	71/13112	0.219174	0.469601	0.332338	ASH1L/ATF7IP/EED/EHMT2/EZH2/H3C8/H4C3/H4C8/KMT2A/KMT2E/NFKB1/RBBP4/RBBP5/RBBP7/RELA/SETD2/SETDB1/SUV39H1/SUV39H2/SUZ12	20
WP_NONGENOMIC_ACTIONS_OF_125_DIHYDROXYVITAMIN_D3	WP_NONGENOMIC_ACTIONS_OF_125_DIHYDROXYVITAMIN_D3	20/3097	71/13112	0.219174	0.469601	0.332338	CCL2/CD40/CD40LG/IFI44L/IFNG/MAPK1/MAPK9/MED1/NFKB1/NRAS/OAS2/PRKCB/PRKCH/PRKCQ/SP3/STAT1/STAT2/TLR8/TNF/TYK2	20
BIOCARTA_HDAC_PATHWAY	BIOCARTA_HDAC_PATHWAY	8/3097	25/13112	0.220716	0.47162	0.333768	CALM2/CALM3/CAMK1/MAP2K6/NFATC2/PIK3CG/PPP3CC/YWHAH	8
REACTOME_TRAF6_MEDIATED_NF_KB_ACTIVATION	REACTOME_TRAF6_MEDIATED_NF_KB_ACTIVATION	8/3097	25/13112	0.220716	0.47162	0.333768	CHUK/HMGB1/IFIH1/NFKB1/NFKBIA/NFKBIB/NKIRAS2/RELA	8
WP_IL1_AND_MEGAKARYOCYTES_IN_OBESITY	WP_IL1_AND_MEGAKARYOCYTES_IN_OBESITY	8/3097	25/13112	0.220716	0.47162	0.333768	CCL2/ICAM1/IFNG/IL18/MMP9/MYD88/NFKB1/PLA2G7	8
WP_CIRCADIAN_RHYTHM_GENES	WP_CIRCADIAN_RHYTHM_GENES	54/3097	207/13112	0.221871	0.47366	0.335211	ADORA2A/ARNT/ARNT2/ATF4/CDK4/CSNK1D/CUL1/DDX5/DHX9/DYRK1A/EP300/EZH2/FAS/GHRL/HDAC2/HDAC3/HNRNPD/HNRNPU/ID2/KDM5A/KMT2A/MAPK9/METTL3/NAGLU/NCOR1/NONO/NR1D2/NR1H3/OGT/PER2/PML/PPP1CA/PPP1CC/PRF1/PRMT5/PSPC1/PTGDS/ROCK2/RORA/RORB/SETX/SFPQ/SIN3A/SIRT1/SUV39H1/SUV39H2/TIMELESS/TOP1/TOP2A/TP53/TYMS/UBC/UBE3A/UTS2R	54
PID_MET_PATHWAY	PID_MET_PATHWAY	22/3097	79/13112	0.222259	0.474059	0.335494	AKT1S1/AKT2/ARF6/CRKL/EIF4E/EPS15/GRB2/HGS/KPNB1/MAPK1/NCK1/NCK2/PAK1/PDPK1/PRKCI/PTPN1/PTPN11/PTPN2/RAF1/RANBP9/RAP1B/SOS1	22
REACTOME_AGGREPHAGY	REACTOME_AGGREPHAGY	13/3097	44/13112	0.222788	0.474757	0.335987	DYNC1LI1/DYNLL1/DYNLL2/HSP90AA1/PARK7/PCNT/TUBA1B/TUBA1C/TUBB4B/UBB/UBC/UBE2N/VCP	13
PID_AJDISS_2PATHWAY	PID_AJDISS_2PATHWAY	14/3097	48/13112	0.226698	0.482655	0.341577	ABL1/ARF6/CASP3/CBLL1/CREBBP/FYN/GNA13/HGS/IQGAP1/NME1/PTPN1/PTPN6/RAB7A/ZBTB33	14
REACTOME_INTERLEUKIN_4_AND_INTERLEUKIN_13_SIGNALING	REACTOME_INTERLEUKIN_4_AND_INTERLEUKIN_13_SIGNALING	30/3097	111/13112	0.228014	0.485019	0.34325	BATF/BCL2/BIRC5/CCL11/CCL2/FASLG/FOXO3/HSP90AA1/HSP90B1/HSPA8/ICAM1/IGHG1/IL10/IL12B/IL18/IL2RG/IL6R/IRF4/ITGB2/JAK2/MMP9/RORA/SOCS1/STAT1/STAT3/TNF/TNFRSF1B/TP53/TYK2/VCAM1	30
WP_22Q112_COPY_NUMBER_VARIATION_SYNDROME	WP_22Q112_COPY_NUMBER_VARIATION_SYNDROME	35/3097	131/13112	0.228514	0.485644	0.343692	ASF1A/BCL2/C22orf39/CBX5/CDC45/CRKL/CUL3/DEPDC5/DGCR11/DGCR2/DGCR8/HDAC3/HIRA/HIRIP3/KLHL22/KPNB1/MALT1/MED15/MRPL40/NCOR1/PI4KA/PLK1/RAF1/RAN/RANBP1/RANGAP1/RTN4R/SNAP29/TANGO2/TBX1/THAP7/TNPO1/TP53/UFD1/XPO1	35
REACTOME_INTERCONVERSION_OF_NUCLEOTIDE_DI_AND_TRIPHOSPHATES	REACTOME_INTERCONVERSION_OF_NUCLEOTIDE_DI_AND_TRIPHOSPHATES	9/3097	29/13112	0.229504	0.48687	0.34456	CMPK1/CTPS1/DCTD/DTYMK/DUT/NME1/RRM1/RRM2/TYMS	9
REACTOME_PIWI_INTERACTING_RNA_PIRNA_BIOGENESIS	REACTOME_PIWI_INTERACTING_RNA_PIRNA_BIOGENESIS	9/3097	29/13112	0.229504	0.48687	0.34456	HENMT1/HSP90AA1/POLR2D/POLR2E/POLR2F/POLR2G/POLR2H/POLR2I/TDRD6	9
REACTOME_DISEASES_ASSOCIATED_WITH_GLYCOSYLATION_PRECURSOR_BIOSYNTHESIS	REACTOME_DISEASES_ASSOCIATED_WITH_GLYCOSYLATION_PRECURSOR_BIOSYNTHESIS	6/3097	18/13112	0.236304	0.498791	0.352996	DPM1/GALK1/GALT/GLB1/NEU1/NUS1	6
REACTOME_MECP2_REGULATES_NEURONAL_RECEPTORS_AND_CHANNELS	REACTOME_MECP2_REGULATES_NEURONAL_RECEPTORS_AND_CHANNELS	6/3097	18/13112	0.236304	0.498791	0.352996	FKBP5/GPRIN1/HDAC2/PTPN1/PTPN4/SIN3A	6
WP_4HYDROXYTAMOXIFEN_DEXAMETHASONE_AND_RETINOIC_ACIDS_REGULATION_OF_P27_EXPRESSION	WP_4HYDROXYTAMOXIFEN_DEXAMETHASONE_AND_RETINOIC_ACIDS_REGULATION_OF_P27_EXPRESSION	6/3097	18/13112	0.236304	0.498791	0.352996	EIF4E/MAP2K6/MAP3K11/MAPK1/PBK/RAF1	6
WP_TRANSCRIPTION_COFACTORS_SKI_AND_SKIL_PROTEIN_PARTNERS	WP_TRANSCRIPTION_COFACTORS_SKI_AND_SKIL_PROTEIN_PARTNERS	6/3097	18/13112	0.236304	0.498791	0.352996	HDAC3/ING2/LATS1/PRMT5/SIN3A/TEAD4	6
WP_INFLAMMATORY_RESPONSE_PATHWAY	WP_INFLAMMATORY_RESPONSE_PATHWAY	10/3097	33/13112	0.236392	0.498791	0.352996	CD40/CD40LG/CD80/CD86/IFNG/IL2RB/IL2RG/LCK/TNFRSF1B/ZAP70	10
WP_RESISTIN_AS_A_REGULATOR_OF_INFLAMMATION	WP_RESISTIN_AS_A_REGULATOR_OF_INFLAMMATION	10/3097	33/13112	0.236392	0.498791	0.352996	AKT2/CHUK/IL12B/MAPK1/NFKB1/NFKBIA/PIK3CG/PLCD4/RELA/TNF	10
WP_MELANOMA	WP_MELANOMA	19/3097	68/13112	0.238642	0.502639	0.35572	AKT2/ARAF/BAK1/BAX/CALM2/CALM3/CDK4/CDKN2A/DDB2/E2F2/E2F3/GRB2/MAPK1/NRAS/PAK1/PIK3R3/RAF1/SOS1/TP53	19
WP_PHYSICOCHEMICAL_FEATURES_AND_TOXICITYASSOCIATED_PATHWAYS	WP_PHYSICOCHEMICAL_FEATURES_AND_TOXICITYASSOCIATED_PATHWAYS	19/3097	68/13112	0.238642	0.502639	0.35572	ACTR3/CAMK1/CDKN1B/FZD2/GPX1/GRB2/MAPK1/NCK1/PAK1/PFN1/PFN2/PIK3CG/PPP2CA/RAF1/ROCK2/SOD1/SOS1/STAT5A/TMSB4X	19
REACTOME_TRANS_GOLGI_NETWORK_VESICLE_BUDDING	REACTOME_TRANS_GOLGI_NETWORK_VESICLE_BUDDING	20/3097	72/13112	0.240016	0.505082	0.357449	AP1M1/AP1S2/AP4S1/ARRB1/BLOC1S1/CLINT1/CLTC/CTSZ/DTNBP1/GNS/HGS/HSPA8/M6PR/NECAP1/PICALM/PIK3C2A/RAB5C/SNAPIN/TXNDC5/VAMP7	20
WP_HEAD_AND_NECK_SQUAMOUS_CELL_CARCINOMA	WP_HEAD_AND_NECK_SQUAMOUS_CELL_CARCINOMA	21/3097	76/13112	0.24116	0.507038	0.358833	AKT2/CASP8/CDK4/CDKN2A/CUL3/DDIT4/EIF4E/KEAP1/MAML1/MAPKAP1/NFKB1/NRAS/PDPK1/PIK3CG/REL/RELA/RHEB/RPS6KB2/SMAD4/TP53/TRAF3	21
REACTOME_MITOCHONDRIAL_FATTY_ACID_BETA_OXIDATION	REACTOME_MITOCHONDRIAL_FATTY_ACID_BETA_OXIDATION	11/3097	37/13112	0.241873	0.507631	0.359253	ACAA2/ACADM/ACOT13/ACOT7/ECHS1/HADH/MCEE/MMUT/NDUFAB1/PCCB/PCTP	11
WP_OVERVIEW_OF_INTERFERONSMEDIATED_SIGNALING_PATHWAY	WP_OVERVIEW_OF_INTERFERONSMEDIATED_SIGNALING_PATHWAY	11/3097	37/13112	0.241873	0.507631	0.359253	IFNAR2/IFNG/IFNK/IFNL1/IFNL2/IFNLR1/IRF9/JAK2/STAT1/STAT2/TYK2	11
REACTOME_G_ALPHA_12_13_SIGNALLING_EVENTS	REACTOME_G_ALPHA_12_13_SIGNALLING_EVENTS	22/3097	80/13112	0.242105	0.507667	0.359278	ABR/ARHGEF19/ARHGEF26/ARHGEF39/ARHGEF6/ARHGEF7/BTK/ECT2/FGD1/FGD2/FGD3/GNA13/GNG2/GNG5/GNGT2/NET1/PLEKHG2/PREX1/ROCK1/ROCK2/SOS1/VAV1	22
WP_BRAINDERIVED_NEUROTROPHIC_FACTOR_BDNF_SIGNALING_PATHWAY	WP_BRAINDERIVED_NEUROTROPHIC_FACTOR_BDNF_SIGNALING_PATHWAY	38/3097	144/13112	0.242931	0.508946	0.360183	CAMK1/CAMK4/CASP3/CHUK/CYFIP1/DPYSL2/EGR2/EIF2S1/EIF4E/FOXO3/FYN/GRB2/JAK2/KCNA3/MAPK1/MAPK9/MARCKS/MEF2A/MEF2C/NCF1/NCK1/NCK2/NFKB1/NFKBIA/NSF/NTF3/PDPK1/PPP2CA/PTPN11/RAF1/RANBP9/RELA/RPS6KA3/RPS6KB1/STAT1/STAT3/STAT5A/STAT5B	38
WP_BLADDER_CANCER	WP_BLADDER_CANCER	12/3097	41/13112	0.246281	0.515159	0.36458	ARAF/CDK4/CDKN2A/DAPK1/DAPK2/MAPK1/MMP9/NRAS/RAF1/RASSF1/TP53/TYMP	12
BIOCARTA_RAS_PATHWAY	BIOCARTA_RAS_PATHWAY	7/3097	22/13112	0.248382	0.515159	0.36458	CHUK/NFKB1/PIK3CG/RAF1/RALBP1/RALGDS/RELA	7
REACTOME_DEFECTS_IN_VITAMIN_AND_COFACTOR_METABOLISM	REACTOME_DEFECTS_IN_VITAMIN_AND_COFACTOR_METABOLISM	7/3097	22/13112	0.248382	0.515159	0.36458	BTD/MCCC1/MMADHC/MMUT/MTR/PCCB/TCN2	7
REACTOME_ERK_MAPK_TARGETS	REACTOME_ERK_MAPK_TARGETS	7/3097	22/13112	0.248382	0.515159	0.36458	MAPK1/MEF2A/MEF2C/PPP2CA/PPP2CB/RPS6KA3/VRK3	7
REACTOME_PINK1_PRKN_MEDIATED_MITOPHAGY	REACTOME_PINK1_PRKN_MEDIATED_MITOPHAGY	7/3097	22/13112	0.248382	0.515159	0.36458	ATG5/MFN1/TOMM40/TOMM5/TOMM70/UBB/UBC	7
WP_COMPLEMENT_ACTIVATION	WP_COMPLEMENT_ACTIVATION	7/3097	22/13112	0.248382	0.515159	0.36458	C1QA/C1QB/C1QC/C1R/C2/C3/CFB	7
WP_FATTY_ACID_BIOSYNTHESIS	WP_FATTY_ACID_BIOSYNTHESIS	7/3097	22/13112	0.248382	0.515159	0.36458	ACAA2/ACLY/ACSL4/ACSL5/ECHDC1/ECHS1/HADH	7
BIOCARTA_AGPCR_PATHWAY	BIOCARTA_AGPCR_PATHWAY	4/3097	11/13112	0.24939	0.515159	0.36458	ARRB1/PRKACB/PRKAR1A/PRKCB	4
BIOCARTA_PTC1_PATHWAY	BIOCARTA_PTC1_PATHWAY	4/3097	11/13112	0.24939	0.515159	0.36458	CCNB1/CDC25A/CDK1/XPO1	4
KEGG_VALINE_LEUCINE_AND_ISOLEUCINE_BIOSYNTHESIS	KEGG_VALINE_LEUCINE_AND_ISOLEUCINE_BIOSYNTHESIS	4/3097	11/13112	0.24939	0.515159	0.36458	LARS2/PDHA1/PDHB/VARS2	4
REACTOME_ACTIVATED_NTRK2_SIGNALS_THROUGH_FRS2_AND_FRS3	REACTOME_ACTIVATED_NTRK2_SIGNALS_THROUGH_FRS2_AND_FRS3	4/3097	11/13112	0.24939	0.515159	0.36458	GRB2/NRAS/PTPN11/SOS1	4
REACTOME_CONSTITUTIVE_SIGNALING_BY_OVEREXPRESSED_ERBB2	REACTOME_CONSTITUTIVE_SIGNALING_BY_OVEREXPRESSED_ERBB2	4/3097	11/13112	0.24939	0.515159	0.36458	GRB2/HSP90AA1/NRAS/SOS1	4
REACTOME_FORMATION_OF_APOPTOSOME	REACTOME_FORMATION_OF_APOPTOSOME	4/3097	11/13112	0.24939	0.515159	0.36458	APIP/CARD8/DIABLO/MAPK1	4
REACTOME_MET_ACTIVATES_RAS_SIGNALING	REACTOME_MET_ACTIVATES_RAS_SIGNALING	4/3097	11/13112	0.24939	0.515159	0.36458	GRB2/NRAS/RANBP9/SOS1	4
REACTOME_REGULATED_PROTEOLYSIS_OF_P75NTR	REACTOME_REGULATED_PROTEOLYSIS_OF_P75NTR	4/3097	11/13112	0.24939	0.515159	0.36458	APH1A/NCSTN/NFKB1/RELA	4
REACTOME_REGULATION_OF_BACH1_ACTIVITY	REACTOME_REGULATION_OF_BACH1_ACTIVITY	4/3097	11/13112	0.24939	0.515159	0.36458	CUL1/SKP2/UBB/UBC	4
WP_VITAMIN_B12_METABOLISM	WP_VITAMIN_B12_METABOLISM	15/3097	53/13112	0.255126	0.526546	0.372639	APOE/CCL2/CCL5/ICAM1/IFNG/MCEE/MMUT/MTR/NFKB1/RELA/SHMT2/SOD1/SOD2/TCN2/TNF	15
PID_SHP2_PATHWAY	PID_SHP2_PATHWAY	16/3097	57/13112	0.257054	0.527566	0.373361	GNAI3/GRB2/IFNG/IL2RB/IL2RG/IL6R/JAK2/LCK/LMO4/NRAS/NTF3/PAG1/PTPN11/RAF1/SOS1/STAT1	16
REACTOME_HSP90_CHAPERONE_CYCLE_FOR_STEROID_HORMONE_RECEPTORS_SHR_IN_THE_PRESENCE_OF_LIGAND	REACTOME_HSP90_CHAPERONE_CYCLE_FOR_STEROID_HORMONE_RECEPTORS_SHR_IN_THE_PRESENCE_OF_LIGAND	16/3097	57/13112	0.257054	0.527566	0.373361	CAPZA1/DCTN3/DCTN4/DCTN6/DNAJA1/DYNC1LI1/DYNLL1/DYNLL2/FKBP5/HSP90AA1/HSPA8/PTGES3/STIP1/TUBA1B/TUBA1C/TUBB4B	16
PID_IL3_PATHWAY	PID_IL3_PATHWAY	8/3097	26/13112	0.257186	0.527566	0.373361	CEBPB/GRB2/JAK2/PRKACB/PTPN11/SRP9/STAT5A/STAT5B	8
PID_VEGFR1_PATHWAY	PID_VEGFR1_PATHWAY	8/3097	26/13112	0.257186	0.527566	0.373361	CD2AP/HSP90AA1/MAPK1/NCK1/PDPK1/PRKCB/PTPN11/VEGFB	8
REACTOME_CONSTITUTIVE_SIGNALING_BY_AKT1_E17K_IN_CANCER	REACTOME_CONSTITUTIVE_SIGNALING_BY_AKT1_E17K_IN_CANCER	8/3097	26/13112	0.257186	0.527566	0.373361	AKT1S1/AKT2/CDKN1B/CHUK/FOXO3/MAPKAP1/PDPK1/RPS6KB2	8
REACTOME_DOWNREGULATION_OF_TGF_BETA_RECEPTOR_SIGNALING	REACTOME_DOWNREGULATION_OF_TGF_BETA_RECEPTOR_SIGNALING	8/3097	26/13112	0.257186	0.527566	0.373361	MTMR4/PPP1CA/PPP1CC/SMAD2/SMURF2/UBB/UBC/XPO1	8
WP_CYTOKINES_AND_INFLAMMATORY_RESPONSE	WP_CYTOKINES_AND_INFLAMMATORY_RESPONSE	8/3097	26/13112	0.257186	0.527566	0.373361	CD4/HLA-DRA/HLA-DRB1/IFNG/IL10/IL12B/IL7/TNF	8
REACTOME_BASE_EXCISION_REPAIR_AP_SITE_FORMATION	REACTOME_BASE_EXCISION_REPAIR_AP_SITE_FORMATION	17/3097	61/13112	0.258616	0.529579	0.374785	ACD/H2AC8/H2AX/H2AZ1/H2AZ2/H2BC12/H2BC5/H2BC6/H2BC9/H4C3/H4C8/MBD4/NEIL3/OGG1/SMUG1/TDG/UNG	17
REACTOME_REGULATION_OF_PTEN_GENE_TRANSCRIPTION	REACTOME_REGULATION_OF_PTEN_GENE_TRANSCRIPTION	17/3097	61/13112	0.258616	0.529579	0.374785	EED/EZH2/GATAD2A/HDAC2/HDAC3/KDM1A/LAMTOR2/LAMTOR5/MAPK1/PHC3/RBBP4/RBBP7/REST/RHEB/RRAGA/SUZ12/TP53	17
PID_MTOR_4PATHWAY	PID_MTOR_4PATHWAY	19/3097	69/13112	0.260871	0.533733	0.377725	AKT1S1/ATG13/CCNE1/CDK2/DDIT4/EIF4E/MAPK1/MAPKAP1/NRAS/PDPK1/PML/RAF1/RHEB/RPS6KB1/RRAGA/SGK1/YWHAE/YWHAH/YWHAQ	19
REACTOME_SRP_DEPENDENT_COTRANSLATIONAL_PROTEIN_TARGETING_TO_MEMBRANE	REACTOME_SRP_DEPENDENT_COTRANSLATIONAL_PROTEIN_TARGETING_TO_MEMBRANE	30/3097	113/13112	0.262209	0.536006	0.379334	DDOST/FAU/RPL14/RPL15/RPL21/RPL22L1/RPL23A/RPL26L1/RPL27/RPL36AL/RPN1/RPS26/RPS27L/RPS29/RPS3A/RPSA/SEC11A/SEC61A1/SEC61B/SPCS1/SPCS2/SPCS3/SRP54/SRP68/SRP72/SRP9/SSR1/SSR2/SSR3/SSR4	30
REACTOME_RNA_POLYMERASE_I_PROMOTER_ESCAPE	REACTOME_RNA_POLYMERASE_I_PROMOTER_ESCAPE	24/3097	89/13112	0.263111	0.537384	0.380309	ERCC3/GTF2H1/GTF2H4/H2AC8/H2AX/H2AZ1/H2AZ2/H2BC12/H2BC5/H2BC6/H2BC9/H3-3B/H3C8/H4C3/H4C8/POLR1A/POLR1C/POLR1D/POLR1E/POLR2E/POLR2F/POLR2H/TBP/UBTF	24
BIOCARTA_AMAN_PATHWAY	BIOCARTA_AMAN_PATHWAY	5/3097	15/13112	0.268783	0.545251	0.385876	B3GALT2/FUT9/MAN1A1/MAN1A2/MAN2B1	5
KEGG_GLYCOSAMINOGLYCAN_BIOSYNTHESIS_KERATAN_SULFATE	KEGG_GLYCOSAMINOGLYCAN_BIOSYNTHESIS_KERATAN_SULFATE	5/3097	15/13112	0.268783	0.545251	0.385876	B3GNT2/B4GALT1/B4GALT3/CHST2/FUT8	5
KEGG_GLYCOSPHINGOLIPID_BIOSYNTHESIS_GANGLIO_SERIES	KEGG_GLYCOSPHINGOLIPID_BIOSYNTHESIS_GANGLIO_SERIES	5/3097	15/13112	0.268783	0.545251	0.385876	GLB1/HEXA/SLC33A1/ST3GAL5/ST6GALNAC4	5
REACTOME_EICOSANOID_LIGAND_BINDING_RECEPTORS	REACTOME_EICOSANOID_LIGAND_BINDING_RECEPTORS	5/3097	15/13112	0.268783	0.545251	0.385876	CYSLTR1/CYSLTR2/PTGDR/PTGER2/PTGER4	5
REACTOME_PROLACTIN_RECEPTOR_SIGNALING	REACTOME_PROLACTIN_RECEPTOR_SIGNALING	5/3097	15/13112	0.268783	0.545251	0.385876	CUL1/JAK2/PTPN11/STAT5A/STAT5B	5
REACTOME_REGULATION_OF_INNATE_IMMUNE_RESPONSES_TO_CYTOSOLIC_DNA	REACTOME_REGULATION_OF_INNATE_IMMUNE_RESPONSES_TO_CYTOSOLIC_DNA	5/3097	15/13112	0.268783	0.545251	0.385876	TBK1/TRIM21/UBB/UBC/ZBP1	5
WP_P38_MAPK_SIGNALING_PATHWAY	WP_P38_MAPK_SIGNALING_PATHWAY	10/3097	34/13112	0.268812	0.545251	0.385876	DAXX/GRB2/HMGN1/MAP2K6/MAP3K7/MAPKAPK2/MAPKAPK5/MAX/RIPK1/STAT1	10
WP_PURINERGIC_SIGNALING	WP_PURINERGIC_SIGNALING	10/3097	34/13112	0.268812	0.545251	0.385876	ADORA2A/GNAI2/GNAI3/P2RX1/P2RX5/P2RX7/P2RY10/P2RY12/P2RY14/P2RY8	10
KEGG_SNARE_INTERACTIONS_IN_VESICULAR_TRANSPORT	KEGG_SNARE_INTERACTIONS_IN_VESICULAR_TRANSPORT	11/3097	38/13112	0.272694	0.55123	0.390107	GOSR1/SNAP29/STX11/STX5/STX7/USE1/VAMP1/VAMP5/VAMP7/VTI1A/VTI1B	11
PID_P38_ALPHA_BETA_DOWNSTREAM_PATHWAY	PID_P38_ALPHA_BETA_DOWNSTREAM_PATHWAY	11/3097	38/13112	0.272694	0.55123	0.390107	CEBPB/CSNK2B/EIF4E/ELK4/MAPKAPK2/MAPKAPK3/MAPKAPK5/MEF2A/MEF2C/TP53/USF1	11
REACTOME_APOPTOTIC_CLEAVAGE_OF_CELLULAR_PROTEINS	REACTOME_APOPTOTIC_CLEAVAGE_OF_CELLULAR_PROTEINS	11/3097	38/13112	0.272694	0.55123	0.390107	ACIN1/CASP3/CASP7/CASP8/CLSPN/FNTA/LMNB1/PRKCQ/ROCK1/STK24/TJP2	11
REACTOME_COOPERATION_OF_PDCL_PHLP1_AND_TRIC_CCT_IN_G_PROTEIN_BETA_FOLDING	REACTOME_COOPERATION_OF_PDCL_PHLP1_AND_TRIC_CCT_IN_G_PROTEIN_BETA_FOLDING	11/3097	38/13112	0.272694	0.55123	0.390107	CCT2/CCT3/CCT4/CCT5/CCT7/CCT8/CSNK2B/GNG2/GNG5/GNGT2/PDCL	11
KEGG_FATTY_ACID_METABOLISM	KEGG_FATTY_ACID_METABOLISM	12/3097	42/13112	0.275707	0.556367	0.393743	ACAA2/ACADM/ACAT2/ACOX1/ACSL4/ACSL5/ADH5/ALDH2/ALDH9A1/ECHS1/GCDH/HADH	12
REACTOME_TRNA_AMINOACYLATION	REACTOME_TRNA_AMINOACYLATION	12/3097	42/13112	0.275707	0.556367	0.393743	CARS2/EEF1E1/FARS2/FARSA/HARS2/LARS2/MARS1/NARS2/PPA1/TARS2/VARS2/YARS2	12
WP_ENVELOPE_PROTEINS_AND_THEIR_POTENTIAL_ROLES_IN_EDMD_PHYSIOPATHOLOGY	WP_ENVELOPE_PROTEINS_AND_THEIR_POTENTIAL_ROLES_IN_EDMD_PHYSIOPATHOLOGY	13/3097	46/13112	0.278048	0.56061	0.396746	ADCY3/GRB2/LBR/MAPK1/NRAS/SMAD2/SMAD4/SOS1/SYNE1/SYNE2/SYNE3/TMPO/YY1AP1	13
WP_FRAGILE_X_SYNDROME	WP_FRAGILE_X_SYNDROME	32/3097	122/13112	0.278611	0.561266	0.39721	AKAP5/AKT1S1/ALDH5A1/AP2A1/AP2B1/AP2M1/AP2S1/ARAF/CAMK1/CAMK4/CDKN2A/CLTC/CYFIP1/CYFIP2/DAG1/DICER1/EIF4E/EIF4EBP2/EIF4G1/FMR1/FYN/GRB2/MAPK1/MMP9/PDK1/PPP1CA/PRKAR1A/PTPN11/RAF1/RHEB/RPS6KB1/SOS1	32
BIOCARTA_CXCR4_PATHWAY	BIOCARTA_CXCR4_PATHWAY	6/3097	19/13112	0.281122	0.561504	0.397378	CXCL12/MAPK1/NFKB1/PRKCB/RAF1/RELA	6
BIOCARTA_CYTOKINE_PATHWAY	BIOCARTA_CYTOKINE_PATHWAY	6/3097	19/13112	0.281122	0.561504	0.397378	IFNG/IL10/IL16/IL18/TNF/TXLNA	6
BIOCARTA_ECM_PATHWAY	BIOCARTA_ECM_PATHWAY	6/3097	19/13112	0.281122	0.561504	0.397378	FYN/MAPK1/PFN1/PIK3CG/RAF1/ROCK1	6
BIOCARTA_TGFB_PATHWAY	BIOCARTA_TGFB_PATHWAY	6/3097	19/13112	0.281122	0.561504	0.397378	CREBBP/EP300/MAP3K7/SMAD2/SMAD4/TAB1	6
PID_ARF_3PATHWAY	PID_ARF_3PATHWAY	6/3097	19/13112	0.281122	0.561504	0.397378	AP2A1/AP2M1/CD4/COPA/GGA3/USO1	6
REACTOME_CONSTITUTIVE_SIGNALING_BY_LIGAND_RESPONSIVE_EGFR_CANCER_VARIANTS	REACTOME_CONSTITUTIVE_SIGNALING_BY_LIGAND_RESPONSIVE_EGFR_CANCER_VARIANTS	6/3097	19/13112	0.281122	0.561504	0.397378	GRB2/HSP90AA1/NRAS/SOS1/UBB/UBC	6
REACTOME_SIGNALING_BY_FLT3_FUSION_PROTEINS	REACTOME_SIGNALING_BY_FLT3_FUSION_PROTEINS	6/3097	19/13112	0.281122	0.561504	0.397378	GRB2/MYO18A/NRAS/SOS1/STAT5A/STAT5B	6
REACTOME_SYNTHESIS_SECRETION_AND_DEACYLATION_OF_GHRELIN	REACTOME_SYNTHESIS_SECRETION_AND_DEACYLATION_OF_GHRELIN	6/3097	19/13112	0.281122	0.561504	0.397378	GHRL/PLA2G7/SEC11A/SPCS1/SPCS2/SPCS3	6
KEGG_INOSITOL_PHOSPHATE_METABOLISM	KEGG_INOSITOL_PHOSPHATE_METABOLISM	15/3097	54/13112	0.281239	0.561504	0.397378	ALDH6A1/IMPA2/INPP4A/ITPKB/MINPP1/PI4KA/PI4KB/PIK3C2A/PIK3C3/PIK3CG/PIP4K2A/PIP5K1B/PLCD4/SYNJ1/TPI1	15
REACTOME_SIGNALING_BY_PTK6	REACTOME_SIGNALING_BY_PTK6	15/3097	54/13112	0.281239	0.561504	0.397378	CCNE1/CDK2/CDK4/CDKN1B/ELMO1/KHDRBS1/LRRK2/NRAS/NRG3/PELP1/PTPN1/SFPQ/STAT3/UBB/UBC	15
REACTOME_SIGNALING_BY_VEGF	REACTOME_SIGNALING_BY_VEGF	28/3097	106/13112	0.281347	0.561504	0.397378	ABI1/ACTG1/AHCYL1/AKT2/CYBA/CYBB/CYFIP1/CYFIP2/ELMO1/FYN/HSP90AA1/MAPKAP1/MAPKAPK2/MAPKAPK3/NCF1/NCK1/NCK2/NCKAP1L/NRAS/PAK1/PDPK1/PRKACB/PRKCB/ROCK1/ROCK2/SH2D2A/VAV1/VEGFB	28
REACTOME_FOXO_MEDIATED_TRANSCRIPTION	REACTOME_FOXO_MEDIATED_TRANSCRIPTION	18/3097	66/13112	0.283535	0.565347	0.400099	AKT2/BTG1/CDKN1B/CITED2/CREBBP/EP300/FASLG/FOXO3/HDAC2/KAT2B/NFYB/NFYC/SIN3A/SIRT1/SMAD2/SMAD4/SOD2/YWHAQ	18
KEGG_LONG_TERM_POTENTIATION	KEGG_LONG_TERM_POTENTIATION	19/3097	70/13112	0.283848	0.565347	0.400099	ARAF/ATF4/CALM2/CALM3/CAMK4/CREBBP/EP300/MAPK1/NRAS/PPP1CA/PPP1CC/PPP1R12A/PPP3CC/PRKACB/PRKCB/PRKX/RAF1/RAP1B/RPS6KA3	19
REACTOME_RHOG_GTPASE_CYCLE	REACTOME_RHOG_GTPASE_CYCLE	20/3097	74/13112	0.283992	0.565347	0.400099	ANKLE2/ARHGDIA/ARHGEF26/CYFIP1/DEPDC1B/DOCK2/ESYT1/HSPE1/IQGAP2/LBR/MAP3K11/NDUFA5/NDUFS3/PREX1/RAB7A/SHMT2/STX5/TMPO/VAV1/VRK2	20
BIOCARTA_IGF1R_PATHWAY	BIOCARTA_IGF1R_PATHWAY	7/3097	23/13112	0.289465	0.575272	0.407123	GRB2/MAPK1/PRKACB/PRKAR1A/RAF1/SOS1/YWHAH	7
BIOCARTA_PTDINS_PATHWAY	BIOCARTA_PTDINS_PATHWAY	7/3097	23/13112	0.289465	0.575272	0.407123	AP2A1/AP2M1/BTK/PDPK1/PFKL/PFKP/RPS6KB1	7
REACTOME_REPRODUCTION	REACTOME_REPRODUCTION	37/3097	143/13112	0.290771	0.57738	0.408614	ACD/ATR/B4GALT1/BLM/BRCA2/CDK2/CDK4/DIDO1/DMC1/H2AC8/H2AX/H2AZ1/H2AZ2/H2BC12/H2BC5/H2BC6/H2BC9/H3-3B/H3C8/H4C3/H4C8/HVCN1/LMNB1/MLH1/MSH5/PSMC3IP/RAD51/RAD51C/RBBP8/RPA1/RPA2/RPA3/SMC1A/SMC3/STAG1/SYNE1/SYNE2	37
BIOCARTA_AT1R_PATHWAY	BIOCARTA_AT1R_PATHWAY	8/3097	27/13112	0.295311	0.585411	0.414297	CALM2/CALM3/GRB2/MAPK1/PAK1/PRKCB/RAF1/SOS1	8
REACTOME_INTEGRIN_SIGNALING	REACTOME_INTEGRIN_SIGNALING	8/3097	27/13112	0.295311	0.585411	0.414297	CSK/GRB2/PDPK1/PTPN1/RAP1B/RASGRP1/SOS1/SYK	8
BIOCARTA_IL1R_PATHWAY	BIOCARTA_IL1R_PATHWAY	9/3097	31/13112	0.299488	0.591703	0.41875	CHUK/MAP2K6/MAP3K7/MYD88/NFKB1/NFKBIA/RELA/TAB1/TNF	9
REACTOME_MAPK_TARGETS_NUCLEAR_EVENTS_MEDIATED_BY_MAP_KINASES	REACTOME_MAPK_TARGETS_NUCLEAR_EVENTS_MEDIATED_BY_MAP_KINASES	9/3097	31/13112	0.299488	0.591703	0.41875	MAPK1/MAPK9/MAPKAPK2/MEF2A/MEF2C/PPP2CA/PPP2CB/RPS6KA3/VRK3	9
REACTOME_PYRUVATE_METABOLISM	REACTOME_PYRUVATE_METABOLISM	9/3097	31/13112	0.299488	0.591703	0.41875	DLD/LDHAL6A/LDHB/MPC2/PDHA1/PDHB/PDHX/PDK1/PDP2	9
WP_SARS_CORONAVIRUS_AND_INNATE_IMMUNITY	WP_SARS_CORONAVIRUS_AND_INNATE_IMMUNITY	9/3097	31/13112	0.299488	0.591703	0.41875	IFIH1/IFNAR2/IRF9/STAT1/STAT2/TBK1/TLR3/TRAF3/TYK2	9
WP_SIGNAL_TRANSDUCTION_THROUGH_IL1R	WP_SIGNAL_TRANSDUCTION_THROUGH_IL1R	10/3097	35/13112	0.302495	0.597143	0.4226	CHUK/ECSIT/MAP2K6/MAP3K7/MYD88/NFKB1/NFKBIA/RELA/TAB1/TNF	10
WP_ERBB_SIGNALING_PATHWAY	WP_ERBB_SIGNALING_PATHWAY	24/3097	91/13112	0.304066	0.599742	0.42444	ABL1/AKT2/ARAF/CBLB/CDKN1B/CRKL/GRB2/MAPK1/MAPK9/NCK1/NCK2/NRAS/NRG3/PAK1/PDPK1/PIK3R3/PRKCB/RAF1/RPS6KB1/RPS6KB2/SOS1/STAT5A/STAT5B/TP53	24
PID_ECADHERIN_NASCENT_AJ_PATHWAY	PID_ECADHERIN_NASCENT_AJ_PATHWAY	11/3097	39/13112	0.30465	0.599855	0.42452	ABI1/AP1M1/ARF6/CSNK2B/CYFIP2/ENAH/IQGAP1/ITGAE/ITGB7/NME1/RAP1B	11
WP_EFFECT_OF_PROGERIN_ON_GENES_INVOLVED_IN_HUTCHINSONGILFORD_PROGERIA_SYNDROME	WP_EFFECT_OF_PROGERIN_ON_GENES_INVOLVED_IN_HUTCHINSONGILFORD_PROGERIA_SYNDROME	11/3097	39/13112	0.30465	0.599855	0.42452	CBX1/CBX5/H3-3B/H3C8/HDAC2/KDM1A/MBD2/RBBP4/RBBP7/SUV39H1/TP53	11
KEGG_ERBB_SIGNALING_PATHWAY	KEGG_ERBB_SIGNALING_PATHWAY	23/3097	87/13112	0.304886	0.599855	0.42452	ABL1/AKT2/ARAF/CBLB/CDKN1B/CRKL/GRB2/MAPK1/MAPK9/NCK1/NCK2/NRAS/NRG3/PAK1/PIK3CG/PIK3R3/PRKCB/RAF1/RPS6KB1/RPS6KB2/SOS1/STAT5A/STAT5B	23
KEGG_NOTCH_SIGNALING_PATHWAY	KEGG_NOTCH_SIGNALING_PATHWAY	13/3097	47/13112	0.307191	0.601226	0.42549	APH1A/CREBBP/DTX3L/DVL3/EP300/HDAC2/KAT2B/MAML1/MFNG/NCSTN/RBPJ/RFNG/SNW1	13
REACTOME_CARGO_TRAFFICKING_TO_THE_PERICILIARY_MEMBRANE	REACTOME_CARGO_TRAFFICKING_TO_THE_PERICILIARY_MEMBRANE	14/3097	51/13112	0.307833	0.601226	0.42549	ARL3/BBS12/CCT2/CCT3/CCT4/CCT5/CCT8/EXOC1/EXOC2/EXOC5/EXOC6/EXOC7/RAB11A/RAB8A	14
REACTOME_ASSEMBLY_OF_THE_ORC_COMPLEX_AT_THE_ORIGIN_OF_REPLICATION	REACTOME_ASSEMBLY_OF_THE_ORC_COMPLEX_AT_THE_ORIGIN_OF_REPLICATION	18/3097	67/13112	0.307886	0.601226	0.42549	H2AC8/H2AX/H2AZ1/H2AZ2/H2BC12/H2BC5/H2BC6/H2BC9/H3-3B/H3C8/H4C3/H4C8/KPNA1/KPNB1/ORC1/ORC2/ORC3/ORC6	18
WP_NOTCH_SIGNALING_PATHWAY	WP_NOTCH_SIGNALING_PATHWAY	17/3097	63/13112	0.308156	0.601226	0.42549	APH1A/CUL1/EP300/FBXW7/HDAC2/JAK2/LCK/MAML1/NCOR1/NCSTN/NFKB1/RBPJ/SAP30/SNW1/SPEN/STAT3/TLE1	17
PID_NOTCH_PATHWAY	PID_NOTCH_PATHWAY	16/3097	59/13112	0.308263	0.601226	0.42549	APH1A/CNTN6/CUL1/EP300/EPS15/FBXW7/KDM1A/MAML1/MARK2/NCOR1/NCSTN/RAB11A/RBBP8/RBPJ/SKP2/SPEN	16
BIOCARTA_CARM1_PATHWAY	BIOCARTA_CARM1_PATHWAY	4/3097	12/13112	0.308896	0.601226	0.42549	CREBBP/EP300/PRKACB/PRKAR1A	4
BIOCARTA_PRION_PATHWAY	BIOCARTA_PRION_PATHWAY	4/3097	12/13112	0.308896	0.601226	0.42549	APLP1/BCL2/HSPA5/RPSA	4
REACTOME_ACTIVATION_OF_THE_TFAP2_AP_2_FAMILY_OF_TRANSCRIPTION_FACTORS	REACTOME_ACTIVATION_OF_THE_TFAP2_AP_2_FAMILY_OF_TRANSCRIPTION_FACTORS	4/3097	12/13112	0.308896	0.601226	0.42549	CITED2/CREBBP/EP300/YEATS4	4
REACTOME_LYSINE_CATABOLISM	REACTOME_LYSINE_CATABOLISM	4/3097	12/13112	0.308896	0.601226	0.42549	AASS/DLD/GCDH/PIPOX	4
REACTOME_NOTCH2_INTRACELLULAR_DOMAIN_REGULATES_TRANSCRIPTION	REACTOME_NOTCH2_INTRACELLULAR_DOMAIN_REGULATES_TRANSCRIPTION	4/3097	12/13112	0.308896	0.601226	0.42549	EP300/GZMB/MAML1/RBPJ	4
REACTOME_TP53_REGULATES_TRANSCRIPTION_OF_CASPASE_ACTIVATORS_AND_CASPASES	REACTOME_TP53_REGULATES_TRANSCRIPTION_OF_CASPASE_ACTIVATORS_AND_CASPASES	4/3097	12/13112	0.308896	0.601226	0.42549	CASP1/CASP10/CASP2/TP53	4
REACTOME_TP53_REGULATES_TRANSCRIPTION_OF_DEATH_RECEPTORS_AND_LIGANDS	REACTOME_TP53_REGULATES_TRANSCRIPTION_OF_DEATH_RECEPTORS_AND_LIGANDS	4/3097	12/13112	0.308896	0.601226	0.42549	FAS/TNFRSF10A/TP53/TP53BP2	4
WP_RALA_DOWNSTREAM_REGULATED_GENES	WP_RALA_DOWNSTREAM_REGULATED_GENES	4/3097	12/13112	0.308896	0.601226	0.42549	EXOC2/NRAS/RAC2/RALBP1	4
WP_OVERVIEW_OF_PROINFLAMMATORY_AND_PROFIBROTIC_MEDIATORS	WP_OVERVIEW_OF_PROINFLAMMATORY_AND_PROFIBROTIC_MEDIATORS	33/3097	128/13112	0.312839	0.608397	0.430565	CCL11/CCL13/CCL17/CCL18/CCL19/CCL2/CCL3/CCL4/CCL5/CCL8/CXCL10/CXCL11/CXCL12/CXCL13/CXCL9/EBI3/IFNG/IFNK/IFNL1/IFNL2/IL10/IL12B/IL18/IL21/IL27/IL36RN/IL7/MMP9/NFKB1/TNF/TNFSF13B/XCL1/XCL2	33
REACTOME_NONSENSE_MEDIATED_DECAY_NMD	REACTOME_NONSENSE_MEDIATED_DECAY_NMD	30/3097	116/13112	0.317013	0.616008	0.435951	CASC3/EIF4A3/EIF4G1/ETF1/FAU/MAGOH/MAGOHB/NCBP1/PPP2CA/PPP2R2A/RBM8A/RNPS1/RPL14/RPL15/RPL21/RPL22L1/RPL23A/RPL26L1/RPL27/RPL36AL/RPS26/RPS27L/RPS29/RPS3A/RPSA/SMG5/SMG7/SMG8/UPF2/UPF3A	30
BIOCARTA_SPPA_PATHWAY	BIOCARTA_SPPA_PATHWAY	5/3097	16/13112	0.320601	0.61789	0.437284	MAPK1/PRKCB/RAF1/SYK/TBXAS1	5
KEGG_GLYOXYLATE_AND_DICARBOXYLATE_METABOLISM	KEGG_GLYOXYLATE_AND_DICARBOXYLATE_METABOLISM	5/3097	16/13112	0.320601	0.61789	0.437284	ACO2/CS/GRHPR/MDH1/MTHFD1	5
PID_CIRCADIAN_PATHWAY	PID_CIRCADIAN_PATHWAY	5/3097	16/13112	0.320601	0.61789	0.437284	ATR/CHEK1/NONO/PER2/TIMELESS	5
REACTOME_ASSEMBLY_OF_THE_HIV_VIRION	REACTOME_ASSEMBLY_OF_THE_HIV_VIRION	5/3097	16/13112	0.320601	0.61789	0.437284	MVB12B/UBB/UBC/VPS37A/VPS37B	5
REACTOME_MAP3K8_TPL2_DEPENDENT_MAPK1_3_ACTIVATION	REACTOME_MAP3K8_TPL2_DEPENDENT_MAPK1_3_ACTIVATION	5/3097	16/13112	0.320601	0.61789	0.437284	CHUK/CUL1/NFKB1/UBB/UBC	5
REACTOME_RAP1_SIGNALLING	REACTOME_RAP1_SIGNALLING	5/3097	16/13112	0.320601	0.61789	0.437284	PRKACB/RAF1/RAP1B/RASGRP1/SIPA1	5
REACTOME_SEMA3A_PAK_DEPENDENT_AXON_REPULSION	REACTOME_SEMA3A_PAK_DEPENDENT_AXON_REPULSION	5/3097	16/13112	0.320601	0.61789	0.437284	FES/FYN/HSP90AA1/PAK1/PLXNA1	5
WP_H19_ACTION_RBE2F1_SIGNALING_AND_CDKBETACATENIN_ACTIVITY	WP_H19_ACTION_RBE2F1_SIGNALING_AND_CDKBETACATENIN_ACTIVITY	5/3097	16/13112	0.320601	0.61789	0.437284	CDK4/CSRP2/MED1/PMAIP1/TULP3	5
WP_NAD_METABOLISM	WP_NAD_METABOLISM	5/3097	16/13112	0.320601	0.61789	0.437284	CD38/PARP1/SIRT1/SIRT5/SIRT7	5
WP_PATHWAYS_OF_NUCLEIC_ACID_METABOLISM_AND_INNATE_IMMUNE_SENSING	WP_PATHWAYS_OF_NUCLEIC_ACID_METABOLISM_AND_INNATE_IMMUNE_SENSING	5/3097	16/13112	0.320601	0.61789	0.437284	ADAR/IFIH1/OAS1/RNASEH2A/SAMHD1	5
REACTOME_TRANSPORT_TO_THE_GOLGI_AND_SUBSEQUENT_MODIFICATION	REACTOME_TRANSPORT_TO_THE_GOLGI_AND_SUBSEQUENT_MODIFICATION	47/3097	186/13112	0.323421	0.622817	0.44077	ANK3/ARCN1/ARFGAP2/B4GALT1/B4GALT3/CAPZA1/CNIH2/COG4/COPA/COPB2/COPE/CSNK1D/CTSC/CTSZ/DCTN3/DCTN4/DCTN6/DYNC1LI1/DYNLL1/DYNLL2/FUT8/GOSR1/LMAN2L/MAN1A1/MAN1A2/MANEA/MGAT4A/NSF/PPP6C/PREB/RAB1A/SCFD1/SEC13/SEC16A/SEC23IP/SEC24B/ST6GAL1/STX5/TFG/TRAPPC1/TRAPPC2/TRAPPC3/TRAPPC6B/TUBA1B/TUBA1C/TUBB4B/USO1	47
BIOCARTA_GSK3_PATHWAY	BIOCARTA_GSK3_PATHWAY	6/3097	20/13112	0.327588	0.627256	0.443912	EIF2AK2/MYD88/NFKB1/PDPK1/PPP2CA/RELA	6
PID_WNT_CANONICAL_PATHWAY	PID_WNT_CANONICAL_PATHWAY	6/3097	20/13112	0.327588	0.627256	0.443912	CSNK1G1/CUL3/DVL3/PI4K2A/PIP5K1B/RANBP3	6
REACTOME_NOTCH4_INTRACELLULAR_DOMAIN_REGULATES_TRANSCRIPTION	REACTOME_NOTCH4_INTRACELLULAR_DOMAIN_REGULATES_TRANSCRIPTION	6/3097	20/13112	0.327588	0.627256	0.443912	CREBBP/EP300/KAT2B/MAML1/RBPJ/SNW1	6
REACTOME_SIGNALING_BY_HIPPO	REACTOME_SIGNALING_BY_HIPPO	6/3097	20/13112	0.327588	0.627256	0.443912	CASP3/LATS1/MOB1A/STK4/TJP2/YWHAE	6
REACTOME_SIGNALLING_TO_RAS	REACTOME_SIGNALLING_TO_RAS	6/3097	20/13112	0.327588	0.627256	0.443912	GRB2/MAPKAPK2/MAPKAPK3/NRAS/RALGDS/SOS1	6
WP_HEREDITARY_LEIOMYOMATOSIS_AND_RENAL_CELL_CARCINOMA_PATHWAY	WP_HEREDITARY_LEIOMYOMATOSIS_AND_RENAL_CELL_CARCINOMA_PATHWAY	6/3097	20/13112	0.327588	0.627256	0.443912	CUL3/KEAP1/PDHA1/PDHB/PDK1/TP53	6
WP_SEROTONIN_RECEPTOR_2_AND_ELKSRFGATA4_SIGNALING	WP_SEROTONIN_RECEPTOR_2_AND_ELKSRFGATA4_SIGNALING	6/3097	20/13112	0.327588	0.627256	0.443912	ELK4/MAPK1/MAPKAPK2/NRAS/RAF1/RASGRP1	6
PID_BETA_CATENIN_NUC_PATHWAY	PID_BETA_CATENIN_NUC_PATHWAY	21/3097	80/13112	0.329209	0.629849	0.445747	CAMK4/CCND2/CDKN2A/CHD8/CUL1/DVL3/EP300/HDAC2/ID2/INCENP/MDFIC/MMP9/RUVBL2/SMARCA4/TBL1X/TBL1XR1/TLE1/XPO1/YWHAE/YWHAH/YWHAQ	21
KEGG_PHOSPHATIDYLINOSITOL_SIGNALING_SYSTEM	KEGG_PHOSPHATIDYLINOSITOL_SIGNALING_SYSTEM	20/3097	76/13112	0.330459	0.631727	0.447076	CALM2/CALM3/DGKE/DGKG/DGKZ/IMPA2/INPP4A/INPP5D/ITPKB/PI4KA/PI4KB/PIK3C2A/PIK3C3/PIK3CG/PIK3R3/PIP4K2A/PIP5K1B/PLCD4/PRKCB/SYNJ1	20
BIOCARTA_WNT_PATHWAY	BIOCARTA_WNT_PATHWAY	7/3097	24/13112	0.331926	0.632995	0.447973	CREBBP/MAP3K7/NLK/PPP2CA/SMAD4/TAB1/TLE1	7
PID_TOLL_ENDOGENOUS_PATHWAY	PID_TOLL_ENDOGENOUS_PATHWAY	7/3097	24/13112	0.331926	0.632995	0.447973	CHUK/HMGB1/HSPD1/IRAK4/MYD88/TIRAP/TLR3	7
REACTOME_INTERLEUKIN_6_FAMILY_SIGNALING	REACTOME_INTERLEUKIN_6_FAMILY_SIGNALING	7/3097	24/13112	0.331926	0.632995	0.447973	IL31RA/IL6R/JAK2/PTPN11/STAT1/STAT3/TYK2	7
BIOCARTA_PDGF_PATHWAY	BIOCARTA_PDGF_PATHWAY	8/3097	28/13112	0.33463	0.633849	0.448578	GRB2/PIK3CG/PRKCB/RAF1/SOS1/STAT1/STAT3/STAT5A	8
PID_LIS1_PATHWAY	PID_LIS1_PATHWAY	8/3097	28/13112	0.33463	0.633849	0.448578	ABL1/IQGAP1/KATNA1/LRP8/NUDC/PAFAH1B3/PLA2G7/YWHAE	8
PID_TCR_CALCIUM_PATHWAY	PID_TCR_CALCIUM_PATHWAY	8/3097	28/13112	0.33463	0.633849	0.448578	AKAP5/BATF3/CD40LG/FASLG/IFNG/NFATC2/NFATC3/RCAN2	8
REACTOME_BUDDING_AND_MATURATION_OF_HIV_VIRION	REACTOME_BUDDING_AND_MATURATION_OF_HIV_VIRION	8/3097	28/13112	0.33463	0.633849	0.448578	CHMP2B/CHMP6/CHMP7/MVB12B/UBB/UBC/VPS37A/VPS37B	8
REACTOME_SYNTHESIS_OF_PC	REACTOME_SYNTHESIS_OF_PC	8/3097	28/13112	0.33463	0.633849	0.448578	ABHD3/CEPT1/CSNK2B/LPIN1/LPIN2/PCTP/SLC44A1/STARD7	8
REACTOME_GOLGI_ASSOCIATED_VESICLE_BIOGENESIS	REACTOME_GOLGI_ASSOCIATED_VESICLE_BIOGENESIS	15/3097	56/13112	0.335771	0.633849	0.448578	AP1M1/AP1S2/ARRB1/BLOC1S1/CLINT1/CLTC/DTNBP1/HSPA8/NECAP1/PICALM/PIK3C2A/RAB5C/SNAPIN/TXNDC5/VAMP7	15
REACTOME_G_PROTEIN_BETA_GAMMA_SIGNALLING	REACTOME_G_PROTEIN_BETA_GAMMA_SIGNALLING	9/3097	32/13112	0.336255	0.633849	0.448578	AKT2/ARHGEF6/BTK/GNG2/GNG5/GNGT2/PAK1/PDPK1/PIK3CG	9
REACTOME_SEALING_OF_THE_NUCLEAR_ENVELOPE_NE_BY_ESCRT_III	REACTOME_SEALING_OF_THE_NUCLEAR_ENVELOPE_NE_BY_ESCRT_III	9/3097	32/13112	0.336255	0.633849	0.448578	CC2D1B/CHMP2B/CHMP6/CHMP7/IST1/SPAST/TUBA1B/TUBA1C/TUBB4B	9
PID_PTP1B_PATHWAY	PID_PTP1B_PATHWAY	14/3097	52/13112	0.336517	0.633849	0.448578	BLK/CSK/FCGR2A/FYN/GRB2/JAK2/LAT/LCK/PTPN1/STAT3/STAT5A/STAT5B/TYK2/YES1	14
WP_NETRINUNC5B_SIGNALING_PATHWAY	WP_NETRINUNC5B_SIGNALING_PATHWAY	14/3097	52/13112	0.336517	0.633849	0.448578	CASP3/CCL2/DAPK1/FYN/ICAM1/IL10/INPP5D/MAPK1/PPP1CA/PTPN11/RAF1/TNF/TP53/VCAM1	14
WP_TRANSLATION_INHIBITORS_IN_CHRONICALLY_ACTIVATED_PDGFRA_CELLS	WP_TRANSLATION_INHIBITORS_IN_CHRONICALLY_ACTIVATED_PDGFRA_CELLS	13/3097	48/13112	0.337088	0.633849	0.448578	AKT2/EIF4A2/EIF4E/EIF4G1/MAP2K6/MAPK1/MAPK9/PDK1/PIK3CG/PIK3R3/PIM2/RPS6KB1/RPS6KB2	13
BIOCARTA_P38MAPK_PATHWAY	BIOCARTA_P38MAPK_PATHWAY	10/3097	36/13112	0.337134	0.633849	0.448578	DAXX/GRB2/HMGN1/MAP2K6/MAP3K7/MAPKAPK2/MAPKAPK5/MAX/RIPK1/STAT1	10
PID_PI3K_PLC_TRK_PATHWAY	PID_PI3K_PLC_TRK_PATHWAY	10/3097	36/13112	0.337134	0.633849	0.448578	CAMK4/FOXO3/GRB2/NRAS/PDPK1/SOS1/STAT5A/YWHAE/YWHAH/YWHAQ	10
WP_HOSTPATHOGEN_INTERACTION_OF_HUMAN_CORONAVIRUSES_MAPK_SIGNALING	WP_HOSTPATHOGEN_INTERACTION_OF_HUMAN_CORONAVIRUSES_MAPK_SIGNALING	10/3097	36/13112	0.337134	0.633849	0.448578	BCL2/BST2/EIF4E/IFI27/MAP2K6/MAP3K11/MAPK1/MAPK9/RAF1/RPS6KA3	10
KEGG_AMINO_SUGAR_AND_NUCLEOTIDE_SUGAR_METABOLISM	KEGG_AMINO_SUGAR_AND_NUCLEOTIDE_SUGAR_METABOLISM	12/3097	44/13112	0.337432	0.633849	0.448578	GALK1/GALT/GMPPB/GNPDA1/GPI/HEXA/NAGK/NANP/PGM3/PMM1/UAP1/UXS1	12
KEGG_VASOPRESSIN_REGULATED_WATER_REABSORPTION	KEGG_VASOPRESSIN_REGULATED_WATER_REABSORPTION	12/3097	44/13112	0.337432	0.633849	0.448578	ADCY3/ARHGDIA/DCTN4/DCTN6/DYNC1LI1/DYNLL1/DYNLL2/NSF/PRKACB/PRKX/RAB11A/RAB5C	12
PID_ERBB2_ERBB3_PATHWAY	PID_ERBB2_ERBB3_PATHWAY	12/3097	44/13112	0.337432	0.633849	0.448578	GRB2/JAK2/MAPK1/MAPK9/NF2/NRAS/PIK3R3/PTPN11/RAF1/RNF41/SOS1/STAT3	12
REACTOME_INTRA_GOLGI_TRAFFIC	REACTOME_INTRA_GOLGI_TRAFFIC	12/3097	44/13112	0.337432	0.633849	0.448578	COG4/GOSR1/MAN1A1/MAN1A2/NSF/RAB30/RAB39A/RIC1/SNAP29/STX5/VPS45/VTI1A	12
PID_ER_NONGENOMIC_PATHWAY	PID_ER_NONGENOMIC_PATHWAY	11/3097	40/13112	0.33748	0.633849	0.448578	ESR2/GNA13/GNAI2/GNAI3/GNG2/GRB2/MMP9/NRAS/PELP1/ROCK2/SOS1	11
REACTOME_ER_TO_GOLGI_ANTEROGRADE_TRANSPORT	REACTOME_ER_TO_GOLGI_ANTEROGRADE_TRANSPORT	39/3097	155/13112	0.354377	0.665056	0.470663	ANK3/ARCN1/ARFGAP2/CAPZA1/CNIH2/COG4/COPA/COPB2/COPE/CSNK1D/CTSC/CTSZ/DCTN3/DCTN4/DCTN6/DYNC1LI1/DYNLL1/DYNLL2/GOSR1/LMAN2L/NSF/PPP6C/PREB/RAB1A/SCFD1/SEC13/SEC16A/SEC23IP/SEC24B/STX5/TFG/TRAPPC1/TRAPPC2/TRAPPC3/TRAPPC6B/TUBA1B/TUBA1C/TUBB4B/USO1	39
KEGG_GLIOMA	KEGG_GLIOMA	17/3097	65/13112	0.360109	0.675276	0.477896	AKT2/ARAF/CALM2/CALM3/CDK4/CDKN2A/E2F2/E2F3/GRB2/MAPK1/NRAS/PIK3CG/PIK3R3/PRKCB/RAF1/SOS1/TP53	17
REACTOME_SYNTHESIS_OF_PIPS_AT_THE_PLASMA_MEMBRANE	REACTOME_SYNTHESIS_OF_PIPS_AT_THE_PLASMA_MEMBRANE	14/3097	53/13112	0.365735	0.681322	0.482175	INPP4A/INPP5D/MTMR1/MTMR14/MTMR6/PI4K2A/PI4K2B/PIK3C2A/PIK3CG/PIK3R3/PIP4K2A/PIP5K1B/PLEKHA2/SYNJ1	14
REACTOME_RECYCLING_PATHWAY_OF_L1	REACTOME_RECYCLING_PATHWAY_OF_L1	13/3097	49/13112	0.36754	0.681322	0.482175	ACTG1/AP2A1/AP2B1/AP2M1/AP2S1/CLTC/DPYSL2/KIF4A/MAPK1/RPS6KA3/TUBA1B/TUBA1C/TUBB4B	13
REACTOME_GLYCOSPHINGOLIPID_METABOLISM	REACTOME_GLYCOSPHINGOLIPID_METABOLISM	12/3097	45/13112	0.369279	0.681322	0.482175	ARSG/ARSH/B3GALNT1/CERK/ESYT1/GLB1/HEXA/NEU1/NEU3/PSAP/SMPD2/UGT8	12
REACTOME_SIGNALING_BY_MODERATE_KINASE_ACTIVITY_BRAF_MUTANTS	REACTOME_SIGNALING_BY_MODERATE_KINASE_ACTIVITY_BRAF_MUTANTS	12/3097	45/13112	0.369279	0.681322	0.482175	ACTG1/ARAF/ARRB1/CSK/IQGAP1/JAK2/MAP3K11/MAPK1/NRAS/PHB/RAF1/RAP1B	12
WP_GLYCOLYSIS_AND_GLUCONEOGENESIS	WP_GLYCOLYSIS_AND_GLUCONEOGENESIS	12/3097	45/13112	0.369279	0.681322	0.482175	DLD/FBP1/GPI/LDHB/MDH1/MPC2/PDHA1/PFKL/PFKP/PGAM1/PGK1/TPI1	12
REACTOME_ACTIVATION_OF_RAC1	REACTOME_ACTIVATION_OF_RAC1	4/3097	13/13112	0.369504	0.681322	0.482175	NCK1/NCK2/PAK1/SOS1	4
REACTOME_ALPHA_LINOLENIC_OMEGA3_AND_LINOLEIC_OMEGA6_ACID_METABOLISM	REACTOME_ALPHA_LINOLENIC_OMEGA3_AND_LINOLEIC_OMEGA6_ACID_METABOLISM	4/3097	13/13112	0.369504	0.681322	0.482175	ACOX1/ELOVL3/FADS1/FADS2	4
REACTOME_CYTOSOLIC_IRON_SULFUR_CLUSTER_ASSEMBLY	REACTOME_CYTOSOLIC_IRON_SULFUR_CLUSTER_ASSEMBLY	4/3097	13/13112	0.369504	0.681322	0.482175	BRIP1/CIAO1/NUBP1/POLD1	4
REACTOME_DOWNREGULATION_OF_ERBB2_ERBB3_SIGNALING	REACTOME_DOWNREGULATION_OF_ERBB2_ERBB3_SIGNALING	4/3097	13/13112	0.369504	0.681322	0.482175	AKT2/RNF41/UBB/UBC	4
REACTOME_ERKS_ARE_INACTIVATED	REACTOME_ERKS_ARE_INACTIVATED	4/3097	13/13112	0.369504	0.681322	0.482175	MAPK1/PPP2CA/PPP2CB/VRK3	4
REACTOME_P38MAPK_EVENTS	REACTOME_P38MAPK_EVENTS	4/3097	13/13112	0.369504	0.681322	0.482175	MAPKAPK2/MAPKAPK3/NRAS/RALGDS	4
REACTOME_P75NTR_RECRUITS_SIGNALLING_COMPLEXES	REACTOME_P75NTR_RECRUITS_SIGNALLING_COMPLEXES	4/3097	13/13112	0.369504	0.681322	0.482175	MYD88/PRKCI/UBB/UBC	4
REACTOME_PURINE_SALVAGE	REACTOME_PURINE_SALVAGE	4/3097	13/13112	0.369504	0.681322	0.482175	ADK/DCK/HPRT1/PNP	4
REACTOME_SYNTHESIS_OF_PE	REACTOME_SYNTHESIS_OF_PE	4/3097	13/13112	0.369504	0.681322	0.482175	CEPT1/LPIN1/LPIN2/PCYT2	4
REACTOME_SYNTHESIS_SECRETION_AND_INACTIVATION_OF_GLUCOSE_DEPENDENT_INSULINOTROPIC_POLYPEPTIDE_GIP	REACTOME_SYNTHESIS_SECRETION_AND_INACTIVATION_OF_GLUCOSE_DEPENDENT_INSULINOTROPIC_POLYPEPTIDE_GIP	4/3097	13/13112	0.369504	0.681322	0.482175	SEC11A/SPCS1/SPCS2/SPCS3	4
WP_AUTOSOMAL_RECESSIVE_OSTEOPETROSIS_PATHWAYS	WP_AUTOSOMAL_RECESSIVE_OSTEOPETROSIS_PATHWAYS	4/3097	13/13112	0.369504	0.681322	0.482175	NFKB1/PLEKHM1/RAB7A/SNX10	4
WP_MEVALONATE_ARM_OF_CHOLESTEROL_BIOSYNTHESIS_PATHWAY	WP_MEVALONATE_ARM_OF_CHOLESTEROL_BIOSYNTHESIS_PATHWAY	4/3097	13/13112	0.369504	0.681322	0.482175	ACAT2/FDFT1/FDPS/PMVK	4
WP_SRF_AND_MIRS_IN_SMOOTH_MUSCLE_DIFFERENTIATION_AND_PROLIFERATION	WP_SRF_AND_MIRS_IN_SMOOTH_MUSCLE_DIFFERENTIATION_AND_PROLIFERATION	4/3097	13/13112	0.369504	0.681322	0.482175	CCND2/MEF2A/MEF2B/MEF2C	4
WP_TRANSCRIPTIONAL_CASCADE_REGULATING_ADIPOGENESIS	WP_TRANSCRIPTIONAL_CASCADE_REGULATING_ADIPOGENESIS	4/3097	13/13112	0.369504	0.681322	0.482175	CEBPA/CEBPB/CEBPG/EGR2	4
WP_VITAMIN_B12_DISORDERS	WP_VITAMIN_B12_DISORDERS	4/3097	13/13112	0.369504	0.681322	0.482175	MMADHC/MMUT/MTR/TCN2	4
REACTOME_DETOXIFICATION_OF_REACTIVE_OXYGEN_SPECIES	REACTOME_DETOXIFICATION_OF_REACTIVE_OXYGEN_SPECIES	10/3097	37/13112	0.372416	0.681322	0.482175	ATOX1/ATP7A/CYBA/CYBB/GPX1/GPX7/NCF1/SOD1/SOD2/TXN2	10
BIOCARTA_BARRESTIN_SRC_PATHWAY	BIOCARTA_BARRESTIN_SRC_PATHWAY	5/3097	17/13112	0.37338	0.681322	0.482175	ARRB1/KCNA2/KCNA3/MAPK1/RAF1	5
BIOCARTA_HCMV_PATHWAY	BIOCARTA_HCMV_PATHWAY	5/3097	17/13112	0.37338	0.681322	0.482175	MAP2K6/MAPK1/NFKB1/PIK3CG/RELA	5
BIOCARTA_SPRY_PATHWAY	BIOCARTA_SPRY_PATHWAY	5/3097	17/13112	0.37338	0.681322	0.482175	GRB2/MAPK1/RAF1/SOS1/SPRY3	5
KEGG_STEROID_BIOSYNTHESIS	KEGG_STEROID_BIOSYNTHESIS	5/3097	17/13112	0.37338	0.681322	0.482175	EBP/FDFT1/LIPA/NSDHL/SOAT1	5
REACTOME_FOXO_MEDIATED_TRANSCRIPTION_OF_CELL_CYCLE_GENES	REACTOME_FOXO_MEDIATED_TRANSCRIPTION_OF_CELL_CYCLE_GENES	5/3097	17/13112	0.37338	0.681322	0.482175	BTG1/CDKN1B/FOXO3/SMAD2/SMAD4	5
REACTOME_VITAMIN_B5_PANTOTHENATE_METABOLISM	REACTOME_VITAMIN_B5_PANTOTHENATE_METABOLISM	5/3097	17/13112	0.37338	0.681322	0.482175	PANK4/PDZD11/PPCDC/SLC5A6/VNN1	5
WP_CORI_CYCLE	WP_CORI_CYCLE	5/3097	17/13112	0.37338	0.681322	0.482175	GPI/PFKP/PGAM1/PGK1/TPI1	5
WP_NCRNAS_INVOLVED_IN_STAT3_SIGNALING_IN_HEPATOCELLULAR_CARCINOMA	WP_NCRNAS_INVOLVED_IN_STAT3_SIGNALING_IN_HEPATOCELLULAR_CARCINOMA	5/3097	17/13112	0.37338	0.681322	0.482175	IL6R/JAK2/NFKB1/RELA/STAT3	5
REACTOME_SIGNALING_BY_NOTCH2	REACTOME_SIGNALING_BY_NOTCH2	9/3097	33/13112	0.373703	0.681322	0.482175	APH1A/EP300/GZMB/MAML1/MDK/NCSTN/RBPJ/UBB/UBC	9
WP_MAPK_CASCADE	WP_MAPK_CASCADE	9/3097	33/13112	0.373703	0.681322	0.482175	ARAF/GRB2/MAP2K6/MAP3K3/MAPK1/NRAS/RAF1/SIPA1/SOS1	9
WP_WHITE_FAT_CELL_DIFFERENTIATION	WP_WHITE_FAT_CELL_DIFFERENTIATION	9/3097	33/13112	0.373703	0.681322	0.482175	CEBPA/CEBPB/EGR2/IRF4/NR1H3/RORA/STAT5A/STAT5B/TLE3	9
BIOCARTA_INFLAM_PATHWAY	BIOCARTA_INFLAM_PATHWAY	8/3097	29/13112	0.374678	0.681322	0.482175	CD4/HLA-DRA/HLA-DRB1/HLA-DRB5/IFNG/IL10/IL7/TNF	8
REACTOME_MITOPHAGY	REACTOME_MITOPHAGY	8/3097	29/13112	0.374678	0.681322	0.482175	ATG5/CSNK2B/MFN1/TOMM40/TOMM5/TOMM70/UBB/UBC	8
BIOCARTA_MPR_PATHWAY	BIOCARTA_MPR_PATHWAY	6/3097	21/13112	0.374914	0.681322	0.482175	CCNB1/CDK1/MAPK1/PIN1/PRKACB/PRKAR1A	6
BIOCARTA_NOS1_PATHWAY	BIOCARTA_NOS1_PATHWAY	6/3097	21/13112	0.374914	0.681322	0.482175	CALM2/CALM3/PPP3CC/PRKACB/PRKAR1A/PRKCB	6
BIOCARTA_P53HYPOXIA_PATHWAY	BIOCARTA_P53HYPOXIA_PATHWAY	6/3097	21/13112	0.374914	0.681322	0.482175	BAX/EP300/HSP90AA1/NFKBIB/RPA1/TP53	6
BIOCARTA_BAD_PATHWAY	BIOCARTA_BAD_PATHWAY	7/3097	25/13112	0.375175	0.681322	0.482175	BAX/BCL2/MAPK1/PIK3CG/PRKACB/PRKAR1A/YWHAH	7
REACTOME_CHOLESTEROL_BIOSYNTHESIS	REACTOME_CHOLESTEROL_BIOSYNTHESIS	7/3097	25/13112	0.375175	0.681322	0.482175	ACAT2/EBP/FDFT1/FDPS/LBR/NSDHL/PMVK	7
WP_GLYCOSYLATION_AND_RELATED_CONGENITAL_DEFECTS	WP_GLYCOSYLATION_AND_RELATED_CONGENITAL_DEFECTS	7/3097	25/13112	0.375175	0.681322	0.482175	ALG6/ALG9/B4GALT1/DPM1/GMPPB/MAGT1/MOGS	7
WP_RELATIONSHIP_BETWEEN_INFLAMMATION_COX2_AND_EGFR	WP_RELATIONSHIP_BETWEEN_INFLAMMATION_COX2_AND_EGFR	7/3097	25/13112	0.375175	0.681322	0.482175	AKT2/MAPK1/NRAS/PIK3CG/PTGER2/PTGER4/PTGES2	7
REACTOME_SELECTIVE_AUTOPHAGY	REACTOME_SELECTIVE_AUTOPHAGY	21/3097	82/13112	0.376126	0.682524	0.483025	ATG5/CSNK2B/DYNC1LI1/DYNLL1/DYNLL2/HSP90AA1/HSPA8/MFN1/NBR1/PARK7/PCNT/TOMM40/TOMM5/TOMM70/TUBA1B/TUBA1C/TUBB4B/UBB/UBC/UBE2N/VCP	21
WP_HISTONE_MODIFICATIONS	WP_HISTONE_MODIFICATIONS	18/3097	70/13112	0.383944	0.696175	0.492686	ASH1L/EED/EHMT2/EZH2/H3-3B/H3C8/H4C3/H4C8/KMT2A/KMT2E/SET/SETD2/SETD5/SETDB1/SETMAR/SMYD4/SUV39H1/SUV39H2	18
WP_INSULIN_SIGNALING	WP_INSULIN_SIGNALING	40/3097	161/13112	0.386066	0.699486	0.495029	AKT2/ARF6/CBLB/EHD1/EIF4E/FOXO3/GRB2/GYS1/INPP4A/MAP2K6/MAP3K11/MAP3K3/MAP3K7/MAP4K1/MAPK1/MAPK9/PDPK1/PFKL/PIK3C2A/PIK3C3/PIK3CG/PIK3R3/PIK3R4/PRKCB/PRKCH/PRKCI/PRKCQ/PTPN1/PTPN11/RAC2/RAF1/RHEB/RPS6KA3/RPS6KB1/RPS6KB2/SGK1/SOCS1/SOS1/TBC1D4/XBP1	40
REACTOME_METABOLISM_OF_AMINO_ACIDS_AND_DERIVATIVES	REACTOME_METABOLISM_OF_AMINO_ACIDS_AND_DERIVATIVES	91/3097	374/13112	0.39105	0.707971	0.501034	AASS/ACAD8/ADO/AGMAT/ALDH6A1/ALDH9A1/AMD1/AMDHD1/APIP/DDO/DHTKD1/DLD/ECHS1/EEF1E1/FAU/GCDH/GLDC/GRHPR/HSD17B10/IDO1/IDO2/IL4I1/LIPT1/LIPT2/MARS1/MCCC1/MTR/NDUFAB1/ODC1/PDHA1/PDHB/PDHX/PHGDH/PIPOX/PPM1K/PSMA2/PSMA3/PSMA4/PSMA5/PSMA6/PSMA7/PSMB1/PSMB10/PSMB2/PSMB3/PSMB4/PSMB5/PSMB6/PSMB7/PSMB8/PSMB9/PSMC2/PSMC3/PSMC5/PSMC6/PSMD1/PSMD11/PSMD12/PSMD14/PSMD2/PSMD3/PSMD4/PSMD6/PSMD7/PSMD8/PSME1/PSME2/P…	91
REACTOME_SIGNALING_BY_ERBB4	REACTOME_SIGNALING_BY_ERBB4	15/3097	58/13112	0.392353	0.709786	0.502319	APH1A/APOE/CXCL12/GRB2/MXD4/NCOR1/NCSTN/NRAS/NRG3/SOS1/STAT5A/STMN1/TAB2/UBB/UBC	15
REACTOME_HDMS_DEMETHYLATE_HISTONES	REACTOME_HDMS_DEMETHYLATE_HISTONES	13/3097	50/13112	0.398348	0.719528	0.509213	H3C8/H4C3/H4C8/JMJD6/KDM1A/KDM2A/KDM2B/KDM3B/KDM4C/KDM5A/KDM6A/PHF2/RIOX2	13
REACTOME_SIGNALING_BY_EGFR	REACTOME_SIGNALING_BY_EGFR	13/3097	50/13112	0.398348	0.719528	0.509213	ARHGEF7/CSK/EPS15/GRB2/HGS/NRAS/PAG1/PTPN11/PTPRK/SOS1/STAM/UBB/UBC	13
REACTOME_ACTIVATION_OF_GENE_EXPRESSION_BY_SREBF_SREBP	REACTOME_ACTIVATION_OF_GENE_EXPRESSION_BY_SREBF_SREBP	11/3097	42/13112	0.404704	0.729333	0.516152	CREBBP/FDFT1/FDPS/HELZ2/MED1/NCOA1/NFYB/NFYC/PMVK/TBL1X/TBL1XR1	11
REACTOME_EPHB_MEDIATED_FORWARD_SIGNALING	REACTOME_EPHB_MEDIATED_FORWARD_SIGNALING	11/3097	42/13112	0.404704	0.729333	0.516152	ACTG1/ACTR3/ARPC2/ARPC3/ARPC4/ARPC5/FYN/PAK1/ROCK1/ROCK2/YES1	11
WP_COMMON_PATHWAYS_UNDERLYING_DRUG_ADDICTION	WP_COMMON_PATHWAYS_UNDERLYING_DRUG_ADDICTION	11/3097	42/13112	0.404704	0.729333	0.516152	ACTG1/ARAF/CALM2/CAMK4/MAPK1/PPP1CA/PPP1CC/PRKACB/PRKCB/RAF1/RAP1B	11
REACTOME_EXTRA_NUCLEAR_ESTROGEN_SIGNALING	REACTOME_EXTRA_NUCLEAR_ESTROGEN_SIGNALING	19/3097	75/13112	0.406493	0.731942	0.517998	AKT2/BCL2/CDKN1B/ESR2/FOXO3/GNAI2/GNAI3/GNG2/GNG5/GNGT2/HSP90AA1/MAPK1/MMP9/NRAS/PDPK1/PIK3R3/PRMT1/XPO1/ZDHHC21	19
WP_INTEGRINMEDIATED_CELL_ADHESION	WP_INTEGRINMEDIATED_CELL_ADHESION	26/3097	104/13112	0.406772	0.731942	0.517998	AKT2/ARAF/ARHGEF7/CAPN5/CSK/FYN/GRB2/ITGA1/ITGA4/ITGA6/ITGA8/ITGAD/ITGAE/ITGAL/ITGB2/ITGB7/MAP2K6/MAPK1/PAK1/PDPK1/RAC2/RAF1/RAP1B/ROCK1/ROCK2/SOS1	26
PID_ERBB4_PATHWAY	PID_ERBB4_PATHWAY	10/3097	38/13112	0.408032	0.731975	0.518021	FYN/GRB2/JAK2/MAPK1/NCOR1/NRG3/PIK3R3/STAT5A/STAT5B/TAB2	10
REACTOME_HSF1_DEPENDENT_TRANSACTIVATION	REACTOME_HSF1_DEPENDENT_TRANSACTIVATION	10/3097	38/13112	0.408032	0.731975	0.518021	AKT1S1/CREBBP/DEDD2/EP300/HSP90AA1/HSPA8/HSPH1/PTGES3/TNFRSF21/UBB	10
REACTOME_TRANSCRIPTIONAL_REGULATION_BY_THE_AP_2_TFAP2_FAMILY_OF_TRANSCRIPTION_FACTORS	REACTOME_TRANSCRIPTIONAL_REGULATION_BY_THE_AP_2_TFAP2_FAMILY_OF_TRANSCRIPTION_FACTORS	10/3097	38/13112	0.408032	0.731975	0.518021	APOE/ATAD2/CITED2/CREBBP/DEK/EP300/HSPD1/MYBL2/SUMO1/YEATS4	10
WP_FBXL10_ENHANCEMENT_OF_MAPERK_SIGNALING_IN_DIFFUSE_LARGE_BCELL_LYMPHOMA	WP_FBXL10_ENHANCEMENT_OF_MAPERK_SIGNALING_IN_DIFFUSE_LARGE_BCELL_LYMPHOMA	10/3097	38/13112	0.408032	0.731975	0.518021	EED/EZH2/H2AX/H2AZ1/H2AZ2/H3-3B/H3C8/KDM2B/MAPK1/SUZ12	10
KEGG_FRUCTOSE_AND_MANNOSE_METABOLISM	KEGG_FRUCTOSE_AND_MANNOSE_METABOLISM	9/3097	34/13112	0.411465	0.735337	0.520401	AKR1B1/FBP1/GMPPB/MTMR1/MTMR6/PFKL/PFKP/PMM1/TPI1	9
PID_MAPK_TRK_PATHWAY	PID_MAPK_TRK_PATHWAY	9/3097	34/13112	0.411465	0.735337	0.520401	MAP2K6/MAPK1/MAPKAPK2/MEF2C/NRAS/NTF3/RAF1/RAP1B/RIT1	9
REACTOME_SIGNALLING_TO_ERKS	REACTOME_SIGNALLING_TO_ERKS	9/3097	34/13112	0.411465	0.735337	0.520401	CRKL/GRB2/MAPK1/MAPKAPK2/MAPKAPK3/NRAS/RALGDS/RIT1/SOS1	9
WP_FATTY_ACID_BETAOXIDATION	WP_FATTY_ACID_BETAOXIDATION	9/3097	34/13112	0.411465	0.735337	0.520401	ACADM/ACSL4/ACSL5/DLD/ECHS1/GCDH/GK/HADH/TPI1	9
WP_SEROTONIN_HTR1_GROUP_AND_FOS_PATHWAY	WP_SEROTONIN_HTR1_GROUP_AND_FOS_PATHWAY	9/3097	34/13112	0.411465	0.735337	0.520401	ELK4/GNAI2/GNAI3/MAP2K6/MAPK1/MAPKAPK2/MAPKAPK3/PDPK1/RASGRP1	9
KEGG_ADIPOCYTOKINE_SIGNALING_PATHWAY	KEGG_ADIPOCYTOKINE_SIGNALING_PATHWAY	17/3097	67/13112	0.413464	0.738352	0.522534	ACSL4/ACSL5/AKT2/CHUK/JAK2/MAPK9/NFKB1/NFKBIA/NFKBIB/NFKBIE/PCK2/PRKCQ/PTPN11/RELA/STAT3/TNF/TNFRSF1B	17
WP_PI3KAKTMTOR_SIGNALING_PATHWAY_AND_THERAPEUTIC_OPPORTUNITIES	WP_PI3KAKTMTOR_SIGNALING_PATHWAY_AND_THERAPEUTIC_OPPORTUNITIES	8/3097	30/13112	0.415004	0.740541	0.524084	ATG13/CDKN1B/FOXO3/NRAS/PDK1/PIK3CG/PIK3R3/RHEB	8
KEGG_REGULATION_OF_ACTIN_CYTOSKELETON	KEGG_REGULATION_OF_ACTIN_CYTOSKELETON	52/3097	213/13112	0.418065	0.744222	0.526689	ACTG1/ARAF/ARHGEF6/ARHGEF7/ARPC2/ARPC3/ARPC4/ARPC5/CRKL/CSK/CYFIP1/CYFIP2/ENAH/FGD1/FGD3/GNA13/IQGAP1/IQGAP2/IQGAP3/ITGA1/ITGA4/ITGA6/ITGA8/ITGAD/ITGAE/ITGAL/ITGB2/ITGB7/MAPK1/MRAS/MYH10/NCKAP1L/NRAS/PAK1/PFN1/PFN2/PIK3CG/PIK3R3/PIP4K2A/PIP5K1B/PPP1CA/PPP1CC/PPP1R12A/RAC2/RAF1/ROCK1/ROCK2/SOS1/SSH1/SSH2/TMSB4X/VAV1	52
KEGG_GALACTOSE_METABOLISM	KEGG_GALACTOSE_METABOLISM	7/3097	26/13112	0.418645	0.744222	0.526689	AKR1B1/B4GALT1/GALK1/GALT/GLB1/PFKL/PFKP	7
KEGG_GLYCOSPHINGOLIPID_BIOSYNTHESIS_LACTO_AND_NEOLACTO_SERIES	KEGG_GLYCOSPHINGOLIPID_BIOSYNTHESIS_LACTO_AND_NEOLACTO_SERIES	7/3097	26/13112	0.418645	0.744222	0.526689	B3GALT2/B3GNT2/B3GNT5/B4GALT1/B4GALT3/FUT9/GCNT2	7
KEGG_SELENOAMINO_ACID_METABOLISM	KEGG_SELENOAMINO_ACID_METABOLISM	7/3097	26/13112	0.418645	0.744222	0.526689	AHCYL1/MARS1/MAT2A/MAT2B/METTL6/SEPHS1/TRMT11	7
PID_P38_MKK3_6PATHWAY	PID_P38_MKK3_6PATHWAY	7/3097	26/13112	0.418645	0.744222	0.526689	CCM2/MAP2K6/MAP3K3/MAP3K7/TAB1/TAB2/TAOK3	7
BIOCARTA_CREB_PATHWAY	BIOCARTA_CREB_PATHWAY	6/3097	22/13112	0.422364	0.748578	0.529771	GRB2/MAPK1/PRKACB/PRKAR1A/PRKCB/SOS1	6
REACTOME_ADP_SIGNALLING_THROUGH_P2Y_PURINOCEPTOR_12	REACTOME_ADP_SIGNALLING_THROUGH_P2Y_PURINOCEPTOR_12	6/3097	22/13112	0.422364	0.748578	0.529771	GNAI2/GNAI3/GNG2/GNG5/GNGT2/P2RY12	6
REACTOME_CHAPERONE_MEDIATED_AUTOPHAGY	REACTOME_CHAPERONE_MEDIATED_AUTOPHAGY	6/3097	22/13112	0.422364	0.748578	0.529771	HSP90AA1/HSPA8/PARK7/PCNT/UBB/UBC	6
WP_PI3KAKTMTOR_VITD3_SIGNALING	WP_PI3KAKTMTOR_VITD3_SIGNALING	6/3097	22/13112	0.422364	0.748578	0.529771	CD80/CD86/HLA-DRA/IL10/PDHA1/RELA	6
REACTOME_SIGNALING_BY_NTRKS	REACTOME_SIGNALING_BY_NTRKS	33/3097	134/13112	0.424371	0.75157	0.531889	ADORA2A/AP2A1/AP2B1/AP2M1/AP2S1/BAX/CLTC/CRKL/EGR2/EP300/FYN/GRB2/ID2/MAPK1/MAPKAPK2/MAPKAPK3/MEF2A/MEF2C/NAB1/NRAS/NTF3/PPP2CA/PPP2CB/PTPN11/PTPRO/RALGDS/REST/RIT1/RPS6KA3/SGK1/SOS1/STAT3/VRK3	33
WP_NRP1TRIGGERED_SIGNALING_PATHWAYS_IN_PANCREATIC_CANCER	WP_NRP1TRIGGERED_SIGNALING_PATHWAYS_IN_PANCREATIC_CANCER	14/3097	55/13112	0.425063	0.751812	0.53206	AKT2/CCNE1/CCNE2/CDK2/CDKN1B/MAPK1/MMP9/NFKB1/PLXNA1/REL/RELA/SMAD2/SMAD4/TGFBR3	14
REACTOME_CELL_EXTRACELLULAR_MATRIX_INTERACTIONS	REACTOME_CELL_EXTRACELLULAR_MATRIX_INTERACTIONS	5/3097	18/13112	0.426101	0.751812	0.53206	ACTG1/ARHGEF6/LIMS1/RSU1/TESK1	5
REACTOME_GASTRIN_CREB_SIGNALLING_PATHWAY_VIA_PKC_AND_MAPK	REACTOME_GASTRIN_CREB_SIGNALLING_PATHWAY_VIA_PKC_AND_MAPK	5/3097	18/13112	0.426101	0.751812	0.53206	GRB2/MAPK1/NRAS/RPS6KA3/SOS1	5
REACTOME_IRAK4_DEFICIENCY_TLR2_4	REACTOME_IRAK4_DEFICIENCY_TLR2_4	5/3097	18/13112	0.426101	0.751812	0.53206	BTK/HMGB1/IRAK4/MYD88/TIRAP	5
REACTOME_TIE2_SIGNALING	REACTOME_TIE2_SIGNALING	5/3097	18/13112	0.426101	0.751812	0.53206	DOK2/GRB2/NRAS/PTPN11/SOS1	5
BIOCARTA_ACH_PATHWAY	BIOCARTA_ACH_PATHWAY	4/3097	14/13112	0.42969	0.754196	0.533748	FASLG/FOXO3/PIK3CG/YWHAH	4
REACTOME_AKT_PHOSPHORYLATES_TARGETS_IN_THE_CYTOSOL	REACTOME_AKT_PHOSPHORYLATES_TARGETS_IN_THE_CYTOSOL	4/3097	14/13112	0.42969	0.754196	0.533748	AKT1S1/AKT2/CDKN1B/CHUK	4
REACTOME_DEFECTS_IN_COBALAMIN_B12_METABOLISM	REACTOME_DEFECTS_IN_COBALAMIN_B12_METABOLISM	4/3097	14/13112	0.42969	0.754196	0.533748	MMADHC/MMUT/MTR/TCN2	4
REACTOME_IRAK1_RECRUITS_IKK_COMPLEX	REACTOME_IRAK1_RECRUITS_IKK_COMPLEX	4/3097	14/13112	0.42969	0.754196	0.533748	CHUK/UBB/UBC/UBE2N	4
REACTOME_REGULATION_OF_TP53_ACTIVITY_THROUGH_ASSOCIATION_WITH_CO_FACTORS	REACTOME_REGULATION_OF_TP53_ACTIVITY_THROUGH_ASSOCIATION_WITH_CO_FACTORS	4/3097	14/13112	0.42969	0.754196	0.533748	AKT2/TP53/TP53BP2/ZNF385A	4
REACTOME_SHC1_EVENTS_IN_ERBB4_SIGNALING	REACTOME_SHC1_EVENTS_IN_ERBB4_SIGNALING	4/3097	14/13112	0.42969	0.754196	0.533748	GRB2/NRAS/NRG3/SOS1	4
WP_DOPAMINE_METABOLISM	WP_DOPAMINE_METABOLISM	4/3097	14/13112	0.42969	0.754196	0.533748	PPP2CA/PPP2CB/PRKACB/SOD1	4
KEGG_LIMONENE_AND_PINENE_DEGRADATION	KEGG_LIMONENE_AND_PINENE_DEGRADATION	3/3097	10/13112	0.432639	0.75432	0.533836	ALDH2/ALDH9A1/ECHS1	3
REACTOME_AKT_PHOSPHORYLATES_TARGETS_IN_THE_NUCLEUS	REACTOME_AKT_PHOSPHORYLATES_TARGETS_IN_THE_NUCLEUS	3/3097	10/13112	0.432639	0.75432	0.533836	AKT2/FOXO3/RPS6KB2	3
REACTOME_COHESIN_LOADING_ONTO_CHROMATIN	REACTOME_COHESIN_LOADING_ONTO_CHROMATIN	3/3097	10/13112	0.432639	0.75432	0.533836	SMC1A/SMC3/STAG1	3
REACTOME_NEF_MEDIATED_DOWNREGULATION_OF_MHC_CLASS_I_COMPLEX_CELL_SURFACE_EXPRESSION	REACTOME_NEF_MEDIATED_DOWNREGULATION_OF_MHC_CLASS_I_COMPLEX_CELL_SURFACE_EXPRESSION	3/3097	10/13112	0.432639	0.75432	0.533836	AP1M1/AP1S2/HLA-A	3
REACTOME_SIGNAL_ATTENUATION	REACTOME_SIGNAL_ATTENUATION	3/3097	10/13112	0.432639	0.75432	0.533836	GRB2/MAPK1/SOS1	3
REACTOME_SIGNALING_BY_FGFR3_FUSIONS_IN_CANCER	REACTOME_SIGNALING_BY_FGFR3_FUSIONS_IN_CANCER	3/3097	10/13112	0.432639	0.75432	0.533836	GRB2/NRAS/SOS1	3
REACTOME_TETRAHYDROBIOPTERIN_BH4_SYNTHESIS_RECYCLING_SALVAGE_AND_REGULATION	REACTOME_TETRAHYDROBIOPTERIN_BH4_SYNTHESIS_RECYCLING_SALVAGE_AND_REGULATION	3/3097	10/13112	0.432639	0.75432	0.533836	DHFR/GCH1/HSP90AA1	3
WP_METHYLATION_PATHWAYS	WP_METHYLATION_PATHWAYS	3/3097	10/13112	0.432639	0.75432	0.533836	MAT2A/MAT2B/TPMT	3
WP_TRANSSULFURATION_PATHWAY	WP_TRANSSULFURATION_PATHWAY	3/3097	10/13112	0.432639	0.75432	0.533836	DNMT1/MAT2B/MTR	3
REACTOME_PRE_NOTCH_EXPRESSION_AND_PROCESSING	REACTOME_PRE_NOTCH_EXPRESSION_AND_PROCESSING	29/3097	118/13112	0.438282	0.76242	0.539567	B4GALT1/CREBBP/E2F3/EP300/H2AC8/H2AX/H2AZ1/H2AZ2/H2BC12/H2BC5/H2BC6/H2BC9/H3-3B/H3C8/H4C3/H4C8/KAT2B/MAML1/MFNG/MOV10/PRKCI/RBPJ/RFNG/SEL1L/SNW1/TFDP1/TFDP2/TNRC6B/TP53	29
WP_RAS_SIGNALING	WP_RAS_SIGNALING	45/3097	185/13112	0.438535	0.76242	0.539567	ABL1/AKT2/ARF6/CALM2/CALM3/CHUK/EXOC2/FASLG/FLT3/GNG2/GNG5/GNGT2/GRB2/LAT/MAPK1/MAPK9/MRAS/NFKB1/NRAS/PAK1/PIK3R3/PLA2G12A/PLA2G2D/PRKACB/PRKCB/PTPN11/RAB5C/RAC2/RAF1/RALBP1/RALGDS/RAP1B/RASA4/RASAL3/RASGRP1/RASGRP3/RASSF1/RASSF5/REL/RELA/RGL1/SOS1/STK4/TTBK1/ZAP70	45
REACTOME_NEGATIVE_REGULATION_OF_MAPK_PATHWAY	REACTOME_NEGATIVE_REGULATION_OF_MAPK_PATHWAY	11/3097	43/13112	0.438577	0.76242	0.539567	ARAF/DUSP2/MAPK1/NRAS/PPP2CA/PPP2CB/PPP2R5E/PTPN7/RAF1/UBB/UBC	11
REACTOME_RND2_GTPASE_CYCLE	REACTOME_RND2_GTPASE_CYCLE	11/3097	43/13112	0.438577	0.76242	0.539567	DEPDC1B/FAM83B/FNBP1/KIF14/NUDC/PLXND1/RBMX/RND2/TXNL1/UHRF1BP1L/VANGL2	11
REACTOME_SEMAPHORIN_INTERACTIONS	REACTOME_SEMAPHORIN_INTERACTIONS	16/3097	64/13112	0.444917	0.772871	0.546964	CD72/DPYSL2/FES/FYN/HSP90AA1/ITGA1/MYH10/PAK1/PLXNA1/PLXND1/PTPRC/ROCK1/ROCK2/SEMA4A/SEMA4D/TYROBP	16
KEGG_REGULATION_OF_AUTOPHAGY	KEGG_REGULATION_OF_AUTOPHAGY	9/3097	35/13112	0.449185	0.779137	0.551399	ATG3/ATG4A/ATG5/ATG7/BECN1/GABARAP/IFNG/PIK3C3/PIK3R4	9
REACTOME_NUCLEOTIDE_CATABOLISM	REACTOME_NUCLEOTIDE_CATABOLISM	9/3097	35/13112	0.449185	0.779137	0.551399	ENTPD1/ENTPD4/NT5C/NT5C3A/NUDT1/NUDT5/PNP/SAMHD1/TYMP	9
REACTOME_METABOLISM_OF_WATER_SOLUBLE_VITAMINS_AND_COFACTORS	REACTOME_METABOLISM_OF_WATER_SOLUBLE_VITAMINS_AND_COFACTORS	30/3097	123/13112	0.454711	0.786075	0.556308	ACP5/BTD/CD38/DHFR/FLAD1/GSTO1/MCCC1/MMADHC/MMUT/MTHFD1/MTHFS/MTR/NAXD/PANK4/PARP10/PARP14/PARP4/PARP9/PCCB/PDXK/PDZD11/PPCDC/PRSS3/SHMT2/SLC23A1/SLC25A19/SLC5A6/TCN2/THTPA/VNN1	30
PID_AVB3_OPN_PATHWAY	PID_AVB3_OPN_PATHWAY	8/3097	31/13112	0.455184	0.786075	0.556308	CHUK/MAPK1/MMP9/NFKB1/NFKBIA/RELA/ROCK2/SYK	8
PID_NEPHRIN_NEPH1_PATHWAY	PID_NEPHRIN_NEPH1_PATHWAY	8/3097	31/13112	0.455184	0.786075	0.556308	CD2AP/FYN/GRB2/MAPK9/NCK1/NCK2/PIK3R3/PRKCI	8
REACTOME_EGFR_DOWNREGULATION	REACTOME_EGFR_DOWNREGULATION	8/3097	31/13112	0.455184	0.786075	0.556308	ARHGEF7/EPS15/GRB2/HGS/PTPRK/STAM/UBB/UBC	8
REACTOME_RUNX2_REGULATES_BONE_DEVELOPMENT	REACTOME_RUNX2_REGULATES_BONE_DEVELOPMENT	8/3097	31/13112	0.455184	0.786075	0.556308	ABL1/CBFB/HDAC3/HDAC4/MAPK1/RBM14/SMAD4/YES1	8
WP_PROSTAGLANDIN_AND_LEUKOTRIENE_METABOLISM_IN_SENESCENCE	WP_PROSTAGLANDIN_AND_LEUKOTRIENE_METABOLISM_IN_SENESCENCE	8/3097	31/13112	0.455184	0.786075	0.556308	ADCY3/CYSLTR1/LTA4H/PTGDS/PTGER2/PTGER4/SIRT1/TBXAS1	8
REACTOME_MEIOTIC_SYNAPSIS	REACTOME_MEIOTIC_SYNAPSIS	19/3097	77/13112	0.457206	0.78899	0.558371	ACD/ATR/DIDO1/H2AC8/H2AX/H2AZ1/H2AZ2/H2BC12/H2BC5/H2BC6/H2BC9/H4C3/H4C8/LMNB1/SMC1A/SMC3/STAG1/SYNE1/SYNE2	19
KEGG_ENDOMETRIAL_CANCER	KEGG_ENDOMETRIAL_CANCER	13/3097	52/13112	0.460246	0.793076	0.561263	AKT2/ARAF/FOXO3/GRB2/MAPK1/MLH1/NRAS/PDPK1/PIK3CG/PIK3R3/RAF1/SOS1/TP53	13
KEGG_MTOR_SIGNALING_PATHWAY	KEGG_MTOR_SIGNALING_PATHWAY	13/3097	52/13112	0.460246	0.793076	0.561263	AKT2/CAB39/DDIT4/EIF4E/MAPK1/PDPK1/PIK3CG/PIK3R3/RHEB/RPS6KA3/RPS6KB1/RPS6KB2/VEGFB	13
BIOCARTA_EGF_PATHWAY	BIOCARTA_EGF_PATHWAY	7/3097	27/13112	0.461812	0.793455	0.561531	GRB2/PRKCB/RAF1/SOS1/STAT1/STAT3/STAT5A	7
KEGG_PENTOSE_PHOSPHATE_PATHWAY	KEGG_PENTOSE_PHOSPHATE_PATHWAY	7/3097	27/13112	0.461812	0.793455	0.561531	DERA/FBP1/GPI/PFKL/PFKP/PGLS/PRPS2	7
WP_FGFR3_SIGNALING_IN_CHONDROCYTE_PROLIFERATION_AND_TERMINAL_DIFFERENTIATION	WP_FGFR3_SIGNALING_IN_CHONDROCYTE_PROLIFERATION_AND_TERMINAL_DIFFERENTIATION	7/3097	27/13112	0.461812	0.793455	0.561531	ATG5/CNP/MAPK1/PPP2CA/RAF1/RBL1/STAT1	7
WP_FOLLICLE_STIMULATING_HORMONE_FSH_SIGNALING_PATHWAY	WP_FOLLICLE_STIMULATING_HORMONE_FSH_SIGNALING_PATHWAY	7/3097	27/13112	0.461812	0.793455	0.561531	APPL1/MAPK1/RAF1/RHEB/RPS6KB1/RPS6KB2/SGK1	7
WP_ARYL_HYDROCARBON_RECEPTOR_PATHWAY_WP2586	WP_ARYL_HYDROCARBON_RECEPTOR_PATHWAY_WP2586	12/3097	48/13112	0.466045	0.799563	0.565854	ARNT/CDK2/CDKN1B/EP300/HSP90AA1/MAPK1/NFKB1/NRAS/PSRC1/RAF1/RELA/TNF	12
WP_MECHANOREGULATION_AND_PATHOLOGY_OF_YAPTAZ_VIA_HIPPO_AND_NONHIPPO_MECHANISMS	WP_MECHANOREGULATION_AND_PATHOLOGY_OF_YAPTAZ_VIA_HIPPO_AND_NONHIPPO_MECHANISMS	12/3097	48/13112	0.466045	0.799563	0.565854	ACTG1/ITGB2/ITGB7/LATS1/LIMD1/MAP4K1/MAPK9/NF2/PAK1/TEAD4/YWHAQ/YY1AP1	12
REACTOME_FCGR_ACTIVATION	REACTOME_FCGR_ACTIVATION	17/3097	69/13112	0.467203	0.800632	0.566611	CD247/CD3G/FCGR1A/FCGR2A/FCGR3A/FYN/IGHG1/IGHV1-69/IGHV3-30/IGKV1-17/IGKV1-5/IGKV4-1/IGLV1-44/IGLV2-14/IGLV3-25/SYK/YES1	17
REACTOME_FORMATION_OF_THE_BETA_CATENIN_TCF_TRANSACTIVATING_COMPLEX	REACTOME_FORMATION_OF_THE_BETA_CATENIN_TCF_TRANSACTIVATING_COMPLEX	22/3097	90/13112	0.467347	0.800632	0.566611	CREBBP/EP300/H2AC8/H2AX/H2AZ1/H2AZ2/H2BC12/H2BC5/H2BC6/H2BC9/H3-3B/H3C8/H4C3/H4C8/KAT5/MEN1/PYGO2/RBBP5/RUVBL1/SMARCA4/TLE1/TLE3	22
REACTOME_BBSOME_MEDIATED_CARGO_TARGETING_TO_CILIUM	REACTOME_BBSOME_MEDIATED_CARGO_TARGETING_TO_CILIUM	6/3097	23/13112	0.46927	0.802179	0.567705	BBS12/CCT2/CCT3/CCT4/CCT5/CCT8	6
REACTOME_POST_CHAPERONIN_TUBULIN_FOLDING_PATHWAY	REACTOME_POST_CHAPERONIN_TUBULIN_FOLDING_PATHWAY	6/3097	23/13112	0.46927	0.802179	0.567705	TBCA/TBCC/TBCD/TUBA1B/TUBA1C/TUBB4B	6
WP_KYNURENINE_PATHWAY_AND_LINKS_TO_CELL_SENESCENCE	WP_KYNURENINE_PATHWAY_AND_LINKS_TO_CELL_SENESCENCE	6/3097	23/13112	0.46927	0.802179	0.567705	EIF2AK1/IDO1/IDO2/IFNG/TNF/TP53	6
WP_VASOPRESSINREGULATED_WATER_REABSORPTION	WP_VASOPRESSINREGULATED_WATER_REABSORPTION	11/3097	44/13112	0.472292	0.806761	0.570948	ADCY3/ARHGDIA/DCTN4/DCTN6/DYNC1LI1/DYNLL1/DYNLL2/NSF/PRKACB/RAB11A/RAB5C	11
BIOCARTA_CCR3_PATHWAY	BIOCARTA_CCR3_PATHWAY	5/3097	19/13112	0.477879	0.811019	0.573962	CCL11/MAPK1/PRKCB/RAF1/ROCK2	5
BIOCARTA_PAR1_PATHWAY	BIOCARTA_PAR1_PATHWAY	5/3097	19/13112	0.477879	0.811019	0.573962	GNA13/MAP3K7/PIK3CG/PRKCB/ROCK1	5
REACTOME_NICOTINAMIDE_SALVAGING	REACTOME_NICOTINAMIDE_SALVAGING	5/3097	19/13112	0.477879	0.811019	0.573962	NAXD/PARP10/PARP14/PARP4/PARP9	5
REACTOME_RHO_GTPASES_ACTIVATE_CIT	REACTOME_RHO_GTPASES_ACTIVATE_CIT	5/3097	19/13112	0.477879	0.811019	0.573962	CDKN1B/KIF14/MYH10/PPP1R12A/PRC1	5
REACTOME_RHO_GTPASES_ACTIVATE_ROCKS	REACTOME_RHO_GTPASES_ACTIVATE_ROCKS	5/3097	19/13112	0.477879	0.811019	0.573962	MYH10/PAK1/PPP1R12A/ROCK1/ROCK2	5
REACTOME_SCAVENGING_BY_CLASS_A_RECEPTORS	REACTOME_SCAVENGING_BY_CLASS_A_RECEPTORS	5/3097	19/13112	0.477879	0.811019	0.573962	APOE/CALR/COL4A2/HSP90B1/MARCO	5
WP_15Q133_COPY_NUMBER_VARIATION_SYNDROME	WP_15Q133_COPY_NUMBER_VARIATION_SYNDROME	5/3097	19/13112	0.477879	0.811019	0.573962	CCL5/CREBBP/FANCD2/FYN/KAT2B	5
WP_CONGENITAL_GENERALIZED_LIPODYSTROPHY_CGL	WP_CONGENITAL_GENERALIZED_LIPODYSTROPHY_CGL	5/3097	19/13112	0.477879	0.811019	0.573962	AKT2/FYN/GRB2/LPIN1/LPIN2	5
WP_SMALL_LIGAND_GPCRS	WP_SMALL_LIGAND_GPCRS	5/3097	19/13112	0.477879	0.811019	0.573962	GPR50/PTGDR/PTGER2/PTGER4/S1PR4	5
REACTOME_MAP2K_AND_MAPK_ACTIVATION	REACTOME_MAP2K_AND_MAPK_ACTIVATION	10/3097	40/13112	0.479081	0.811891	0.574578	ACTG1/ARAF/ARRB1/CSK/IQGAP1/LAMTOR2/MAPK1/NRAS/RAF1/RAP1B	10
WP_G13_SIGNALING_PATHWAY	WP_G13_SIGNALING_PATHWAY	10/3097	40/13112	0.479081	0.811891	0.574578	CALM2/CYFIP1/GNA13/IQGAP1/IQGAP2/PFN1/PIP4K2A/ROCK1/ROCK2/RPS6KB1	10
REACTOME_SLC_TRANSPORTER_DISORDERS	REACTOME_SLC_TRANSPORTER_DISORDERS	24/3097	99/13112	0.48072	0.814083	0.57613	NUP107/NUP153/NUP155/NUP160/NUP188/NUP205/NUP210/NUP214/NUP37/NUP43/NUP50/NUP54/NUP62/NUP85/NUP88/NUP93/NUP98/RAE1/SEC13/SEH1L/SLC33A1/SLC7A7/SLC9A9/TPR	24
KEGG_LEUKOCYTE_TRANSENDOTHELIAL_MIGRATION	KEGG_LEUKOCYTE_TRANSENDOTHELIAL_MIGRATION	28/3097	116/13112	0.483539	0.817366	0.578453	ACTG1/CLDN23/CXCL12/CYBA/CYBB/F11R/GNAI2/GNAI3/ICAM1/ITGA4/ITGAL/ITGB2/ITK/MMP9/NCF1/PIK3CG/PIK3R3/PRKCB/PTPN11/RAC2/RAP1B/RASSF5/RHOH/ROCK1/ROCK2/SIPA1/VAV1/VCAM1	28
WP_CARDIAC_HYPERTROPHIC_RESPONSE	WP_CARDIAC_HYPERTROPHIC_RESPONSE	14/3097	57/13112	0.484436	0.817366	0.578453	AKT2/CALM2/CHUK/HDAC4/MAP2K6/MAP3K7/MAP4K1/MAPK1/MEF2A/NFATC2/NFKB1/PDPK1/RAF1/TNF	14
REACTOME_FCGR3A_MEDIATED_IL10_SYNTHESIS	REACTOME_FCGR3A_MEDIATED_IL10_SYNTHESIS	23/3097	95/13112	0.485638	0.817366	0.578453	ADCY3/AHCYL1/CD247/CD3G/FCGR1A/FCGR2A/FCGR3A/FYN/IGHG1/IGHV1-69/IGHV3-30/IGKV1-17/IGKV1-5/IGKV4-1/IGLV1-44/IGLV2-14/IGLV3-25/IL10/PRKACB/PRKAR1A/PRKX/SYK/YES1	23
WP_TYPE_2_PAPILLARY_RENAL_CELL_CARCINOMA	WP_TYPE_2_PAPILLARY_RENAL_CELL_CARCINOMA	9/3097	36/13112	0.486535	0.817366	0.578453	ARNT/ARNT2/CREBBP/CUL2/EGLN2/EP300/PRCC/SETD2/SFPQ	9
REACTOME_ERCC6_CSB_AND_EHMT2_G9A_POSITIVELY_REGULATE_RRNA_EXPRESSION	REACTOME_ERCC6_CSB_AND_EHMT2_G9A_POSITIVELY_REGULATE_RRNA_EXPRESSION	18/3097	74/13112	0.488051	0.817366	0.578453	EHMT2/GATAD2A/H2AC8/H2AX/H2AZ1/H2AZ2/H2BC12/H2BC5/H2BC6/H2BC9/H3-3B/H3C8/H4C3/H4C8/HDAC2/RBBP4/RBBP7/TTF1	18
BIOCARTA_LONGEVITY_PATHWAY	BIOCARTA_LONGEVITY_PATHWAY	4/3097	15/13112	0.488202	0.817366	0.578453	FOXO3/PIK3CG/SOD1/SOD2	4
KEGG_TERPENOID_BACKBONE_BIOSYNTHESIS	KEGG_TERPENOID_BACKBONE_BIOSYNTHESIS	4/3097	15/13112	0.488202	0.817366	0.578453	ACAT2/FDPS/PDSS1/PMVK	4
PID_ARF6_DOWNSTREAM_PATHWAY	PID_ARF6_DOWNSTREAM_PATHWAY	4/3097	15/13112	0.488202	0.817366	0.578453	ARF6/MAPK1/NME1/RAB11A	4
PID_THROMBIN_PAR4_PATHWAY	PID_THROMBIN_PAR4_PATHWAY	4/3097	15/13112	0.488202	0.817366	0.578453	GNA13/GNG2/ROCK1/ROCK2	4
REACTOME_CONSTITUTIVE_SIGNALING_BY_EGFRVIII	REACTOME_CONSTITUTIVE_SIGNALING_BY_EGFRVIII	4/3097	15/13112	0.488202	0.817366	0.578453	GRB2/HSP90AA1/NRAS/SOS1	4
REACTOME_METABOLISM_OF_NITRIC_OXIDE_NOS3_ACTIVATION_AND_REGULATION	REACTOME_METABOLISM_OF_NITRIC_OXIDE_NOS3_ACTIVATION_AND_REGULATION	4/3097	15/13112	0.488202	0.817366	0.578453	DDAH1/HSP90AA1/NOSIP/ZDHHC21	4
REACTOME_N_GLYCAN_ANTENNAE_ELONGATION	REACTOME_N_GLYCAN_ANTENNAE_ELONGATION	4/3097	15/13112	0.488202	0.817366	0.578453	B4GALT1/B4GALT3/MGAT4A/ST6GAL1	4
REACTOME_SIGNALING_BY_ACTIVIN	REACTOME_SIGNALING_BY_ACTIVIN	4/3097	15/13112	0.488202	0.817366	0.578453	DRAP1/MAPK1/SMAD2/SMAD4	4
WP_CHOLESTEROL_BIOSYNTHESIS_PATHWAY	WP_CHOLESTEROL_BIOSYNTHESIS_PATHWAY	4/3097	15/13112	0.488202	0.817366	0.578453	FDFT1/FDPS/NSDHL/PMVK	4
WP_ERK_PATHWAY_IN_HUNTINGTONS_DISEASE	WP_ERK_PATHWAY_IN_HUNTINGTONS_DISEASE	4/3097	15/13112	0.488202	0.817366	0.578453	CASP3/CASP7/MAPK1/RAF1	4
WP_OMEGA3_OMEGA6_FATTY_ACID_SYNTHESIS	WP_OMEGA3_OMEGA6_FATTY_ACID_SYNTHESIS	4/3097	15/13112	0.488202	0.817366	0.578453	ACOX1/ACSL4/FADS1/FADS2	4
REACTOME_COPI_INDEPENDENT_GOLGI_TO_ER_RETROGRADE_TRAFFIC	REACTOME_COPI_INDEPENDENT_GOLGI_TO_ER_RETROGRADE_TRAFFIC	13/3097	53/13112	0.490963	0.820823	0.580899	CAPZA1/DCTN3/DCTN4/DCTN6/DYNC1LI1/DYNLL1/DYNLL2/GALNT1/GALNT2/PAFAH1B3/TUBA1B/TUBA1C/TUBB4B	13
REACTOME_RHOD_GTPASE_CYCLE	REACTOME_RHOD_GTPASE_CYCLE	13/3097	53/13112	0.490963	0.820823	0.580899	DEPDC1B/EFHD2/ESYT1/HINT2/LBR/LMNB1/MOSPD2/PLXNA1/RAB7A/RACGAP1/TMPO/VRK2/WHAMM	13
PID_ALPHA_SYNUCLEIN_PATHWAY	PID_ALPHA_SYNUCLEIN_PATHWAY	8/3097	32/13112	0.494827	0.825333	0.584091	BLK/FYN/LCK/MAPK1/PARK7/SYK/UBE2L3/YES1	8
PID_NETRIN_PATHWAY	PID_NETRIN_PATHWAY	8/3097	32/13112	0.494827	0.825333	0.584091	DAPK1/ELMO1/FYN/MAPK1/NCK1/PAK1/PITPNA/YES1	8
REACTOME_RHO_GTPASES_ACTIVATE_IQGAPS	REACTOME_RHO_GTPASES_ACTIVATE_IQGAPS	8/3097	32/13112	0.494827	0.825333	0.584091	ACTG1/IQGAP1/IQGAP2/IQGAP3/MEN1/TUBA1B/TUBA1C/TUBB4B	8
REACTOME_SIGNALING_BY_FGFR	REACTOME_SIGNALING_BY_FGFR	21/3097	87/13112	0.496119	0.825333	0.584091	FGFBP3/GRB2/HNRNPA1/HNRNPF/HNRNPM/MAPK1/NCBP1/NRAS/POLR2D/POLR2E/POLR2F/POLR2G/POLR2H/POLR2I/PPP2CA/PPP2CB/PTPN11/SOS1/TIAL1/UBB/UBC	21
WP_CLEAR_CELL_RENAL_CELL_CARCINOMA_PATHWAYS	WP_CLEAR_CELL_RENAL_CELL_CARCINOMA_PATHWAYS	21/3097	87/13112	0.496119	0.825333	0.584091	ACLY/AKT1S1/ARNT/CAMK1/CREBBP/EP300/GPI/LDHB/MDH1/PBRM1/PFKL/PFKP/PGK1/PHGDH/RHEB/SDSL/SETD2/SHMT2/STAT3/TOX2/TPI1	21
WP_PHOSPHOINOSITIDES_METABOLISM	WP_PHOSPHOINOSITIDES_METABOLISM	12/3097	49/13112	0.497992	0.825333	0.584091	INPP5D/MTMR1/MTMR4/MTMR6/PIK3C2A/PIK3C3/PIK3CG/PIK3R4/PIP4K2A/PIP5K1B/PLCD4/PLCH1	12
BIOCARTA_IL4_PATHWAY	BIOCARTA_IL4_PATHWAY	3/3097	11/13112	0.501357	0.825333	0.584091	GRB2/IL2RG/RPS6KB1	3
BIOCARTA_MYOSIN_PATHWAY	BIOCARTA_MYOSIN_PATHWAY	3/3097	11/13112	0.501357	0.825333	0.584091	GNA13/PRKCB/ROCK1	3
BIOCARTA_PLCE_PATHWAY	BIOCARTA_PLCE_PATHWAY	3/3097	11/13112	0.501357	0.825333	0.584091	PRKACB/PRKAR1A/RAP2B	3
BIOCARTA_VITCB_PATHWAY	BIOCARTA_VITCB_PATHWAY	3/3097	11/13112	0.501357	0.825333	0.584091	COL4A2/COL4A4/SLC23A1	3
REACTOME_CLEC7A_DECTIN_1_INDUCES_NFAT_ACTIVATION	REACTOME_CLEC7A_DECTIN_1_INDUCES_NFAT_ACTIVATION	3/3097	11/13112	0.501357	0.825333	0.584091	AHCYL1/NFATC2/NFATC3	3
REACTOME_ENOS_ACTIVATION	REACTOME_ENOS_ACTIVATION	3/3097	11/13112	0.501357	0.825333	0.584091	DDAH1/HSP90AA1/ZDHHC21	3
REACTOME_MET_ACTIVATES_RAP1_AND_RAC1	REACTOME_MET_ACTIVATES_RAP1_AND_RAC1	3/3097	11/13112	0.501357	0.825333	0.584091	CRKL/GRB2/RAP1B	3
REACTOME_MITOCHONDRIAL_FATTY_ACID_BETA_OXIDATION_OF_SATURATED_FATTY_ACIDS	REACTOME_MITOCHONDRIAL_FATTY_ACID_BETA_OXIDATION_OF_SATURATED_FATTY_ACIDS	3/3097	11/13112	0.501357	0.825333	0.584091	ACADM/ECHS1/HADH	3
REACTOME_MUCOPOLYSACCHARIDOSES	REACTOME_MUCOPOLYSACCHARIDOSES	3/3097	11/13112	0.501357	0.825333	0.584091	GLB1/GNS/NAGLU	3
REACTOME_PEXOPHAGY	REACTOME_PEXOPHAGY	3/3097	11/13112	0.501357	0.825333	0.584091	NBR1/UBB/UBC	3
REACTOME_SIGNALING_BY_FGFR4_IN_DISEASE	REACTOME_SIGNALING_BY_FGFR4_IN_DISEASE	3/3097	11/13112	0.501357	0.825333	0.584091	GRB2/NRAS/SOS1	3
REACTOME_VITAMIN_D_CALCIFEROL_METABOLISM	REACTOME_VITAMIN_D_CALCIFEROL_METABOLISM	3/3097	11/13112	0.501357	0.825333	0.584091	LGMN/PIAS4/SUMO2	3
WP_INCLUSION_BODY_MYOSITIS	WP_INCLUSION_BODY_MYOSITIS	3/3097	11/13112	0.501357	0.825333	0.584091	NCSTN/NFKB1/SIRT1	3
WP_INTERLEUKIN1_INDUCED_ACTIVATION_OF_NFKB	WP_INTERLEUKIN1_INDUCED_ACTIVATION_OF_NFKB	3/3097	11/13112	0.501357	0.825333	0.584091	NFKB1/TIFA/UBE2N	3
WP_METHIONINE_METABOLISM_LEADING_TO_SULFUR_AMINO_ACIDS_AND_RELATED_DISORDERS	WP_METHIONINE_METABOLISM_LEADING_TO_SULFUR_AMINO_ACIDS_AND_RELATED_DISORDERS	3/3097	11/13112	0.501357	0.825333	0.584091	ADK/MAT2B/MTR	3
WP_NONHOMOLOGOUS_END_JOINING	WP_NONHOMOLOGOUS_END_JOINING	3/3097	11/13112	0.501357	0.825333	0.584091	WRN/XRCC5/XRCC6	3
WP_MESODERMAL_COMMITMENT_PATHWAY	WP_MESODERMAL_COMMITMENT_PATHWAY	37/3097	155/13112	0.501829	0.825533	0.584233	ADAM19/ASCC3/ATP8B2/BMPR1A/C1QBP/C6orf201/C9orf72/CSRP2/DDAH1/ELK4/EOMES/EXT2/HPRT1/JAK2/JARID2/KDM6A/LATS1/MBTD1/MIXL1/MTF2/NCAPG2/NLK/PBX1/PHF6/PIAS1/PLCH1/PPP2CA/PRKAR1A/SETD2/SMAD2/SMAD4/TBX1/TET1/TOX/TRIM28/WDCP/WDHD1	37
BIOCARTA_NO1_PATHWAY	BIOCARTA_NO1_PATHWAY	7/3097	28/13112	0.504206	0.828865	0.586591	CALM2/CALM3/HSP90AA1/KNG1/PRKACB/PRKAR1A/SLC7A1	7
REACTOME_RUNX1_REGULATES_GENES_INVOLVED_IN_MEGAKARYOCYTE_DIFFERENTIATION_AND_PLATELET_FUNCTION	REACTOME_RUNX1_REGULATES_GENES_INVOLVED_IN_MEGAKARYOCYTE_DIFFERENTIATION_AND_PLATELET_FUNCTION	23/3097	96/13112	0.508419	0.835209	0.591081	CBFB/EP300/H2AC8/H2AX/H2AZ1/H2AZ2/H2BC12/H2BC5/H2BC6/H2BC9/H3-3B/H3C8/H4C3/H4C8/KAT2B/KMT2A/KMT2E/MOV10/PRKCQ/PRMT1/RBBP5/SIN3A/TNRC6B	23
KEGG_AMINOACYL_TRNA_BIOSYNTHESIS	KEGG_AMINOACYL_TRNA_BIOSYNTHESIS	10/3097	41/13112	0.513972	0.842583	0.596299	CARS2/FARS2/FARSA/HARS2/LARS2/MARS1/NARS2/TARS2/VARS2/YARS2	10
REACTOME_MTOR_SIGNALLING	REACTOME_MTOR_SIGNALLING	10/3097	41/13112	0.513972	0.842583	0.596299	AKT1S1/AKT2/CAB39/EIF4E/EIF4G1/LAMTOR2/LAMTOR5/RHEB/RPS6KB1/RRAGA	10
REACTOME_EPH_EPHRIN_SIGNALING	REACTOME_EPH_EPHRIN_SIGNALING	22/3097	92/13112	0.514018	0.842583	0.596299	ACTG1/ACTR3/AP2A1/AP2B1/AP2M1/AP2S1/APH1A/ARHGEF7/ARPC2/ARPC3/ARPC4/ARPC5/CLTC/FYN/MMP9/MYH10/NCK2/NCSTN/PAK1/ROCK1/ROCK2/YES1	22
REACTOME_DARPP_32_EVENTS	REACTOME_DARPP_32_EVENTS	6/3097	24/13112	0.515051	0.842583	0.596299	PPP1CA/PPP2CA/PPP2CB/PPP3CC/PRKACB/PRKAR1A	6
REACTOME_ESTROGEN_DEPENDENT_NUCLEAR_EVENTS_DOWNSTREAM_OF_ESR_MEMBRANE_SIGNALING	REACTOME_ESTROGEN_DEPENDENT_NUCLEAR_EVENTS_DOWNSTREAM_OF_ESR_MEMBRANE_SIGNALING	6/3097	24/13112	0.515051	0.842583	0.596299	AKT2/BCL2/CDKN1B/FOXO3/MAPK1/XPO1	6
REACTOME_RAS_PROCESSING	REACTOME_RAS_PROCESSING	6/3097	24/13112	0.515051	0.842583	0.596299	ABHD17A/FNTA/NRAS/PRKCQ/UBB/UBC	6
REACTOME_PI3K_AKT_SIGNALING_IN_CANCER	REACTOME_PI3K_AKT_SIGNALING_IN_CANCER	25/3097	105/13112	0.519647	0.849513	0.601204	AKT1S1/AKT2/CD19/CD80/CD86/CDKN1B/CHUK/ESR2/FLT3/FLT3LG/FOXO3/FYN/GRB2/ICOS/LCK/MAPKAP1/NRG3/PDPK1/PIK3AP1/PIK3R3/PTPN11/RAC2/RPS6KB2/TRAT1/VAV1	25
REACTOME_RECOGNITION_AND_ASSOCIATION_OF_DNA_GLYCOSYLASE_WITH_SITE_CONTAINING_AN_AFFECTED_PURINE	REACTOME_RECOGNITION_AND_ASSOCIATION_OF_DNA_GLYCOSYLASE_WITH_SITE_CONTAINING_AN_AFFECTED_PURINE	13/3097	54/13112	0.521292	0.851612	0.602689	ACD/H2AC8/H2AX/H2AZ1/H2AZ2/H2BC12/H2BC5/H2BC6/H2BC9/H4C3/H4C8/NEIL3/OGG1	13
PID_FRA_PATHWAY	PID_FRA_PATHWAY	9/3097	37/13112	0.523216	0.853573	0.604077	ATF4/CCL2/CCNA2/CDKN2A/EP300/MMP9/NFATC2/NFATC3/TXLNG	9
WP_FACTORS_AND_PATHWAYS_AFFECTING_INSULINLIKE_GROWTH_FACTOR_IGF1AKT_SIGNALING	WP_FACTORS_AND_PATHWAYS_AFFECTING_INSULINLIKE_GROWTH_FACTOR_IGF1AKT_SIGNALING	9/3097	37/13112	0.523216	0.853573	0.604077	AKT1S1/EIF4E/MAPKAP1/NFKB1/PDK1/PIK3CG/RPS6KB1/SMAD2/TNFSF9	9
WP_EGFR_TYROSINE_KINASE_INHIBITOR_RESISTANCE	WP_EGFR_TYROSINE_KINASE_INHIBITOR_RESISTANCE	20/3097	84/13112	0.526007	0.857533	0.60688	AKT2/ARAF/BAX/BCL2/EIF4E/FOXO3/GRB2/IL6R/JAK2/MAPK1/MRAS/NRAS/PDPK1/PIK3R3/PRKCB/RAF1/RPS6KB1/RPS6KB2/SOS1/STAT3	20
REACTOME_G_BETA_GAMMA_SIGNALLING_THROUGH_CDC42	REACTOME_G_BETA_GAMMA_SIGNALLING_THROUGH_CDC42	5/3097	20/13112	0.527976	0.859556	0.608311	ARHGEF6/GNG2/GNG5/GNGT2/PAK1	5
WP_LTF_DANGER_SIGNAL_RESPONSE_PATHWAY	WP_LTF_DANGER_SIGNAL_RESPONSE_PATHWAY	5/3097	20/13112	0.527976	0.859556	0.608311	IRAK4/MAPK1/MYD88/NFKB1/TNF	5
REACTOME_SIGNALING_BY_ERBB2	REACTOME_SIGNALING_BY_ERBB2	12/3097	50/13112	0.529459	0.861374	0.609598	AKT2/CUL5/FYN/GRB2/HSP90AA1/NRAS/NRG3/RNF41/SOS1/UBB/UBC/YES1	12
WP_MAMMARY_GLAND_DEVELOPMENT_PATHWAY_PREGNANCY_AND_LACTATION_STAGE_3_OF_4	WP_MAMMARY_GLAND_DEVELOPMENT_PATHWAY_PREGNANCY_AND_LACTATION_STAGE_3_OF_4	8/3097	33/13112	0.533586	0.867491	0.613927	CEBPA/CEBPB/CHUK/EIF4E/ESR2/JAK2/PTPN1/TPM3	8
REACTOME_PEROXISOMAL_PROTEIN_IMPORT	REACTOME_PEROXISOMAL_PROTEIN_IMPORT	15/3097	63/13112	0.534678	0.868069	0.614336	ACOX1/AGPS/DDO/HACL1/IDE/PEX13/PEX14/PIPOX/SLC27A2/UBB/UBC/UBE2D1/UBE2D2/UBE2D3/USP9X	15
REACTOME_SYNTHESIS_OF_SUBSTRATES_IN_N_GLYCAN_BIOSYTHESIS	REACTOME_SYNTHESIS_OF_SUBSTRATES_IN_N_GLYCAN_BIOSYTHESIS	15/3097	63/13112	0.534678	0.868069	0.614336	ALG5/DPM1/GLB1/GMPPB/NAGK/NANP/NEU1/NEU3/NUS1/PGM3/PMM1/ST3GAL5/ST6GAL1/ST6GALNAC4/UAP1	15
PID_FAK_PATHWAY	PID_FAK_PATHWAY	14/3097	59/13112	0.542579	0.874672	0.619009	ARHGEF7/ELMO1/FYN/GRB2/MAPK1/MAPK9/NCK1/NCK2/PAK1/RAF1/RAP1B/ROCK2/SOS1/YES1	14
WP_MET_IN_TYPE_1_PAPILLARY_RENAL_CELL_CARCINOMA	WP_MET_IN_TYPE_1_PAPILLARY_RENAL_CELL_CARCINOMA	14/3097	59/13112	0.542579	0.874672	0.619009	AKT2/ARAF/CRKL/GRB2/MAPK1/NRAS/PAK1/PIK3R3/PRCC/PTPN11/RAF1/RAP1B/SOS1/STAT3	14
BIOCARTA_CK1_PATHWAY	BIOCARTA_CK1_PATHWAY	4/3097	16/13112	0.544069	0.874672	0.619009	CSNK1D/PPP2CA/PRKACB/PRKAR1A	4
BIOCARTA_PITX2_PATHWAY	BIOCARTA_PITX2_PATHWAY	4/3097	16/13112	0.544069	0.874672	0.619009	CREBBP/EP300/KAT5/MED1	4
REACTOME_CRMPS_IN_SEMA3A_SIGNALING	REACTOME_CRMPS_IN_SEMA3A_SIGNALING	4/3097	16/13112	0.544069	0.874672	0.619009	DPYSL2/FES/FYN/PLXNA1	4
REACTOME_ELEVATION_OF_CYTOSOLIC_CA2_LEVELS	REACTOME_ELEVATION_OF_CYTOSOLIC_CA2_LEVELS	4/3097	16/13112	0.544069	0.874672	0.619009	ORAI1/P2RX1/P2RX5/P2RX7	4
REACTOME_GLYCOGEN_STORAGE_DISEASES	REACTOME_GLYCOGEN_STORAGE_DISEASES	4/3097	16/13112	0.544069	0.874672	0.619009	GYS1/NHLRC1/UBB/UBC	4
REACTOME_GLYCOGEN_SYNTHESIS	REACTOME_GLYCOGEN_SYNTHESIS	4/3097	16/13112	0.544069	0.874672	0.619009	GYS1/NHLRC1/UBB/UBC	4
REACTOME_GRB2_EVENTS_IN_ERBB2_SIGNALING	REACTOME_GRB2_EVENTS_IN_ERBB2_SIGNALING	4/3097	16/13112	0.544069	0.874672	0.619009	GRB2/NRAS/NRG3/SOS1	4
REACTOME_NRIF_SIGNALS_CELL_DEATH_FROM_THE_NUCLEUS	REACTOME_NRIF_SIGNALS_CELL_DEATH_FROM_THE_NUCLEUS	4/3097	16/13112	0.544069	0.874672	0.619009	APH1A/NCSTN/UBB/UBC	4
REACTOME_NUCLEOTIDE_LIKE_PURINERGIC_RECEPTORS	REACTOME_NUCLEOTIDE_LIKE_PURINERGIC_RECEPTORS	4/3097	16/13112	0.544069	0.874672	0.619009	ADORA2A/P2RY10/P2RY12/P2RY14	4
REACTOME_SIGNALING_BY_ERBB2_ECD_MUTANTS	REACTOME_SIGNALING_BY_ERBB2_ECD_MUTANTS	4/3097	16/13112	0.544069	0.874672	0.619009	GRB2/HSP90AA1/NRAS/SOS1	4
REACTOME_SUMOYLATION_OF_DNA_METHYLATION_PROTEINS	REACTOME_SUMOYLATION_OF_DNA_METHYLATION_PROTEINS	4/3097	16/13112	0.544069	0.874672	0.619009	DNMT1/DNMT3A/PHC3/SUMO1	4
WP_OMEGA9_FATTY_ACID_SYNTHESIS	WP_OMEGA9_FATTY_ACID_SYNTHESIS	4/3097	16/13112	0.544069	0.874672	0.619009	ACSL4/ELOVL3/FADS1/FADS2	4
REACTOME_DOWNREGULATION_OF_ERBB2_SIGNALING	REACTOME_DOWNREGULATION_OF_ERBB2_SIGNALING	7/3097	29/13112	0.545419	0.874672	0.619009	AKT2/CUL5/HSP90AA1/NRG3/RNF41/UBB/UBC	7
REACTOME_MYOGENESIS	REACTOME_MYOGENESIS	7/3097	29/13112	0.545419	0.874672	0.619009	ABL1/MAP2K6/MEF2A/MEF2B/MEF2C/MYF6/TCF3	7
REACTOME_NEGATIVE_REGULATION_OF_FGFR3_SIGNALING	REACTOME_NEGATIVE_REGULATION_OF_FGFR3_SIGNALING	7/3097	29/13112	0.545419	0.874672	0.619009	GRB2/MAPK1/PPP2CA/PPP2CB/PTPN11/UBB/UBC	7
WP_NANOPARTICLEMEDIATED_ACTIVATION_OF_RECEPTOR_SIGNALING	WP_NANOPARTICLEMEDIATED_ACTIVATION_OF_RECEPTOR_SIGNALING	7/3097	29/13112	0.545419	0.874672	0.619009	GRB2/ITGA1/MAPK1/MAPK9/NRAS/RAF1/SOS1	7
REACTOME_RHOA_GTPASE_CYCLE	REACTOME_RHOA_GTPASE_CYCLE	35/3097	149/13112	0.546932	0.876503	0.620304	ABR/ARHGAP11A/ARHGAP18/ARHGAP19/ARHGAP22/ARHGAP23/ARHGAP30/ARHGAP31/ARHGAP9/ARHGDIA/ARHGEF19/ARHGEF7/C1QBP/DEF6/DEPDC1B/DOCK2/ECT2/FARP1/FMNL3/GMIP/IQGAP1/IQGAP3/LBR/NET1/PREX1/RACGAP1/ROCK1/ROCK2/SCFD1/STX5/TAGAP/TEX2/TJP2/TMPO/VAV1	35
PID_BMP_PATHWAY	PID_BMP_PATHWAY	10/3097	42/13112	0.548118	0.877212	0.620806	BMPR1A/CTDSP2/MAP3K7/MAPK1/NUP214/PPP1CA/SMAD4/SMURF2/TAB1/TAB2	10
REACTOME_DEACTIVATION_OF_THE_BETA_CATENIN_TRANSACTIVATING_COMPLEX	REACTOME_DEACTIVATION_OF_THE_BETA_CATENIN_TRANSACTIVATING_COMPLEX	10/3097	42/13112	0.548118	0.877212	0.620806	AKT2/CHD8/MEN1/PYGO2/RBBP5/TLE1/TLE3/UBB/UBC/XPO1	10
PID_P75_NTR_PATHWAY	PID_P75_NTR_PATHWAY	16/3097	68/13112	0.554042	0.886091	0.62709	APH1A/ARHGDIA/BIRC3/CASP3/CHUK/DIABLO/MAPK9/MYD88/NCSTN/NTF3/PRKACB/PRKCI/RTN4R/SMPD2/TP53/YWHAE	16
REACTOME_G_BETA_GAMMA_SIGNALLING_THROUGH_PI3KGAMMA	REACTOME_G_BETA_GAMMA_SIGNALLING_THROUGH_PI3KGAMMA	6/3097	25/13112	0.559222	0.892561	0.631669	AKT2/GNG2/GNG5/GNGT2/PDPK1/PIK3CG	6
REACTOME_SIGNALING_BY_EGFR_IN_CANCER	REACTOME_SIGNALING_BY_EGFR_IN_CANCER	6/3097	25/13112	0.559222	0.892561	0.631669	GRB2/HSP90AA1/NRAS/SOS1/UBB/UBC	6
REACTOME_SIGNALING_BY_NTRK2_TRKB	REACTOME_SIGNALING_BY_NTRK2_TRKB	6/3097	25/13112	0.559222	0.892561	0.631669	FYN/GRB2/NRAS/NTF3/PTPN11/SOS1	6
KEGG_INSULIN_SIGNALING_PATHWAY	KEGG_INSULIN_SIGNALING_PATHWAY	32/3097	137/13112	0.562196	0.894129	0.632779	AKT2/ARAF/CALM2/CALM3/CBLB/CRKL/EIF4E/EXOC7/FBP1/GRB2/GYS1/INPP5D/MAPK1/MAPK9/NRAS/PCK2/PDPK1/PIK3CG/PIK3R3/PPP1CA/PPP1CC/PRKACB/PRKAR1A/PRKCI/PRKX/PTPN1/RAF1/RHEB/RPS6KB1/RPS6KB2/SOCS1/SOS1	32
REACTOME_LEISHMANIA_INFECTION	REACTOME_LEISHMANIA_INFECTION	72/3097	308/13112	0.562901	0.894129	0.632779	ABI1/ABL1/ACTG1/ACTR3/ADCY3/ADORA2A/AHCYL1/ARPC2/ARPC3/ARPC4/ARPC5/BTK/C3/C3AR1/CASP1/CD247/CD3G/CYBA/CYFIP1/CYFIP2/CYSLTR1/CYSLTR2/DVL3/ELMO1/ENTPD1/FCGR1A/FCGR2A/FCGR3A/FYN/GIPR/GNAI2/GNAI3/GNG2/GNG5/GNGT2/GPBAR1/GPR150/GPR25/GPR84/GRB2/GSDMD/IGHG1/IGHV1-69/IGHV3-30/IGKV1-17/IGKV1-5/IGKV4-1/IGLV1-44/IGLV2-14/IGLV3-25/IL10/IL18/MAPK1/NCK1/NCKAP1L/NFKB1/P2RX7/PRKACB/PRKAR1A/PRKX/PSTPIP1/PTGDR/PTG…	72
REACTOME_CASPASE_MEDIATED_CLEAVAGE_OF_CYTOSKELETAL_PROTEINS	REACTOME_CASPASE_MEDIATED_CLEAVAGE_OF_CYTOSKELETAL_PROTEINS	3/3097	12/13112	0.565511	0.894129	0.632779	CASP3/CASP7/CASP8	3
REACTOME_CREB1_PHOSPHORYLATION_THROUGH_THE_ACTIVATION_OF_ADENYLATE_CYCLASE	REACTOME_CREB1_PHOSPHORYLATION_THROUGH_THE_ACTIVATION_OF_ADENYLATE_CYCLASE	3/3097	12/13112	0.565511	0.894129	0.632779	PRKACB/PRKAR1A/PRKX	3
REACTOME_GAP_JUNCTION_DEGRADATION	REACTOME_GAP_JUNCTION_DEGRADATION	3/3097	12/13112	0.565511	0.894129	0.632779	ACTG1/AP2M1/CLTC	3
REACTOME_P2Y_RECEPTORS	REACTOME_P2Y_RECEPTORS	3/3097	12/13112	0.565511	0.894129	0.632779	P2RY10/P2RY12/P2RY14	3
REACTOME_PREGNENOLONE_BIOSYNTHESIS	REACTOME_PREGNENOLONE_BIOSYNTHESIS	3/3097	12/13112	0.565511	0.894129	0.632779	AKR1B1/FDXR/STARD4	3
REACTOME_PYRIMIDINE_CATABOLISM	REACTOME_PYRIMIDINE_CATABOLISM	3/3097	12/13112	0.565511	0.894129	0.632779	NT5C/NT5C3A/TYMP	3
REACTOME_REGULATION_OF_GLYCOLYSIS_BY_FRUCTOSE_2_6_BISPHOSPHATE_METABOLISM	REACTOME_REGULATION_OF_GLYCOLYSIS_BY_FRUCTOSE_2_6_BISPHOSPHATE_METABOLISM	3/3097	12/13112	0.565511	0.894129	0.632779	PPP2CA/PPP2CB/PRKACB	3
REACTOME_REGULATION_OF_LOCALIZATION_OF_FOXO_TRANSCRIPTION_FACTORS	REACTOME_REGULATION_OF_LOCALIZATION_OF_FOXO_TRANSCRIPTION_FACTORS	3/3097	12/13112	0.565511	0.894129	0.632779	AKT2/FOXO3/YWHAQ	3
REACTOME_RRNA_PROCESSING_IN_THE_MITOCHONDRION	REACTOME_RRNA_PROCESSING_IN_THE_MITOCHONDRION	3/3097	12/13112	0.565511	0.894129	0.632779	ELAC2/HSD17B10/TRMT10C	3
WP_AEROBIC_GLYCOLYSIS	WP_AEROBIC_GLYCOLYSIS	3/3097	12/13112	0.565511	0.894129	0.632779	GPI/PGK1/TPI1	3
WP_BONE_MORPHOGENIC_PROTEIN_BMP_SIGNALING_AND_REGULATION	WP_BONE_MORPHOGENIC_PROTEIN_BMP_SIGNALING_AND_REGULATION	3/3097	12/13112	0.565511	0.894129	0.632779	BMPR1A/SMAD4/TOB1	3
WP_TRANSCRIPTION_FACTORS_REGULATE_MIRNAS_RELATED_TO_CARDIAC_HYPERTROPHY	WP_TRANSCRIPTION_FACTORS_REGULATE_MIRNAS_RELATED_TO_CARDIAC_HYPERTROPHY	3/3097	12/13112	0.565511	0.894129	0.632779	AKT2/NFKB1/STAT3	3
PID_LKB1_PATHWAY	PID_LKB1_PATHWAY	11/3097	47/13112	0.570295	0.898247	0.635693	AKT1S1/CAB39/CRTC2/HSP90AA1/MARK2/SIK3/SMAD4/TP53/YWHAE/YWHAH/YWHAQ	11
WP_NOTCH_SIGNALING	WP_NOTCH_SIGNALING	11/3097	47/13112	0.570295	0.898247	0.635693	APH1A/CREBBP/DTX3L/DVL3/HDAC2/KAT2B/MAML1/MFNG/NCSTN/RBPJ/RFNG	11
REACTOME_ACTIVATION_OF_THE_MRNA_UPON_BINDING_OF_THE_CAP_BINDING_COMPLEX_AND_EIFS_AND_SUBSEQUENT_BINDING_TO_43S	REACTOME_ACTIVATION_OF_THE_MRNA_UPON_BINDING_OF_THE_CAP_BINDING_COMPLEX_AND_EIFS_AND_SUBSEQUENT_BINDING_TO_43S	14/3097	60/13112	0.570838	0.898247	0.635693	EIF1AX/EIF2S1/EIF2S3/EIF3A/EIF3M/EIF4A2/EIF4E/EIF4G1/FAU/RPS26/RPS27L/RPS29/RPS3A/RPSA	14
BIOCARTA_INTEGRIN_PATHWAY	BIOCARTA_INTEGRIN_PATHWAY	8/3097	34/13112	0.571162	0.898247	0.635693	CRKL/CSK/FYN/GRB2/MAPK1/RAF1/ROCK1/SOS1	8
KEGG_BUTANOATE_METABOLISM	KEGG_BUTANOATE_METABOLISM	8/3097	34/13112	0.571162	0.898247	0.635693	ACAT2/ALDH2/ALDH5A1/ALDH9A1/ECHS1/HADH/PDHA1/PDHB	8
REACTOME_GLUCONEOGENESIS	REACTOME_GLUCONEOGENESIS	8/3097	34/13112	0.571162	0.898247	0.635693	FBP1/GPI/MDH1/PCK2/PGAM1/PGK1/SLC25A12/TPI1	8
WP_16P112_DISTAL_DELETION_SYNDROME	WP_16P112_DISTAL_DELETION_SYNDROME	8/3097	34/13112	0.571162	0.898247	0.635693	C3/CD19/GRB2/JAK2/LAT/NFATC2/PRMT1/TRAF1	8
WP_MIRNA_REGULATION_OF_P53_PATHWAY_IN_PROSTATE_CANCER	WP_MIRNA_REGULATION_OF_P53_PATHWAY_IN_PROSTATE_CANCER	8/3097	34/13112	0.571162	0.898247	0.635693	BAX/BID/CASP3/CASP8/CHEK2/DDB2/PMAIP1/TP53	8
REACTOME_FCERI_MEDIATED_CA_2_MOBILIZATION	REACTOME_FCERI_MEDIATED_CA_2_MOBILIZATION	20/3097	86/13112	0.573553	0.900153	0.637042	AHCYL1/BTK/GRAP2/GRB2/IGHV1-69/IGHV3-30/IGKV1-17/IGKV1-5/IGKV4-1/IGLV1-44/IGLV2-14/IGLV3-25/ITK/LAT/LCP2/NFATC2/NFATC3/SOS1/SYK/VAV1	20
BIOCARTA_IGF1_PATHWAY	BIOCARTA_IGF1_PATHWAY	5/3097	21/13112	0.575808	0.900153	0.637042	GRB2/PIK3CG/PTPN11/RAF1/SOS1	5
BIOCARTA_INSULIN_PATHWAY	BIOCARTA_INSULIN_PATHWAY	5/3097	21/13112	0.575808	0.900153	0.637042	GRB2/PIK3CG/PTPN11/RAF1/SOS1	5
BIOCARTA_RAC1_PATHWAY	BIOCARTA_RAC1_PATHWAY	5/3097	21/13112	0.575808	0.900153	0.637042	PAK1/PIK3CG/RALBP1/RPS6KB1/VAV1	5
KEGG_GLYCOSAMINOGLYCAN_DEGRADATION	KEGG_GLYCOSAMINOGLYCAN_DEGRADATION	5/3097	21/13112	0.575808	0.900153	0.637042	GLB1/GNS/HEXA/HS3ST3B1/NAGLU	5
PID_S1P_META_PATHWAY	PID_S1P_META_PATHWAY	5/3097	21/13112	0.575808	0.900153	0.637042	GNA13/GNAI2/GNAI3/S1PR4/SGPL1	5
REACTOME_COBALAMIN_CBL_VITAMIN_B12_TRANSPORT_AND_METABOLISM	REACTOME_COBALAMIN_CBL_VITAMIN_B12_TRANSPORT_AND_METABOLISM	5/3097	21/13112	0.575808	0.900153	0.637042	MMADHC/MMUT/MTR/PRSS3/TCN2	5
WP_IMATINIB_AND_CHRONIC_MYELOID_LEUKEMIA	WP_IMATINIB_AND_CHRONIC_MYELOID_LEUKEMIA	5/3097	21/13112	0.575808	0.900153	0.637042	ABL1/CDKN1B/FOXO3/PIM2/SKP2	5
WP_INTERACTIONS_BETWEEN_LOXL4_AND_OXIDATIVE_STRESS_PATHWAY	WP_INTERACTIONS_BETWEEN_LOXL4_AND_OXIDATIVE_STRESS_PATHWAY	5/3097	21/13112	0.575808	0.900153	0.637042	ANXA5/ECSIT/EXOC6/SIRT1/SUV39H1	5
REACTOME_SIGNALING_BY_FGFR2_IN_DISEASE	REACTOME_SIGNALING_BY_FGFR2_IN_DISEASE	10/3097	43/13112	0.581312	0.908156	0.642705	GRB2/NCBP1/NRAS/POLR2D/POLR2E/POLR2F/POLR2G/POLR2H/POLR2I/SOS1	10
PID_RAS_PATHWAY	PID_RAS_PATHWAY	7/3097	30/13112	0.58511	0.912277	0.645622	GRB2/NRAS/PRKCB/RASA4/RASGRP1/RASGRP3/SOS1	7
PID_RETINOIC_ACID_PATHWAY	PID_RETINOIC_ACID_PATHWAY	7/3097	30/13112	0.58511	0.912277	0.645622	CDK1/CREBBP/EP300/HDAC3/KAT2B/MAPK1/NCOA1	7
WP_SPHINGOLIPID_PATHWAY	WP_SPHINGOLIPID_PATHWAY	7/3097	30/13112	0.58511	0.912277	0.645622	CERK/CERS6/PPP1CA/PPP2CA/SGPL1/SGPP2/UGT8	7
KEGG_PEROXISOME	KEGG_PEROXISOME	18/3097	78/13112	0.588807	0.917434	0.649272	ABCD2/ACOX1/ACSL4/ACSL5/AGPS/DDO/HACL1/IDH2/PEX13/PEX14/PEX19/PEX3/PIPOX/PMVK/PXMP2/SLC27A2/SOD1/SOD2	18
WP_ALZHEIMERS_DISEASE_AND_MIRNA_EFFECTS	WP_ALZHEIMERS_DISEASE_AND_MIRNA_EFFECTS	78/3097	336/13112	0.591706	0.921343	0.652038	ADRM1/AKT2/AMBRA1/APH1A/APOE/ARAF/ATF4/ATG13/BECN1/BID/CALM2/CALM3/CASP3/CASP7/CASP8/CHUK/CSNK2B/CYBB/DVL3/EIF2AK2/EIF2AK3/EIF2S1/FAS/FZD2/HSD17B10/IDE/MAPK1/MAPK9/MCU/NAE1/NCSTN/NFKB1/NRAS/NRBF2/PIK3C3/PIK3R3/PIK3R4/PPID/PPIF/PPP3CC/PSMA2/PSMA3/PSMA4/PSMA5/PSMA6/PSMA7/PSMB1/PSMB2/PSMB3/PSMB4/PSMB5/PSMB6/PSMB7/PSMC2/PSMC3/PSMC5/PSMC6/PSMD1/PSMD12/PSMD14/PSMD2/PSMD3/PSMD4/PSMD6/PSMD7/PSMD8/RAF1/RE…	78
KEGG_SPHINGOLIPID_METABOLISM	KEGG_SPHINGOLIPID_METABOLISM	9/3097	39/13112	0.593547	0.921604	0.652223	ACER3/CERK/GLB1/NEU1/NEU3/SGPL1/SGPP2/SMPD2/UGT8	9
BIOCARTA_ETS_PATHWAY	BIOCARTA_ETS_PATHWAY	4/3097	17/13112	0.596589	0.921604	0.652223	DDX20/HDAC2/RBL1/SIN3A	4
PID_SYNDECAN_3_PATHWAY	PID_SYNDECAN_3_PATHWAY	4/3097	17/13112	0.596589	0.921604	0.652223	APH1A/FYN/NCSTN/SDC3	4
REACTOME_DISEASES_ASSOCIATED_WITH_N_GLYCOSYLATION_OF_PROTEINS	REACTOME_DISEASES_ASSOCIATED_WITH_N_GLYCOSYLATION_OF_PROTEINS	4/3097	17/13112	0.596589	0.921604	0.652223	ALG6/ALG9/B4GALT1/MOGS	4
REACTOME_GAB1_SIGNALOSOME	REACTOME_GAB1_SIGNALOSOME	4/3097	17/13112	0.596589	0.921604	0.652223	CSK/GRB2/PAG1/PTPN11	4
REACTOME_METABOLISM_OF_FOLATE_AND_PTERINES	REACTOME_METABOLISM_OF_FOLATE_AND_PTERINES	4/3097	17/13112	0.596589	0.921604	0.652223	DHFR/MTHFD1/MTHFS/SHMT2	4
REACTOME_PROTEIN_METHYLATION	REACTOME_PROTEIN_METHYLATION	4/3097	17/13112	0.596589	0.921604	0.652223	HSPA8/KIN/VCP/VCPKMT	4
REACTOME_PURINE_CATABOLISM	REACTOME_PURINE_CATABOLISM	4/3097	17/13112	0.596589	0.921604	0.652223	NT5C/NUDT1/NUDT5/PNP	4
WP_AIRWAY_SMOOTH_MUSCLE_CELL_CONTRACTION	WP_AIRWAY_SMOOTH_MUSCLE_CELL_CONTRACTION	4/3097	17/13112	0.596589	0.921604	0.652223	CALM2/CD38/ROCK1/ROCK2	4
WP_CANONICAL_AND_NONCANONICAL_TGFB_SIGNALING	WP_CANONICAL_AND_NONCANONICAL_TGFB_SIGNALING	4/3097	17/13112	0.596589	0.921604	0.652223	BMPR1A/MAPK9/SMAD2/SMAD4	4
WP_GLYCOSAMINOGLYCAN_DEGRADATION	WP_GLYCOSAMINOGLYCAN_DEGRADATION	4/3097	17/13112	0.596589	0.921604	0.652223	GLB1/GNS/HEXA/NAGLU	4
WP_SEROTONIN_AND_ANXIETY	WP_SEROTONIN_AND_ANXIETY	4/3097	17/13112	0.596589	0.921604	0.652223	FMR1/PLCD4/PLEK/PRKCB	4
REACTOME_RHOC_GTPASE_CYCLE	REACTOME_RHOC_GTPASE_CYCLE	17/3097	74/13112	0.597076	0.921604	0.652223	ABR/ARHGAP18/ARHGDIA/C1QBP/DEPDC1B/FMNL2/FMNL3/IQGAP1/IQGAP3/LBR/PREX1/RACGAP1/ROCK1/ROCK2/STX5/TJP2/TMPO	17
REACTOME_NEGATIVE_REGULATION_OF_THE_PI3K_AKT_NETWORK	REACTOME_NEGATIVE_REGULATION_OF_THE_PI3K_AKT_NETWORK	26/3097	113/13112	0.597343	0.921604	0.652223	AKT2/CD19/CD80/CD86/ESR2/FLT3/FLT3LG/FYN/GRB2/ICOS/IRAK4/LCK/MAPK1/MYD88/NRG3/PIK3AP1/PIK3R3/PIP4K2A/PIP5K1B/PPP2CA/PPP2CB/PPP2R5E/PTPN11/RAC2/TRAT1/VAV1	26
PID_TRKR_PATHWAY	PID_TRKR_PATHWAY	14/3097	61/13112	0.598391	0.922014	0.652513	ABL1/CRKL/ELMO1/GRB2/MAPK1/NRAS/NTF3/PRKCI/PTPN11/RAP1B/RGS19/RIT1/SOS1/STAT3	14
REACTOME_NUCLEAR_EVENTS_KINASE_AND_TRANSCRIPTION_FACTOR_ACTIVATION	REACTOME_NUCLEAR_EVENTS_KINASE_AND_TRANSCRIPTION_FACTOR_ACTIVATION	14/3097	61/13112	0.598391	0.922014	0.652513	EGR2/EP300/ID2/MAPK1/MAPKAPK2/MEF2A/MEF2C/NAB1/PPP2CA/PPP2CB/REST/RPS6KA3/SGK1/VRK3	14
PID_RXR_VDR_PATHWAY	PID_RXR_VDR_PATHWAY	6/3097	26/13112	0.601395	0.924229	0.65408	BCL2/MED1/NCOA1/NR1H3/RPS6KB1/TNF	6
REACTOME_DECTIN_2_FAMILY	REACTOME_DECTIN_2_FAMILY	6/3097	26/13112	0.601395	0.924229	0.65408	CLEC10A/CLEC4A/CLEC4E/CLEC6A/FYN/SYK	6
REACTOME_MISCELLANEOUS_TRANSPORT_AND_BINDING_EVENTS	REACTOME_MISCELLANEOUS_TRANSPORT_AND_BINDING_EVENTS	6/3097	26/13112	0.601395	0.924229	0.65408	LRRC8B/LRRC8C/MAGT1/MRS2/NIPA1/NIPA2	6
WP_S1P_RECEPTOR_SIGNAL_TRANSDUCTION	WP_S1P_RECEPTOR_SIGNAL_TRANSDUCTION	6/3097	26/13112	0.601395	0.924229	0.65408	AKT2/GNAI2/GNAI3/MAPK1/RACGAP1/SMPD2	6
REACTOME_RHO_GTPASES_ACTIVATE_PKNS	REACTOME_RHO_GTPASES_ACTIVATE_PKNS	21/3097	92/13112	0.611437	0.939049	0.664569	H2AC8/H2AX/H2AZ1/H2AZ2/H2BC12/H2BC5/H2BC6/H2BC9/H3-3B/H3C8/H4C3/H4C8/KDM1A/KDM4C/MYH10/PAK1/PDPK1/PPP1R12A/YWHAE/YWHAH/YWHAQ	21
REACTOME_SIGNALING_BY_MET	REACTOME_SIGNALING_BY_MET	18/3097	79/13112	0.612766	0.940479	0.66558	ARF6/CRKL/EPS15/GGA3/GRB2/HGS/NRAS/PTPN1/PTPN11/PTPN2/RAB4B/RANBP9/RAP1B/SOS1/STAM/STAT3/UBB/UBC	18
WP_NEURODEGENERATION_WITH_BRAIN_IRON_ACCUMULATION_NBIA_SUBTYPES_PATHWAY	WP_NEURODEGENERATION_WITH_BRAIN_IRON_ACCUMULATION_NBIA_SUBTYPES_PATHWAY	10/3097	44/13112	0.613377	0.940804	0.66581	AKT1S1/ATG13/ATG3/ATG4A/ATG5/ATG7/BECN1/PIK3C3/PIK3R4/RHEB	10
REACTOME_SIRT1_NEGATIVELY_REGULATES_RRNA_EXPRESSION	REACTOME_SIRT1_NEGATIVELY_REGULATES_RRNA_EXPRESSION	15/3097	66/13112	0.61517	0.942328	0.66689	H2AC8/H2AX/H2AZ1/H2AZ2/H2BC12/H2BC5/H2BC6/H2BC9/H3-3B/H3C8/H4C3/H4C8/SIRT1/SUV39H1/TBP	15
WP_PRADERWILLI_AND_ANGELMAN_SYNDROME	WP_PRADERWILLI_AND_ANGELMAN_SYNDROME	15/3097	66/13112	0.61517	0.942328	0.66689	CCND2/CDC6/CDK4/CDKN2A/CDKN2C/CYFIP1/GHRL/HERC2/NIPA1/NIPA2/PCM1/SNRPN/TP53/TUBGCP5/UBE3A	15
REACTOME_NUCLEAR_RECEPTOR_TRANSCRIPTION_PATHWAY	REACTOME_NUCLEAR_RECEPTOR_TRANSCRIPTION_PATHWAY	12/3097	53/13112	0.619349	0.945285	0.668982	ESR2/MED1/NCOR1/NR1D2/NR1H3/NR2C1/NR2C2/NR2C2AP/NRBF2/NRBP1/RORA/RORB	12
WP_WNT_SIGNALING_PATHWAY	WP_WNT_SIGNALING_PATHWAY	12/3097	53/13112	0.619349	0.945285	0.668982	CSNK1D/CSNK1G1/DVL3/MAP3K7/MAPK1/MAPK9/NFATC2/NLK/PI4K2A/PIP5K1B/PRKCB/TCF3	12
BIOCARTA_EICOSANOID_PATHWAY	BIOCARTA_EICOSANOID_PATHWAY	5/3097	22/13112	0.620939	0.945285	0.668982	CYSLTR1/CYSLTR2/PTGER2/PTGER4/TBXAS1	5
KEGG_BETA_ALANINE_METABOLISM	KEGG_BETA_ALANINE_METABOLISM	5/3097	22/13112	0.620939	0.945285	0.668982	ACADM/ALDH2/ALDH9A1/ECHS1/SRM	5
KEGG_BIOSYNTHESIS_OF_UNSATURATED_FATTY_ACIDS	KEGG_BIOSYNTHESIS_OF_UNSATURATED_FATTY_ACIDS	5/3097	22/13112	0.620939	0.945285	0.668982	ACOT7/ACOX1/FADS1/FADS2/HSD17B12	5
REACTOME_NOTCH2_ACTIVATION_AND_TRANSMISSION_OF_SIGNAL_TO_THE_NUCLEUS	REACTOME_NOTCH2_ACTIVATION_AND_TRANSMISSION_OF_SIGNAL_TO_THE_NUCLEUS	5/3097	22/13112	0.620939	0.945285	0.668982	APH1A/MDK/NCSTN/UBB/UBC	5
WP_TRANSCRIPTION_FACTOR_REGULATION_IN_ADIPOGENESIS	WP_TRANSCRIPTION_FACTOR_REGULATION_IN_ADIPOGENESIS	5/3097	22/13112	0.620939	0.945285	0.668982	CEBPA/CEBPB/LPIN1/PCK2/TNF	5
REACTOME_NEGATIVE_REGULATION_OF_FGFR4_SIGNALING	REACTOME_NEGATIVE_REGULATION_OF_FGFR4_SIGNALING	7/3097	31/13112	0.623006	0.945285	0.668982	GRB2/MAPK1/PPP2CA/PPP2CB/PTPN11/UBB/UBC	7
REACTOME_TRAFFICKING_OF_AMPA_RECEPTORS	REACTOME_TRAFFICKING_OF_AMPA_RECEPTORS	7/3097	31/13112	0.623006	0.945285	0.668982	AKAP5/AP2A1/AP2B1/AP2M1/AP2S1/NSF/PRKCB	7
WP_FAMILIAL_PARTIAL_LIPODYSTROPHY_FPLD	WP_FAMILIAL_PARTIAL_LIPODYSTROPHY_FPLD	7/3097	31/13112	0.623006	0.945285	0.668982	AKT2/CEBPA/FNTA/LMNB1/LMNB2/MAPK9/STAT5B	7
WP_HIPPOMERLIN_SIGNALING_DYSREGULATION	WP_HIPPOMERLIN_SIGNALING_DYSREGULATION	28/3097	123/13112	0.623341	0.945285	0.668982	CDH24/CUL4A/CXCL10/DDB1/FLT3/FOXM1/ITGA1/ITGA4/ITGA6/ITGA8/ITGAD/ITGAE/ITGAL/ITGB2/ITGB7/LATS1/LIN28B/NF2/NRAS/PAK1/PPP1CA/PPP1CC/PPP1R12A/PRKACB/PRKAR1A/TEAD4/VGLL4/YY1AP1	28
BIOCARTA_AHSP_PATHWAY	BIOCARTA_AHSP_PATHWAY	3/3097	13/13112	0.624313	0.945285	0.668982	ALAS1/CPOX/UROS	3
KEGG_NON_HOMOLOGOUS_END_JOINING	KEGG_NON_HOMOLOGOUS_END_JOINING	3/3097	13/13112	0.624313	0.945285	0.668982	FEN1/XRCC5/XRCC6	3
REACTOME_KERATAN_SULFATE_DEGRADATION	REACTOME_KERATAN_SULFATE_DEGRADATION	3/3097	13/13112	0.624313	0.945285	0.668982	GLB1/GNS/HEXA	3
WP_NEUROINFLAMMATION	WP_NEUROINFLAMMATION	3/3097	13/13112	0.624313	0.945285	0.668982	CHUK/NFKBIA/RELA	3
WP_NITRIC_OXIDE_METABOLISM_IN_CYSTIC_FIBROSIS	WP_NITRIC_OXIDE_METABOLISM_IN_CYSTIC_FIBROSIS	3/3097	13/13112	0.624313	0.945285	0.668982	DDAH1/PRMT1/PRMT5	3
WP_PURINE_METABOLISM	WP_PURINE_METABOLISM	3/3097	13/13112	0.624313	0.945285	0.668982	ADSL/HPRT1/PNP	3
WP_SEROTONIN_AND_ANXIETYRELATED_EVENTS	WP_SEROTONIN_AND_ANXIETYRELATED_EVENTS	3/3097	13/13112	0.624313	0.945285	0.668982	PLCD4/PLEK/PRKCB	3
KEGG_TRYPTOPHAN_METABOLISM	KEGG_TRYPTOPHAN_METABOLISM	9/3097	40/13112	0.62678	0.947803	0.670764	ACAT2/ALDH2/ALDH9A1/ECHS1/GCDH/HADH/IDO1/IDO2/IL4I1	9
REACTOME_SIGNALING_BY_FGFR3	REACTOME_SIGNALING_BY_FGFR3	9/3097	40/13112	0.62678	0.947803	0.670764	GRB2/MAPK1/NRAS/PPP2CA/PPP2CB/PTPN11/SOS1/UBB/UBC	9
WP_SPINAL_CORD_INJURY	WP_SPINAL_CORD_INJURY	27/3097	119/13112	0.629912	0.95193	0.673685	APEX1/BTG2/C1QB/CASP3/CCL2/CCNG1/CCR2/CD47/CDK1/CDK2/CDK4/CDKN1B/CHST11/CSPG4/CXCL10/FCGR2A/FOXO3/ICAM1/IFNG/LILRB3/MAPK1/MMP9/ROCK2/RTN4R/TNF/TNFSF13B/TP53	27
REACTOME_PLASMA_LIPOPROTEIN_ASSEMBLY_REMODELING_AND_CLEARANCE	REACTOME_PLASMA_LIPOPROTEIN_ASSEMBLY_REMODELING_AND_CLEARANCE	16/3097	71/13112	0.630712	0.952529	0.674109	AP2A1/AP2B1/AP2M1/AP2S1/APOC1/APOC2/APOE/CLTC/HDLBP/LIPA/MBTPS2/MYLIP/NCEH1/NR1H3/PRKACB/SOAT1	16
REACTOME_SIGNALING_BY_PDGF	REACTOME_SIGNALING_BY_PDGF	13/3097	58/13112	0.635829	0.959641	0.679142	COL4A2/COL4A4/CRKL/GRB2/NCK1/NCK2/NRAS/PTPN11/SOS1/STAT1/STAT3/STAT5A/STAT5B	13
WP_REGULATION_OF_ACTIN_CYTOSKELETON	WP_REGULATION_OF_ACTIN_CYTOSKELETON	34/3097	150/13112	0.639979	0.962935	0.681473	ACTG1/ARHGEF6/ARHGEF7/ARPC5/CSK/CYFIP2/ENAH/FGD1/GNA13/IQGAP1/ITGA1/MAPK1/MRAS/MYH10/NRAS/PAK1/PFN1/PIK3C2A/PIK3C3/PIK3CG/PIK3R3/PIK3R4/PIP4K2A/PIP5K1B/PPP1R12A/RAC2/RAF1/ROCK1/ROCK2/SOS1/SSH1/SSH2/TMSB4X/VAV1	34
BIOCARTA_ERK_PATHWAY	BIOCARTA_ERK_PATHWAY	6/3097	27/13112	0.641276	0.962935	0.681473	GRB2/MAPK1/PPP2CA/RAF1/SOS1/STAT3	6
REACTOME_BMAL1_CLOCK_NPAS2_ACTIVATES_CIRCADIAN_GENE_EXPRESSION	REACTOME_BMAL1_CLOCK_NPAS2_ACTIVATES_CIRCADIAN_GENE_EXPRESSION	6/3097	27/13112	0.641276	0.962935	0.681473	CREBBP/HELZ2/MED1/NCOA1/TBL1X/TBL1XR1	6
REACTOME_EFFECTS_OF_PIP2_HYDROLYSIS	REACTOME_EFFECTS_OF_PIP2_HYDROLYSIS	6/3097	27/13112	0.641276	0.962935	0.681473	DGKE/DGKG/DGKZ/PRKCH/PRKCQ/RASGRP1	6
REACTOME_INSULIN_PROCESSING	REACTOME_INSULIN_PROCESSING	6/3097	27/13112	0.641276	0.962935	0.681473	EXOC1/EXOC2/EXOC5/EXOC6/EXOC7/RAB27A	6
REACTOME_METABOLISM_OF_PORPHYRINS	REACTOME_METABOLISM_OF_PORPHYRINS	6/3097	27/13112	0.641276	0.962935	0.681473	ALAS1/COX10/COX15/CPOX/SLCO2B1/UROS	6
REACTOME_VEGFR2_MEDIATED_VASCULAR_PERMEABILITY	REACTOME_VEGFR2_MEDIATED_VASCULAR_PERMEABILITY	6/3097	27/13112	0.641276	0.962935	0.681473	AKT2/HSP90AA1/MAPKAP1/PAK1/PDPK1/VAV1	6
WP_MTHFR_DEFICIENCY	WP_MTHFR_DEFICIENCY	6/3097	27/13112	0.641276	0.962935	0.681473	CASP3/DNMT1/DNMT3A/EHMT2/MARS1/NDUFAF7	6
REACTOME_METABOLISM_OF_CARBOHYDRATES	REACTOME_METABOLISM_OF_CARBOHYDRATES	67/3097	293/13112	0.642874	0.96472	0.682736	AKR1A1/AKR1B1/B3GALT2/B3GNT2/B4GALT1/B4GALT3/CHST11/CHST12/CHST2/CSPG4/DERA/EXT2/FBP1/FUT10/FUT9/GALK1/GALT/GLB1/GNPDA1/GNS/GPI/GYS1/HEXA/HS3ST3B1/MAN2B1/MDH1/NAGLU/NHLRC1/NUP107/NUP153/NUP155/NUP160/NUP188/NUP205/NUP210/NUP214/NUP37/NUP43/NUP50/NUP54/NUP62/NUP85/NUP88/NUP93/NUP98/PCK2/PFKL/PFKP/PGAM1/PGK1/PGLS/PPP2CA/PPP2CB/PRKACB/PRPS2/RAE1/SDC3/SEC13/SEH1L/SLC25A12/TKFC/TPI1/TPR/UBB/UBC/XYLB/X…	67
REACTOME_ABC_TRANSPORTERS_IN_LIPID_HOMEOSTASIS	REACTOME_ABC_TRANSPORTERS_IN_LIPID_HOMEOSTASIS	4/3097	18/13112	0.6453	0.965903	0.683573	ABCA5/ABCD2/PEX19/PEX3	4
REACTOME_PRE_NOTCH_PROCESSING_IN_GOLGI	REACTOME_PRE_NOTCH_PROCESSING_IN_GOLGI	4/3097	18/13112	0.6453	0.965903	0.683573	B4GALT1/MFNG/RFNG/SEL1L	4
REACTOME_SYNTHESIS_OF_GLYCOSYLPHOSPHATIDYLINOSITOL_GPI	REACTOME_SYNTHESIS_OF_GLYCOSYLPHOSPHATIDYLINOSITOL_GPI	4/3097	18/13112	0.6453	0.965903	0.683573	PIGC/PIGP/PIGW/PIGX	4
WP_MAMMARY_GLAND_DEVELOPMENT_PATHWAY_EMBRYONIC_DEVELOPMENT_STAGE_1_OF_4	WP_MAMMARY_GLAND_DEVELOPMENT_PATHWAY_EMBRYONIC_DEVELOPMENT_STAGE_1_OF_4	4/3097	18/13112	0.6453	0.965903	0.683573	ITGA6/NRG3/TNF/ZEB2	4
WP_COPPER_HOMEOSTASIS	WP_COPPER_HOMEOSTASIS	12/3097	54/13112	0.647365	0.967765	0.684891	ATOX1/ATP7A/CASP3/COX11/COX17/FOXO3/MTF2/SCO1/SCO2/SOD1/TP53/XAF1	12
WP_ONECARBON_METABOLISM_AND_RELATED_PATHWAYS	WP_ONECARBON_METABOLISM_AND_RELATED_PATHWAYS	12/3097	54/13112	0.647365	0.967765	0.684891	AHCYL1/CEPT1/DNMT3A/GPX1/GPX7/MAT2A/MTR/PCYT2/SHMT2/SOD1/SOD2/TYMS	12
KEGG_ENDOCYTOSIS	KEGG_ENDOCYTOSIS	41/3097	181/13112	0.64943	0.970238	0.686641	ACAP1/AP2A1/AP2B1/AP2M1/AP2S1/ARF6/ARFGAP2/ARRB1/CBLB/CCR5/CHMP2B/CHMP6/CLTC/DNM1L/EHD1/EPS15/HGS/HLA-A/HLA-F/HLA-G/HSPA8/IL2RB/IL2RG/MVB12B/PARD6G/PIP5K1B/PRKCI/RAB11A/RAB11FIP4/RAB5C/RABEP1/RNF41/SMAP1/SMAP2/SMURF2/SNF8/STAM/STAMBP/VPS37A/VPS37B/VPS45	41
REACTOME_DNA_METHYLATION	REACTOME_DNA_METHYLATION	14/3097	63/13112	0.650979	0.971322	0.687408	DNMT1/DNMT3A/H2AC8/H2AX/H2AZ1/H2AZ2/H2BC12/H2BC5/H2BC6/H2BC9/H3-3B/H3C8/H4C3/H4C8	14
WP_ENDOMETRIAL_CANCER	WP_ENDOMETRIAL_CANCER	14/3097	63/13112	0.650979	0.971322	0.687408	AKT2/ARAF/BAK1/BAX/DDB2/FOXO3/GRB2/MAPK1/NRAS/PDPK1/PIK3R3/RAF1/SOS1/TP53	14
REACTOME_SIGNALING_BY_FGFR4	REACTOME_SIGNALING_BY_FGFR4	9/3097	41/13112	0.658507	0.981892	0.694889	GRB2/MAPK1/NRAS/PPP2CA/PPP2CB/PTPN11/SOS1/UBB/UBC	9
WP_ANTIVIRAL_AND_ANTIINFLAMMATORY_EFFECTS_OF_NRF2_ON_SARSCOV2_PATHWAY	WP_ANTIVIRAL_AND_ANTIINFLAMMATORY_EFFECTS_OF_NRF2_ON_SARSCOV2_PATHWAY	7/3097	32/13112	0.658896	0.981892	0.694889	CCL2/CHUK/KEAP1/NFKB1/NFKBIA/RELA/TNF	7
KEGG_GLUTATHIONE_METABOLISM	KEGG_GLUTATHIONE_METABOLISM	11/3097	50/13112	0.659882	0.982742	0.69549	GPX1/GPX7/GSTO1/IDH2/LAP3/MGST3/ODC1/RRM1/RRM2/SRM/TXNDC12	11
REACTOME_SPHINGOLIPID_METABOLISM	REACTOME_SPHINGOLIPID_METABOLISM	20/3097	90/13112	0.662619	0.98438	0.69665	ACER3/ARSG/ARSH/B3GALNT1/CERK/CERS6/ESYT1/GLB1/HEXA/NEU1/NEU3/ORMDL3/OSBP/PRKD2/PRKD3/PSAP/SGPL1/SGPP2/SMPD2/UGT8	20
REACTOME_NEPHRIN_FAMILY_INTERACTIONS	REACTOME_NEPHRIN_FAMILY_INTERACTIONS	5/3097	23/13112	0.663069	0.98438	0.69665	CD2AP/FYN/IQGAP1/NCK1/NCK2	5
REACTOME_SIGNALING_BY_NODAL	REACTOME_SIGNALING_BY_NODAL	5/3097	23/13112	0.663069	0.98438	0.69665	DRAP1/FOXO3/MAPK1/SMAD2/SMAD4	5
WP_ESTROGEN_SIGNALING_PATHWAY	WP_ESTROGEN_SIGNALING_PATHWAY	5/3097	23/13112	0.663069	0.98438	0.69665	BCL2/CHUK/MAPK1/MAPK9/NFKB1	5
WP_NRF2ARE_REGULATION	WP_NRF2ARE_REGULATION	5/3097	23/13112	0.663069	0.98438	0.69665	CEBPB/CUL3/FYN/KEAP1/YES1	5
WP_AMPACTIVATED_PROTEIN_KINASE_AMPK_SIGNALING	WP_AMPACTIVATED_PROTEIN_KINASE_AMPK_SIGNALING	15/3097	68/13112	0.664995	0.986618	0.698233	AKT2/CAB39/CCNA2/CCNB1/CRTC2/ELAVL1/GYS1/PIK3C3/PIK3CG/PIK3R3/PRKACB/RPS6KB1/RPS6KB2/SLC2A4RG/TP53	15
WP_JOUBERT_SYNDROME	WP_JOUBERT_SYNDROME	17/3097	77/13112	0.668101	0.990604	0.701054	ARL3/ATF4/CCP110/CEP120/CEP97/CETN2/DVL3/INVS/KAT5/NEK8/NIN/PARP1/PCM1/PCNT/RAB8A/RHEB/TMEM138	17
WP_THERMOGENESIS	WP_THERMOGENESIS	24/3097	108/13112	0.67039	0.993373	0.703014	ACSL4/ACSL5/ACTG1/ACTL6A/ADCY3/AKT1S1/ARID1A/GRB2/KDM1A/KDM3B/NRAS/PRKACB/RHEB/RPS6KA3/RPS6KB1/RPS6KB2/SMARCA2/SMARCA4/SMARCB1/SMARCC1/SMARCC2/SMARCD2/SMARCE1/SOS1	24
KEGG_TGF_BETA_SIGNALING_PATHWAY	KEGG_TGF_BETA_SIGNALING_PATHWAY	19/3097	86/13112	0.671374	0.994207	0.703604	BMPR1A/CREBBP/CUL1/EP300/ID2/IFNG/MAPK1/PPP2CA/PPP2CB/RBL1/ROCK1/ROCK2/RPS6KB1/RPS6KB2/SMAD2/SMAD4/SMURF2/TFDP1/TNF	19
WP_NEOVASCULARISATION_PROCESSES	WP_NEOVASCULARISATION_PROCESSES	8/3097	37/13112	0.674524	0.995001	0.704166	CXCL12/MAPK1/MAPK9/MMP9/NFKB1/REL/RELA/SMAD2	8
BIOCARTA_ERK5_PATHWAY	BIOCARTA_ERK5_PATHWAY	3/3097	14/13112	0.677392	0.995001	0.704166	GRB2/MAPK1/PIK3CG	3
BIOCARTA_GATA3_PATHWAY	BIOCARTA_GATA3_PATHWAY	3/3097	14/13112	0.677392	0.995001	0.704166	NFATC2/PRKACB/PRKAR1A	3
BIOCARTA_TRKA_PATHWAY	BIOCARTA_TRKA_PATHWAY	3/3097	14/13112	0.677392	0.995001	0.704166	GRB2/PRKCB/SOS1	3
KEGG_GLYCOSPHINGOLIPID_BIOSYNTHESIS_GLOBO_SERIES	KEGG_GLYCOSPHINGOLIPID_BIOSYNTHESIS_GLOBO_SERIES	3/3097	14/13112	0.677392	0.995001	0.704166	B3GALNT1/FUT9/HEXA	3
REACTOME_ADENYLATE_CYCLASE_INHIBITORY_PATHWAY	REACTOME_ADENYLATE_CYCLASE_INHIBITORY_PATHWAY	3/3097	14/13112	0.677392	0.995001	0.704166	ADCY3/GNAI2/GNAI3	3
REACTOME_SEMA3A_PLEXIN_REPULSION_SIGNALING_BY_INHIBITING_INTEGRIN_ADHESION	REACTOME_SEMA3A_PLEXIN_REPULSION_SIGNALING_BY_INHIBITING_INTEGRIN_ADHESION	3/3097	14/13112	0.677392	0.995001	0.704166	FES/FYN/PLXNA1	3
REACTOME_SHC1_EVENTS_IN_EGFR_SIGNALING	REACTOME_SHC1_EVENTS_IN_EGFR_SIGNALING	3/3097	14/13112	0.677392	0.995001	0.704166	GRB2/NRAS/SOS1	3
REACTOME_SYNTHESIS_OF_BILE_ACIDS_AND_BILE_SALTS_VIA_24_HYDROXYCHOLESTEROL	REACTOME_SYNTHESIS_OF_BILE_ACIDS_AND_BILE_SALTS_VIA_24_HYDROXYCHOLESTEROL	3/3097	14/13112	0.677392	0.995001	0.704166	CYP27A1/HSD3B7/SLC27A2	3
REACTOME_SYNTHESIS_OF_IP2_IP_AND_INS_IN_THE_CYTOSOL	REACTOME_SYNTHESIS_OF_IP2_IP_AND_INS_IN_THE_CYTOSOL	3/3097	14/13112	0.677392	0.995001	0.704166	IMPA2/INPP4A/SYNJ1	3
REACTOME_TRIGLYCERIDE_BIOSYNTHESIS	REACTOME_TRIGLYCERIDE_BIOSYNTHESIS	3/3097	14/13112	0.677392	0.995001	0.704166	GK/LPIN1/LPIN2	3
REACTOME_TRYPTOPHAN_CATABOLISM	REACTOME_TRYPTOPHAN_CATABOLISM	3/3097	14/13112	0.677392	0.995001	0.704166	IDO1/IDO2/SLC36A4	3
KEGG_ADHERENS_JUNCTION	KEGG_ADHERENS_JUNCTION	16/3097	73/13112	0.678027	0.995001	0.704166	ACP1/ACTG1/CREBBP/CSNK2B/EP300/FYN/IQGAP1/MAP3K7/MAPK1/NLK/PTPN1/PTPN6/RAC2/SMAD2/SMAD4/YES1	16
WP_FOLATE_METABOLISM	WP_FOLATE_METABOLISM	16/3097	73/13112	0.678027	0.995001	0.704166	CCL2/DHFR/FLAD1/GPX1/ICAM1/IFNG/MTHFD1/MTHFS/MTR/NFKB1/RELA/SHMT2/SOD1/SOD2/TNF/TP53	16
PID_IL8_CXCR1_PATHWAY	PID_IL8_CXCR1_PATHWAY	6/3097	28/13112	0.678659	0.995001	0.704166	ARRB1/GNAI2/GNG2/PDPK1/PIK3CG/PRKCB	6
WP_7OXOC_AND_7BETAHC_PATHWAYS	WP_7OXOC_AND_7BETAHC_PATHWAYS	6/3097	28/13112	0.678659	0.995001	0.704166	ACOT13/ACOT7/CYP27A1/EBP/HSD11B1/SLC27A2	6
REACTOME_ONCOGENIC_MAPK_SIGNALING	REACTOME_ONCOGENIC_MAPK_SIGNALING	18/3097	82/13112	0.680554	0.997159	0.705693	ACTG1/ARAF/ARRB1/ATG7/CSK/FXR1/IQGAP1/JAK2/MAP3K11/MAPK1/MRAS/NRAS/PHB/PPP1CC/RAF1/RAP1B/TRIM24/ZC3HAV1	18
REACTOME_EPH_EPHRIN_MEDIATED_REPULSION_OF_CELLS	REACTOME_EPH_EPHRIN_MEDIATED_REPULSION_OF_CELLS	11/3097	51/13112	0.687275	1	0.707704	ACTG1/AP2A1/AP2B1/AP2M1/AP2S1/APH1A/CLTC/FYN/MMP9/NCSTN/YES1	11
REACTOME_RHOF_GTPASE_CYCLE	REACTOME_RHOF_GTPASE_CYCLE	9/3097	42/13112	0.688613	1	0.707704	DEPDC1B/ESYT1/FARP1/LMNB1/MTMR1/RAB7A/RHOF/SENP1/TMPO	9
REACTOME_RND1_GTPASE_CYCLE	REACTOME_RND1_GTPASE_CYCLE	9/3097	42/13112	0.688613	1	0.707704	DEPDC1B/EPSTI1/FAM83B/KIF14/PLXNA1/RBMX/STIP1/TXNL1/VANGL2	9
KEGG_ALPHA_LINOLENIC_ACID_METABOLISM	KEGG_ALPHA_LINOLENIC_ACID_METABOLISM	4/3097	19/13112	0.689946	1	0.707704	ACOX1/FADS2/PLA2G12A/PLA2G2D	4
REACTOME_EPHRIN_SIGNALING	REACTOME_EPHRIN_SIGNALING	4/3097	19/13112	0.689946	1	0.707704	ARHGEF7/FYN/NCK2/PAK1	4
REACTOME_METABOLISM_OF_COFACTORS	REACTOME_METABOLISM_OF_COFACTORS	4/3097	19/13112	0.689946	1	0.707704	DHFR/GCH1/HSP90AA1/PDSS1	4
REACTOME_PLASMA_LIPOPROTEIN_ASSEMBLY	REACTOME_PLASMA_LIPOPROTEIN_ASSEMBLY	4/3097	19/13112	0.689946	1	0.707704	APOC1/APOC2/APOE/PRKACB	4
REACTOME_VEGFR2_MEDIATED_CELL_PROLIFERATION	REACTOME_VEGFR2_MEDIATED_CELL_PROLIFERATION	4/3097	19/13112	0.689946	1	0.707704	AHCYL1/NRAS/PDPK1/PRKCB	4
WP_OVERVIEW_OF_NANOPARTICLE_EFFECTS	WP_OVERVIEW_OF_NANOPARTICLE_EFFECTS	4/3097	19/13112	0.689946	1	0.707704	BAX/BCL2/ITGAD/TNF	4
REACTOME_BIOSYNTHESIS_OF_THE_N_GLYCAN_PRECURSOR_DOLICHOL_LIPID_LINKED_OLIGOSACCHARIDE_LLO_AND_TRANSFER_TO_A_NASCENT_PROTEIN	REACTOME_BIOSYNTHESIS_OF_THE_N_GLYCAN_PRECURSOR_DOLICHOL_LIPID_LINKED_OLIGOSACCHARIDE_LLO_AND_TRANSFER_TO_A_NASCENT_PROTEIN	17/3097	78/13112	0.6902	1	0.707704	ALG5/ALG6/ALG9/DPM1/GLB1/GMPPB/NAGK/NANP/NEU1/NEU3/NUS1/PGM3/PMM1/ST3GAL5/ST6GAL1/ST6GALNAC4/UAP1	17
REACTOME_CONSTITUTIVE_SIGNALING_BY_ABERRANT_PI3K_IN_CANCER	REACTOME_CONSTITUTIVE_SIGNALING_BY_ABERRANT_PI3K_IN_CANCER	17/3097	78/13112	0.6902	1	0.707704	CD19/CD80/CD86/ESR2/FLT3/FLT3LG/FYN/GRB2/ICOS/LCK/NRG3/PIK3AP1/PIK3R3/PTPN11/RAC2/TRAT1/VAV1	17
REACTOME_FCERI_MEDIATED_MAPK_ACTIVATION	REACTOME_FCERI_MEDIATED_MAPK_ACTIVATION	19/3097	87/13112	0.692248	1	0.707704	GRAP2/GRB2/IGHV1-69/IGHV3-30/IGKV1-17/IGKV1-5/IGKV4-1/IGLV1-44/IGLV2-14/IGLV3-25/LAT/LCP2/MAPK1/MAPK9/NRAS/PAK1/SOS1/SYK/VAV1	19
PID_INTEGRIN_A4B1_PATHWAY	PID_INTEGRIN_A4B1_PATHWAY	7/3097	33/13112	0.692633	1	0.707704	ABI1/ARF6/ITGA4/MDK/PRKACB/PRKAR1A/VCAM1	7
REACTOME_CARGO_CONCENTRATION_IN_THE_ER	REACTOME_CARGO_CONCENTRATION_IN_THE_ER	7/3097	33/13112	0.692633	1	0.707704	CNIH2/CTSC/CTSZ/LMAN2L/PREB/SEC24B/STX5	7
REACTOME_FGFR2_MUTANT_RECEPTOR_ACTIVATION	REACTOME_FGFR2_MUTANT_RECEPTOR_ACTIVATION	7/3097	33/13112	0.692633	1	0.707704	NCBP1/POLR2D/POLR2E/POLR2F/POLR2G/POLR2H/POLR2I	7
REACTOME_NEGATIVE_REGULATION_OF_FGFR1_SIGNALING	REACTOME_NEGATIVE_REGULATION_OF_FGFR1_SIGNALING	7/3097	33/13112	0.692633	1	0.707704	GRB2/MAPK1/PPP2CA/PPP2CB/PTPN11/UBB/UBC	7
REACTOME_SIALIC_ACID_METABOLISM	REACTOME_SIALIC_ACID_METABOLISM	7/3097	33/13112	0.692633	1	0.707704	GLB1/NANP/NEU1/NEU3/ST3GAL5/ST6GAL1/ST6GALNAC4	7
REACTOME_SIGNAL_AMPLIFICATION	REACTOME_SIGNAL_AMPLIFICATION	7/3097	33/13112	0.692633	1	0.707704	GNA13/GNAI2/GNAI3/GNG2/GNG5/GNGT2/P2RY12	7
WP_BDNFTRKB_SIGNALING	WP_BDNFTRKB_SIGNALING	7/3097	33/13112	0.692633	1	0.707704	GRB2/MAPK1/NRAS/PIK3CG/RHEB/RPS6KB1/SOS1	7
REACTOME_ACTIVATED_PKN1_STIMULATES_TRANSCRIPTION_OF_AR_ANDROGEN_RECEPTOR_REGULATED_GENES_KLK2_AND_KLK3	REACTOME_ACTIVATED_PKN1_STIMULATES_TRANSCRIPTION_OF_AR_ANDROGEN_RECEPTOR_REGULATED_GENES_KLK2_AND_KLK3	14/3097	65/13112	0.699686	1	0.707704	H2AC8/H2AX/H2AZ1/H2AZ2/H2BC12/H2BC5/H2BC6/H2BC9/H3-3B/H3C8/H4C3/H4C8/KDM1A/KDM4C	14
REACTOME_SIGNALING_BY_BRAF_AND_RAF1_FUSIONS	REACTOME_SIGNALING_BY_BRAF_AND_RAF1_FUSIONS	14/3097	65/13112	0.699686	1	0.707704	ACTG1/ARAF/ARRB1/ATG7/CSK/FXR1/IQGAP1/JAK2/MAPK1/NRAS/RAF1/RAP1B/TRIM24/ZC3HAV1	14
WP_FERROPTOSIS	WP_FERROPTOSIS	14/3097	65/13112	0.699686	1	0.707704	ACSL4/ACSL5/AIFM2/ATG5/ATG7/CHMP6/CYBB/FDFT1/GCH1/IREB2/PCBP2/SLC39A14/TP53/VDAC3	14
KEGG_NICOTINATE_AND_NICOTINAMIDE_METABOLISM	KEGG_NICOTINATE_AND_NICOTINAMIDE_METABOLISM	5/3097	24/13112	0.702021	1	0.707704	CD38/NNT/NT5C/NT5C3A/PNP	5
PID_S1P_S1P2_PATHWAY	PID_S1P_S1P2_PATHWAY	5/3097	24/13112	0.702021	1	0.707704	GNA13/GNAI2/GNAI3/MAPK1/PAK1	5
REACTOME_RUNX2_REGULATES_OSTEOBLAST_DIFFERENTIATION	REACTOME_RUNX2_REGULATES_OSTEOBLAST_DIFFERENTIATION	5/3097	24/13112	0.702021	1	0.707704	ABL1/CBFB/HDAC3/MAPK1/YES1	5
REACTOME_TRIGLYCERIDE_CATABOLISM	REACTOME_TRIGLYCERIDE_CATABOLISM	5/3097	24/13112	0.702021	1	0.707704	ABHD5/FABP7/PPP1CA/PPP1CC/PRKACB	5
WP_KALLMANN_SYNDROME	WP_KALLMANN_SYNDROME	5/3097	24/13112	0.702021	1	0.707704	GRB2/MAPK1/PLXND1/PRKCQ/PTPN11	5
WP_SPHINGOLIPID_METABOLISM_OVERVIEW	WP_SPHINGOLIPID_METABOLISM_OVERVIEW	5/3097	24/13112	0.702021	1	0.707704	CERK/CERS6/SGPL1/SGPP2/UGT8	5
WP_ANGIOPOIETINLIKE_PROTEIN_8_REGULATORY_PATHWAY	WP_ANGIOPOIETINLIKE_PROTEIN_8_REGULATORY_PATHWAY	29/3097	132/13112	0.704986	1	0.707704	AKT2/CBLB/EIF4E/EXOC7/FBP1/FOXO3/GYS1/MAP2K6/MAP3K11/MAP3K3/MAP3K7/MAP4K1/MAPK1/MAPK9/MAPKAP1/NR1H3/PDPK1/PIK3C2A/PIK3C3/PIK3CG/PIK3R3/PIK3R4/PTPN1/RAF1/RHEB/RPS6KA3/RPS6KB1/RPS6KB2/SOS1	29
REACTOME_TRIGLYCERIDE_METABOLISM	REACTOME_TRIGLYCERIDE_METABOLISM	8/3097	38/13112	0.70534	1	0.707704	ABHD5/FABP7/GK/LPIN1/LPIN2/PPP1CA/PPP1CC/PRKACB	8
[truncated: 719 more rows]

## Sheet: Quadratn II
ID	Description	GeneRatio	BgRatio	pvalue	p.adjust	qvalue	geneID	Count
[truncated: 750 more rows]

[truncated: 2 more sheets: Quadrant III, Quadrant IV]
